# Supplementary material for: Identification and analysis of key hypoxia- and immune-related genes in hypertrophic cardiomyopathy
Source: Biol Res. 2023 Aug 9;56:45. doi: 10.1186/s40659-023-00451-4 (PMC10410988; doi:10.1186/s40659-023-00451-4)
Supplement: Supplementary file 1 — Additional file 1: Table S1. List of 493hypoxia genes. [file 40659_2023_451_MOESM1_ESM.xlsx]

## Sheet: Sheet1
Gene
ABAT
ACAA2
ACE
ACTN4
ACVRL1
ADA
ADAM15
ADAM17
ADAM8
ADGRD1
ADIPOQ
ADM
ADORA1
ADORA2B
ADSL
AGER
AGTRAP
AIMP1
AJUBA
AK4
ALAD
ALAS2
ALKBH5
ANG
ANGPT2
ANGPT4
ANGPTL4
ANK1
APAF1
APBA3
APOLD1
AQP1
AQP3
ARNT
ARNT2
ARNTL
ARNTL2
ASCL2
ATF2
ATG16L1
ATG9B
ATM
ATP1B1
ATP2A2
ATP6
ATP7A
ATP8
ATPase
ATR
BACH1
BAD
BBC3
BCL2
BECN1
BHLHE40
BIRC2
BMP2
BMP7
BNIP3
BNIP3L
BRIP1
BSG
CA2
CA9
CAD
CAPN2
CARD16
CASP3
CASR
CAT
CAV1
CAV3
CBFA2T3
c-Cbl
CCNA2
CD24
CD34
CD38
CDKN1B
CEMP1
CEP192
CFLAR
CHCHD2
CHRDL1
CHRNA4
CHRNA7
CHRNB2
CIAO3
CIRBP
CITED2
CITED4
CLCA1
CLDN3
COIII
COL4A1
COX1
COX2
COX3
COX4I2
CPEB1
CPEB2
CREB1
CREBBP
CRYAB
CSNK1D
CTNNB1
CUL2
CXCL12
CXCR4
CXXC5
CYB5A
CYB5R3
CYBA
CYBB
CYGB
CYP1A1
cytb
DAPK1
DDAH1
DDIT3
DDIT4
DDIT4L
DEPP1
DIO3
DIPK2A
DKFZp686D09174
DNMT3A
DPP4
DRD2
DYRK2
E2F1
E2F3
EDN1
EDNRA
EGLN1
EGLN2
EGLN3
EGR1
EIF3E
ELOB
ELOC
ENDOG
ENG
ENO1
EP300
EPAS1
EPHA4
EPO
ERCC3
ERO1A
ETS1
F7
FABP1
FAM162A
FBXL14
FLCN
FMN2
FN1
FOXO3
FOXO4
FUNDC1
FZD4
gamrh
GATA6
GLNF
GLNG
GNGT1
hCG_41772
HEL-S-101
HEL-S-112
HEL-S-275
HEL-S-276
HIF1A
HIF-1A
HIF1AN
HIF3A
HIG-1
HIGD1A
HIGD1B
HIGD1C
HIGD2A
HIGD2B
HILPDA
HIPK2
HK2
HMOX1
HMOX2
HP1BP3
HSD11B2
HSF1
HSP90B1
HTR2B
HYOU1
IKBKB
IL1A
ING4
IRAK1
ITGA2
ITPR1
ITPR2
JUN
KCNA5
KCNB1
KCND2
KCNK2
KCNK3
KCNK9
KCNMA1
KCNMB1
KDR
KLHL20
LEP
LIMD1
LMNA
LONP1
LOXL2
LRP5
LTA
MACIR
MANF
MAP2K6
MAPK12
MAPK8IP1
MB
MDM2
MDM4
MECP2
MGARP
MIEF1
MMP14
MMP2
MPL
MST1
MT3
MTHFR
MT-ND4
MT-ND5
MTOR
MYC
MYOCD
NAA10
NADH1
NADH2
NADH4
NADH5
NCBP2AS2
NCOA1
NCOA2
ND1
ND2
ND3
ND4
ND4L
ND5
ND6
NDNF
NDP
NDRG1
NDUFS2
NECAB3
NF1
NFE2L2
NFKB1
NFKBIA
NGB
NKX3-1
NOL3
NOP53
NOS1
NOS2
NOTCH1
NOTCH2
NOTCH3
NOX1
NOX4
NPAS1
NPAS3
NPEPPS
NPPC
NR1C1
NR4A2
NT5C1A
NTRK1
OMA1
OPRD1
P2RX2
P2RX3
P4HB
P4HTM
PAM
PCK1
PDCL3
PDGFA
PDK1
PDK3
PDLIM1
PENK
PFKFB2
PFKFB3
PFKFB4
PFKL
PGF
PGK1
PHB2
PHLDA2
PIK3CB
PIN1
PINK1
PKLR
PKM
PLAT
PLAU
PLAUR
PLEKHN1
PLK3
PLOD1
PLOD2
PMAIP1
PML
PPARA
PPARD
PPARG
PPP1CA
PPP1R12A
PRKAA1
PRKCE
PRNP
PSM8
PSM9
PSMA1
PSMA2
PSMA3
PSMA4
PSMA5
PSMA6
PSMA7
PSMA8
PSMB1
PSMB10
PSMB11
PSMB2
PSMB3
PSMB4
PSMB5
PSMB6
PSMB7
PSMB8
PSMB9
PSMC1
PSMC2
PSMC3
PSMC4
PSMC5
PSMC6
PSMD1
PSMD10
PSMD11
PSMD12
PSMD13
PSMD14
PSMD2
PSMD3
PSMD4
PSMD5
PSMD6
PSMD7
PSMD8
PSMD9
PSME1
PSME2
PSME3
PSME4
PSMF1
PTEN
PTGIS
PTGS2
PTK2B
PTPRB
RBM3
RBPJ
RBX1
RELM-beta
REST
RGCC
RHOA
RHOT1
RHOT2
RNF4
ROCK2
RORA
RP5-1104E15.5
RPL8
RPS27A
RTN4
RWDD3
RYR1
RYR2
SCAP
SCFD1
SCN2A
SDIM1
SEM1
SEMA4B
SESN2
SFRP1
SIAH2
SIRT1
SIRT2
SIRT4
SLC11A2
SLC29A1
SLC2A1
SLC2A4
SLC2A8
SLC35C2
SLC38A1
SLC6A4
SLC8A1
SLC8A3
SLC9A1
SMAD3
SMAD4
SNAI1
SOD2
SOD3
SORL1
SRC
SRF
STC1
STC2
STOX1
STUB1
SUMO1
SUV39H1
SUV39H2
TAL1
TBL2
TEK
TERT
TFRC
TGFB1
TGFB2
TGFB3
TGFBR2
TGFBR3
TH
THBS1
TIGAR
TLR2
TM9SF4
TMBIM6
TMEM204
TNF
TNF-alpha
TNKS2
TP53
TRAK1
TREM2
TRIB3
TRPA1
TSPAN12
TWIST1
TXN2
UBA52
UBB
UBC
UBE2D1
UBE2D2
UBE2D3
UBE2I
UBE2T
UBQLN1
UCN3
UCP2
UCP3
USF1
USP19
USP28
VASN
VCAM1
VEGFA
VEGFB
VEGFC
VEGFD
VHL
VRK2
WDR26
WDR83
WTIP
XRCC1
ZFP36
ZFP36L1
ZNF408
