# Supplementary material for: Identification and analysis of key hypoxia- and immune-related genes in hypertrophic cardiomyopathy
Source: Biol Res. 2023 Aug 9;56:45. doi: 10.1186/s40659-023-00451-4 (PMC10410988; doi:10.1186/s40659-023-00451-4)
Supplement: Supplementary file 2 — Additional file 2: Table S2. Measuringresults in the hypertrophic cardiomyopathy mouse model. [file 40659_2023_451_MOESM2_ESM.xlsx]

## Sheet: Sheet1
HCM	1	2	3	4	5	6
Body weight (HW/BW) (BW) /g	23.47	24.91	23.79	24.21	22.34	22.05
Heart weight (HW) /mg	142	152.3	139.6	150.3	138.2	139.1
Tibia length (TL) /mm	20.1	20.2	20.1	20.1	20	19.9
HW/TL ratio	7.06468	7.5396	6.94527	7.47761	6.91	6.98995
HW/BW ratio	6.05028	6.11401	5.86801	6.20818	6.18621	6.30839
control	1	2	3	4	5	6
Body weight (HW/BW) (BW) /g	21.9	21.07	21.17	20.72	21.05	21.72
Heart weight (HW) /mg	106.1	113.1	108.8	110.3	109.7	110.1
Tibia length (TL) /mm	19.3	20.2	19.4	19.3	20	20.1
HW/TL ratio	5.49741	5.59901	5.60825	5.71503	5.485	5.47761
HW/BW ratio	4.84475	5.36782	5.13935	5.32336	5.2114	5.06906

## Sheet: Sheet2
Table Analyzed	HW/TL
Column B	HCM
vs.	vs.
Column A	SHAM
Unpaired t test
P value	<0.0001
P value summary	****
Significantly different (P < 0.05)?	Yes
One- or two-tailed P value?	Two-tailed
t, df	t=13.20, df=10
How big is the difference?
Mean of column A	5.564
Mean of column B	7.155
Difference between means (B - A) ± SEM	1.591 ± 0.1205
95% confidence interval	1.322 to 1.859
R squared (eta squared)	0.9457
F test to compare variances
F, DFn, Dfd	8.869, 5, 5
P value	0.0317
P value summary	*
Significantly different (P < 0.05)?	Yes
Data analyzed
Sample size, column A	6
Sample size, column B	6
