# Supplementary material for: Identification and analysis of key hypoxia- and immune-related genes in hypertrophic cardiomyopathy
Source: Biol Res. 2023 Aug 9;56:45. doi: 10.1186/s40659-023-00451-4 (PMC10410988; doi:10.1186/s40659-023-00451-4)
Supplement: Supplementary file 3 — Additional file 3: Table S3. Theregression coefficients of 11 gene in the least absolute shrinkage andselection operator (LASSO) COX regression model. [file 40659_2023_451_MOESM3_ESM.xlsx]

## Sheet: Sheet1
ZFP36	-4.57688
ATP2A2	-1.34254
SLC2A1	-1.25527
PLAU	-1.00402
NFKBIA	-0.56184
TGFBR2	-0.168386
DDAH1	0.915699
EDNRA	0.929151
TSPAN12	1.45249
DDIT3	1.55965
OMA1	1.86107
CSNK1D	.
CYBA	.
CYBB	.
DDIT4	.
EGR1	.
ENO1	.
HIPK2	.
HTR2B	.
IRAK1	.
KCNA5	.
LMNA	.
MTHFR	.
MYC	.
PENK	.
PFKFB2	.
PLAUR	.
RYR2	.
SAT1	.
SEMA4B	.
SFRP1	.
TFRC	.
TGFBR3	.
THBS1	.
APOLD1	.
