# Supplementary material for: Identification and analysis of key hypoxia- and immune-related genes in hypertrophic cardiomyopathy
Source: Biol Res. 2023 Aug 9;56:45. doi: 10.1186/s40659-023-00451-4 (PMC10410988; doi:10.1186/s40659-023-00451-4)
Supplement: Supplementary file 4 — Additional file 4: Table S4. Lists for612 key module genes in five key modules selected using weighted geneco-expression network analysis (WGCNA). [file 40659_2023_451_MOESM4_ESM.xlsx]

## Sheet: Sheet1
probes	moduleColor	GS.	MM.
ABCD1	black	0.371887	-0.67259
ABHD12	black	0.309638	-0.50877
ABI3	black	0.119315	-0.277878
ABLIM2	black	0.351462	-0.511734
ACADM	black	-0.439702	0.690641
ACOT2	black	-0.45349	0.721537
ACTB	black	0.719085	-0.695448
ADAM10	black	-0.422426	0.621696
ADAM9	black	-0.340008	0.444829
AFMID	black	-0.354247	0.445012
AGRN	black	0.478174	-0.648115
AKAP11	black	-0.285202	0.576774
AKNA	black	0.252956	-0.429883
ALAD	black	-0.276793	0.396446
ALS2CR13	black	0.431516	-0.434387
AMD1	black	-0.643262	0.727417
APIP	black	-0.318121	0.609792
ARHGDIA	black	0.379049	-0.571914
ARIH1	black	-0.257729	0.517343
ARMC6	black	0.160245	-0.479532
ARMC8	black	-0.276558	0.568974
ARRDC3	black	-0.203652	0.551801
ATAD1	black	-0.405035	0.742763
ATAD2	black	-0.329933	0.518708
ATE1	black	-0.456761	0.587132
ATP2C1	black	-0.570926	0.751361
ATP5F1	black	-0.500871	0.755047
ATXN7L2	black	0.28868	-0.466411
AUH	black	-0.610627	0.776305
BAZ2B	black	0.375523	-0.624996
BCAP29	black	-0.246005	0.639196
BCKDHB	black	-0.61261	0.697732
BCLAF1	black	-0.2225	0.444984
BCYRN1	black	0.322428	-0.551039
BEX4	black	-0.478188	0.677217
BOC	black	0.34842	-0.445454
BRWD1	black	-0.418511	0.495634
BTBD1	black	-0.593492	0.829194
BTF3L4	black	-0.301009	0.694772
C10ORF110	black	-0.432825	0.462952
C10ORF46	black	-0.221784	0.39174
C11ORF24	black	0.418408	-0.445906
C11ORF46	black	-0.367476	0.529807
C11ORF80	black	0.637816	-0.592934
C12ORF39	black	-0.513266	0.521941
C14ORF102	black	0.352745	-0.689264
C14ORF106	black	0.466299	-0.399313
C15ORF44	black	-0.165746	0.448309
C16ORF87	black	-0.430831	0.710009
C17ORF62	black	0.560514	-0.640779
C17ORF70	black	0.282612	-0.558135
C17ORF85	black	0.211714	-0.380588
C1ORF117	black	-0.61332	0.740281
C1ORF124	black	-0.300335	0.552145
C1ORF198	black	0.474351	-0.566857
C1ORF25	black	-0.418096	0.596963
C1ORF86	black	0.354887	-0.524486
C1QTNF5	black	0.588153	-0.723201
C20ORF24	black	-0.380148	0.665437
C2ORF18	black	-0.312555	0.371382
C2ORF25	black	-0.462262	0.732137
C2ORF47	black	-0.486129	0.782515
C3ORF1	black	-0.585598	0.695767
C3ORF23	black	-0.466996	0.697073
C3ORF38	black	-0.348563	0.779779
C5ORF4	black	-0.264371	0.356692
C6ORF142	black	-0.310366	0.361787
C9ORF4	black	-0.300153	0.311648
C9ORF72	black	-0.45562	0.489318
CALCOCO2	black	-0.619154	0.643175
CAPN7	black	-0.502348	0.719078
CASD1	black	-0.34833	0.700255
CBR3	black	0.66495	-0.5802
CCDC109A	black	0.265959	-0.44263
CCDC141	black	-0.592732	0.697189
CCNC	black	-0.321612	0.762923
CD36	black	-0.526943	0.646136
CDC14B	black	-0.519291	0.584516
CDC20	black	0.379433	-0.359978
CDC42EP3	black	-0.373975	0.68225
CDCA5	black	0.232545	-0.312563
CDKAL1	black	-0.177863	0.395737
CDKN2AIP	black	-0.363009	0.51918
CHMP5	black	-0.28727	0.664184
CIP29	black	0.326501	-0.524751
CLASP2	black	-0.496166	0.753936
CLCN3	black	-0.454453	0.605313
CLIP2	black	0.401621	-0.560062
CNIH	black	-0.444257	0.835804
COG5	black	-0.288951	0.506761
COL13A1	black	0.568105	-0.487874
COL18A1	black	0.660097	-0.610496
COL1A1	black	0.893349	-0.629689
COL5A1	black	0.841579	-0.685737
COL6A1	black	0.694015	-0.699671
COMMD10	black	-0.486529	0.776599
COMMD4	black	0.304113	-0.544286
COQ2	black	-0.41211	0.5721
COQ7	black	-0.322855	0.445035
COX11	black	-0.321845	0.531698
CRADD	black	-0.48337	0.755916
CRIM1	black	-0.233229	0.515705
CRIP1	black	0.678233	-0.543208
CRLS1	black	-0.514274	0.647861
CRYBG3	black	-0.239064	0.451204
CSK	black	0.547506	-0.60971
CSNK1A1	black	-0.432535	0.793627
CSNK1G3	black	-0.268159	0.567006
CTNNA3	black	-0.407218	0.506787
CUL2	black	-0.34428	0.390331
CUL5	black	-0.45622	0.654189
CYCS	black	-0.364993	0.383602
CYLN2	black	0.425902	-0.689464
CYP39A1	black	-0.19413	0.356294
DBNL	black	0.476659	-0.636686
DCUN1D1	black	-0.236211	0.574719
DCUN1D5	black	-0.45687	0.701383
DENND4C	black	0.326235	-0.562375
DENND5B	black	-0.281174	0.450841
DGKQ	black	0.358771	-0.495176
DHX29	black	-0.284603	0.401371
DHX37	black	0.142225	-0.444166
DIXDC1	black	-0.2214	0.396383
DLD	black	-0.450446	0.67027
DOCK6	black	0.455857	-0.603308
DPM1	black	-0.440225	0.637504
ECD	black	-0.352195	0.638801
EDG7	black	-0.24464	0.323257
EHHADH	black	-0.436118	0.722097
EIF3J	black	-0.509312	0.74534
EIF3M	black	-0.45256	0.731472
EIF4A1	black	0.565487	-0.650074
EMILIN3	black	-0.2044	0.283833
EML4	black	0.519806	-0.543706
ENAM	black	-0.516458	0.53162
ENO2	black	0.470887	-0.621897
ENPP4	black	-0.486121	0.694806
ERO1LB	black	-0.332785	0.52262
ETV6	black	0.479482	-0.504898
EXTL1	black	0.281167	-0.451082
FAM107B	black	0.761616	-0.606101
FAM134B	black	-0.601358	0.58177
FAM18B	black	-0.272592	0.717007
FAM18B2	black	-0.257853	0.608191
FAM21C	black	-0.222604	0.36294
FAM38A	black	0.539417	-0.679805
FAM39DP	black	0.267746	-0.525641
FAM3C	black	-0.392506	0.690067
FAM69B	black	0.376724	-0.499701
FAM92A1	black	-0.548979	0.706174
FANCL	black	-0.332102	0.552674
FBXO3	black	-0.56325	0.775405
FBXW11	black	-0.567614	0.762196
FBXW5	black	0.145156	-0.425753
FDX1	black	-0.416391	0.432671
FGFR1	black	-0.275495	0.464131
FLJ37078	black	0.280579	-0.415444
FNIP1	black	-0.481681	0.75192
FOS	black	0.309107	-0.411007
FRAT2	black	-0.400703	0.512754
FTSJD1	black	-0.347842	0.678457
FUSIP1	black	-0.182469	0.525572
FXN	black	-0.340956	0.45707
FZD2	black	0.562574	-0.727247
G3BP2	black	-0.319259	0.703392
GATM	black	-0.390441	0.308173
GCOM1	black	-0.585317	0.768579
GDPD5	black	0.561592	-0.62422
GFM2	black	-0.499833	0.863132
GIT2	black	-0.243106	0.492875
GNAI2	black	0.444992	-0.479696
GNG12	black	-0.322071	0.765424
GPBP1	black	-0.294358	0.615065
GPR124	black	0.577809	-0.632584
GPR157	black	-0.253668	0.281261
GPR22	black	-0.442845	0.499377
GPR89B	black	-0.315847	0.643364
GPR89C	black	-0.395509	0.722107
GTF2IP1	black	-0.498469	0.740329
GUK1	black	0.459378	-0.502668
GYG1	black	-0.263609	0.388615
H3F3B	black	0.270476	-0.475775
HBB	black	-0.370731	0.47594
HCG4	black	-0.235592	0.355102
HIGD1A	black	-0.452217	0.793698
HINT3	black	-0.495729	0.680757
HIST1H2BD	black	-0.35688	0.439454
HIST1H2BG	black	-0.190503	0.471832
HLTF	black	-0.46715	0.687978
HMGCS1	black	0.292253	-0.468854
HNRPK	black	-0.478155	0.685827
HOMER3	black	0.296461	-0.533241
HRSP12	black	-0.552004	0.718158
HS.128753	black	-0.282715	0.662981
HS.133261	black	0.138509	-0.316212
HS.18081	black	0.510975	-0.49442
HS.24119	black	-0.471532	0.779685
HS.538290	black	-0.246023	0.270318
HS.538870	black	-0.228272	0.294418
HS.544679	black	0.175608	-0.386361
HS.551398	black	-0.226789	0.36791
HS.571139	black	-0.278925	0.323747
HS.88156	black	-0.493366	0.721094
HSDL2	black	-0.437447	0.409779
HSF1	black	-0.323598	0.465948
HSF2	black	-0.540975	0.683864
HSPA4L	black	-0.487663	0.569199
HYAL3	black	0.219536	-0.277183
IDE	black	-0.460233	0.792186
IDH1	black	-0.303546	0.556325
IDUA	black	0.478229	-0.589745
IHPK1	black	0.437342	-0.495938
IHPK2	black	-0.279742	0.586099
IMMP2L	black	-0.382078	0.584863
INF2	black	0.557046	-0.725198
INMT	black	0.394151	-0.351706
IPO13	black	0.218214	-0.643197
IPO7	black	-0.4007	0.580915
IQWD1	black	-0.48003	0.529494
IRX4	black	-0.625138	0.635875
ITGA8	black	0.54311	-0.438908
ITGB1BP3	black	0.352426	-0.565784
JAG1	black	0.649335	-0.657822
KBTBD10	black	-0.513523	0.578017
KCMF1	black	-0.541684	0.581604
KCNK1	black	-0.235246	0.474609
KIAA0251	black	-0.335349	0.554574
KIAA0774	black	-0.541195	0.723133
KIAA0776	black	-0.239019	0.536423
KIAA1191	black	0.263994	-0.402362
KIAA1522	black	0.13285	-0.27069
KIAA1688	black	0.49957	-0.615349
KIF5B	black	-0.276112	0.685161
KLHDC10	black	-0.400883	0.606541
LACTB	black	-0.435458	0.651223
LAMP1	black	0.337438	-0.490222
LANCL1	black	-0.451836	0.565163
LAPTM4B	black	-0.479614	0.686102
LASP1	black	0.685089	-0.564944
LGR4	black	-0.234866	0.490077
LIN52	black	-0.377307	0.578965
LMBR1	black	-0.133946	0.549475
LMNA	black	0.4605	-0.678717
LOC286297	black	-0.499253	0.538104
LOC389203	black	-0.320415	0.579149
LOC389599	black	-0.500872	0.592656
LOC441511	black	-0.441787	0.634056
LOC643300	black	-0.242293	0.522116
LOC643665	black	-0.232966	0.45161
LOC643668	black	-0.500529	0.836985
LOC644063	black	-0.356575	0.643887
LOC644251	black	-0.427319	0.545212
LOC644762	black	-0.456407	0.716335
LOC644774	black	-0.338624	0.610714
LOC645385	black	-0.283787	0.472233
LOC646531	black	-0.388735	0.51104
LOC646675	black	-0.52516	0.738191
LOC646677	black	-0.426184	0.689385
LOC647195	black	-0.0961148	0.348843
LOC647349	black	-0.200829	0.61199
LOC648210	black	-0.322393	0.686313
LOC648304	black	-0.237741	0.293605
LOC648494	black	-0.407632	0.647255
LOC648695	black	-0.536105	0.859325
LOC649260	black	-0.255591	0.48374
LOC649280	black	0.28999	-0.277536
LOC649555	black	-0.363728	0.755817
LOC650251	black	-0.38783	0.567718
LOC651316	black	-0.437898	0.722774
LOC652164	black	-0.395079	0.557595
LOC652388	black	-0.420229	0.655123
LOC652455	black	-0.271823	0.588417
LOC652647	black	-0.391666	0.584309
LOC652773	black	-0.335984	0.655422
LOC652815	black	-0.397667	0.641066
LOC653108	black	-0.531851	0.639394
LOC653199	black	-0.215386	0.33576
LOC653450	black	-0.372373	0.535903
LOC653479	black	-0.448352	0.772677
LOC653884	black	-0.308935	0.548003
LOC653994	black	-0.444078	0.707708
LOC730012	black	0.225701	-0.321752
LOC731007	black	-0.477301	0.760607
LOC731895	black	0.444511	-0.463458
LOC732007	black	-0.311517	0.684883
LOC91661	black	0.271626	-0.358772
LRFN4	black	0.331461	-0.46569
LTBP3	black	0.459526	-0.55273
LYCAT	black	-0.543983	0.643406
LYPLA1	black	-0.3794	0.733333
LZIC	black	-0.344994	0.498057
MAEA	black	-0.388278	0.640734
MAN1B1	black	0.405854	-0.649624
MAP3K11	black	0.295323	-0.570924
MAPKAP1	black	-0.454645	0.562696
MBD3L1	black	-0.156508	0.319948
MCM7	black	0.413894	-0.554295
MDFIC	black	-0.270619	0.645469
ME2	black	-0.539383	0.704548
MGC16121	black	0.334152	-0.388081
MGC24103	black	0.544926	-0.535377
MICAL1	black	0.604733	-0.594589
MLL3	black	-0.339056	0.506686
MLPH	black	-0.42546	0.374646
MOG	black	-0.223169	0.361325
MORC3	black	-0.325778	0.549191
MRPS7	black	-0.419226	0.539014
MRS2	black	-0.569316	0.758131
MSL3L1	black	0.416088	-0.493377
MTA2	black	0.364978	-0.471327
MUM1L1	black	-0.452733	0.512674
MVP	black	0.583641	-0.617945
MYH9	black	0.661446	-0.666628
MYOZ2	black	-0.474574	0.785954
MYST4	black	-0.229965	0.414437
NADSYN1	black	0.555507	-0.649827
NAGK	black	0.495895	-0.523504
NAMPT	black	-0.395703	0.691467
NAPB	black	0.401655	-0.556972
NBEAL2	black	0.367035	-0.525081
NCKAP1	black	-0.427409	0.856219
NCOA2	black	-0.348891	0.571779
NDFIP1	black	-0.241128	0.46138
NDUFB4	black	-0.430493	0.534188
NDUFS1	black	-0.449907	0.578286
NECAB1	black	-0.384854	0.499252
NEK7	black	-0.345929	0.655341
NFKB2	black	0.335413	-0.612526
NIF3L1	black	-0.321156	0.401777
NKIRAS1	black	-0.557998	0.788847
NOLC1	black	-0.163959	0.423877
NOMO3	black	-0.518214	0.766117
NPY6R	black	-0.323381	0.56535
NRBP1	black	0.359733	-0.654622
NUDT19	black	-0.275286	0.500625
NUDT6	black	-0.495102	0.645198
OMA1	black	-0.496639	0.604429
OSGEPL1	black	-0.488209	0.710439
PACS2	black	0.157244	-0.456138
PAFAH1B2	black	-0.278796	0.429372
PAIP1	black	-0.277777	0.391825
PANK1	black	-0.52188	0.668409
PARK2	black	-0.505719	0.639783
PCDH17	black	0.444768	-0.557337
PCGF1	black	0.419271	-0.582209
PCGF2	black	0.425244	-0.494153
PCM1	black	-0.532164	0.493069
PCNXL3	black	0.472594	-0.685328
PCOLCE	black	0.7926	-0.619342
PCSK5	black	0.380471	-0.469158
PCTK1	black	-0.323751	0.533521
PDE3A	black	-0.529057	0.622707
PDE3B	black	-0.348996	0.525762
PDE4D	black	-0.610632	0.728057
PDE4DIP	black	-0.584594	0.755852
PDE5A	black	0.534013	-0.472795
PDE8A	black	-0.529788	0.514143
PDLIM3	black	-0.274946	0.328237
PDZD4	black	0.304775	-0.365189
PDZK3	black	-0.240981	0.330104
PEAR1	black	0.406249	-0.503945
PEF1	black	0.491533	-0.620708
PEX16	black	0.381035	-0.578829
PFKP	black	0.3904	-0.492169
PGAM1	black	-0.276806	0.699407
PGAM4	black	-0.407719	0.633283
PGF	black	0.578938	-0.670204
PGLS	black	0.537291	-0.59748
PHCA	black	0.301567	-0.417947
PIPSL	black	-0.493819	0.695534
PLAC9	black	0.666909	-0.497952
PLEKHA4	black	0.517486	-0.69639
PLEKHG2	black	0.420756	-0.490099
PLEKHO1	black	0.256552	-0.53197
PLEKHO2	black	0.615806	-0.54476
PLVAP	black	0.654677	-0.629681
PPM1A	black	-0.393674	0.753711
PPP1R10	black	0.376429	-0.674613
PPP1R1C	black	-0.31887	0.654828
PPP1R3B	black	-0.221538	0.429361
PPP2CB	black	-0.301651	0.598169
PRDX2	black	-0.415923	0.722628
PRDX3	black	-0.494949	0.878547
PSD3	black	-0.417677	0.430092
PTGR1	black	-0.412291	0.533215
PTPN20A	black	-0.294333	0.552179
PTPRA	black	0.631422	-0.670403
PUS3	black	0.236013	-0.349238
QDPR	black	-0.607934	0.592901
RAB11B	black	-0.29435	0.308858
RAB4A	black	-0.526457	0.721354
RAB5C	black	0.456128	-0.509391
RABAC1	black	0.564783	-0.5776
RABL3	black	-0.408211	0.739269
RAD9A	black	0.363008	-0.503336
RBM42	black	0.344281	-0.747594
RCHY1	black	-0.422049	0.511694
RCN2	black	-0.451527	0.765665
RDH11	black	0.665794	-0.67878
RDX	black	-0.255721	0.635231
RENBP	black	0.42059	-0.601814
RFC3	black	-0.21136	0.448034
RFC4	black	-0.221143	0.455542
RFXAP	black	-0.201272	0.490572
RHOT1	black	-0.40206	0.468825
RING1	black	0.403234	-0.636454
RMND5B	black	0.172893	-0.461063
RNF11	black	-0.432059	0.643632
RNF145	black	-0.188669	0.408026
RNF19A	black	-0.330518	0.590241
RNF8	black	-0.228093	0.507078
ROBO4	black	0.233547	-0.497847
RRP7A	black	0.142047	-0.342196
RYK	black	-0.452678	0.650251
SAC3D1	black	0.416639	-0.543919
SAMD1	black	0.240224	-0.567805
SBDSP	black	-0.424844	0.655361
SC65	black	0.546598	-0.499632
SCARB1	black	0.475828	-0.566754
SCHIP1	black	-0.428635	0.655162
SCO1	black	-0.442095	0.679768
SCP2	black	-0.432423	0.647287
SDCBP	black	-0.452186	0.732333
SEC23A	black	-0.232407	0.681573
SENP5	black	-0.301955	0.431719
SEPN1	black	0.528398	-0.821295
SEPT10	black	-0.167351	0.653641
SEPT8	black	-0.223654	0.274647
SERTAD4	black	0.684917	-0.591013
SFRS2IP	black	-0.134935	0.377303
SGCD	black	-0.565976	0.60166
SHC1	black	0.608063	-0.788624
SIP1	black	-0.329128	0.614835
SLC22A6	black	-0.266114	0.342666
SLC25A24	black	-0.478431	0.586871
SLC25A29	black	0.165932	-0.425505
SLC25A30	black	-0.466809	0.478065
SLC2A11	black	-0.344227	0.462846
SLC30A1	black	-0.401303	0.583591
SLC31A2	black	-0.396397	0.564363
SLC39A6	black	-0.378319	0.700616
SLIT3	black	0.550443	-0.569347
SLITRK5	black	0.162535	-0.313161
SMAD3	black	0.48759	-0.630313
SPAG9	black	-0.341305	0.558621
SRC	black	0.492462	-0.561669
SRGAP1	black	0.446671	-0.652012
STAB1	black	0.589629	-0.589604
STAM2	black	-0.25192	0.633061
STK36	black	0.429312	-0.59628
STRN3	black	-0.394754	0.730299
STT3B	black	-0.498004	0.735631
SUCLA2	black	-0.584405	0.874195
SYDE1	black	0.454566	-0.615842
SYMPK	black	0.163698	-0.528368
SYNPO2L	black	0.401051	-0.50869
SYPL1	black	-0.392066	0.694831
SYT17	black	0.378158	-0.37911
SYTL4	black	0.466222	-0.506724
TACC3	black	0.271339	-0.340907
TAF2	black	-0.151682	0.44133
TAF9L	black	-0.367221	0.71522
TANC1	black	-0.233011	0.402493
TATDN3	black	-0.504382	0.69589
TBCD	black	0.287157	-0.424572
TCEA1	black	-0.262428	0.683377
TCIRG1	black	0.55671	-0.569756
TENC1	black	0.188242	-0.405867
TFB2M	black	-0.561796	0.707414
TFDP1	black	-0.106971	0.498459
THAP1	black	-0.395737	0.732633
THOC1	black	0.356172	-0.448357
TM2D3	black	-0.370149	0.497578
TMED10	black	-0.497415	0.765505
TMEM166	black	0.332243	-0.412448
TMEM168	black	-0.365735	0.510966
TMEM173	black	0.50134	-0.513546
TMEM38B	black	-0.520437	0.770042
TMEM39B	black	0.479067	-0.650155
TMEM56	black	-0.396095	0.707377
TMLHE	black	-0.581875	0.638505
TNC	black	0.449201	-0.365664
TNFRSF1A	black	0.643663	-0.650914
TNIK	black	-0.338481	0.493679
TRMT2A	black	0.257952	-0.430054
TRUB1	black	-0.464011	0.738538
TSNAX	black	-0.440417	0.810408
TTLL12	black	0.450527	-0.585372
TUSC3	black	-0.486238	0.69458
UBA3	black	-0.459554	0.812325
UBE1	black	0.480555	-0.752181
UBE2G1	black	-0.561357	0.871426
UBTD2	black	-0.0876626	0.486343
UCHL5	black	-0.347255	0.541068
UGP2	black	-0.516599	0.796152
UNC5B	black	0.421706	-0.471709
VAT1	black	0.374814	-0.695408
VPS29	black	-0.4962	0.729765
VWA1	black	0.453341	-0.592314
WDR37	black	-0.656575	0.720381
WDR8	black	0.296602	-0.446105
XAB2	black	0.284132	-0.680509
XBP1	black	-0.363261	0.663645
YBX1	black	-0.262877	0.388188
YME1L1	black	-0.46544	0.848965
YY1AP1	black	0.102825	-0.417182
ZEB1	black	-0.366037	0.781022
ZFAND6	black	-0.424141	0.805478
ZFPM2	black	-0.508536	0.730494
ZNF121	black	-0.153779	0.243783
ZNF264	black	0.306276	-0.500458
ZNF274	black	-0.288821	0.461377
ZNF330	black	-0.398611	0.596074
ZNF513	black	0.26032	-0.442169
ZNF558	black	0.376558	-0.436108
ZNF580	black	0.472944	-0.678096
ZNF650	black	-0.634708	0.736483
ZNFX1	black	0.457533	-0.59996
2022-03-04	red	0.286025	0.375983
AADACL1	red	-0.585786	-0.679205
AASS	red	-0.418338	-0.507633
ABHD1	red	-0.432604	-0.573765
ACAA2	red	-0.419646	-0.485459
ACLY	red	0.65231	0.640278
ACTA2	red	0.697633	0.675507
ACTG1	red	0.744639	0.848076
ACTG2	red	0.643283	0.517767
ACTN1	red	0.58062	0.724455
ACTN4	red	0.646163	0.733136
ACVRL1	red	0.340235	0.504357
ADAM15	red	0.430712	0.549162
ADAM33	red	-0.256761	-0.317605
ADAMTSL2	red	0.680319	0.671509
ADCY3	red	0.59199	0.674331
ADORA1	red	-0.433719	-0.654706
ADRA1A	red	-0.375752	-0.547535
AEBP1	red	0.697102	0.6458
AFAP1	red	0.637644	0.70588
AFF1	red	-0.416395	-0.531078
AGPAT4	red	0.453873	0.452677
AIG1	red	-0.30621	-0.564027
ALDH18A1	red	0.470157	0.516475
ALDH1A3	red	0.594081	0.569402
AMHR2	red	-0.352082	-0.356208
AMICA1	red	0.462499	0.564244
AMMECR1	red	0.40923	0.372123
AMT	red	-0.223003	-0.458192
ANG	red	0.443787	0.545873
ANGPT2	red	0.424718	0.643569
ANGPTL5	red	0.349003	0.443055
ANKRD35	red	0.609499	0.649916
ANXA1	red	0.625604	0.65625
ANXA2	red	0.646422	0.770258
AP3M2	red	0.334977	0.471969
APH1B	red	0.346124	0.540381
APLN	red	0.250357	0.428415
APOB	red	-0.342686	-0.323052
APOD	red	0.384808	0.427434
APOE	red	0.661738	0.707326
AQP7	red	-0.446801	-0.454315
AQP7P2	red	-0.436554	-0.627476
ARHGDIB	red	0.662883	0.786963
ARRB1	red	0.295104	0.476475
ASAM	red	0.467205	0.492751
ASB15	red	-0.596993	-0.706475
ATG12	red	0.453383	0.58705
ATL3	red	0.63371	0.712652
ATP1A2	red	-0.572004	-0.67072
ATP6V1B1	red	0.55164	0.576785
ATRN	red	-0.490825	-0.568032
AXL	red	0.664673	0.688301
BACE2	red	0.554989	0.570987
BASP1	red	0.67384	0.690737
BCL11A	red	-0.320605	-0.422034
BCS1L	red	-0.375172	-0.333937
BEXL1	red	-0.426831	-0.583497
BGN	red	0.845852	0.842736
BHLHB3	red	0.457251	0.545447
BMP1	red	0.51246	0.521885
BNC2	red	0.563515	0.568606
BRMS1	red	0.446857	0.634149
C10ORF116	red	0.61557	0.656994
C11ORF70	red	0.348845	0.40504
C13ORF1	red	-0.417216	-0.471773
C14ORF78	red	0.573118	0.686262
C16ORF68	red	0.170244	0.325129
C19ORF24	red	0.470937	0.662017
C19ORF4	red	0.60274	0.650256
C1ORF101	red	0.346254	0.279181
C1ORF168	red	-0.358312	-0.451912
C1ORF225	red	0.206226	0.40631
C1ORF54	red	0.484724	0.612271
C1ORF59	red	0.525474	0.566073
C1RL	red	0.426911	0.482017
C1S	red	0.560353	0.587147
C20ORF100	red	0.363542	0.504638
C20ORF103	red	0.757842	0.824881
C20ORF160	red	0.334414	0.467309
C20ORF29	red	0.391075	0.483176
C2ORF27	red	0.450463	0.396061
C3ORF21	red	0.496128	0.503944
C3ORF45	red	-0.357565	-0.601921
C6ORF117	red	0.394803	0.433832
C6ORF48	red	0.359185	0.460753
C7ORF42	red	0.295504	0.486881
C9ORF164	red	-0.433951	-0.492254
C9ORF5	red	-0.449156	-0.563608
C9ORF89	red	0.262016	0.426816
CA5B	red	0.533673	0.626989
CACNB3	red	0.447428	0.588853
CACYBP	red	-0.515975	-0.616318
CALCRL	red	0.357972	0.426387
CALD1	red	0.310352	0.397427
CAMK2N1	red	0.48818	0.525977
CAND2	red	-0.355681	-0.45179
CAP1	red	0.643637	0.762192
CAPN2	red	0.324017	0.38285
CAPN5	red	0.554203	0.544274
CASP4	red	0.588002	0.580625
CBX3	red	0.367732	0.523761
CCBP2	red	0.336697	0.33941
CCDC109B	red	0.562678	0.674403
CCDC28A	red	0.413733	0.405317
CCDC3	red	0.635204	0.634086
CCDC6	red	0.555889	0.712653
CCDC80	red	0.586705	0.603683
CCL19	red	0.401721	0.500853
CCND1	red	0.38843	0.51951
CD300LG	red	-0.320133	-0.483148
CD44	red	0.660853	0.732581
CD79B	red	0.0999331	0.241056
CD82	red	-0.412582	-0.388084
CDC42EP5	red	0.652913	0.80133
CDH11	red	0.613079	0.640951
CDR2	red	0.606531	0.642194
CENPP	red	0.421985	0.572795
CENTD3	red	0.413993	0.559395
CEP164	red	0.505847	0.556765
CERCAM	red	0.67278	0.63136
CFB	red	0.570927	0.6014
CFH	red	0.705301	0.725365
CFL1	red	0.426591	0.617765
CHIC2	red	0.438631	0.612021
CHST1	red	0.399669	0.504813
CHST6	red	0.578807	0.559784
CHSY3	red	0.55726	0.603162
CKLF	red	0.530624	0.679981
CLCF1	red	0.363736	0.471538
CLDN15	red	0.470893	0.453951
CLEC11A	red	0.718525	0.723506
CLIC1	red	0.434475	0.496389
CLIP3	red	0.697038	0.811025
CMTM3	red	0.644716	0.755171
CNN3	red	0.698866	0.756557
COL10A1	red	0.430897	0.578244
COL12A1	red	0.682719	0.754035
COL14A1	red	0.567278	0.606303
COL1A2	red	0.903773	0.795282
COL24A1	red	0.477534	0.457583
COL3A1	red	0.902244	0.791209
COL4A6	red	-0.537771	-0.683503
COL5A2	red	0.830689	0.76567
COL6A2	red	0.688687	0.58121
COL6A3	red	0.720082	0.642456
COL8A1	red	0.774169	0.779252
COMP	red	0.486589	0.534854
COPS5	red	-0.47286	-0.597238
CORO1B	red	0.611575	0.699067
CORO7	red	0.441433	0.562176
COX6A1	red	0.431353	0.596603
CPE	red	0.550463	0.578571
CPLX1	red	0.538271	0.672941
CPT1C	red	0.51268	0.579582
CPXM2	red	0.618815	0.651025
CRABP2	red	0.613929	0.615086
CREB3L2	red	0.435991	0.522376
CRLF1	red	0.604443	0.699936
CRTAC1	red	0.463865	0.460517
CSNK1D	red	0.271916	0.455677
CSRP1	red	0.749675	0.742965
CTGF	red	0.716453	0.720995
CTHRC1	red	0.456547	0.530357
CTSK	red	0.683736	0.72294
CTXN1	red	0.408012	0.444183
CXADR	red	-0.530916	-0.695804
CXCL16	red	0.503817	0.676328
CXCR4	red	0.316892	0.480055
CYB561D2	red	0.400509	0.53791
CYBRD1	red	0.6237	0.623506
CYFIP1	red	0.387399	0.523841
CYP1B1	red	0.61322	0.678017
CYP4B1	red	-0.387056	-0.465552
CYR61	red	0.39155	0.462889
DACT1	red	0.601748	0.515821
DAP	red	0.482707	0.44901
DBN1	red	0.700106	0.787801
DCN	red	0.552152	0.625961
DCUN1D2	red	-0.482153	-0.531556
DDX39	red	0.532961	0.691991
DEPDC6	red	0.371237	0.412524
DFNA5	red	0.40947	0.548168
DHRS9	red	0.428275	0.537503
DKFZP451A211	red	-0.298829	-0.40511
DKFZP586H2123	red	0.472263	0.464528
DKK2	red	0.404177	0.464874
DNAJA3	red	-0.58952	-0.662784
DNAJC11	red	-0.439148	-0.519399
DNASE1L1	red	-0.403364	-0.488914
DNCL1	red	0.538949	0.644433
DNM1L	red	-0.402262	-0.39517
DPYSL3	red	0.795942	0.820834
DRAM	red	0.518919	0.61968
DSC2	red	-0.575775	-0.585769
DSP	red	-0.510005	-0.696139
DUSP18	red	0.407396	0.456874
DYNC1I1	red	-0.564622	-0.578208
DYNLL1	red	0.521905	0.584752
DYNLT3	red	0.471445	0.643808
DYRK1A	red	-0.433917	-0.585196
ECM2	red	0.645074	0.672065
EEF1A1	red	0.52857	0.649817
EFEMP1	red	0.679706	0.6382
EFNB2	red	0.280161	0.496475
EGLN1	red	-0.50945	-0.530789
EGR1	red	0.372199	0.394168
EHD2	red	0.514939	0.575702
ELAVL1	red	-0.300881	-0.432222
ELMO1	red	0.429751	0.518849
EMILIN1	red	0.618792	0.662751
EMILIN2	red	-0.412584	-0.491131
EML1	red	-0.28802	-0.466373
EML3	red	0.597867	0.658274
EMP1	red	0.692581	0.804129
EMP3	red	0.563184	0.616602
ENC1	red	0.705299	0.803684
ENO1	red	0.468779	0.624977
ENPP2	red	0.374035	0.509911
ENTPD1	red	0.60846	0.663813
EPB41L4B	red	-0.414559	-0.603863
EPHA3	red	0.498953	0.521514
EPHB4	red	0.443631	0.560267
EPN3	red	-0.480308	-0.617757
ESM1	red	0.520764	0.627383
ETV5	red	0.64486	0.835422
EVI1	red	0.461875	0.634417
F2RL1	red	0.589883	0.677114
F2RL2	red	0.451004	0.490282
FAM113B	red	0.534574	0.558302
FAM119B	red	0.478865	0.593115
FAM124B	red	0.406229	0.547476
FAM174B	red	-0.43174	-0.431713
FAM176B	red	0.656499	0.768065
FAM20A	red	0.335209	0.343136
FAM43A	red	0.431531	0.53053
FAM70B	red	0.379028	0.578009
FAP	red	0.700459	0.799461
FBLN1	red	0.667796	0.647376
FBXO17	red	0.447222	0.507751
FCGBP	red	0.275844	0.382207
FCN3	red	-0.34046	-0.494496
FDX1L	red	0.367842	0.521597
FERMT3	red	0.45467	0.469232
FGD5	red	0.402602	0.45966
FGF18	red	-0.439917	-0.496794
FHL3	red	0.520665	0.656044
FJX1	red	0.311326	0.355607
FKBP11	red	0.590597	0.676434
FLJ14213	red	0.519823	0.609722
FLJ35258	red	0.598424	0.605439
FLRT2	red	0.543608	0.494581
FMNL2	red	0.41488	0.423858
FMNL3	red	0.468311	0.585665
FMO1	red	0.389321	0.371189
FMOD	red	0.557885	0.590967
FOXC1	red	0.585973	0.628322
FOXS1	red	0.727704	0.819715
FRMD4B	red	0.232767	0.324722
FRZB	red	0.741683	0.774795
FSCN1	red	0.602706	0.679048
FXYD5	red	0.693322	0.751442
FZD1	red	-0.534883	-0.573711
FZD4	red	0.527392	0.570328
G6PD	red	0.647183	0.752807
GALNAC4S-6ST	red	0.536241	0.633904
GALT	red	-0.480781	-0.517476
GATAD2A	red	0.496809	0.682471
GBA	red	0.415606	0.529863
GDF15	red	0.291884	0.435144
GJA4	red	0.32965	0.468303
GLI2	red	0.394752	0.526083
GLIPR1	red	0.539822	0.616985
GLIPR2	red	0.607206	0.593882
GLIS3	red	0.414582	0.326619
GMEB1	red	0.388735	0.498917
GNB1	red	0.614272	0.685783
GNB4	red	0.430709	0.515566
GNL1	red	0.427488	0.574045
GPBAR1	red	0.456329	0.495509
GPR172A	red	0.503958	0.659084
GPR177	red	-0.330472	-0.445658
GPR4	red	0.252616	0.399839
GPR44	red	-0.291367	-0.306346
GPR68	red	0.395482	0.445642
GPT	red	-0.293601	-0.402486
GPX1	red	0.403507	0.553501
GRIN3A	red	-0.451565	-0.39131
GTF2IRD2P	red	-0.238888	-0.432942
GUCA1C	red	-0.466505	-0.546629
GUSB	red	0.50821	0.623764
GZMK	red	0.361013	0.471054
H19	red	0.344771	0.477383
HADH	red	-0.461899	-0.611967
HADHB	red	-0.44822	-0.643626
HARBI1	red	0.362359	0.407575
HCCA2	red	0.437593	0.560823
HES4	red	0.399209	0.529521
HEYL	red	0.648309	0.799979
HFE2	red	-0.474485	-0.518892
HIST1H2BK	red	0.439674	0.506633
HIST2H2AA3	red	0.342574	0.450857
HIST2H2AC	red	0.386401	0.432492
HNMT	red	0.634856	0.68284
HNT	red	0.666882	0.603831
HOXB2	red	0.514198	0.65863
HPR	red	-0.371669	-0.58645
HS.121623	red	-0.297803	-0.466213
HS.137971	red	-0.260468	-0.425314
HS.155736	red	0.526256	0.619876
HS.170719	red	0.256063	0.291909
HS.171267	red	-0.507148	-0.639884
HS.197143	red	0.694786	0.80664
HS.529743	red	0.309286	0.518496
HS.541225	red	-0.304355	-0.338045
HS.556970	red	0.2682	0.366648
HS.57079	red	0.545966	0.617164
HS.577266	red	-0.25475	-0.348561
HS.579530	red	0.369821	0.502186
HS.60257	red	0.407219	0.56555
HS.65839	red	-0.430995	-0.484212
HS.99253	red	0.306828	0.4218
HS.99472	red	0.617275	0.569511
HSPB2	red	0.369521	0.535808
HSPC171	red	0.454666	0.60356
HTR2B	red	0.45183	0.556148
HTRA1	red	0.522163	0.69693
ICAM2	red	0.319851	0.507425
IFITM2	red	0.549322	0.6015
IFNAR2	red	0.350451	0.492331
IFT52	red	0.419155	0.506758
IGFBP3	red	0.539243	0.657929
IGFBP5	red	0.586337	0.532633
IGFBP6	red	0.416479	0.467958
IGFBP7	red	0.545617	0.572505
IL10RB	red	0.448849	0.490769
IL13RA1	red	0.523734	0.622796
IL17D	red	0.472526	0.549594
IL28RA	red	-0.456488	-0.523222
IL33	red	0.570298	0.6284
IL4R	red	0.582786	0.614415
INHBB	red	0.439274	0.635625
INVS	red	0.332096	0.390801
IQGAP1	red	0.458147	0.473114
IRF6	red	-0.41803	-0.523052
ITGA1	red	0.496404	0.551974
ITGA10	red	0.649123	0.729416
ITGB5	red	0.27069	0.481667
KBTBD8	red	-0.555408	-0.54884
KCNMB1	red	0.551065	0.583199
KCNS3	red	0.412989	0.454048
KCNT2	red	0.613655	0.546895
KDELC2	red	0.473216	0.467751
KDELR3	red	0.387895	0.367928
KGFLP1	red	-0.332236	-0.35281
KHDRBS3	red	0.421602	0.48475
KIAA0367	red	0.443961	0.430971
KIAA1199	red	0.402128	0.397868
KIAA1598	red	0.389148	0.40204
KIAA1881	red	-0.40317	-0.456317
KIAA1949	red	0.570949	0.612119
KIF5C	red	0.429934	0.432325
KLHDC4	red	0.357678	0.429599
KLHL7	red	-0.544313	-0.571976
LAPTM5	red	0.570786	0.677421
LARS2	red	-0.317545	-0.352566
LAYN	red	0.382936	0.534563
LDOC1	red	0.358042	0.495368
LEF1	red	0.584288	0.735627
LEPRE1	red	0.543412	0.539342
LGALS3BP	red	-0.335155	-0.579871
LIMA1	red	0.695454	0.772333
LMAN1	red	-0.437015	-0.549205
LNX1	red	-0.3571	-0.473523
LOC150356	red	-0.303093	-0.487022
LOC283683	red	-0.305282	-0.438879
LOC285074	red	0.361003	0.480572
LOC375295	red	0.486227	0.543144
LOC387882	red	0.519767	0.525718
LOC401115	red	0.749571	0.826124
LOC401152	red	0.44893	0.432854
LOC440503	red	-0.323561	-0.362118
LOC441061	red	-0.30731	-0.484797
LOC493869	red	0.436897	0.450943
LOC642412	red	0.639115	0.716667
LOC642477	red	0.319093	0.481049
LOC646588	red	0.37731	0.43287
LOC648470	red	0.566444	0.730815
LOC649150	red	0.336558	0.467882
LOC649540	red	-0.324525	-0.319572
LOC652264	red	-0.48929	-0.515587
LOC652599	red	0.291428	0.303456
LOC730525	red	0.588309	0.643182
LONRF2	red	-0.543789	-0.593926
LOX	red	0.440451	0.595394
LOXL1	red	0.624439	0.669559
LPAR1	red	0.513111	0.505422
LRRC10	red	-0.426655	-0.467153
LRRC17	red	0.669053	0.575353
LRRC2	red	-0.561531	-0.611504
LRRC38	red	0.380188	0.424136
LTBP4	red	0.621178	0.54992
LUM	red	0.548347	0.599409
LY6H	red	0.323244	0.409062
LY96	red	0.56071	0.636083
LYN	red	0.348373	0.470251
LYPD1	red	0.411293	0.517125
LZTS1	red	0.499917	0.543879
MAD2L2	red	0.39401	0.563974
MALL	red	0.53329	0.645373
MAP4K3	red	-0.511673	-0.588565
MAP4K5	red	0.46888	0.484618
MARCKSL1	red	0.540865	0.700807
MCAT	red	-0.529044	-0.554809
MDK	red	0.431747	0.496552
ME3	red	-0.443298	-0.546367
MEIS1	red	-0.288822	-0.451464
MESDC1	red	0.349806	0.497587
MESP1	red	-0.431076	-0.523392
MFSD10	red	0.463815	0.527089
MGC20983	red	0.537304	0.651844
MGC39900	red	0.486097	0.569123
MGC4677	red	0.510782	0.62682
MGC71993	red	0.426763	0.547825
MGC72104	red	0.315524	0.343797
MGC87042	red	0.549268	0.653539
MGP	red	0.769194	0.82733
MICB	red	0.294526	0.393525
MKX	red	0.25868	0.262692
MLYCD	red	-0.430866	-0.464236
MMP28	red	0.464763	0.4764
MMRN1	red	0.335309	0.347967
MN1	red	0.499242	0.634733
MNS1	red	0.316203	0.38247
MOSPD2	red	0.280095	0.396345
MPL	red	-0.373215	-0.436762
MPZL1	red	0.678106	0.731365
MRGPRF	red	0.44262	0.489559
MRPL39	red	-0.409427	-0.494883
MRPL45	red	-0.537355	-0.649655
MRPS10	red	-0.260608	-0.376179
MSC	red	0.645898	0.637551
MSL2L1	red	-0.334853	-0.410408
MSN	red	0.54005	0.710888
MTHFD1L	red	0.511201	0.594446
MTMR11	red	0.647459	0.710939
MTMR14	red	-0.57724	-0.623201
MURC	red	-0.341792	-0.335789
MXI1	red	-0.497496	-0.504434
MXRA5	red	0.798642	0.793618
MYC	red	0.240319	0.42948
MYH10	red	0.60569	0.614705
MYL6	red	0.733583	0.870693
MYO1D	red	0.753581	0.803328
MYO5A	red	0.357524	0.533392
NAALADL1	red	0.585729	0.627272
NBL1	red	0.703855	0.802228
NDUFB3	red	-0.223326	-0.324653
NEBL	red	-0.429248	-0.504406
NECAP2	red	0.435557	0.53669
NOS3	red	0.451127	0.640403
NOTCH1	red	0.391209	0.540163
NOTCH3	red	0.492977	0.4978
NOTCH4	red	0.423692	0.56342
NOV	red	0.521234	0.633974
NOX4	red	0.577753	0.706491
NP	red	0.443588	0.64233
NPM3	red	0.411835	0.510418
NQO1	red	0.348817	0.425963
NR2C2AP	red	0.51731	0.556813
NR2F1	red	0.510479	0.512499
NR2F2	red	0.517178	0.569102
NR3C2	red	-0.446359	-0.519174
NR5A2	red	0.318448	0.310111
NRP1	red	-0.310305	-0.464905
NRTN	red	0.481506	0.502272
NRXN2	red	0.617612	0.647927
NT5DC1	red	-0.564329	-0.597618
NTAN1	red	0.488959	0.684069
NTRK2	red	0.402196	0.336091
NUDT18	red	0.385514	0.477581
NUDT5	red	0.642119	0.609265
NUMB	red	0.470404	0.54037
OAF	red	0.619572	0.661606
OGN	red	0.498517	0.440707
OLFML1	red	0.578994	0.537405
OLFML2B	red	0.688784	0.712216
OLFML3	red	0.448943	0.401956
OMD	red	0.644008	0.729911
OR2A9P	red	0.244426	0.358657
OSBP2	red	-0.320902	-0.333131
P2RX1	red	0.354614	0.53517
PACRG	red	-0.422405	-0.574645
PAFAH1B3	red	0.434398	0.512487
PALM	red	0.399258	0.557436
PAPLN	red	0.444077	0.455844
PAQR4	red	0.336567	0.475543
PCDH18	red	0.568044	0.492874
PCDH7	red	-0.367502	-0.424961
PDIA5	red	0.475615	0.529401
PEBP4	red	-0.327063	-0.547497
PECAM1	red	0.384803	0.447857
PENK	red	0.504062	0.574311
PEX1	red	-0.549563	-0.591895
PFKM	red	-0.44264	-0.606649
PFN1	red	0.507363	0.662256
PI16	red	0.541302	0.513504
PIGT	red	-0.485672	-0.42661
PIK3R1	red	-0.420346	-0.440484
PIP5K1A	red	-0.401489	-0.474099
PIP5K1B	red	-0.477668	-0.561209
PITPNC1	red	0.379671	0.508042
PKN3	red	0.367874	0.485767
PLA2G2A	red	0.430849	0.584294
PLAT	red	0.511222	0.547895
PLAUR	red	0.24952	0.357768
PLCG2	red	0.398082	0.538329
PLCL1	red	-0.568009	-0.614333
PLEKHH2	red	0.549127	0.592721
PLLP	red	0.311669	0.464975
PLOD2	red	0.505832	0.577706
PLS3	red	0.575099	0.549899
PLXDC2	red	0.65073	0.622985
PMVK	red	-0.345989	-0.515417
PNMA2	red	0.499789	0.62989
PODN	red	0.702255	0.668225
PPFIBP1	red	-0.377016	-0.574674
PPFIBP2	red	0.54075	0.672232
PPP1R12B	red	-0.578581	-0.684504
PPP1R14B	red	0.471824	0.65021
PPP2R2B	red	0.191076	0.385528
PPP2R3A	red	-0.573447	-0.71595
PRELID1	red	0.544544	0.613015
PRICKLE2	red	0.487117	0.508279
PRKCDBP	red	0.641784	0.681013
PRND	red	0.451367	0.508527
PROCR	red	0.49878	0.598255
PRR5	red	0.568816	0.575606
PRRT1	red	0.386763	0.51308
PRRX2	red	0.620904	0.658566
PRSS23	red	0.622404	0.553179
PTBP1	red	0.721268	0.771281
PTGIS	red	0.4581	0.525262
PTMS	red	0.629985	0.717621
PTPLAD1	red	0.480125	0.496734
PTPN3	red	-0.615516	-0.673055
PTPRF	red	0.394709	0.416261
PTPRO	red	0.435926	0.478599
PTPRR	red	0.434942	0.542519
PYGM	red	-0.267522	-0.496408
QPCT	red	0.571264	0.742632
RAB31	red	0.599057	0.706988
RAB32	red	0.520862	0.721525
RAB34	red	0.650631	0.598325
RAB3IL1	red	0.579087	0.67121
RAB4B	red	0.207464	0.271106
RAB7B	red	0.655752	0.5585
RABL2B	red	0.382672	0.441475
RAG1AP1	red	0.481847	0.56386
RAI14	red	0.706849	0.791843
RAMP2	red	0.466412	0.547608
RARRES2	red	0.600525	0.582839
RASL11B	red	0.46069	0.560377
RASSF2	red	0.564769	0.656014
RASSF6	red	0.266721	0.422003
RBBP8	red	0.300077	0.446863
RBM16	red	-0.294968	-0.396492
RBP7	red	0.407023	0.484556
RCC2	red	0.545193	0.654755
RCN3	red	0.652734	0.67204
RECK	red	0.530068	0.49775
RGS17	red	0.439842	0.521523
RGS4	red	0.743362	0.757272
RNASE4	red	0.379729	0.400716
RPP25	red	0.383934	0.40379
RRBP1	red	0.646323	0.729425
RTN4	red	0.523613	0.646937
RUNX1	red	0.681871	0.777172
RUSC1	red	0.645691	0.736558
S100A11	red	0.637232	0.771167
S100A3	red	0.553725	0.674652
S100A4	red	0.523071	0.504384
SAT1	red	0.540859	0.63043
SCAPER	red	-0.450467	-0.539031
SCARA3	red	0.593966	0.605219
SCARA5	red	0.29205	0.325316
SCARF2	red	0.452625	0.450162
SCD	red	0.543499	0.658788
SCG2	red	0.711587	0.730677
SCG5	red	0.606393	0.537724
SCRG1	red	0.6782	0.680531
SCUBE2	red	0.572561	0.55654
SELENBP1	red	-0.375738	-0.643597
SELM	red	0.653783	0.693411
SEMA3F	red	0.368323	0.490843
SEPT2	red	0.447055	0.52818
SERP2	red	-0.502631	-0.590611
SERPINA3	red	0.617348	0.650103
SERPINE1	red	0.386067	0.562325
SERPINE2	red	0.708438	0.805974
SERPINF1	red	0.576851	0.650383
SERPINH1	red	0.569349	0.598674
SETBP1	red	0.627181	0.646574
SFRP4	red	0.70911	0.782341
SH3BGRL3	red	0.588686	0.721236
SH3RF2	red	-0.356083	-0.565824
SH3TC1	red	0.44873	0.459996
SHMT2	red	0.474467	0.540658
SIPA1	red	0.425479	0.581716
SIRT5	red	-0.549751	-0.507426
SKIV2L2	red	-0.484347	-0.582651
SLC16A2	red	0.416686	0.511379
SLC16A3	red	0.412986	0.503896
SLC16A9	red	0.374401	0.406386
SLC20A1	red	0.558481	0.69235
SLC25A12	red	-0.398812	-0.417709
SLC25A13	red	0.349407	0.442126
SLC25A20	red	-0.314316	-0.470938
SLC25A39	red	0.380147	0.439488
SLC25A44	red	-0.374458	-0.45431
SLC29A3	red	0.416659	0.435835
SLC2A12	red	-0.39511	-0.477443
SLC2A3	red	0.25135	0.381411
SLC30A2	red	-0.327015	-0.305583
SLC30A7	red	0.617371	0.664832
SLC35F2	red	0.436773	0.551485
SLC39A11	red	0.458302	0.565255
SLC41A1	red	-0.631325	-0.728966
SLCO2A1	red	0.559874	0.590212
SLCO5A1	red	0.369548	0.488213
SLIT2	red	0.525308	0.456074
SNCAIP	red	0.693937	0.629879
SNX6	red	0.434156	0.465201
SOD3	red	0.430363	0.463335
SORBS3	red	0.349475	0.424503
SOX13	red	0.380346	0.358772
SOX8	red	0.636619	0.71409
SPATA2L	red	0.240198	0.398264
SPHK1	red	0.42474	0.53441
SPOCK2	red	-0.50988	-0.547975
SPON1	red	0.661362	0.668515
SPRED1	red	0.633521	0.748084
SPRY4	red	0.647446	0.764836
SRPRB	red	0.455669	0.600646
SSBP2	red	0.257959	0.408645
SSBP4	red	0.55507	0.672197
STC1	red	0.338029	0.534993
STK4	red	0.590506	0.63819
STMN1	red	0.396317	0.536449
STX2	red	0.255951	0.416847
SULF1	red	0.696437	0.779798
SUMF2	red	0.433574	0.501313
SUSD2	red	0.601117	0.660749
SVEP1	red	0.595109	0.561969
SVOP	red	-0.334214	-0.367772
SYNE2	red	-0.624911	-0.70664
SYTL2	red	0.689564	0.794023
TAF10	red	0.126979	0.277553
TAF6	red	-0.294312	-0.49231
TAGLN	red	0.818695	0.734813
TAGLN2	red	0.47584	0.590544
TCEA3	red	-0.30037	-0.419377
TDRD9	red	-0.390198	-0.440547
TGFB1I1	red	0.48375	0.572171
TGFB3	red	0.679874	0.791859
TGFBI	red	0.65372	0.725691
THBS2	red	0.77958	0.746095
THBS4	red	0.637097	0.685763
THY1	red	0.66234	0.71448
TIMP1	red	0.82076	0.883488
TJP2	red	-0.367151	-0.511563
TKT	red	0.377449	0.517225
TKTL1	red	-0.386786	-0.534402
TM2D2	red	0.400722	0.513388
TM4SF1	red	0.386742	0.458458
TMEM119	red	0.787631	0.699842
TMEM16A	red	0.677845	0.702035
TMEM181	red	0.559703	0.718203
TMEM2	red	0.488533	0.503158
TMEM218	red	0.40981	0.496979
TMEM22	red	0.404485	0.539294
TMEM222	red	0.265257	0.429439
TMEM30B	red	0.749884	0.849425
TMEM43	red	0.485636	0.600341
TMEM45A	red	0.513449	0.642864
TMEM54	red	0.351625	0.46097
TMEM97	red	0.464866	0.598863
TMEM98	red	0.452663	0.437943
TMSB10	red	0.599726	0.666093
TMSB4X	red	0.696544	0.751067
TNFAIP8	red	-0.501231	-0.579194
TNFRSF4	red	0.382754	0.582662
TPRKB	red	-0.403049	-0.49423
TRAM2	red	0.504629	0.532014
TRIM47	red	0.603371	0.689421
TRPV2	red	0.553526	0.62584
TSHZ2	red	0.570527	0.607416
TSHZ3	red	0.681376	0.768501
TTC30A	red	-0.435875	-0.515346
TTYH3	red	0.496598	0.589417
TUBA3D	red	-0.592689	-0.593466
TUBA3E	red	-0.554784	-0.67416
TUBB3	red	0.330501	0.535397
TXNDC10	red	-0.360277	-0.445006
TXNDC5	red	0.494041	0.572854
UACA	red	0.340382	0.401698
UBE2J1	red	0.358142	0.443722
UPRT	red	-0.530791	-0.657395
USP10	red	-0.522086	-0.559946
VASH1	red	0.619452	0.730881
VASN	red	0.671137	0.596889
VCAM1	red	0.601781	0.639633
VCAN	red	0.71321	0.635654
VEGFC	red	0.333539	0.503716
VGLL4	red	0.574336	0.546846
VIM	red	0.615356	0.60627
VKORC1	red	0.600378	0.740547
VSNL1	red	-0.406752	-0.481703
WDR54	red	0.582859	0.714806
WISP2	red	0.216809	0.365633
ZC3H12B	red	0.52906	0.605263
ZDHHC1	red	0.441322	0.585825
ZDHHC24	red	0.264231	0.408332
ZFP90	red	0.523163	0.636577
ZFPL1	red	0.198836	0.380099
ZHX2	red	-0.264718	-0.436666
ZNF33B	red	-0.340701	-0.529814
ZNF34	red	0.40164	0.499406
ZNF365	red	0.449364	0.482526
ZNF618	red	0.536795	0.659992
ZSWIM4	red	0.508547	0.656982
ZYX	red	0.53993	0.687101
A2BP1	salmon	-0.398878	0.760532
ACAT1	salmon	-0.454127	0.574951
ACE2	salmon	0.427192	-0.828534
ACOT7	salmon	0.348997	-0.614206
ADAM11	salmon	-0.313742	0.629263
ADAM19	salmon	0.318379	-0.645701
ADRB1	salmon	-0.390463	0.56919
ADRB2	salmon	-0.394175	0.603985
AGXT2L1	salmon	-0.231926	0.596348
APBB2	salmon	-0.38322	0.637019
APOC1	salmon	0.416596	-0.559
ASB10	salmon	-0.334101	0.580543
ATP1B4	salmon	0.197532	-0.376387
ATP2A2	salmon	-0.508001	0.735033
ATP6V0E2	salmon	-0.459248	0.629187
BCAR3	salmon	-0.284098	0.66106
BLM	salmon	-0.412668	0.66799
BRSK1	salmon	0.510668	-0.725186
BRUNOL6	salmon	-0.218408	0.376632
C10ORF59	salmon	-0.584981	0.736785
C10ORF65	salmon	0.0499193	-0.415413
C13ORF30	salmon	-0.279659	0.420198
C14ORF132	salmon	0.390753	-0.733243
C15ORF17	salmon	-0.296559	0.728377
C15ORF41	salmon	-0.410529	0.531498
C20ORF46	salmon	0.00369501	0.436971
C21ORF7	salmon	0.422285	-0.877547
C2ORF7	salmon	0.317247	-0.524067
C5ORF13	salmon	-0.008029	0.509089
C5ORF23	salmon	0.270942	-0.654797
C6	salmon	-0.46372	0.705403
C7ORF41	salmon	0.284897	-0.658526
CA14	salmon	-0.295072	0.668578
CA3	salmon	0.314624	-0.529049
CACNA2D2	salmon	-0.260991	0.483626
CACNB1	salmon	0.258394	-0.594466
CACNB2	salmon	-0.493688	0.787915
CADPS2	salmon	-0.274239	0.498022
CBLB	salmon	-0.201415	0.537096
CCDC136	salmon	0.310514	-0.555237
CCDC21	salmon	-0.434622	0.591811
CDCA2	salmon	-0.350487	0.632921
CDH13	salmon	-0.420657	0.609427
CDS1	salmon	-0.0591352	0.442809
CEACAM1	salmon	-0.261991	0.498657
CEL	salmon	-0.381759	0.726644
CENPA	salmon	0.198971	-0.589182
CEP192	salmon	-0.348924	0.738352
CHST9	salmon	-0.293739	0.603486
CILP	salmon	0.244112	-0.367709
CMBL	salmon	-0.390795	0.514435
CNN1	salmon	0.355201	-0.635092
COBL	salmon	0.182328	-0.600632
COL16A1	salmon	0.331031	-0.4532
COLQ	salmon	0.272685	-0.666962
CORIN	salmon	-0.3677	0.859069
CPEB3	salmon	-0.281122	0.495439
CPNE4	salmon	-0.446448	0.719343
CSGALNACT1	salmon	-0.22579	0.538958
DAB1	salmon	-0.265349	0.387384
DBC1	salmon	0.267553	-0.610923
DDAH1	salmon	0.51679	-0.861108
DIO2	salmon	0.334033	-0.534414
DIRAS3	salmon	-0.22415	0.52512
DLK1	salmon	-0.461606	0.618142
DMKN	salmon	-0.22049	0.376189
E2F5	salmon	-0.397428	0.634272
ECHDC3	salmon	-0.491002	0.584356
EEF2K	salmon	-0.425282	0.685884
EPDR1	salmon	-0.294312	0.664136
EPM2AIP1	salmon	-0.312829	0.537836
ERBB3	salmon	-0.154227	0.470912
ETFB	salmon	-0.293492	0.6387
ETV4	salmon	0.310282	-0.391303
FAM107A	salmon	-0.229288	0.443008
FAM81A	salmon	-0.134148	0.339291
FARP1	salmon	0.222763	-0.686584
FAT3	salmon	0.127433	-0.387801
FBN2	salmon	-0.179047	0.533086
FCGR2A	salmon	-0.329923	0.605292
FGF12	salmon	-0.542244	0.894049
FHL2	salmon	-0.362078	0.745832
FIBIN	salmon	0.503776	-0.591054
FIT1	salmon	-0.328691	0.651761
FLJ45224	salmon	-0.302403	0.374614
FNDC5	salmon	-0.484171	0.808537
FRMD4A	salmon	-0.210324	0.623843
FSD2	salmon	-0.561729	0.738853
GALIG	salmon	-0.293394	0.570858
GALNTL1	salmon	-0.469293	0.759336
GLTSCR1	salmon	-0.385564	0.46352
GPD1L	salmon	-0.348273	0.631351
GPIHBP1	salmon	-0.27694	0.514296
GPM6B	salmon	-0.23516	0.602667
GPT2	salmon	-0.293166	0.644911
GRB14	salmon	-0.373829	0.599533
GRIA3	salmon	0.33583	-0.537983
GRIK2	salmon	-0.122601	0.443329
GSDMC	salmon	-0.238576	0.514419
GYPE	salmon	0.221321	-0.369694
H2AFY	salmon	-0.150667	0.540637
HAPLN1	salmon	0.416048	-0.567814
HAPLN3	salmon	0.456107	-0.555701
HEY2	salmon	-0.514715	0.650995
HMGCS2	salmon	-0.165835	0.392669
HOOK1	salmon	-0.267427	0.573685
HS.129581	salmon	0.213359	-0.488217
HS.145049	salmon	-0.322693	0.479006
HS.26409	salmon	-0.293807	0.565522
HS.283151	salmon	-0.250204	0.387227
HS.334029	salmon	-0.230883	0.424817
HS.390250	salmon	-0.557735	0.881247
HS.419189	salmon	0.15059	-0.582986
HS.519644	salmon	-0.408312	0.776182
HS.538100	salmon	-0.559542	0.590172
HS.540683	salmon	-0.254475	0.37319
HS.543951	salmon	-0.171084	0.58636
HS.545589	salmon	0.197548	-0.433728
HS.554261	salmon	-0.469913	0.639399
HS.559746	salmon	-0.390901	0.573195
HS.573062	salmon	-0.213397	0.444915
HS.578052	salmon	-0.360916	0.555279
HS.579631	salmon	0.287868	-0.354612
HS.580879	salmon	0.226707	-0.435717
HS.91389	salmon	-0.219899	0.512994
HSPA2	salmon	0.280472	-0.774746
HSPB3	salmon	-0.444285	0.644854
IL1RAPL1	salmon	-0.452209	0.715528
IMPA2	salmon	-0.354191	0.472381
IRX6	salmon	0.225296	-0.584101
ITM2C	salmon	-0.238183	0.522833
KCNN2	salmon	-0.382335	0.660332
KCNT1	salmon	-0.441979	0.689662
KIFAP3	salmon	0.385839	-0.503187
LAD1	salmon	0.0167498	-0.596405
LOC144481	salmon	0.220298	-0.298138
LOC201140	salmon	-0.436162	0.679247
LOC201164	salmon	-0.382541	0.583448
LOC285929	salmon	-0.0279481	0.567834
LOC389257	salmon	-0.444293	0.699805
LOC440160	salmon	0.411011	-0.509042
LOC554208	salmon	-0.394751	0.519948
LOC643008	salmon	-0.558139	0.629016
LOC644322	salmon	-0.451344	0.646997
LOC646074	salmon	-0.30837	0.398303
LOC650152	salmon	0.410866	-0.546144
LOC653879	salmon	-0.224023	0.57908
LPAR5	salmon	-0.42987	0.510143
LPCAT4	salmon	-0.0686317	0.519749
LRSAM1	salmon	-0.362915	0.521684
LSAMP	salmon	-0.372548	0.502845
MAP1A	salmon	0.537277	-0.698723
MAP2	salmon	0.411226	-0.692754
MAPKAPK3	salmon	-0.411237	0.747567
MAPRE2	salmon	0.285421	-0.480032
MCC	salmon	-0.299093	0.477711
MEOX1	salmon	0.462458	-0.505043
MOGAT1	salmon	-0.304794	0.47304
MT3	salmon	-0.36725	0.647649
MTFR1	salmon	0.204867	-0.577922
MYBPC1	salmon	-0.257299	0.430234
MYOZ3	salmon	0.121439	-0.570825
NAB2	salmon	0.308615	-0.554908
NAV1	salmon	-0.147071	0.48752
NES	salmon	0.459426	-0.706945
NNMT	salmon	0.299574	-0.443552
NPPA	salmon	0.464681	-0.771722
NPPB	salmon	0.440931	-0.84872
NPR3	salmon	0.287487	-0.554588
NUAK1	salmon	0.0388389	-0.524627
NUP188	salmon	0.32686	-0.655119
OCIAD2	salmon	-0.318332	0.577699
PAQR9	salmon	-0.405501	0.605568
PCSK7	salmon	0.385573	-0.623711
PCYOX1	salmon	-0.287214	0.505154
PDE7B	salmon	-0.221641	0.714078
PDLIM7	salmon	0.587998	-0.672177
PDPN	salmon	-0.192773	0.487974
PECR	salmon	-0.240057	0.627874
PHACTR1	salmon	-0.454229	0.710341
PHACTR3	salmon	-0.414508	0.706255
PHKG1	salmon	-0.280681	0.603373
PHLDA3	salmon	0.348078	-0.557458
PKD2	salmon	0.399362	-0.547527
PLA2G4F	salmon	-0.253498	0.578004
PLCL2	salmon	-0.405708	0.768545
PLEKHF1	salmon	-0.391965	0.469992
POSTN	salmon	0.496727	-0.606358
PPIL1	salmon	-0.380933	0.609599
PPP1R1A	salmon	-0.322016	0.5835
PRDM16	salmon	-0.236025	0.452777
PRNP	salmon	-0.485458	0.737328
PROS1	salmon	0.219608	-0.665881
PRR6	salmon	-0.370526	0.573245
PSCD2	salmon	0.288184	-0.521539
PTDSS1	salmon	-0.473348	0.770031
PTGDS	salmon	-0.279686	0.572776
QPRT	salmon	-0.384848	0.597748
RAB11FIP3	salmon	0.264034	-0.567218
RALYL	salmon	-0.33824	0.439029
RAP1GAP	salmon	-0.487535	0.566315
RCAN1	salmon	0.353572	-0.527265
REPS2	salmon	-0.209121	0.453912
RGS9BP	salmon	-0.224295	0.479619
RHOC	salmon	0.448096	-0.557726
RNF144	salmon	-0.344107	0.653561
ROPN1	salmon	-0.350208	0.505604
ROPN1B	salmon	-0.224152	0.498925
RPRC1	salmon	-0.341233	0.506981
RRAS	salmon	0.424972	-0.6915
RTN3	salmon	0.199128	-0.535989
RYR2	salmon	-0.276485	0.41405
S100A13	salmon	0.419526	-0.598518
SCGB1D2	salmon	-0.186294	0.49921
SESN1	salmon	-0.245144	0.480408
SGPP2	salmon	-0.520006	0.703399
SH3KBP1	salmon	-0.480838	0.836589
SH3RF3	salmon	0.31506	-0.478605
SHISA2	salmon	0.386549	-0.55949
SHISA3	salmon	-0.229469	0.507206
SHMT1	salmon	-0.152275	0.489738
SIRPA	salmon	0.380345	-0.737078
SIRT4	salmon	-0.314725	0.494154
SKIV2L	salmon	-0.0713386	0.50017
SLC25A34	salmon	-0.268163	0.528202
SLC2A5	salmon	-0.111257	0.553473
SLC37A4	salmon	-0.255169	0.606247
SLC44A3	salmon	-0.275679	0.54066
SLC5A1	salmon	-0.594322	0.716922
SLITRK4	salmon	0.382222	-0.829555
SMOC2	salmon	0.321106	-0.508891
SMTNL2	salmon	-0.0647742	0.56185
SMYD2	salmon	0.0322268	-0.503417
SMYD3	salmon	-0.17945	0.572931
SORCS1	salmon	-0.264198	0.643649
SOX10	salmon	-0.0740686	0.411204
SPHKAP	salmon	-0.4027	0.734825
SPIRE1	salmon	0.154967	-0.548296
SPSB1	salmon	0.520538	-0.517931
SPTLC3	salmon	-0.21553	0.578731
SRPX2	salmon	0.418997	-0.700473
ST6GALNAC4	salmon	0.250157	-0.661236
STEAP2	salmon	-0.44703	0.499523
STK38L	salmon	0.396942	-0.538239
STXBP6	salmon	-0.445745	0.691906
SULF2	salmon	0.468773	-0.598104
SUOX	salmon	-0.450629	0.585734
TFB1M	salmon	-0.244032	0.408341
TGFB2	salmon	0.283725	-0.68252
TGFBR3	salmon	-0.1554	0.514412
TNFRSF11B	salmon	0.269757	-0.572568
TNFRSF12A	salmon	-0.0701778	-0.398044
TNNI3K	salmon	-0.528185	0.722042
TOB1	salmon	-0.355642	0.54891
TPM3	salmon	0.145794	-0.390074
TRIB1	salmon	0.1535	-0.511215
TSC22D1	salmon	-0.353538	0.696424
TST	salmon	-0.377805	0.618797
TUBA1A	salmon	0.402321	-0.521157
TUBA3C	salmon	-0.438202	0.617694
UBN1	salmon	-0.458666	0.601798
UCHL1	salmon	0.304671	-0.620152
UPB1	salmon	-0.234775	0.566092
VANGL2	salmon	-0.0555584	0.448737
VGLL2	salmon	0.274753	-0.528304
VIPR1	salmon	-0.291703	0.589499
VIT	salmon	-0.143304	0.477608
WFS1	salmon	-0.353569	0.611944
XIRP1	salmon	0.132072	-0.559771
ZBTB47	salmon	0.245193	-0.623573
ZDHHC11	salmon	-0.218288	0.494059
ZMYND12	salmon	-0.219492	0.434193
ZNF770	salmon	-0.41515	0.562706
ABI3BP	lightgreen	-0.629788	-0.735989
ABR	lightgreen	0.187546	0.499338
ADK	lightgreen	0.355999	0.579208
AKAP6	lightgreen	0.295209	0.636532
ALAS1	lightgreen	0.417845	0.687135
ALDOC	lightgreen	0.269698	0.618286
ANKRD11	lightgreen	0.282308	0.578776
AQR	lightgreen	0.283498	0.517692
ARAF	lightgreen	0.213178	0.477976
ARIH2	lightgreen	0.29303	0.529767
ASCC1	lightgreen	0.342607	0.630529
AXIN2	lightgreen	0.347606	0.618228
AYP1P1	lightgreen	-0.157985	-0.459784
BMP6	lightgreen	-0.490566	-0.681797
C14ORF131	lightgreen	0.244964	0.511177
C17ORF61	lightgreen	-0.229478	-0.550355
C18ORF8	lightgreen	-0.31447	-0.497385
C19ORF12	lightgreen	0.195665	0.521377
C19ORF50	lightgreen	-0.503679	-0.683649
C20ORF52	lightgreen	0.0115157	-0.407639
C20ORF72	lightgreen	0.484781	0.620671
C6ORF62	lightgreen	-0.419775	-0.442
C8ORF55	lightgreen	0.277441	0.573511
C9ORF97	lightgreen	0.34179	0.583673
CALR	lightgreen	-0.169175	-0.40191
CASP3	lightgreen	-0.500238	-0.559891
CASZ1	lightgreen	0.227137	0.648205
CCDC92	lightgreen	0.432216	0.555496
COLEC11	lightgreen	-0.14981	-0.530564
DDX1	lightgreen	0.340512	0.51912
DTNA	lightgreen	0.547428	0.681785
DUSP12	lightgreen	-0.288197	-0.563475
DUSP6	lightgreen	-0.528126	-0.836399
ECM1	lightgreen	-0.321373	-0.577531
EPAS1	lightgreen	0.49756	0.432494
FAM105B	lightgreen	0.361706	0.580208
FAM126B	lightgreen	0.497386	0.621962
FAM53C	lightgreen	0.307292	0.595689
FASTKD5	lightgreen	0.56764	0.707398
FBLN2	lightgreen	-0.457398	-0.681112
FCHSD2	lightgreen	-0.333257	-0.601428
FLJ39827	lightgreen	0.415353	0.592045
GGT5	lightgreen	-0.379432	-0.567179
HECTD1	lightgreen	0.339533	0.611175
HS.10862	lightgreen	0.29792	0.592963
HS.142570	lightgreen	0.274165	0.477423
HS.193406	lightgreen	0.472171	0.666268
HS.497591	lightgreen	0.257162	0.594484
HS.513000	lightgreen	0.174234	0.543791
HS.555260	lightgreen	0.197735	0.495012
HS.571814	lightgreen	0.306595	0.589056
HS.574008	lightgreen	0.381044	0.502722
HSCB	lightgreen	-0.189254	-0.390562
HSD17B4	lightgreen	0.446669	0.674378
IL32	lightgreen	-0.0997325	-0.508922
KLHDC5	lightgreen	-0.530152	-0.619413
LMCD1	lightgreen	-0.334636	-0.546717
LMO2	lightgreen	-0.430145	-0.71535
LNPEP	lightgreen	0.209773	0.535305
LOC338758	lightgreen	-0.175309	-0.466021
LOC400455	lightgreen	0.462454	0.596299
LOC642852	lightgreen	-0.310741	-0.573398
MAP6D1	lightgreen	0.22771	0.533577
MFSD3	lightgreen	0.44345	0.517533
MIF	lightgreen	-0.258185	-0.51745
MPP3	lightgreen	0.384342	0.559792
MRRF	lightgreen	0.23937	0.532633
MSRA	lightgreen	0.43202	0.562577
MSRB2	lightgreen	0.28277	0.515225
MYBPC3	lightgreen	0.473164	0.623355
MYOM3	lightgreen	0.248352	0.666642
NDRG4	lightgreen	0.367633	0.740239
NET1	lightgreen	-0.435867	-0.510561
NHLRC2	lightgreen	0.491413	0.624435
NKAIN3	lightgreen	0.422185	0.567384
NOL8	lightgreen	-0.625902	-0.624302
OPRS1	lightgreen	-0.353826	-0.616815
PACSIN2	lightgreen	0.427245	0.480169
PHF17	lightgreen	0.440291	0.479449
PIB5PA	lightgreen	0.264417	0.558038
PLAGL2	lightgreen	0.329101	0.63197
PLEKHA2	lightgreen	0.401055	0.624199
PLEKHG3	lightgreen	-0.327092	-0.436882
PLSCR4	lightgreen	-0.540153	-0.722264
PPP1R13B	lightgreen	0.375956	0.550541
PRRT3	lightgreen	-0.350911	-0.642005
PSCD1	lightgreen	0.46218	0.61272
PSMB10	lightgreen	-0.190331	-0.493921
RAB6B	lightgreen	0.103893	0.56361
RCAN2	lightgreen	0.24254	0.543088
REPIN1	lightgreen	0.301414	0.718955
RFTN1	lightgreen	-0.199233	-0.538795
RHBDD1	lightgreen	0.291274	0.581452
RNF170	lightgreen	-0.382793	-0.45444
RNMTL1	lightgreen	0.273198	0.556043
RPL3	lightgreen	-0.356445	-0.607959
SEC61B	lightgreen	-0.40179	-0.647372
SIN3A	lightgreen	0.262063	0.528465
SLC25A42	lightgreen	0.212306	0.497868
SLC2A4RG	lightgreen	0.380457	0.487442
SLC9A6	lightgreen	0.19589	0.568429
SMCR7L	lightgreen	0.38472	0.584638
SMYD1	lightgreen	0.40839	0.782267
SRGAP2	lightgreen	0.498856	0.609126
SRL	lightgreen	0.444024	0.790531
SUCLG1	lightgreen	0.36244	0.3926
SYNPO2	lightgreen	0.189525	0.499856
TM7SF3	lightgreen	-0.268671	-0.518643
TMEM71	lightgreen	0.309305	0.498169
TMOD1	lightgreen	0.445379	0.621466
TOM1L2	lightgreen	0.346691	0.584868
TPM4	lightgreen	-0.339144	-0.657411
TRAF3IP2	lightgreen	0.268064	0.589488
TSHZ1	lightgreen	0.26203	0.559851
TUBGCP4	lightgreen	0.361316	0.488322
ZNF319	lightgreen	0.290672	0.500917
ZNF512B	lightgreen	0.146503	0.450328
ZNF614	lightgreen	0.289691	0.507822
ZNF672	lightgreen	0.340521	0.587705
ZNRF3	lightgreen	0.610269	0.653803
ABCC5	tan	-0.251346	-0.379779
ACO2	tan	-0.312189	-0.462302
ACSL5	tan	0.546681	0.623024
ADAP2	tan	0.753257	0.719303
ADH1A	tan	0.358956	0.466403
ADH1B	tan	0.283989	0.44117
ADSS	tan	0.425301	0.691182
AIF1	tan	0.712778	0.819391
AKR1C3	tan	0.403256	0.380571
ALDH1A1	tan	0.377198	0.430565
ALDH4A1	tan	-0.40302	-0.541378
ALG13	tan	0.36151	0.52946
ALOX5AP	tan	0.541984	0.631695
ALPK2	tan	-0.503742	-0.577778
ANGPT1	tan	0.377637	0.419931
ANKDD1A	tan	0.386462	0.573191
ANKRD57	tan	0.454745	0.58969
AOX1	tan	0.283256	0.474064
APBB1IP	tan	0.597383	0.573847
ARHGAP15	tan	0.416346	0.588215
ARHGAP4	tan	0.533188	0.543554
ARL4A	tan	0.381254	0.474815
ASCL2	tan	0.420178	0.485314
ATP8B4	tan	0.735826	0.797081
BAZ1A	tan	0.358551	0.532353
BCOR	tan	-0.48296	-0.646629
BST1	tan	0.298651	0.470798
C18ORF54	tan	0.429492	0.583684
C1QB	tan	0.637166	0.589977
C1QC	tan	0.718002	0.727425
C1R	tan	0.554288	0.604124
C20ORF200	tan	-0.373206	-0.563726
C20ORF27	tan	0.4445	0.541718
C2ORF32	tan	0.44324	0.589227
C3AR1	tan	0.500574	0.576284
C3ORF54	tan	0.426516	0.513475
C6ORF65	tan	0.296456	0.495932
C7ORF23	tan	0.546848	0.661112
C9ORF150	tan	0.439175	0.548111
CAMLG	tan	0.366312	0.613107
CBFA2T2	tan	-0.267316	-0.426722
CBX2	tan	0.260346	0.330726
CBX4	tan	-0.457015	-0.490152
CCL2	tan	0.29643	0.417675
CD14	tan	0.782604	0.825057
CD163	tan	0.682308	0.633802
CD1C	tan	0.367826	0.46597
CD209	tan	0.620089	0.683257
CD248	tan	0.52789	0.593169
CD300A	tan	0.383933	0.410843
CD302	tan	0.491853	0.569237
CD34	tan	0.437731	0.56467
CD52	tan	0.514564	0.556463
CD68	tan	0.729159	0.775583
CD74	tan	0.601992	0.579595
CD86	tan	0.656899	0.701309
CD93	tan	0.576241	0.68477
CDH5	tan	0.40916	0.48765
CDH6	tan	0.406428	0.501764
CLCN6	tan	-0.551116	-0.651306
CLEC10A	tan	0.597642	0.611404
CMTM7	tan	0.70821	0.781617
COBLL1	tan	0.431842	0.590063
COCH	tan	0.390413	0.474639
COL15A1	tan	0.518382	0.530286
COLEC12	tan	0.617685	0.615687
CORO1A	tan	0.451131	0.509665
CSF1R	tan	0.878536	0.843774
CSF3R	tan	0.509685	0.576416
CTSC	tan	0.636652	0.77279
CTSG	tan	0.51806	0.552815
CYBA	tan	0.668804	0.7267
CYBB	tan	0.68594	0.777789
DAB2	tan	0.703129	0.790997
DHRS4L2	tan	-0.198917	-0.390004
DNAJC5	tan	-0.443386	-0.556937
DOCK10	tan	0.573554	0.685552
DOCK2	tan	0.751818	0.817257
DOCK3	tan	-0.433454	-0.457848
DPP8	tan	-0.485786	-0.605156
DUSP23	tan	0.465041	0.625411
EBF3	tan	0.494001	0.634364
EBI2	tan	0.49325	0.630823
EBI3	tan	0.435526	0.439744
EDNRB	tan	0.376834	0.455246
ELK3	tan	0.326131	0.416031
ENTPD6	tan	-0.269332	-0.519286
EPB41L2	tan	0.382942	0.42437
EPB41L3	tan	0.519543	0.626753
ESAM	tan	0.534784	0.703606
ESRRB	tan	-0.227252	-0.421613
ETS1	tan	0.4637	0.526842
EVI2B	tan	0.549956	0.623788
F13A1	tan	0.600938	0.649277
FADS3	tan	-0.329815	-0.490809
FAIM2	tan	0.397805	0.442855
FAM162B	tan	0.649988	0.67153
FAR2	tan	0.423388	0.53101
FBP1	tan	0.394425	0.445134
FBXL22	tan	-0.35152	-0.389833
FCER1A	tan	0.535531	0.564117
FCER1G	tan	0.710777	0.735497
FCN1	tan	0.633476	0.608566
FES	tan	0.42196	0.541849
FGD2	tan	0.68114	0.668974
FHL5	tan	0.354719	0.385913
FLJ20444	tan	-0.386205	-0.52785
FLJ39653	tan	-0.446401	-0.56478
FOLR2	tan	0.569342	0.517143
FPR1	tan	0.412975	0.486333
FPR3	tan	0.755644	0.568207
FRMD6	tan	0.476589	0.645344
FXYD6	tan	0.63011	0.689943
FYB	tan	0.525758	0.438952
FZD8	tan	0.304214	0.480156
GABRB1	tan	-0.386684	-0.533803
GAS1	tan	0.48043	0.543979
GCNT2	tan	-0.396787	-0.508368
GIMAP4	tan	0.688869	0.6895
GJC2	tan	0.488124	0.566116
GLT8D2	tan	0.3469	0.412354
GMDS	tan	0.566315	0.665003
GMFG	tan	0.594045	0.630599
GNA15	tan	0.59243	0.668941
GNG2	tan	0.406441	0.439419
GPR116	tan	0.527355	0.580036
GPR162	tan	0.59705	0.673947
GPR34	tan	0.554891	0.625645
GPR65	tan	0.437893	0.490138
GRPEL2	tan	0.337456	0.344877
HAVCR2	tan	0.783011	0.876632
HCK	tan	0.528584	0.566676
HCLS1	tan	0.623973	0.756898
HCP5	tan	0.563867	0.642709
HCST	tan	0.704407	0.777872
HK3	tan	0.491275	0.570801
HLA-DMA	tan	0.510203	0.488813
HLA-DMB	tan	0.590964	0.60841
HLA-DPA1	tan	0.508166	0.527973
HLA-DQA1	tan	0.575264	0.545978
HLA-DRA	tan	0.648441	0.679116
HMOX1	tan	0.375607	0.465538
HS.100261	tan	0.46172	0.663751
HS.133181	tan	0.211315	0.416102
HS.196122	tan	-0.22562	-0.367315
HS.19985	tan	0.507005	0.674247
HS.224794	tan	0.568597	0.564838
HS.276860	tan	0.529721	0.6595
HS.294603	tan	0.480114	0.596037
HS.336370	tan	0.392613	0.525654
HS.348844	tan	0.369877	0.515143
HS.467627	tan	-0.43937	-0.498844
HS.531457	tan	-0.465532	-0.495014
HS.538259	tan	0.400975	0.596438
HS.552826	tan	-0.209329	-0.431598
HS.561747	tan	0.605449	0.770356
HS.5724	tan	-0.466775	-0.53561
HS.576106	tan	0.395228	0.504325
ID3	tan	0.313249	0.405387
IFNGR1	tan	0.584935	0.643824
IFNGR2	tan	0.461204	0.625364
IGSF9B	tan	-0.452944	-0.578428
INADL	tan	-0.436832	-0.554927
INPP1	tan	0.433351	0.511857
IRAK3	tan	0.517188	0.527897
IRF8	tan	0.603917	0.692471
ITGAM	tan	0.538917	0.580292
ITGB2	tan	0.602227	0.642253
KCNK6	tan	-0.473407	-0.589946
KIAA0319L	tan	-0.442118	-0.595579
KIAA0746	tan	0.48427	0.474211
KIT	tan	0.50399	0.599587
KITLG	tan	0.432038	0.522039
KLHL34	tan	-0.500549	-0.575717
KYNU	tan	0.60558	0.567275
LAT2	tan	0.385257	0.448322
LCP1	tan	0.703928	0.684606
LETM1	tan	-0.384117	-0.432126
LILRB2	tan	0.388444	0.42089
LILRB5	tan	0.581702	0.529302
LIMK2	tan	0.375766	0.461839
LOC374395	tan	0.57176	0.722747
LOC387820	tan	0.321011	0.582378
LOC647954	tan	-0.35024	-0.454694
LOC651872	tan	0.471574	0.453877
LOC728635	tan	-0.250489	-0.381192
LRCH2	tan	0.283003	0.398144
LRP12	tan	-0.341385	-0.432488
LRRC33	tan	0.58192	0.607059
LRRC8A	tan	0.360733	0.401568
LRRC8C	tan	0.403072	0.472587
LST1	tan	0.493897	0.659949
LTB	tan	0.428911	0.537464
LXN	tan	0.500057	0.604763
LY86	tan	0.585526	0.666888
LYVE1	tan	0.638701	0.674042
M160	tan	0.481409	0.561959
MAF	tan	0.545854	0.61968
MAFB	tan	0.680444	0.740006
MAP2K4	tan	-0.358803	-0.485394
MARCKS	tan	0.562695	0.748584
MATN2	tan	0.40913	0.584152
MCM6	tan	0.422465	0.590917
MFAP5	tan	0.372834	0.432433
MICAL2	tan	-0.445855	-0.517413
MS4A4A	tan	0.524484	0.511996
MS4A6A	tan	0.762204	0.735139
MS4A7	tan	0.75255	0.749553
MSX1	tan	0.294766	0.428212
MTHFR	tan	-0.318229	-0.492674
MYD88	tan	0.410181	0.45001
MYL7	tan	-0.29293	-0.354587
MYO5C	tan	0.479432	0.548576
NCALD	tan	0.546987	0.582775
NCAM1	tan	-0.620818	-0.622254
NCF1	tan	0.327311	0.508171
NCF4	tan	0.548464	0.580713
NETO2	tan	0.481701	0.561196
NIP7	tan	0.291886	0.525831
NOLA1	tan	0.328135	0.552343
NOMO1	tan	-0.3788	-0.534046
NPAS2	tan	-0.466298	-0.580597
NPC2	tan	0.556241	0.690142
NPL	tan	0.43281	0.528721
NSUN5B	tan	-0.266812	-0.419267
NSUN5C	tan	-0.280564	-0.461175
P2RY13	tan	0.473354	0.533441
P2RY5	tan	0.50094	0.578745
PAPSS2	tan	0.40029	0.507615
PARVG	tan	0.566258	0.602562
PCDHB12	tan	0.404952	0.47995
PDGFRA	tan	0.427098	0.467055
PGCP	tan	0.452509	0.538912
PGRMC1	tan	0.57147	0.655224
PHF11	tan	0.659475	0.711835
PHGDH	tan	0.502884	0.542451
PLEK	tan	0.733682	0.805462
PLEKHG1	tan	0.483285	0.466631
POMT1	tan	-0.259243	-0.393321
PPP1R12C	tan	-0.542258	-0.652751
PPP1R14A	tan	0.527675	0.566378
PQLC3	tan	0.358543	0.404939
PRCP	tan	0.468936	0.660592
PSCD4	tan	0.700136	0.75165
PSTPIP2	tan	0.479117	0.510007
PTGS1	tan	0.309036	0.34244
PTPN6	tan	0.482973	0.500032
PTPRB	tan	0.485665	0.493984
PTTG1	tan	0.472672	0.522343
PYCARD	tan	0.698511	0.750761
RARRES1	tan	0.297789	0.434959
RFTN2	tan	0.41013	0.551867
RGS10	tan	0.703251	0.775542
RHPN2	tan	0.393844	0.566729
RNASE1	tan	0.543495	0.5187
RNASE6	tan	0.579651	0.605857
RNASET2	tan	0.688504	0.639671
ROD1	tan	0.616934	0.756344
RP2	tan	0.282066	0.488076
RPP40	tan	0.385742	0.515917
RTN1	tan	0.463859	0.531698
RUNX1T1	tan	-0.295356	-0.45198
S100A8	tan	0.385162	0.381211
S100A9	tan	0.476875	0.499248
SASH1	tan	0.394481	0.546483
SATB1	tan	-0.420984	-0.586733
SCAND2	tan	-0.38682	-0.491542
SEMA4D	tan	0.545836	0.575434
SH3BGRL	tan	0.567892	0.679764
SHPK	tan	0.512909	0.577213
SIAH1	tan	0.323001	0.468601
SLA	tan	0.49	0.425725
SLC1A3	tan	-0.371723	-0.43423
SLC25A43	tan	0.541226	0.617558
SLC26A9	tan	-0.409002	-0.575896
SLC29A2	tan	-0.344885	-0.451865
SLC2A6	tan	0.409177	0.591817
SLC35A1	tan	0.392606	0.526347
SLC40A1	tan	0.436714	0.522402
SLC7A6	tan	-0.459198	-0.659649
SLC7A7	tan	0.504346	0.578014
SLC9A9	tan	0.380537	0.470253
SNAI2	tan	0.565446	0.569718
SNTB1	tan	0.514375	0.620854
SOX18	tan	0.307341	0.445533
SPARC	tan	0.429039	0.542155
SPINT2	tan	-0.514011	-0.565995
SPRY1	tan	0.563821	0.674165
SPTB	tan	-0.44303	-0.567996
SRGAP3	tan	-0.408193	-0.487018
ST6GALNAC3	tan	0.342084	0.427438
STAMBPL1	tan	0.262848	0.421806
STS-1	tan	0.45101	0.60516
SUMF1	tan	0.245211	0.442504
SYK	tan	0.595097	0.51773
TACC1	tan	0.498224	0.568515
TBXAS1	tan	0.595603	0.568073
TCF21	tan	0.337286	0.47226
TFPI	tan	0.575908	0.649778
TIE1	tan	0.47659	0.498045
TLR4	tan	0.390594	0.433298
TLR7	tan	0.530244	0.568702
TM4SF18	tan	0.457021	0.517058
TMEM108	tan	0.299848	0.376913
TMSL8	tan	0.413958	0.466011
TNFAIP6	tan	0.429068	0.484699
TNFRSF14	tan	0.614527	0.608251
TNNT1	tan	-0.456426	-0.561637
TPPP3	tan	0.488976	0.550409
TRAM1	tan	0.499194	0.734796
TRIM4	tan	0.434999	0.488963
TSKU	tan	0.362603	0.482109
TTC18	tan	-0.283622	-0.372468
TUB	tan	-0.445988	-0.558143
TYROBP	tan	0.772502	0.802698
UST	tan	0.302725	0.421375
VAMP8	tan	0.692831	0.745621
VPS13A	tan	-0.590863	-0.660487
VPS8	tan	-0.284667	-0.445664
VSIG4	tan	0.550322	0.475505
WAS	tan	0.706834	0.83361
WASL	tan	0.254699	0.540537
WDFY1	tan	0.525102	0.566376
WNK1	tan	-0.477036	-0.548194
XLKD1	tan	0.512534	0.506409
XYLT1	tan	0.346036	0.43477
YWHAH	tan	0.413282	0.665761
ZC3HAV1	tan	0.490718	0.57772
ZMYND15	tan	0.529012	0.600265
ZNF26	tan	0.342598	0.438067
ZNF423	tan	0.362826	0.517491
ZNF467	tan	0.459815	0.560585
ZNF792	tan	0.345702	0.482459
ZNF839	tan	-0.348888	-0.527512
