# Supplementary material for: Identification and analysis of key hypoxia- and immune-related genes in hypertrophic cardiomyopathy
Source: Biol Res. 2023 Aug 9;56:45. doi: 10.1186/s40659-023-00451-4 (PMC10410988; doi:10.1186/s40659-023-00451-4)
Supplement: Supplementary file 5 — Additional file 5: Table S5. Results forGene set enrichment analyses (GSEA) of three key genes. [file 40659_2023_451_MOESM5_ESM.xlsx]

## Sheet: ATP2A2 GO
ID	Description	setSize	enrichmentScore	NES	pvalue	p.adjust	qvalues	rank	leading_edge	core_enrichment
GOBP_ACTIVATION_OF_IMMUNE_RESPONSE	GOBP_ACTIVATION_OF_IMMUNE_RESPONSE	280	0.446865	2.14605	1e-10	7.76923e-08	6.58462e-08	3358	tags=41%, list=21%, signal=33%	5144/729/715/64332/868/8547/718/2207/714/3055/2357/100/11326/1675/51279/27242/634/713/23228/5142/5580/4340/8890/6850/1997/966/4067/7805/7305/1399/3428/2359/85363/25/8767/2268/55198/80381/4332/11027/5583/581/728/5359/952/719/2358/2219/695/716/712/64127/10084/29108/59338/84433/64581/1604/3553/629/7099/5074/54923/7462/64005/11006/3702/4179/11314/56244/5062/1445/51324/7409/5970/8013/81030/717/5293/26…
GOBP_ADAPTIVE_IMMUNE_RESPONSE	GOBP_ADAPTIVE_IMMUNE_RESPONSE	414	0.428842	2.13781	1e-10	7.76923e-08	6.58462e-08	3401	tags=39%, list=22%, signal=32%	729/715/10990/64332/5909/6774/718/30835/5588/2207/8809/604/714/602/3126/100/8772/7454/51279/6890/27242/634/1075/6891/713/4615/84868/5580/339390/8764/3569/2210/7292/10068/10288/6850/4067/3570/958/3575/10538/9173/8767/114548/3106/11026/7128/6556/6504/7133/10148/5873/3592/64092/695/716/563/7030/942/5817/10462/712/64127/5971/89790/29108/3665/8741/3566/64581/1604/3553/51043/3122/7099/54923/7462/64005/…
GOBP_ADAPTIVE_IMMUNE_RESPONSE_BASED_ON_SOMATIC_RECOMBINATION_OF_IMMUNE_RECEPTORS_BUILT_FROM_IMMUNOGLOBULIN_SUPERFAMILY_DOMAINS	GOBP_ADAPTIVE_IMMUNE_RESPONSE_BASED_ON_SOMATIC_RECOMBINATION_OF_IMMUNE_RECEPTORS_BUILT_FROM_IMMUNOGLOBULIN_SUPERFAMILY_DOMAINS	279	0.452506	2.17427	1e-10	7.76923e-08	6.58462e-08	3466	tags=43%, list=22%, signal=34%	729/715/64332/6774/718/5588/2207/8809/604/714/602/3126/100/8772/7454/51279/634/1075/713/4615/84868/5580/339390/3569/7292/10068/3570/958/3575/10538/9173/8767/114548/3106/7128/6556/6504/7133/10148/5873/3592/695/716/563/5817/712/64127/5971/3665/8741/3566/64581/1604/3553/51043/3122/7099/64005/11006/4179/54440/3133/9025/7374/2208/10758/2209/3136/729230/259307/6778/3117/3108/56253/717/10673/6363/1512/6…
GOBP_CYTOKINE_MEDIATED_SIGNALING_PATHWAY	GOBP_CYTOKINE_MEDIATED_SIGNALING_PATHWAY	431	0.395847	1.97978	1e-10	7.76923e-08	6.58462e-08	4240	tags=45%, list=27%, signal=34%	5468/10990/6774/9180/2207/8809/79602/54726/3055/3459/3716/4792/8772/10410/84888/4504/3597/55540/11140/634/4615/10581/353514/8764/3569/8519/1230/330/6357/10288/6850/3570/7805/6347/11213/3575/8807/9173/8767/55198/1441/2920/11027/3601/11026/857/6376/7128/7133/10148/3304/10019/3091/9943/1511/83666/3429/3455/8651/6355/5516/7132/1435/22900/29108/53832/3665/3566/3553/6387/1984/2309/6688/3987/1436/103/78…
GOBP_IMMUNE_RESPONSE_REGULATING_SIGNALING_PATHWAY	GOBP_IMMUNE_RESPONSE_REGULATING_SIGNALING_PATHWAY	369	0.445042	2.19728	1e-10	7.76923e-08	6.58462e-08	3278	tags=41%, list=21%, signal=33%	5144/64332/868/51296/5588/2207/23151/54726/3055/6397/4792/2357/100/929/27242/634/4615/23228/1535/84868/5142/5580/148022/4340/2210/7867/8890/2319/330/945/10288/6850/1997/5601/4067/7805/6565/958/11213/7305/1399/2359/25/8767/2268/55198/80381/4332/11027/5583/857/581/7128/728/5359/952/719/3304/2358/2219/695/3430/3965/57162/64127/92610/10333/7706/80216/59338/3665/84433/64581/7099/5074/8546/54923/7462/6…
GOBP_LEUKOCYTE_CELL_CELL_ADHESION	GOBP_LEUKOCYTE_CELL_CELL_ADHESION	346	0.39861	1.95374	1e-10	7.76923e-08	6.58462e-08	3358	tags=41%, list=21%, signal=33%	7048/64332/868/6280/7494/30835/5588/6279/604/1051/240/3126/100/8772/11326/7001/27242/634/1326/3689/84868/339390/8764/9314/3569/7292/11151/2615/655/3037/2319/199/10288/6850/4067/7805/6347/3575/8767/114548/80381/83706/64083/857/6504/10148/3592/5880/9093/5914/864/942/1511/3965/57162/64127/8651/6541/29108/84433/284194/3566/1604/3707/3553/6387/2309/51043/81704/3122/5074/8546/3678/11006/4179/6401/11314…
GOBP_LEUKOCYTE_MEDIATED_IMMUNITY	GOBP_LEUKOCYTE_MEDIATED_IMMUNITY	353	0.434921	2.13726	1e-10	7.76923e-08	6.58462e-08	3358	tags=39%, list=21%, signal=31%	729/5730/715/718/2207/8809/604/714/602/3126/8772/2242/7454/203068/51279/634/1075/713/4615/2624/3689/84868/3684/5580/339390/148022/3569/7292/11151/6850/4067/8673/958/7305/3575/10538/3162/114548/2268/3106/9188/6504/7133/5873/3592/695/5880/6813/716/563/1511/5817/3965/712/64127/6812/684/9948/3665/8741/3566/64581/1604/3553/6688/3122/7099/7462/64005/127544/11006/4179/11314/54440/3133/9025/7409/7374/505…
GOBP_LYMPHOCYTE_MEDIATED_IMMUNITY	GOBP_LYMPHOCYTE_MEDIATED_IMMUNITY	270	0.449319	2.15564	1e-10	7.76923e-08	6.58462e-08	3526	tags=41%, list=22%, signal=32%	729/715/718/2207/8809/604/714/602/3126/8772/7454/203068/51279/634/1075/713/4615/84868/5580/339390/3569/7292/11151/958/3575/10538/114548/3106/6504/7133/5873/3592/695/716/563/5817/3965/712/64127/3665/8741/3566/1604/3553/3122/64005/127544/11006/4179/54440/3133/9025/7409/7374/5052/2208/10758/2209/3136/729230/259307/6778/3117/3108/56253/717/1512/972/1378/708/11118/51311/567/3105/3594/11035/6845/10312/…
GOBP_MYELOID_LEUKOCYTE_ACTIVATION	GOBP_MYELOID_LEUKOCYTE_ACTIVATION	211	0.493488	2.30439	1e-10	7.76923e-08	6.58462e-08	2924	tags=44%, list=19%, signal=36%	7048/5730/3516/2207/1794/3459/5320/2242/11326/1075/4615/2624/55509/3689/84868/3684/5580/148022/3569/6283/820/945/199/22918/6850/4067/8673/22904/4495/2896/7305/10538/3162/9173/2268/11027/6376/6556/6504/4055/728/5359/8692/2358/695/5880/6813/3949/3430/1511/8754/3965/712/10333/5971/1435/29108/6812/3566/3725/7057/3727/57817/6688/90342/7099/7462/11006/23729/11314/10758/729230/8013/10537/972/5293/5170/7…
GOBP_POSITIVE_REGULATION_OF_CELL_ACTIVATION	GOBP_POSITIVE_REGULATION_OF_CELL_ACTIVATION	331	0.408337	1.9833	1e-10	7.76923e-08	6.58462e-08	3358	tags=40%, list=21%, signal=33%	7048/30011/64332/7494/30835/5588/604/5341/3126/100/8772/1075/1326/4615/2624/3689/353514/84868/3684/8764/148022/3569/7292/11151/2319/199/10288/6850/4067/8673/6347/958/7305/3575/9173/8767/114548/2268/80381/11027/3601/857/6504/10148/952/3592/695/9093/5914/864/942/3965/57162/64127/8651/6541/10333/29108/6812/8741/84433/3566/64581/1604/3707/3553/7057/2309/3727/57817/51043/81704/3122/7099/5159/8546/1100…
GOBP_POSITIVE_REGULATION_OF_IMMUNE_EFFECTOR_PROCESS	GOBP_POSITIVE_REGULATION_OF_IMMUNE_EFFECTOR_PROCESS	225	0.451798	2.12733	1e-10	7.76923e-08	6.58462e-08	2393	tags=35%, list=15%, signal=30%	64332/8547/7494/718/8809/8772/2242/2624/3689/3684/8764/148022/3569/7292/6850/4067/8673/7805/8140/958/7305/3162/8767/114548/2268/55198/3106/9188/6504/4189/3592/2219/695/5880/6813/5914/563/942/5817/3965/64127/6812/8741/3566/64581/1604/3553/6688/3122/7099/4179/948/11314/5322/54440/3133/3098/8482/7409/2208/3136/729230/8013/6778/56253/2865/6363/972/5170/7474/1378/567/1653/3105/3594/3567/6845/114836
GOBP_POSITIVE_REGULATION_OF_IMMUNE_RESPONSE	GOBP_POSITIVE_REGULATION_OF_IMMUNE_RESPONSE	462	0.420677	2.11874	1e-10	7.76923e-08	6.58462e-08	3358	tags=40%, list=21%, signal=32%	5144/729/715/64332/868/8547/7494/718/5588/2207/8809/714/3055/2357/100/8772/11326/1675/51279/27242/634/713/23228/2624/3689/84868/3684/5142/5580/3569/4340/7292/8890/1660/6850/1997/966/4067/8673/7805/958/7305/1399/3428/2359/85363/25/8767/114548/2268/55198/80381/3106/4332/11027/5583/581/6556/6504/728/5359/952/719/2358/3592/2219/695/5914/3430/716/563/942/1511/83666/5817/3965/712/64127/10084/29108/6812…
GOBP_REGULATION_OF_IMMUNE_EFFECTOR_PROCESS	GOBP_REGULATION_OF_IMMUNE_EFFECTOR_PROCESS	324	0.406552	1.97772	1e-10	7.76923e-08	6.58462e-08	2422	tags=31%, list=15%, signal=27%	64332/8547/7494/718/8809/604/8772/2242/7454/11326/634/2624/3689/84868/3684/7009/339390/8764/148022/3569/7292/6850/966/4067/8673/7805/8140/2896/958/11213/7305/3575/3162/8767/114548/2268/55198/3106/9188/6504/7133/4189/3592/2219/695/5880/6813/5914/563/942/5817/3965/64127/6812/684/8741/3566/64581/1604/3553/51043/6688/3122/7099/11006/4179/948/11314/5322/54440/3133/3098/8482/7409/2208/3136/729230/8013/…
GOBP_T_CELL_ACTIVATION	GOBP_T_CELL_ACTIVATION	471	0.365911	1.84463	1.3251e-10	9.55966e-08	8.10205e-08	3416	tags=37%, list=22%, signal=30%	7048/64332/868/6774/7494/30835/5588/2207/8809/604/1794/602/1051/9935/3126/678/100/8772/896/51463/7454/11326/7001/27242/634/1326/3936/3714/2000/1021/84868/339390/8764/3569/7292/1650/11151/2615/1209/54518/2319/199/653519/10288/6850/4067/3570/7805/6347/3575/10538/25/8767/114548/80381/857/581/6556/6504/7133/10148/5873/3592/5880/9093/5914/864/942/1511/3965/57162/64127/8651/6541/5971/23385/29108/84433/…
GOBP_MONONUCLEAR_CELL_DIFFERENTIATION	GOBP_MONONUCLEAR_CELL_DIFFERENTIATION	408	0.380111	1.8907	1.59958e-10	1.07705e-07	9.12829e-08	3164	tags=35%, list=20%, signal=29%	7048/5468/64332/6774/3516/7494/2207/8809/604/1794/602/1051/9935/6482/678/4609/100/8772/2242/51463/7001/23228/55509/112616/3714/1021/56262/3569/7292/1209/10461/653519/10288/6850/1316/4067/3570/4495/4242/3575/10538/3428/25/3394/8767/114548/3106/3601/581/6504/4055/4189/695/9093/25831/5914/864/942/28514/3965/8651/5971/1435/3665/84433/3566/3707/3725/3553/2309/51043/84447/6688/1436/3122/2194/8546/8325/…
GOCC_VESICLE_LUMEN	GOCC_VESICLE_LUMEN	305	0.408214	1.97718	2.08612e-10	1.31687e-07	1.11608e-07	2689	tags=35%, list=17%, signal=30%	6386/9588/2157/6280/226/718/3417/2162/6279/2171/1794/374354/5552/240/12/100/80142/203068/2717/26578/1675/1075/2153/5580/8566/1992/79792/6283/820/3101/5265/3614/1509/25801/2896/3310/9961/51316/3959/2268/126014/8836/4332/2799/6036/83706/5713/5873/338/2219/1511/5054/2512/7450/8635/116844/2720/4790/23191/29108/64333/5836/83716/210/7057/5709/7276/3934/302/6286/10487/51719/5223/1265/55276/4069/3837/405…
GOBP_REGULATION_OF_LYMPHOCYTE_ACTIVATION	GOBP_REGULATION_OF_LYMPHOCYTE_ACTIVATION	419	0.374781	1.87002	3.13409e-10	1.7892e-07	1.51639e-07	3358	tags=38%, list=21%, signal=31%	7048/30011/64332/868/7494/30835/5588/604/1051/3126/678/100/8772/11326/7001/27242/634/1326/4615/84868/339390/8764/148022/3569/7292/11151/2615/1209/2319/10461/199/10288/6850/4067/7805/6347/958/7305/3575/25/8767/114548/2268/80381/4332/3601/857/7128/6504/7133/10148/952/3592/64092/695/5880/9093/5914/864/942/1511/3965/57162/64127/8651/6541/29108/8741/84433/284194/3566/64581/1604/3707/3553/2309/51043/81…
GOBP_MYELOID_CELL_DIFFERENTIATION	GOBP_MYELOID_CELL_DIFFERENTIATION	338	0.393234	1.91546	3.18867e-10	1.7892e-07	1.51639e-07	3215	tags=38%, list=20%, signal=31%	7048/91/2034/5468/7049/6774/3516/10296/604/4211/7538/714/1051/9935/4792/4609/8772/2242/3059/634/2624/55509/10766/1021/1028/1230/4067/25946/5613/22904/4495/7305/10538/3428/3394/126014/1441/4891/10370/4055/5925/3304/10019/3091/5914/7030/3217/28514/3965/135228/4318/5971/1435/7071/3658/9948/3665/6005/3930/3707/3725/25979/56975/25893/302/2309/5814/6688/1436/103/7099/2194/8546/11006/5916/5458/54997/298…
GOBP_REGULATION_OF_CELL_CELL_ADHESION	GOBP_REGULATION_OF_CELL_CELL_ADHESION	413	0.372076	1.85653	4.69674e-10	2.44088e-07	2.0687e-07	3401	tags=40%, list=22%, signal=32%	7048/64332/868/114897/7494/30835/5588/604/1051/3716/240/3126/100/8772/91663/11326/7001/27242/634/1326/3689/84868/5580/339390/8764/9314/3569/7292/11151/2615/655/3037/5329/2319/199/10288/6850/4067/7805/6347/3575/25/8767/114548/80381/10370/83706/857/6376/6504/10630/10148/3592/9093/10019/5914/864/942/1511/80139/650/3965/84034/57162/64127/8651/6541/55083/29108/10076/84433/284194/3566/1604/3707/3553/63…
HP_AUTOIMMUNITY	HP_AUTOIMMUNITY	171	0.474348	2.14704	4.99752e-10	2.44088e-07	2.0687e-07	2650	tags=32%, list=17%, signal=27%	10699/2212/715/6774/718/714/3710/3459/100/8772/7454/713/84868/5580/3569/10068/6583/10501/3575/84823/10483/9056/857/7128/5728/3592/695/716/4313/712/8651/4790/6696/4893/6239/6005/3845/103/3702/6729/55636/717/2215/8737/3561/4791/3594/10312/10507/115650/2213/6899/3113/5771/930
GOBP_DEFENSE_RESPONSE_TO_BACTERIUM	GOBP_DEFENSE_RESPONSE_TO_BACTERIUM	248	0.429952	2.05313	5.07509e-10	2.44088e-07	2.0687e-07	3782	tags=38%, list=24%, signal=29%	3516/6280/6279/2207/602/1051/5320/4615/1535/84868/5580/8764/3569/79792/6283/820/653423/6850/3570/2896/3575/51316/3394/8767/2268/6036/6039/6556/56169/728/2358/3592/6992/1511/5054/84034/11096/64127/81929/10333/5861/7132/29108/3934/57817/7099/23166/944/948/10392/3133/4069/4057/56833/6170/11117/219972/129530/3105/122665/345611/3240/6372/7098/920/58484/5266/259240/26057/4938/7100/140832/400709/384/245…
GOBP_POSITIVE_REGULATION_OF_DEFENSE_RESPONSE	GOBP_POSITIVE_REGULATION_OF_DEFENSE_RESPONSE	258	0.412337	1.97744	8.09599e-10	3.55674e-07	3.01442e-07	2477	tags=33%, list=16%, signal=28%	64332/6280/90678/9180/718/6279/1051/3055/185/4792/5320/241/8772/1075/1535/353514/84868/3569/7292/5603/6283/55527/2828/1660/6850/4067/8673/183/2896/7305/3428/85363/9173/8767/4332/11027/6376/5359/8692/2358/3592/2219/695/3949/3430/5138/83666/5817/5054/84034/64127/10084/7132/29108/3665/64581/3553/6688/7099/84166/5322/10392/5062/3133/7941/7409/729230/81030/56253/11117/2865/834/8737/9641/7474/51311/661…
GOCC_TERTIARY_GRANULE	GOCC_TERTIARY_GRANULE	151	0.493114	2.19366	8.0995e-10	3.55674e-07	3.01442e-07	2740	tags=44%, list=17%, signal=37%	226/3417/2207/22875/2357/1471/634/1535/1536/3689/3684/2040/963/79792/820/945/22918/10288/965/527/966/5328/1509/8673/126014/8836/11026/6556/2358/3043/6813/4318/116844/4893/23191/6515/1604/388698/5236/83858/11314/53831/1265/1832/4069/8514/4057/9725/1512/160364/8778/5768/1378/567/5806/7130/3608/124583/10312/3240/2352/5777/1520/535/2919/23352/3903
GOBP_POSITIVE_REGULATION_OF_CYTOKINE_PRODUCTION	GOBP_POSITIVE_REGULATION_OF_CYTOKINE_PRODUCTION	436	0.358695	1.79912	9.04793e-10	3.75991e-07	3.18661e-07	3216	tags=34%, list=20%, signal=28%	5144/6774/7494/718/5588/2207/8809/602/1051/3459/8772/929/10972/4615/1535/1536/353514/84868/5142/8764/148022/3569/7292/5603/79792/199/1660/10288/6850/965/3570/7805/183/8140/5045/958/11213/7305/10538/3428/3162/56919/25/3394/9173/8767/114548/2268/80381/9188/4332/11027/6376/6556/6504/10148/728/8692/719/3304/3592/2219/3091/5914/942/5054/3965/57162/64127/10333/10084/5861/22900/29108/3665/84433/3566/645…
GOBP_IMMUNE_RESPONSE_REGULATING_CELL_SURFACE_RECEPTOR_SIGNALING_PATHWAY	GOBP_IMMUNE_RESPONSE_REGULATING_CELL_SURFACE_RECEPTOR_SIGNALING_PATHWAY	231	0.431251	2.03516	9.3067e-10	3.75991e-07	3.18661e-07	3358	tags=40%, list=21%, signal=32%	5144/64332/868/5588/2207/3055/2357/100/27242/634/23228/5142/5580/4340/2210/8890/10288/6850/1997/5601/4067/7805/958/7305/1399/2359/25/8767/2268/55198/80381/4332/11027/5583/581/728/5359/952/719/2358/2219/695/59338/84433/64581/5074/54923/7462/64005/11006/3702/11314/56244/5062/1445/51324/7409/5970/8013/5293/2633/10603/65125/1378/11118/5581/3105/5063/2213/1236/23180/5771/930/1967/5777/1387/6654/8517/3…
GOBP_POSITIVE_REGULATION_OF_CELL_CELL_ADHESION	GOBP_POSITIVE_REGULATION_OF_CELL_CELL_ADHESION	273	0.411958	1.97798	1.23053e-09	4.78012e-07	4.05127e-07	3401	tags=42%, list=22%, signal=34%	7048/64332/7494/30835/5588/604/3716/240/3126/100/8772/1326/3689/84868/8764/3569/7292/11151/655/3037/5329/2319/199/10288/6850/4067/6347/3575/8767/114548/80381/10370/857/6376/6504/10630/10148/3592/9093/5914/864/942/1511/3965/84034/64127/8651/6541/55083/29108/10076/84433/3566/1604/3707/3553/2309/51043/81704/3122/8546/11006/4179/6401/54440/572/3133/1445/7409/5970/729230/6366/8013/259307/3117/3108/106…
GOBP_RESPONSE_TO_MOLECULE_OF_BACTERIAL_ORIGIN	GOBP_RESPONSE_TO_MOLECULE_OF_BACTERIAL_ORIGIN	309	0.396354	1.9239	1.2812e-09	4.79263e-07	4.06187e-07	2734	tags=33%, list=17%, signal=28%	6280/7494/6279/7538/1051/3055/9516/4792/929/7001/57048/4615/84868/249/5142/10270/148022/3569/7292/7867/10068/7079/6648/968/820/10288/4067/3764/6347/22904/11213/85363/25/3394/8767/114548/2920/5106/11027/6376/7128/6556/7133/728/338/3592/10949/5914/942/1511/8754/5054/3965/57162/64127/10333/4790/22900/29108/1910/210/1604/3553/3727/23328/57817/3158/6688/7099/23643/5732/23729/948/6401/558/3627/5970/405…
GOBP_ANTIGEN_PROCESSING_AND_PRESENTATION	GOBP_ANTIGEN_PROCESSING_AND_PRESENTATION	99	0.562834	2.36167	1.48556e-09	5.35862e-07	4.54157e-07	2955	tags=48%, list=19%, signal=40%	5641/30835/2207/3126/7454/6890/6891/968/10437/10288/1509/5696/3416/3106/6556/5873/563/64127/5971/29108/7057/3122/8546/2629/10392/3133/3107/3136/6366/3117/3108/6363/1512/972/10981/567/54915/3105/51762/2213/1236/3113/23180/1520/10875/3119/8943/11021
GOBP_REGULATION_OF_LEUKOCYTE_MEDIATED_IMMUNITY	GOBP_REGULATION_OF_LEUKOCYTE_MEDIATED_IMMUNITY	216	0.428854	2.00883	1.57318e-09	5.47902e-07	4.6436e-07	2422	tags=33%, list=15%, signal=28%	718/8809/604/8772/2242/7454/634/2624/3689/84868/3684/339390/148022/3569/7292/6850/4067/8673/958/7305/3575/3162/114548/2268/3106/9188/6504/7133/3592/695/5880/6813/563/5817/3965/64127/6812/684/8741/3566/64581/1604/3553/6688/3122/7099/11006/4179/11314/54440/3133/7409/2208/3136/729230/259307/6778/56253/5170/1378/567/1653/3105/3594/11035/6845/114836/55061/6372/2213/7098
GOBP_MYELOID_LEUKOCYTE_DIFFERENTIATION	GOBP_MYELOID_LEUKOCYTE_DIFFERENTIATION	195	0.445102	2.0472	1.81763e-09	6.11934e-07	5.1863e-07	3215	tags=42%, list=20%, signal=34%	7048/5468/3516/714/1051/9935/4609/8772/2242/3059/634/2624/55509/10766/1021/1230/4067/22904/4495/7305/10538/3428/126014/10370/4055/5925/5914/7030/3965/135228/4318/5971/1435/7071/3658/3665/3930/3725/25979/56975/302/6688/1436/7099/2194/8546/11006/5458/54997/29887/2629/6729/4057/2353/9770/10537/6363/56998/972/8737/5293/10221/3726/7130/3567/3976/10312/7098/1236/920/2124/5771/325/2101/3600/2739/5153/85…
GOBP_POSITIVE_REGULATION_OF_RESPONSE_TO_EXTERNAL_STIMULUS	GOBP_POSITIVE_REGULATION_OF_RESPONSE_TO_EXTERNAL_STIMULUS	397	0.368766	1.83008	1.96576e-09	6.40458e-07	5.42804e-07	3466	tags=37%, list=22%, signal=29%	64332/6280/90678/9180/718/5641/6279/1051/3055/185/4792/5320/241/8772/81565/1075/1535/353514/84868/3569/7292/5603/6283/1230/55527/2828/199/1660/6850/4067/3570/8673/183/2896/7305/3428/85363/9173/8767/4332/11027/6376/6504/57118/728/5359/8692/719/2358/3592/2219/695/5880/3949/3430/5138/9943/83666/5817/5054/3965/84034/64127/10084/7132/1435/29108/8428/9048/3665/79647/64581/3553/7057/6387/23328/6688/1436…
GOBP_B_CELL_MEDIATED_IMMUNITY	GOBP_B_CELL_MEDIATED_IMMUNITY	134	0.507172	2.21182	2.04367e-09	6.45034e-07	5.46683e-07	3358	tags=44%, list=21%, signal=35%	729/715/718/2207/604/714/602/3126/51279/713/4615/5580/7292/958/10538/695/716/712/64127/3665/8741/3566/1604/3122/4179/3133/9025/7374/2208/10758/2209/6778/3117/3108/717/972/1378/708/51311/567/10312/55061/2213/3113/970/930/5777/325/3119/1235/22976/959/9466/7037/3426/3112/975/10459/3125
GOMF_IMMUNE_RECEPTOR_ACTIVITY	GOMF_IMMUNE_RECEPTOR_ACTIVITY	136	0.501882	2.19145	2.13301e-09	6.5283e-07	5.53289e-07	4063	tags=52%, list=26%, signal=39%	10990/9180/2207/8809/3459/2357/3597/55540/353514/2210/1230/10288/3570/3575/8807/2359/9173/1441/11027/3601/11026/10148/728/719/2358/3455/53832/3566/2675/3122/7850/2209/729230/3117/1512/972/3561/10663/1378/400935/3594/3587/2213/1236/3113/8808/79168/920/1234/3977/3119/1235/3811/131450/3805/11025/9466/3112/3460/3125/3568/1232/3140/2840/3554/1439/3572/2152/2676/26280/133396
GOBP_REGULATION_OF_INFLAMMATORY_RESPONSE	GOBP_REGULATION_OF_INFLAMMATORY_RESPONSE	324	0.391363	1.90383	2.24982e-09	6.68329e-07	5.66426e-07	2924	tags=33%, list=19%, signal=27%	5468/64332/6280/9180/718/6279/604/7538/1051/3055/185/7010/4792/79651/240/5320/100/241/9536/1075/4615/353514/10162/5580/9314/3569/7292/5603/6283/330/55527/2828/1660/6850/4067/8673/22904/183/2896/5045/9173/114548/2268/9021/6376/7128/7133/5925/8692/2358/695/3949/3430/5138/5054/64127/4318/7132/4790/89790/29108/1910/7791/3553/5740/57817/7099/9825/5687/23729/2629/6401/3133/8482/7941/5970/58189/729230/5…
GOBP_CELL_ACTIVATION_INVOLVED_IN_IMMUNE_RESPONSE	GOBP_CELL_ACTIVATION_INVOLVED_IN_IMMUNE_RESPONSE	268	0.415669	1.99291	2.54724e-09	7.3506e-07	6.22982e-07	2415	tags=32%, list=15%, signal=28%	5730/64332/6774/7494/2207/8809/604/1794/602/6482/100/2242/634/4615/23228/2624/3936/3689/84868/3684/148022/3569/7292/11151/54518/6850/4067/3570/8673/22904/2896/958/4242/7305/10538/3162/25/3394/8767/114548/2268/11027/6556/6504/5873/695/5880/6813/5914/3430/942/28514/3965/5971/29108/6812/8741/3566/64581/51043/6688/90342/3122/7099/7462/4179/11314/9025/7374/729230/8013/6778/7157/6363/64218/972/5293/517…
GOCC_AZUROPHIL_GRANULE	GOCC_AZUROPHIL_GRANULE	142	0.492734	2.16062	2.71436e-09	7.61528e-07	6.45414e-07	2627	tags=40%, list=17%, signal=34%	6386/9588/4257/718/2171/2357/12/5660/80142/203068/2717/1075/5580/2040/2683/1650/968/527/3614/8673/25801/2896/51316/8836/4332/2799/6036/719/6813/1511/6836/2512/8635/2720/23385/29108/684/11010/7276/302/10487/54918/10043/4069/3136/5707/4125/8876/9342/81567/8804/6845/7415/10097/23197/80331/29952
GOBP_POSITIVE_REGULATION_OF_LEUKOCYTE_CELL_CELL_ADHESION	GOBP_POSITIVE_REGULATION_OF_LEUKOCYTE_CELL_CELL_ADHESION	232	0.428262	2.02674	2.92915e-09	7.99579e-07	6.77663e-07	3400	tags=44%, list=22%, signal=35%	7048/64332/7494/30835/5588/604/240/3126/100/8772/1326/3689/84868/8764/3569/7292/11151/3037/2319/199/10288/6850/4067/6347/3575/8767/114548/80381/857/6504/10148/3592/9093/5914/864/942/3965/64127/8651/6541/29108/84433/3566/1604/3707/3553/2309/51043/81704/3122/8546/11006/4179/6401/54440/572/3133/1445/7409/5970/729230/6366/8013/259307/3117/3108/10673/6363/972/8876/7704/1378/567/3105/3594/115650/3676/1…
GOBP_REGULATION_OF_LEUKOCYTE_DIFFERENTIATION	GOBP_REGULATION_OF_LEUKOCYTE_DIFFERENTIATION	263	0.413892	1.98656	3.01571e-09	8.01543e-07	6.79328e-07	3174	tags=38%, list=20%, signal=31%	7048/64332/7494/604/714/1051/9935/678/4609/100/8772/2242/3059/7001/634/2624/10766/1021/7292/1209/1230/10288/6850/4067/7305/3575/25/8767/114548/3106/3601/5925/695/5914/864/7030/942/3965/8651/1435/7071/3665/84433/3566/3707/2309/51043/3122/7099/8546/11006/5458/54997/4179/54440/572/558/4057/729230/56833/2353/259307/56253/9770/10193/6363/56998/972/8737/10221/8876/7704/1378/57630/7130/3594/3567/3976/22…
GOBP_LEUKOCYTE_PROLIFERATION	GOBP_LEUKOCYTE_PROLIFERATION	312	0.390948	1.90337	4.18151e-09	1.0829e-06	9.17788e-07	3335	tags=38%, list=21%, signal=30%	7048/868/30835/5588/604/1794/1051/100/8772/896/11326/7001/27242/4615/23228/2000/84868/5580/339390/8764/148022/3569/7292/11151/2615/199/10288/6850/4067/958/7305/3575/25/8767/80381/4332/581/6376/7128/6556/6504/7133/10148/952/3592/695/5880/9093/942/3965/57162/6541/6355/1435/23385/29108/684/84433/284194/1604/3553/51043/81704/1436/7099/5074/944/11006/6664/2629/4179/11314/54440/3133/729230/259307/7157/…
GOCC_SPECIFIC_GRANULE	GOCC_SPECIFIC_GRANULE	146	0.486019	2.14064	4.29185e-09	1.08369e-06	9.18455e-07	2740	tags=46%, list=17%, signal=38%	1794/634/1535/1536/3689/3684/8566/2040/963/5329/79792/820/945/22918/1182/966/5328/1509/8673/64114/84329/126014/8836/11026/8560/7133/5873/719/2358/6518/6813/64386/116844/4790/23191/6515/8694/3934/10857/54918/948/53831/1265/10043/4069/3837/8514/4057/9725/10855/160364/5768/567/5806/3608/9522/124583/3240/2352/57554/80331/5777/1774/2919/23352/6793/3903
GOBP_POSITIVE_REGULATION_OF_CELL_ADHESION	GOBP_POSITIVE_REGULATION_OF_CELL_ADHESION	418	0.357793	1.78538	4.55821e-09	1.12287e-06	9.51664e-07	3401	tags=39%, list=22%, signal=31%	7048/64332/7494/30835/5588/604/3716/6281/7010/240/3126/100/8772/91663/4811/1326/9806/3689/1021/84868/5212/8764/3569/7292/11151/655/3037/5329/54518/2319/4739/199/10288/6850/4067/6347/3575/1399/25/8767/114548/80381/10370/857/6376/29984/6504/10630/10148/5979/3592/9093/5914/864/7030/942/1511/8754/3965/84034/64127/8651/6541/55083/1435/29108/7016/10076/84433/3566/6239/1604/3707/3553/6387/2309/51043/398…
GOBP_REGULATION_OF_HEMOPOIESIS	GOBP_REGULATION_OF_HEMOPOIESIS	325	0.383411	1.86174	6.22514e-09	1.497e-06	1.26874e-06	3039	tags=35%, list=19%, signal=29%	7048/91/64332/6774/7494/604/4211/7538/714/1051/9935/4792/678/4609/100/8772/2242/3059/7001/634/2624/10766/1021/7292/1209/1230/10288/6850/4067/7305/3575/25/8767/114548/3106/1441/3601/5925/3304/695/3091/5914/864/7030/942/28514/3965/8651/1435/7071/3665/84433/3566/3707/2309/51043/5814/6688/3122/7099/8546/11006/5916/5458/54997/4179/54440/572/558/4057/729230/56833/2353/259307/56253/9770/10193/6363/56998…
GOBP_PATTERN_RECOGNITION_RECEPTOR_SIGNALING_PATHWAY	GOBP_PATTERN_RECOGNITION_RECEPTOR_SIGNALING_PATHWAY	159	0.471641	2.11102	6.87324e-09	1.61441e-06	1.36825e-06	3555	tags=47%, list=23%, signal=37%	51296/23151/54726/6397/4792/929/4615/1535/84868/148022/7867/2319/330/4067/6565/958/11213/8767/55198/11027/857/7128/3304/2219/695/3430/3965/57162/64127/92610/10333/7706/80216/3665/64581/7099/8546/23643/948/11314/10392/5970/4057/81622/25921/54941/5170/708/51311/5581/345611/7098/55366/3303/23180/1520/9684/81793/9258/26057/9111/4938/1654/7100/3656/5802/4940/7097/5245/285852/23369/10062/2867/329/353376
GOBP_REGULATION_OF_T_CELL_ACTIVATION	GOBP_REGULATION_OF_T_CELL_ACTIVATION	318	0.386181	1.87503	8.48769e-09	1.94831e-06	1.65124e-06	3358	tags=40%, list=21%, signal=32%	7048/64332/868/7494/30835/5588/604/1051/3126/100/8772/11326/7001/27242/634/1326/84868/339390/8764/3569/7292/11151/2615/1209/2319/199/10288/6850/4067/7805/6347/3575/25/8767/114548/80381/857/6504/7133/10148/3592/5880/9093/5914/864/942/1511/3965/57162/64127/8651/6541/29108/84433/284194/3566/1604/3707/3553/2309/51043/81704/3122/5074/8546/944/11006/4179/11314/54440/572/3133/1445/7409/729230/6366/25930…
GOBP_CELLULAR_RESPONSE_TO_BIOTIC_STIMULUS	GOBP_CELLULAR_RESPONSE_TO_BIOTIC_STIMULUS	218	0.416254	1.95633	1.29566e-08	2.90805e-06	2.46464e-06	2734	tags=36%, list=17%, signal=30%	7494/10269/7538/1051/3055/9516/4792/929/7001/57048/4615/84868/5142/10270/148022/3569/7292/968/820/10288/6850/4067/6347/22904/85363/25/3394/8767/114548/2920/11027/6376/7128/7133/695/5914/942/1511/8754/5054/64127/7466/10333/4790/22900/29108/1910/64581/1604/3553/23328/57817/3158/6688/7099/3309/23643/23729/948/558/3627/5970/4057/4846/7157/834/10221/9450/7474/5581/345611/9373/6372/2213/4851/445/5606/2…
GOBP_REGULATION_OF_LEUKOCYTE_PROLIFERATION	GOBP_REGULATION_OF_LEUKOCYTE_PROLIFERATION	238	0.416085	1.97983	1.3881e-08	3.04779e-06	2.58307e-06	3335	tags=40%, list=21%, signal=32%	7048/868/30835/5588/604/1051/100/8772/11326/27242/4615/84868/339390/8764/148022/3569/7292/11151/2615/199/10288/6850/4067/958/7305/8767/80381/4332/7128/6504/7133/10148/952/3592/695/5880/9093/942/3965/57162/6541/6355/1435/29108/684/84433/284194/1604/3553/51043/1436/7099/5074/944/11006/6664/4179/11314/54440/3133/729230/259307/56253/10673/6363/972/1378/57630/3105/3594/3567/8379/11035/115650/2213/3113…
GOBP_TRANSITION_METAL_ION_HOMEOSTASIS	GOBP_TRANSITION_METAL_ION_HOMEOSTASIS	127	0.491175	2.13155	1.48475e-08	3.19063e-06	2.70414e-06	2587	tags=42%, list=16%, signal=35%	1318/4501/55240/2034/81894/6280/4499/79689/6279/4489/9997/4609/4502/4504/1317/6648/122416/4495/3162/4891/6556/6536/26234/8692/261729/523/3091/23516/286133/2512/4494/2395/1356/3658/1534/4493/6005/3934/57817/375/8546/26872/9114/10058/8031/4057/4682/7781/567/8301/23545/552900/25800
GOMF_EXTRACELLULAR_MATRIX_STRUCTURAL_CONSTITUENT	GOMF_EXTRACELLULAR_MATRIX_STRUCTURAL_CONSTITUENT	160	-0.455134	-2.03211	1.99198e-08	4.19145e-06	3.55236e-06	3139	tags=38%, list=20%, signal=31%	30008/255743/22915/10117/83872/3915/258/1289/22795/1277/5549/90187/1282/4240/7373/7448/80781/3912/79812/4969/8483/27286/8425/169044/91522/3908/1278/8292/2199/1290/1298/1294/80144/7058/1281/3910/7059/1805/3913/633/1300/127435/4147/25890/115908/7286/1287/4239/1297/10631/1295/1311/81578/1305/375790/1404/2331/4060/1307/25878/165
HP_ABNORMALITY_OF_TEMPERATURE_REGULATION	HP_ABNORMALITY_OF_TEMPERATURE_REGULATION	423	0.350803	1.75261	2.48838e-08	5.12143e-06	4.34054e-06	2742	tags=28%, list=17%, signal=24%	30011/6523/6774/226/3939/604/4524/5376/3459/4792/100/5660/7454/2717/4615/2624/2153/1535/1536/37/56262/84868/249/4689/5580/11330/148022/3569/8890/6583/1230/330/2619/7386/6850/3570/5696/3988/3575/25/3394/114548/3106/5604/1186/2203/7128/6556/5925/5873/5698/3592/695/171023/3043/10019/6813/5914/7050/28514/64127/80704/7132/25974/6696/11200/9948/85358/64581/3930/51371/103/5236/7099/5373/8676/55858/3702/…
HP_ABNORMAL_ENZYME_COENZYME_ACTIVITY	HP_ABNORMAL_ENZYME_COENZYME_ACTIVITY	441	0.346405	1.74323	2.53536e-08	5.12143e-06	4.34054e-06	2405	tags=27%, list=15%, signal=24%	10699/55240/2542/226/3939/4524/4609/100/2584/8772/5660/2153/1535/1536/5825/37/51604/249/5580/11330/11222/5631/1650/10068/1537/10195/10157/5265/291/5696/3988/27232/25/3106/10483/1186/9056/2203/7355/5925/5698/3032/3592/64087/171023/3043/6813/3028/650/3030/6584/9377/2720/4952/25974/4790/6696/2395/1356/11200/5836/4337/26873/210/6005/3930/10466/56975/3845/587/28976/57817/3431/5256/103/5236/51021/63916…
HP_SPLENOMEGALY	HP_SPLENOMEGALY	331	0.371178	1.80282	2.74238e-08	5.43098e-06	4.60289e-06	2416	tags=31%, list=15%, signal=27%	55240/5468/226/604/3459/6513/100/5660/4615/2624/2153/26277/1535/1536/5825/84868/4689/5580/3569/1230/338328/6850/5696/3988/6916/3575/25/3394/6499/114548/2239/3106/2799/10483/83706/1186/9056/857/7133/5873/5728/5698/3592/171023/3043/10019/6813/5156/650/64127/8651/2720/7132/4790/4893/3040/80216/9948/950/84433/3636/6239/6005/3930/4000/3845/57817/5256/7099/8546/1352/56052/51218/8676/3557/3702/29887/262…
HP_ACUTE_PHASE_RESPONSE	HP_ACUTE_PHASE_RESPONSE	134	0.485012	2.11518	3.33495e-08	6.47749e-06	5.48983e-06	3014	tags=38%, list=19%, signal=31%	5144/55240/10095/3459/4615/84868/5580/11330/148022/3569/6583/80324/6850/4191/5696/114548/3106/9056/6391/5698/5979/3043/6813/650/2512/64127/6390/7132/4952/6696/1356/57817/51371/51218/8676/3557/3702/81622/8974/4149/9663/6899/7098/3113/58484/5771/6573/1026/1576/9051/7428
GOBP_CELLULAR_RESPONSE_TO_MOLECULE_OF_BACTERIAL_ORIGIN	GOBP_CELLULAR_RESPONSE_TO_MOLECULE_OF_BACTERIAL_ORIGIN	194	0.423376	1.94731	3.6033e-08	6.86667e-06	5.81967e-06	2415	tags=35%, list=15%, signal=30%	7494/7538/1051/3055/9516/4792/929/7001/57048/4615/84868/5142/10270/148022/3569/7292/968/820/10288/4067/6347/22904/85363/25/3394/8767/114548/2920/11027/6376/7128/7133/5914/942/1511/8754/5054/64127/10333/4790/22900/29108/1910/1604/3553/23328/57817/3158/6688/7099/23643/23729/948/558/3627/5970/4057/4846/834/10221/9450/7474/5581/345611/9373/6372/2213
GOCC_SECRETORY_GRANULE_MEMBRANE	GOCC_SECRETORY_GRANULE_MEMBRANE	283	0.388628	1.86973	5.57731e-08	1.04316e-05	8.84107e-06	2369	tags=31%, list=15%, signal=27%	2212/4257/2207/2171/3710/22875/2357/929/5660/10972/5104/634/3482/1535/1536/3689/3684/2040/2683/963/1650/5329/968/2319/945/22918/10288/965/527/966/5328/8673/64114/84329/7305/3106/11026/8560/857/6556/7133/728/5873/952/719/2358/6518/858/6836/64386/135228/23385/4893/684/11010/1534/6515/8694/1604/3690/51365/9749/290/10857/54918/10184/4179/948/83858/11314/53831/10043/391/1832/3107/8514/3136/84519/9725/…
GOCC_FICOLIN_1_RICH_GRANULE	GOCC_FICOLIN_1_RICH_GRANULE	176	0.442433	2.01627	5.79737e-08	1.04769e-05	8.87946e-06	3002	tags=40%, list=19%, signal=33%	226/3417/2207/56888/22875/240/2357/1508/1471/26578/1675/3689/823/79792/22918/3101/10288/965/5265/527/3614/1509/3310/9961/4332/2799/11026/5713/6556/3304/2358/2219/3043/4318/116844/2720/5836/83716/6515/210/1604/5709/5236/51719/83858/11314/5223/1832/55276/3837/1512/8778/2992/1378/7130/3608/7415/124583/10312/10097/4831/10549/3303/1520/535/10875/23352/10450/5686/1654/5269
GOBP_LEUKOCYTE_MIGRATION	GOBP_LEUKOCYTE_MIGRATION	348	0.361661	1.77424	5.80899e-08	1.04769e-05	8.87946e-06	3851	tags=41%, list=24%, signal=31%	10894/6280/5641/6279/2207/3055/240/100/57509/8772/4615/3689/5142/8764/3569/2683/1843/11151/6283/1230/6357/199/6850/4067/3570/6347/1399/3162/1441/2920/64083/6376/6504/57118/728/5979/719/2358/3592/5880/2350/9943/1511/5054/3965/64127/6355/4318/1435/29108/9948/9048/79647/1910/3553/7057/6387/6688/81704/1436/3675/64005/2629/6401/11314/6729/391/7941/7409/3627/729230/6366/79902/56833/56253/11117/653/6363…
GOBP_MONONUCLEAR_CELL_MIGRATION	GOBP_MONONUCLEAR_CELL_MIGRATION	179	0.436755	1.9935	5.92553e-08	1.04996e-05	8.89869e-06	3851	tags=46%, list=24%, signal=35%	5641/240/8772/8764/3569/1843/6283/1230/6357/199/4067/3570/6347/1399/6376/6504/728/5979/719/2358/3592/2350/9943/1511/5054/3965/6355/1435/29108/9048/79647/7057/6387/6688/81704/1436/64005/2629/7941/3627/729230/6366/56833/56253/653/6363/5293/58191/80270/7474/65125/708/83692/11035/6369/3676/1236/51192/6354/1234/6793/6288/1235/6356/9353/131450/4478/375056/245937/9466/2526/284114/301/51676/10344/1667/27…
GOBP_T_CELL_PROLIFERATION	GOBP_T_CELL_PROLIFERATION	193	0.4199	1.92625	6.12886e-08	1.06727e-05	9.04535e-06	3335	tags=41%, list=21%, signal=33%	7048/868/30835/5588/1794/1051/8772/896/11326/7001/27242/2000/84868/339390/8764/3569/7292/11151/2615/199/10288/6850/25/8767/80381/581/6556/6504/7133/10148/5880/9093/942/3965/57162/6541/23385/29108/84433/284194/1604/3553/51043/81704/5074/944/11006/4179/54440/3133/729230/259307/7157/56253/10673/6363/1378/57630/3105/3594/8379/11035/115650/3113/970/5777/6654/2064/3600/10892/4478/959/384/3071/9466/7037…
GOBP_RESPONSE_TO_INTERFERON_GAMMA	GOBP_RESPONSE_TO_INTERFERON_GAMMA	133	0.483092	2.10903	6.50213e-08	1.10798e-05	9.39042e-06	3025	tags=44%, list=19%, signal=36%	23580/5468/10435/10241/3055/3716/4609/10410/7454/11140/361/10581/8519/6357/199/965/6347/958/8942/3394/6376/6556/83666/3965/8651/6355/6737/6812/684/7791/7099/84166/201626/6366/7157/2635/4435/10537/6363/972/834/58191/2633/7474/3594/345611/10097/7098/6369/3113/445/5771/6354/9111/54625/6356/71/115362
GOBP_PHAGOCYTOSIS	GOBP_PHAGOCYTOSIS	222	0.414475	1.95016	6.58207e-08	1.10798e-05	9.39042e-06	3250	tags=40%, list=21%, signal=32%	8547/718/2207/1794/3055/929/8685/4615/2624/1535/3689/4689/3684/5868/5580/11151/10461/199/22918/1182/6850/4067/6347/7305/25/3394/2268/55198/8406/3601/6556/6504/57118/5359/5873/3385/4647/2358/2219/5880/3949/5914/64127/29108/64581/3690/3553/7057/9936/90342/7099/63916/64005/948/11314/5322/1445/1265/558/391/7409/2209/729230/717/3561/5581/5806/81567/6845/2213/56990/23210/8724/8394/8877/5031/3600/56882/…
HP_SKIN_ULCER	HP_SKIN_ULCER	107	0.503748	2.14153	6.87496e-08	1.13831e-05	9.64749e-06	3011	tags=43%, list=19%, signal=35%	6774/3417/7454/6890/6891/26277/1535/1536/3689/84868/4689/3418/3106/857/7133/695/3043/64127/4952/4790/2776/9948/25923/64581/3930/4000/81704/4854/5159/2629/6729/9517/10758/8974/65125/4803/2632/10312/3113/4914/6945/8517/653361/1235/5184/9051
HP_ABNORMALITY_OF_HUMORAL_IMMUNITY	HP_ABNORMALITY_OF_HUMORAL_IMMUNITY	256	0.394161	1.8875	7.52794e-08	1.22633e-05	1.03934e-05	3335	tags=36%, list=21%, signal=29%	30011/729/641/6774/718/714/3459/100/2584/7454/1675/713/4615/56262/51604/5580/6850/5265/3570/5696/958/3575/3162/6499/2239/84823/9056/6556/7133/5728/5698/3592/695/5880/6813/8884/716/712/4790/6696/4893/2961/950/84433/3566/1604/4000/3845/629/81704/3431/51371/5373/8676/6948/3702/1457/2629/7941/7374/10320/3117/7157/4125/8737/5293/79087/3561/4791/567/3594/10507/115650/970/930/4914/8517/22802/3119/5184/9…
GOBP_NEGATIVE_REGULATION_OF_IMMUNE_SYSTEM_PROCESS	GOBP_NEGATIVE_REGULATION_OF_IMMUNE_SYSTEM_PROCESS	373	0.353615	1.74798	7.7239e-08	1.23828e-05	1.04947e-05	3316	tags=36%, list=21%, signal=29%	5468/868/604/714/1051/9935/3055/79651/4609/100/8772/11326/7001/27242/634/23228/2624/10766/1021/84868/7009/339390/8764/7292/1843/2615/968/10461/10288/6850/1997/966/4067/7805/6347/2896/5045/11213/7305/3575/3428/3162/9173/2268/3106/4332/6376/7128/6504/64092/695/3949/5914/864/942/1511/3965/57162/64127/8651/6737/684/284194/3566/1604/7057/6387/51043/6688/103/7099/5074/84166/11006/6664/4179/11314/3133/5…
HP_FEVER	HP_FEVER	314	0.369275	1.79788	7.93665e-08	1.2525e-05	1.06153e-05	2742	tags=31%, list=17%, signal=26%	30011/6523/6774/226/604/4524/5376/3459/100/5660/7454/2717/4615/2624/2153/1535/1536/56262/84868/249/4689/5580/11330/148022/3569/8890/6583/1230/330/6850/5696/3988/3575/25/3394/114548/3106/2203/7128/6556/5925/5873/5698/3592/695/171023/3043/10019/6813/5914/64127/80704/7132/6696/11200/9948/3930/51371/103/7099/5373/8676/55858/3702/6729/56244/26130/57216/81622/55636/79902/10320/6778/7157/55768/2215/8974…
HP_ABNORMAL_LEUKOCYTE_COUNT	HP_ABNORMAL_LEUKOCYTE_COUNT	350	0.356402	1.74952	8.35442e-08	1.29815e-05	1.10021e-05	2422	tags=26%, list=15%, signal=23%	2212/51645/641/2542/6774/3516/1794/10095/3459/3716/4609/100/7454/4615/2624/26277/3689/56262/5580/11330/148022/11151/6850/3570/3988/958/6916/3575/6603/25/6499/114548/84823/1441/83706/9056/7128/5873/5728/5698/695/171023/5880/3043/6813/5914/5156/8651/7132/25974/4790/6696/4893/2961/9948/950/84433/3930/3845/81704/3431/5159/8546/8676/6948/3557/3702/2629/6729/56244/29927/5052/81622/55636/10320/2215/8737…
GOBP_INTERFERON_GAMMA_PRODUCTION	GOBP_INTERFERON_GAMMA_PRODUCTION	109	0.507469	2.17562	9.51036e-08	1.45537e-05	1.23346e-05	2511	tags=40%, list=16%, signal=34%	5144/8809/602/8772/929/84868/5142/7292/7805/8140/25/3394/9173/8767/80381/6556/6504/10148/3592/5914/3965/64127/29108/284194/64581/3553/7099/11006/54440/558/729230/56253/7474/1378/708/11118/51311/3105/3594/11035/114836/7098/1236/3113
GOBP_POSITIVE_REGULATION_OF_INFLAMMATORY_RESPONSE	GOBP_POSITIVE_REGULATION_OF_INFLAMMATORY_RESPONSE	127	0.477208	2.07094	1.07747e-07	1.62425e-05	1.37659e-05	2477	tags=36%, list=16%, signal=31%	64332/6280/9180/718/6279/1051/185/4792/5320/241/1075/353514/3569/7292/5603/6283/55527/2828/1660/8673/183/2896/9173/6376/8692/695/3949/3430/5138/5054/7132/29108/3553/7099/3133/7941/729230/81030/2865/834/8737/7474/6845/7098/6369/1236
GOBP_DEFENSE_RESPONSE_TO_GRAM_POSITIVE_BACTERIUM	GOBP_DEFENSE_RESPONSE_TO_GRAM_POSITIVE_BACTERIUM	89	0.523347	2.14688	1.25227e-07	1.85999e-05	1.57639e-05	4827	tags=57%, list=31%, signal=40%	5320/4615/84868/8764/3569/79792/820/3575/8767/2268/6036/6039/728/3592/6992/1511/64127/81929/29108/944/948/10392/3133/4069/6170/219972/129530/3105/122665/9466/55576/7097/5319/1667/55894/54/57115/3140/388646/2634/1671/353143/1401/503841/653808/4153/1113/1672/64170/115361/254773
HP_ABNORMAL_THROMBOCYTE_MORPHOLOGY	HP_ABNORMAL_THROMBOCYTE_MORPHOLOGY	369	0.350138	1.72872	1.33582e-07	1.95534e-05	1.6572e-05	2416	tags=27%, list=15%, signal=24%	10699/2212/51645/6774/3516/718/10095/3459/100/5660/7454/2624/26277/5580/29123/7386/5328/11014/5696/3988/6916/3575/6603/25/6499/114548/3106/5604/26227/83706/1186/9056/10560/7128/5698/695/171023/3043/10019/6813/5914/135228/7450/8651/7466/4952/25974/4790/79803/6696/84062/4893/9948/10235/950/6575/6239/3930/1604/3690/3845/629/28976/3431/51371/103/5159/8546/5373/8676/6948/55858/3702/29887/2629/4179/948…
GOBP_NEGATIVE_REGULATION_OF_IMMUNE_RESPONSE	GOBP_NEGATIVE_REGULATION_OF_IMMUNE_RESPONSE	165	0.439989	1.97677	1.52275e-07	2.18489e-05	1.85175e-05	3800	tags=42%, list=24%, signal=33%	5468/604/3055/79651/11326/634/84868/339390/8764/7292/6850/966/4067/2896/5045/11213/3575/3428/3162/9173/2268/3106/7128/6504/64092/3965/64127/6737/3566/1604/51043/6688/103/84166/11006/4179/11314/3133/729230/56833/259307/6778/1378/3105/55061/2213/6318/5771/5777/10875/9111/4938/54625/56339/5987/3805/384/3071/9466/4940/51441/5335/301/3134/10062/3958/5169/5682/2876/5272
HP_HEPATOMEGALY	HP_HEPATOMEGALY	471	0.33121	1.66969	1.53591e-07	2.18489e-05	1.85175e-05	2903	tags=31%, list=18%, signal=26%	2212/55240/5468/2542/374354/6513/7381/79651/100/2584/5660/2109/4591/4615/2624/2153/26277/1535/1536/5825/37/8788/4689/5580/3569/11222/1028/10068/338328/7086/5265/5696/3988/51651/3575/3162/27232/6499/114548/2239/2799/83706/2110/1186/9056/2203/857/6556/7133/5873/5728/5698/171023/3043/6813/5156/650/3030/8651/6584/9377/2720/7132/4893/3040/5836/55764/950/3636/6575/6005/3930/10466/1604/4723/4000/3845/57…
GOCC_PHAGOCYTIC_VESICLE	GOCC_PHAGOCYTIC_VESICLE	130	0.464783	2.02167	1.73161e-07	2.42907e-05	2.05869e-05	2695	tags=43%, list=17%, signal=36%	23580/10435/7454/6890/6891/1535/1536/4689/5868/11151/1182/6850/527/155066/8673/84329/55198/3106/4218/6556/6504/5880/64127/9367/10333/4952/9146/6812/7791/9114/80223/948/5322/10392/3133/3107/3136/4057/81622/57403/25921/219972/23380/10981/567/3105/57192/6845/345611/10312/51762/23673/23545/1520/535/8724
GOBP_POSITIVE_REGULATION_OF_NF_KAPPAB_TRANSCRIPTION_FACTOR_ACTIVITY	GOBP_POSITIVE_REGULATION_OF_NF_KAPPAB_TRANSCRIPTION_FACTOR_ACTIVITY	148	0.455077	2.01057	2.03207e-07	2.81149e-05	2.38281e-05	3351	tags=46%, list=21%, signal=37%	6774/6280/5588/6279/8809/4591/4615/10346/148022/3569/2319/6283/28232/81603/1660/183/958/11213/8807/56919/85363/8767/114548/5583/857/6376/3304/695/3965/64127/10333/7706/6737/29108/84433/64581/3553/7099/5687/948/10392/238/5970/4057/49860/8737/7474/339976/8837/11035/1896/7098/3303/58484/4914/8517/8877/10519/3656/10892/5987/959/10935/7037/7097/9252/8717/5319
GOBP_REGULATION_OF_MYELOID_LEUKOCYTE_MEDIATED_IMMUNITY	GOBP_REGULATION_OF_MYELOID_LEUKOCYTE_MEDIATED_IMMUNITY	56	0.600111	2.28739	2.08884e-07	2.83597e-05	2.40356e-05	2415	tags=50%, list=15%, signal=42%	718/2242/2624/3689/3684/148022/6850/4067/8673/7305/3162/2268/9188/695/5880/6813/3965/6812/3566/6688/11314/3133/729230/5170/1653/6845/6372/2213
GOBP_MYELOID_CELL_ACTIVATION_INVOLVED_IN_IMMUNE_RESPONSE	GOBP_MYELOID_CELL_ACTIVATION_INVOLVED_IN_IMMUNE_RESPONSE	90	0.521051	2.14351	2.10592e-07	2.83597e-05	2.40356e-05	2333	tags=42%, list=15%, signal=36%	5730/2207/1794/2242/4615/2624/3689/84868/3684/148022/6850/4067/8673/22904/2896/7305/3162/2268/11027/6504/695/5880/6813/3430/3965/29108/6812/3566/6688/90342/7462/11314/729230/8013/5293/5170/5581/6845
GOBP_T_CELL_DIFFERENTIATION	GOBP_T_CELL_DIFFERENTIATION	247	0.392243	1.87013	2.37516e-07	3.1272e-05	2.65038e-05	3039	tags=36%, list=19%, signal=30%	7048/64332/6774/7494/2207/8809/604/1794/602/9935/678/100/8772/51463/7001/3714/1021/3569/7292/1209/653519/10288/6850/3570/3575/10538/25/8767/114548/9093/5914/864/942/3965/8651/5971/84433/3566/3707/3553/2309/51043/6688/3122/8546/8325/944/11006/3702/2629/4179/54440/572/7409/10758/729230/55636/259307/6778/7157/56253/6363/64218/972/5293/8876/7704/1378/57630/567/3594/11035/10312/114836/1236/8808/920/57…
GOBP_REGULATION_OF_ADAPTIVE_IMMUNE_RESPONSE	GOBP_REGULATION_OF_ADAPTIVE_IMMUNE_RESPONSE	175	0.428764	1.95137	2.3841e-07	3.1272e-05	2.65038e-05	3941	tags=46%, list=25%, signal=35%	64332/718/5588/8809/604/100/8772/7454/634/84868/339390/8764/3569/7292/958/3575/9173/8767/114548/3106/7128/6556/6504/7133/3592/64092/695/563/5817/64127/29108/3665/8741/3566/64581/1604/3553/51043/3122/11006/4179/54440/3133/2208/3136/729230/259307/6778/10673/6363/1378/567/3105/3594/11035/55061/2213/920/5777/113/22976/10892/5987/3071/9466/7037/975/10459/3125/301/3134/1178/84807/29126/3140/3554/3572/2…
GOCC_EXTERNAL_SIDE_OF_PLASMA_MEMBRANE	GOCC_EXTERNAL_SIDE_OF_PLASMA_MEMBRANE	351	0.355007	1.74311	2.558e-07	3.31228e-05	2.80724e-05	2522	tags=27%, list=16%, signal=23%	7048/7049/9180/9332/30835/57124/2207/100/1508/929/3597/5104/361/3689/3684/339390/9619/8764/4340/2683/1209/1230/945/338328/1182/2217/966/3570/3416/8140/958/3575/9173/2239/80381/1441/6504/10148/8692/2219/1889/3949/3604/84966/563/2350/942/5156/286133/8754/10462/2022/308/3566/64581/2675/7057/6387/9936/290/7099/81539/3675/3678/53340/2028/948/6401/56244/3133/8482/114908/2208/3627/3136/729230/969/972/94…
HP_ABNORMALITY_OF_THE_LYMPH_NODES	HP_ABNORMALITY_OF_THE_LYMPH_NODES	199	0.407859	1.88733	3.40361e-07	4.35145e-05	3.68796e-05	2401	tags=32%, list=15%, signal=28%	7048/6774/604/10095/3459/4609/100/4615/2624/1535/1536/4689/5580/3569/1230/330/6850/5696/958/3575/3394/114548/3106/83706/1186/7133/5873/5698/3592/695/171023/5880/6813/5914/64127/8651/7132/4790/6696/4893/9948/3845/3431/51371/7099/2130/8676/3702/29887/56244/7374/23022/6452/55636/7157/8974/8737/5293/3561/7704/4791/3594/10312/115650
GOBP_POSITIVE_REGULATION_OF_INTERFERON_GAMMA_PRODUCTION	GOBP_POSITIVE_REGULATION_OF_INTERFERON_GAMMA_PRODUCTION	74	0.558231	2.20095	3.69108e-07	4.65999e-05	3.94945e-05	2511	tags=45%, list=16%, signal=38%	5144/8809/602/8772/929/84868/5142/7292/8140/25/3394/8767/80381/6556/6504/10148/3592/3965/29108/64581/3553/7099/54440/729230/56253/7474/11118/51311/3105/3594/114836/7098/3113
GOBP_TOLL_LIKE_RECEPTOR_SIGNALING_PATHWAY	GOBP_TOLL_LIKE_RECEPTOR_SIGNALING_PATHWAY	113	0.478617	2.05567	4.84016e-07	6.03526e-05	5.11503e-05	3232	tags=45%, list=21%, signal=36%	23151/54726/4792/929/4615/1535/84868/148022/7867/2319/330/4067/958/11213/8767/55198/11027/857/7128/695/3430/3965/57162/64127/10333/3665/7099/8546/23643/948/11314/4057/81622/5170/51311/5581/7098/55366/23180/1520/9684/81793/9258/9111/4938/1654/7100/3656/5802/7097/285852
GOBP_POSITIVE_REGULATION_OF_LEUKOCYTE_PROLIFERATION	GOBP_POSITIVE_REGULATION_OF_LEUKOCYTE_PROLIFERATION	150	0.442823	1.96374	5.37711e-07	6.62302e-05	5.61317e-05	3400	tags=41%, list=22%, signal=32%	7048/30835/5588/604/100/8772/4615/84868/148022/3569/7292/11151/199/10288/6850/4067/958/8767/80381/6504/10148/952/3592/9093/942/3965/57162/6541/1435/29108/684/84433/1604/3553/1436/7099/4179/54440/3133/729230/10673/6363/972/3105/3594/3567/115650/3113/970/51293/1026/8660/3600/959/3071/9466/7037/4690/4773/975/301
GOBP_CELLULAR_RESPONSE_TO_ZINC_ION	GOBP_CELLULAR_RESPONSE_TO_ZINC_ION	22	0.761066	2.32555	5.6394e-07	6.8624e-05	5.81605e-05	1501	tags=45%, list=10%, signal=41%	4501/4499/4489/4502/4504/84329/4495/4494/4493/3777
GOBP_RESPONSE_TO_VIRUS	GOBP_RESPONSE_TO_VIRUS	348	0.347289	1.70373	6.67087e-07	8.02093e-05	6.79793e-05	3300	tags=35%, list=21%, signal=29%	8547/10269/602/3459/6397/8772/10410/80212/54541/4615/6035/55509/1021/10581/10346/148022/3569/7292/9201/8519/330/3669/81603/1660/3764/8673/2023/958/11213/3428/85363/114548/2268/9188/6036/6039/581/7128/197259/5359/8692/338/3592/79844/3091/83666/3429/3965/3455/6355/10084/7706/6737/4790/22900/171568/29108/684/3665/3553/6387/1984/375/103/550/84166/1072/10758/201626/3627/5970/81622/81030/8061/2635/6363…
GOBP_ALPHA_BETA_T_CELL_ACTIVATION	GOBP_ALPHA_BETA_T_CELL_ACTIVATION	146	0.442598	1.9494	6.92051e-07	8.22319e-05	6.96936e-05	2393	tags=36%, list=15%, signal=30%	7048/64332/868/6774/5588/8809/604/1794/602/100/2000/8764/3569/7292/6850/3570/10538/25/8767/114548/10148/3592/5914/864/942/3965/8651/5971/284194/3566/1604/3707/51043/3122/8546/944/11006/3702/11314/54440/3133/729230/6778/56253/6363/64218/7704/57630/3105/3594/10312/114836
GOBP_POSITIVE_REGULATION_OF_INTERLEUKIN_1_BETA_PRODUCTION	GOBP_POSITIVE_REGULATION_OF_INTERLEUKIN_1_BETA_PRODUCTION	57	0.582109	2.21483	7.8922e-07	9.26874e-05	7.85549e-05	3025	tags=51%, list=19%, signal=41%	6774/4615/353514/3569/79792/7305/3428/8767/114548/4332/11027/3965/64127/10333/22900/29108/64581/7099/948/10392/3098/6363/834/7474/51311/10626/58484/10892/115362
GOBP_ANTIGEN_PROCESSING_AND_PRESENTATION_OF_PEPTIDE_ANTIGEN	GOBP_ANTIGEN_PROCESSING_AND_PRESENTATION_OF_PEPTIDE_ANTIGEN	57	0.58144	2.21229	8.57476e-07	9.9546e-05	8.43677e-05	3734	tags=56%, list=24%, signal=43%	5641/30835/2207/3126/6890/6891/10437/1509/3416/3106/6556/563/29108/3122/3133/3107/3136/3117/3108/972/567/3105/2213/3113/1520/3119/55080/3112/3125/3134/64167/3140
GOBP_MACROPHAGE_ACTIVATION	GOBP_MACROPHAGE_ACTIVATION	95	0.497409	2.0749	8.878e-07	0.000101895	8.63587e-05	2875	tags=44%, list=18%, signal=36%	3459/11326/1075/3689/84868/3684/148022/3569/199/22918/6850/22904/2896/7305/9173/6376/6556/728/2358/3949/3430/712/10333/3566/3725/7057/3727/57817/90342/7099/23729/972/7474/5581/2213/7098/1907/4137/23210/9258/8877/9111
GOBP_POSITIVE_REGULATION_OF_ALPHA_BETA_T_CELL_ACTIVATION	GOBP_POSITIVE_REGULATION_OF_ALPHA_BETA_T_CELL_ACTIVATION	66	0.549483	2.13802	9.05772e-07	0.00010279	8.71169e-05	3400	tags=56%, list=22%, signal=44%	7048/64332/5588/100/7292/6850/8767/114548/10148/3592/5914/864/942/3965/8651/3566/1604/3707/51043/3122/8546/11006/54440/3133/729230/6363/7704/3105/3594/8943/10892/4602/2737/3071/975/3125/301
GOBP_POSITIVE_REGULATION_OF_HEMOPOIESIS	GOBP_POSITIVE_REGULATION_OF_HEMOPOIESIS	148	0.442049	1.953	9.44045e-07	0.000105943	8.97892e-05	3164	tags=42%, list=20%, signal=34%	7048/64332/7494/604/100/8772/2242/3059/7292/1230/10288/6850/7305/3575/8767/114548/3601/5925/695/5914/864/942/3965/8651/1435/7071/3566/3707/2309/51043/3122/8546/11006/5458/54997/4179/54440/572/558/2353/259307/6363/56998/972/8737/10221/8876/7704/1378/3594/3567/3976/8808/920/2124/8943/9580/3600/10892/4602/2737/3071
HP_ABNORMAL_CELLULAR_PHENOTYPE	HP_ABNORMAL_CELLULAR_PHENOTYPE	475	0.31959	1.61139	9.90397e-07	0.000109923	9.31627e-05	3289	tags=31%, list=21%, signal=25%	30011/641/6774/10269/3459/6513/100/5660/2109/7454/4615/1535/1536/37/56262/51604/5580/55967/6850/5265/115286/291/3570/5696/10743/6687/958/1482/3575/3162/6499/2239/2799/10483/2110/1186/9056/6556/7133/5873/5728/5698/3592/695/5880/6813/8884/3028/5250/10654/3030/6584/80704/9377/6390/4952/4790/2395/4893/2961/950/84433/3566/6239/6005/3930/1604/4723/4000/3845/28976/81704/3431/51371/8546/51218/5373/8676/6…
GOBP_LEUKOCYTE_CHEMOTAXIS	GOBP_LEUKOCYTE_CHEMOTAXIS	210	0.391206	1.82686	1.0697e-06	0.000117435	9.9529e-05	4319	tags=49%, list=27%, signal=36%	6280/5641/6279/2207/240/57509/3689/5142/3569/1843/11151/6283/1230/6357/199/6850/4067/3570/6347/1441/2920/6376/6504/57118/728/719/2358/3592/5880/2350/9943/1511/5054/3965/64127/6355/1435/79647/1910/3553/7057/6387/6688/1436/6729/7941/7409/3627/729230/6366/79902/56833/6363/972/5293/58191/80270/7474/65125/708/7130/6372/6369/1236/1907/51192/6354/2919/1234/6288/1235/6356/9353/23396/3071/245937/284114/64…
GOBP_SMALL_MOLECULE_BIOSYNTHETIC_PROCESS	GOBP_SMALL_MOLECULE_BIOSYNTHETIC_PROCESS	496	0.314882	1.59457	1.12379e-06	0.000122046	0.000103437	2855	tags=28%, list=18%, signal=24%	58526/5730/2542/7494/262/2171/157506/4524/3613/5341/240/100/241/80142/5360/5226/9536/634/2875/5825/5166/65985/37/10162/9619/8566/5631/8912/26031/6591/10157/6470/6850/4837/255189/2752/32/6916/467/50814/231/8942/27232/23590/26227/5106/8560/2203/55825/5571/5447/338/160760/10449/23516/3028/10654/22937/650/1109/4790/51085/2264/3930/3707/10994/3553/5740/587/3158/5947/6342/51733/23743/3706/586/5236/2194…
GOBP_CELLULAR_TRANSITION_METAL_ION_HOMEOSTASIS	GOBP_CELLULAR_TRANSITION_METAL_ION_HOMEOSTASIS	105	0.478214	2.02557	1.23634e-06	0.000132218	0.000112058	1763	tags=35%, list=11%, signal=32%	1318/4501/6280/4499/79689/6279/4489/9997/4609/4502/4504/1317/122416/4495/3162/4891/6556/6536/261729/523/3091/23516/286133/2512/4494/2395/1356/3658/1534/4493/3934/57817/375/8546/9114/10058/8031
GOBP_GENERATION_OF_PRECURSOR_METABOLITES_AND_ENERGY	GOBP_GENERATION_OF_PRECURSOR_METABOLITES_AND_ENERGY	401	0.338465	1.6835	1.24364e-06	0.000132218	0.000112058	2814	tags=30%, list=18%, signal=25%	6774/226/79689/3417/3939/5502/7381/9997/4609/9945/2584/83733/2109/4504/54541/5226/1535/1536/5501/65985/37/114789/79751/6648/1537/3418/7086/7386/55967/3101/23596/4191/291/2023/3416/124/231/27232/637/3420/26227/2110/8560/2203/5260/55902/5571/5447/6391/3091/55022/4696/126/11182/1431/125/1109/9377/6390/2395/5836/3658/51085/1534/7360/64080/4723/441531/3158/5256/83931/5236/1352/23729/2629/2819/8604/522…
HP_ABNORMAL_BLEEDING	HP_ABNORMAL_BLEEDING	439	0.325362	1.63459	1.35352e-06	0.000142402	0.000120689	2538	tags=28%, list=16%, signal=25%	7048/23493/715/2034/7049/2542/2157/6774/3516/7439/10269/2162/7010/79651/4609/1471/7454/4615/2624/2153/249/5580/10068/79184/22827/1230/5328/11014/4191/114548/3106/5604/83706/1186/9056/90411/5925/5873/5728/6391/5979/3592/171023/10019/523/2677/6813/5914/716/5156/5054/135228/7450/2050/7466/6390/7132/25974/4790/79803/2776/84062/4893/3040/6812/2022/10235/950/6575/6239/3930/3690/4000/3845/28976/81704/37…
GOBP_REGULATION_OF_T_CELL_PROLIFERATION	GOBP_REGULATION_OF_T_CELL_PROLIFERATION	163	0.424082	1.90508	1.3913e-06	0.000144867	0.000122779	3400	tags=42%, list=22%, signal=33%	7048/868/30835/5588/1051/8772/11326/27242/84868/339390/8764/3569/7292/11151/2615/199/10288/6850/8767/80381/6504/7133/10148/5880/9093/942/3965/57162/6541/29108/84433/284194/1604/3553/51043/5074/944/11006/4179/54440/3133/729230/259307/56253/10673/6363/1378/57630/3105/3594/8379/11035/115650/3113/970/5777/6654/2064/3600/959/384/3071/9466/7037/4690/6441/975/301
GOBP_LEUKOCYTE_MEDIATED_CYTOTOXICITY	GOBP_LEUKOCYTE_MEDIATED_CYTOTOXICITY	118	0.464788	2.0014	1.4811e-06	0.000152644	0.000129369	3932	tags=43%, list=25%, signal=33%	8772/203068/634/1075/4615/84868/3684/11151/7305/3575/3106/5873/3592/6813/563/1511/5817/3965/6688/3122/127544/3133/7409/5052/2209/3136/56253/1512/567/3105/3594/11035/6845/114836/6372/2213/6318/5777/353091/3811/3805/3071/3916/3134/23207/79465/3140/5272/164/1054/566
GOBP_CELL_KILLING	GOBP_CELL_KILLING	168	0.413447	1.86758	1.82789e-06	0.000186482	0.000158048	3932	tags=39%, list=25%, signal=29%	718/8772/203068/634/1075/4615/84868/3684/11151/6283/6357/6850/966/7305/3575/3106/5873/3592/6813/563/1511/5817/3965/64581/1604/57817/6688/3122/127544/3133/4069/7409/5052/2208/2209/3136/4057/56253/1512/567/3105/3594/11035/6845/114836/6372/2213/6318/5777/353091/3811/3805/3071/3916/3134/23207/1667/55894/79465/57115/3140/5272/164/1054/566
GOBP_B_CELL_ACTIVATION	GOBP_B_CELL_ACTIVATION	241	0.376826	1.7935	2.15878e-06	0.000218037	0.000184792	3354	tags=37%, list=21%, signal=30%	30011/3516/7494/604/602/6482/678/100/27242/23228/112616/56262/5580/148022/3569/7292/8935/6850/1316/4067/7805/958/4242/7305/3575/10538/25/3394/4332/581/7128/4189/952/64092/695/942/28514/57162/64127/684/8741/84433/84447/6688/7099/5074/7462/11314/54440/572/9025/7374/10758/56833/259307/6778/7157/10673/972/5293/3467/1378/9452/3567/10312/115650/3452/2213/3676/970/5771/930/51293/5777/4914/1026/1235/8660…
GOBP_POSITIVE_REGULATION_OF_I_KAPPAB_KINASE_NF_KAPPAB_SIGNALING	GOBP_POSITIVE_REGULATION_OF_I_KAPPAB_KINASE_NF_KAPPAB_SIGNALING	172	0.409892	1.85675	2.22757e-06	0.000222757	0.000188792	3263	tags=43%, list=21%, signal=34%	23636/9516/8772/54602/4615/10346/148022/6283/330/8795/81603/653519/958/3162/85363/25/8767/9188/80833/6376/4055/3965/57162/64127/92610/10333/7706/7132/6737/80216/684/84433/64581/3553/10783/7099/51246/948/10392/10758/5970/4057/6366/10537/6275/6363/972/834/8737/9641/5581/339976/1653/8837/2280/124583/1896/7098/1236/920/10342/1894/84336/8517/26057/142678/23476/10892/5987/2149/11040/7037/222068/5494
GOBP_MYELOID_LEUKOCYTE_MIGRATION	GOBP_MYELOID_LEUKOCYTE_MIGRATION	209	0.393479	1.83158	2.27809e-06	0.000224552	0.000190314	4319	tags=49%, list=27%, signal=36%	6280/5641/6279/2207/57509/4615/3689/5142/3569/1843/6283/1230/6357/199/6850/4067/3570/6347/1441/2920/6376/6504/57118/728/719/2358/5880/2350/1511/5054/64127/6355/1435/9948/79647/1910/3553/7057/6387/6688/1436/11314/6729/391/7941/7409/3627/729230/6366/79902/56833/11117/6363/972/5293/708/7130/83692/6372/6369/1236/1907/51192/6354/2919/64805/6288/6356/9353/131450/23396/3071/245937/7369/2526/6441/975/531…
GOCC_AZUROPHIL_GRANULE_LUMEN	GOCC_AZUROPHIL_GRANULE_LUMEN	81	0.513928	2.06336	2.28999e-06	0.000224552	0.000190314	2627	tags=43%, list=17%, signal=36%	6386/9588/718/2171/12/80142/203068/2717/1075/5580/3614/25801/2896/51316/8836/4332/2799/6036/1511/2512/8635/2720/29108/7276/302/10487/4069/5707/4125/81567/8804/7415/10097/23197/29952
GOBP_NEGATIVE_REGULATION_OF_CYTOKINE_PRODUCTION	GOBP_NEGATIVE_REGULATION_OF_CYTOKINE_PRODUCTION	244	0.366551	1.74721	2.39542e-06	0.000232632	0.000197161	3495	tags=37%, list=22%, signal=29%	604/7538/602/5552/11326/27242/634/361/55353/353514/84868/10270/9314/3569/7292/1992/2615/10461/945/7805/5045/11213/7305/3162/9173/114548/55198/54206/6376/7128/6556/6504/3592/695/6992/5914/28514/3965/25987/64127/10333/5971/4790/57447/22900/29108/684/284194/7057/7099/7850/11006/2629/10365/1445/558/4057/9683/54941/947/2633/1378/708/51311/284/2213/1236/23405/55366/5777/113/225/2335/9111/4938/131450/59…
GOCC_ENDOSOME_MEMBRANE	GOCC_ENDOSOME_MEMBRANE	459	0.317383	1.59872	2.4751e-06	0.000237486	0.000201275	3734	tags=37%, list=24%, signal=29%	55240/79156/51296/79689/9516/221472/3126/929/10410/84888/54602/146894/387849/57132/11252/3482/4615/361/55353/10581/4689/5868/148022/2210/51271/55041/968/51699/10938/1182/527/2217/10479/1509/155066/8673/64114/2888/23646/83930/5045/23274/55198/3106/4891/4218/9445/9375/857/29984/6556/81609/5873/6455/5979/338/7323/388/261729/1889/79844/3949/83891/23516/4952/128866/79803/23385/84062/9146/55920/3665/95…
GOBP_REGULATION_OF_ANTIGEN_PROCESSING_AND_PRESENTATION	GOBP_REGULATION_OF_ANTIGEN_PROCESSING_AND_PRESENTATION	20	0.764334	2.2747	2.5055e-06	0.000237486	0.000201275	3285	tags=85%, list=21%, signal=67%	7454/968/10288/6556/64127/29108/7057/10392/6366/6363/972/54915/2213/1236/10875/55080/3112
HP_ABNORMAL_LYMPHOCYTE_MORPHOLOGY	HP_ABNORMAL_LYMPHOCYTE_MORPHOLOGY	164	0.417742	1.87156	2.51594e-06	0.000237486	0.000201275	2650	tags=32%, list=17%, signal=27%	641/1794/10095/4609/100/7454/4615/2624/26277/5580/11151/6850/3570/3575/6499/84823/7128/7133/5728/5698/695/5880/8651/2720/4790/6696/4893/9948/84433/3845/81704/3431/8546/6948/3702/6729/56244/55636/10320/4125/8737/5293/92579/79087/3561/4791/10312/115650/920/58484/970/930
HP_ABNORMAL_ERYTHROCYTE_SEDIMENTATION_RATE	HP_ABNORMAL_ERYTHROCYTE_SEDIMENTATION_RATE	46	0.601055	2.18374	2.56775e-06	0.000240132	0.000203518	2647	tags=43%, list=17%, signal=36%	10095/3459/4615/5580/3569/6583/5696/114548/3106/5698/64127/7132/6696/51371/3557/3702/8974/9663/3113/5771
GOBP_INTERLEUKIN_1_PRODUCTION	GOBP_INTERLEUKIN_1_PRODUCTION	103	0.482588	2.03847	2.61273e-06	0.000242097	0.000205183	3154	tags=46%, list=20%, signal=37%	1903/6774/10972/634/4615/361/353514/84868/3569/1992/79792/945/7305/3428/8767/114548/4332/11027/54206/6376/7128/3965/64127/10333/22900/29108/64581/7099/7850/11006/948/10392/3098/6363/834/7474/51311/1236/10626/58484/8877/6288/10892/115362/2149/5371/384
GOBP_HUMORAL_IMMUNE_RESPONSE	GOBP_HUMORAL_IMMUNE_RESPONSE	218	0.379226	1.7823	2.96477e-06	0.00027222	0.000230713	3401	tags=32%, list=22%, signal=26%	729/715/3516/6280/8547/718/714/602/240/11326/1675/51279/27242/713/3569/6283/820/6357/653423/966/6347/2920/6036/6039/6556/10148/2219/716/7030/1511/712/64127/1604/3553/629/4179/3133/4069/2208/10758/3627/4057/729230/6170/717/3467/1378/708/3105/55061/6372/3452/2213/1236/4851/5777/5266/2919/325/259240/3119/1235/140832/5245/51441/3426/6441/975/5319/2243
HP_DOWNSLANTED_PALPEBRAL_FISSURES	HP_DOWNSLANTED_PALPEBRAL_FISSURES	423	-0.321465	-1.60262	3.03374e-06	0.000276043	0.000233954	3154	tags=30%, list=20%, signal=25%	22808/129880/30008/3265/79947/2313/8239/8036/4915/23384/26053/1801/7531/26999/538/1289/23394/4784/9969/4849/6506/64801/6595/699/84317/29072/91252/5528/9702/2697/4858/657/673/1718/9758/23001/8777/585/8813/10293/583/7707/10806/5518/55148/58499/867/56992/8831/79738/51626/9653/80173/4953/2258/6885/9968/8867/421/444/6016/27086/11253/5500/4781/90121/3476/2664/207/1009/815/22906/5813/2733/8481/1857/9652…
GOBP_REGULATION_OF_RESPONSE_TO_BIOTIC_STIMULUS	GOBP_REGULATION_OF_RESPONSE_TO_BIOTIC_STIMULUS	317	0.346551	1.68129	3.44998e-06	0.000311114	0.000263677	3027	tags=34%, list=19%, signal=28%	5468/90678/10269/3055/6397/8772/80212/11326/7001/11140/634/1535/84868/330/1660/6850/4067/2896/11213/7305/3428/85363/8767/2268/55198/3106/4332/11027/6376/7128/5359/2358/3592/2219/79844/3430/83666/5817/3965/84034/64127/8651/10084/6737/22900/29108/3665/64581/1604/3553/23328/6688/103/7099/84166/23643/948/5322/10392/5062/3133/5770/7409/10758/4057/56833/259307/81030/9683/56253/11117/54941/10221/805/151…
GOBP_REGULATION_OF_MACROPHAGE_DERIVED_FOAM_CELL_DIFFERENTIATION	GOBP_REGULATION_OF_MACROPHAGE_DERIVED_FOAM_CELL_DIFFERENTIATION	31	0.672673	2.27417	3.66193e-06	0.000327306	0.0002774	1706	tags=45%, list=11%, signal=40%	5468/185/4792/5320/9619/5601/183/5583/338/4790/1435/3690/948/5322
GOCC_FICOLIN_1_RICH_GRANULE_LUMEN	GOCC_FICOLIN_1_RICH_GRANULE_LUMEN	120	0.445921	1.92266	3.92977e-06	0.000348164	0.000295078	2954	tags=41%, list=19%, signal=33%	226/3417/56888/240/1508/1471/26578/1675/823/79792/3101/5265/3614/1509/3310/9961/4332/2799/5713/3304/2219/3043/4318/116844/2720/5836/83716/210/5709/5236/51719/5223/55276/3837/1512/2992/7130/3608/7415/124583/10097/4831/10549/3303/1520/10875/10450/5686/1654
HP_ELEVATED_HEPATIC_TRANSAMINASE	HP_ELEVATED_HEPATIC_TRANSAMINASE	230	0.371248	1.7544	4.04415e-06	0.000355182	0.000301026	2401	tags=30%, list=15%, signal=25%	10699/55240/2542/3939/8772/2153/5825/37/5580/11222/1650/10068/1537/5265/291/5696/3988/27232/3106/9056/2203/7355/5698/3032/6813/650/3030/6584/9377/4952/4790/5836/3930/10466/3845/587/28976/57817/3431/5256/103/5236/51021/51218/1798/5373/8676/55858/4179/2819/191/6729/23022/10320/4846/3117/7157/55768/3295/79087/80270/708/4791/132/6718/1161/10507/115650
GOBP_ANTIGEN_RECEPTOR_MEDIATED_SIGNALING_PATHWAY	GOBP_ANTIGEN_RECEPTOR_MEDIATED_SIGNALING_PATHWAY	153	0.419061	1.86226	4.16135e-06	0.000362324	0.000307079	3358	tags=40%, list=21%, signal=32%	5144/64332/868/100/27242/634/23228/5142/4340/8890/6850/1997/4067/7805/1399/25/8767/80381/4332/5583/581/952/695/59338/84433/5074/54923/7462/11006/3702/11314/56244/1445/51324/5970/5293/2633/10603/65125/11118/3105/2213/1236/23180/5771/930/1967/5777/8517/3119/30968/5795/784/10892/3071/10384/23149/5335/4773/975/3125
GOMF_CYTOKINE_BINDING	GOMF_CYTOKINE_BINDING	127	0.438116	1.90129	4.58352e-06	0.000395671	0.000335341	2742	tags=39%, list=17%, signal=33%	7048/7049/9180/8809/7538/3459/3597/11141/8764/10068/2615/1230/3570/9173/1441/10987/10630/7133/10148/8692/3592/3604/135228/25987/7132/2022/53832/3690/7057/1436/7850/3557/94/948/5355/729230/972/3561/10663/8646/2633/3594/222663/3587/3676/1236/10626/920/1234/3977
GOBP_MYELOID_LEUKOCYTE_MEDIATED_IMMUNITY	GOBP_MYELOID_LEUKOCYTE_MEDIATED_IMMUNITY	96	0.482691	2.0145	4.70734e-06	0.000402916	0.000341481	2415	tags=40%, list=15%, signal=34%	5730/718/2242/4615/2624/3689/3684/148022/3569/6850/4067/8673/7305/3162/2268/9188/695/5880/6813/1511/3965/6812/9948/3566/6688/7462/11314/3133/10758/2209/729230/8013/5293/5170/1653/6845/6372/2213
HP_LEUKOCYTOSIS	HP_LEUKOCYTOSIS	113	0.453909	1.94955	4.83395e-06	0.000410276	0.000347719	2422	tags=34%, list=15%, signal=29%	6774/10095/3459/3716/100/7454/2624/3689/5580/11330/148022/3575/25/114548/84823/83706/171023/5880/3043/5914/5156/7132/4893/84433/3845/81704/5159/6729/56244/81622/55636/5293/3561/6720/7704/9663/10312/7098
GOBP_CELLULAR_RESPONSE_TO_INTERLEUKIN_1	GOBP_CELLULAR_RESPONSE_TO_INTERLEUKIN_1	102	0.466171	1.96193	5.25126e-06	0.000441981	0.00037459	2513	tags=36%, list=16%, signal=31%	54726/1051/4609/4615/361/91807/3569/5603/3037/820/6357/6347/9100/958/11213/6376/8692/3091/4313/6355/11173/4790/29108/3553/5740/7850/3557/10365/5970/6366/81030/2635/6363/2633/6369/3373/8808
GOBP_RESPONSE_TO_INTERLEUKIN_1	GOBP_RESPONSE_TO_INTERLEUKIN_1	128	0.44243	1.92019	5.33752e-06	0.000445529	0.000377597	2119	tags=32%, list=13%, signal=28%	4524/54726/1051/4609/4615/1535/361/91807/3569/5603/3037/820/6357/6347/9100/958/11213/8767/6376/8692/952/3091/3965/4313/6355/11173/4790/29108/3553/5740/7850/3557/10365/6401/5970/6366/81030/2635/4435/6363/2633
GOBP_REGULATION_OF_MYELOID_CELL_DIFFERENTIATION	GOBP_REGULATION_OF_MYELOID_CELL_DIFFERENTIATION	172	0.402491	1.82322	5.72655e-06	0.000474084	0.000401798	2707	tags=34%, list=17%, signal=29%	91/6774/4211/7538/714/1051/9935/4792/4609/8772/2242/3059/634/2624/10766/1021/1230/4067/7305/1441/5925/3304/3091/5914/7030/28514/1435/7071/3665/3707/2309/5814/6688/7099/11006/5916/5458/54997/4057/2353/9770/10193/56998/972/8737/10221/7704/3202/567/7130/3567/3976/7098/3303/920/2124/5771/51621/325
GOBP_REGULATION_OF_INNATE_IMMUNE_RESPONSE	GOBP_REGULATION_OF_INNATE_IMMUNE_RESPONSE	209	0.3835	1.78513	5.99841e-06	0.000491983	0.000416968	3025	tags=35%, list=19%, signal=29%	5468/3055/8772/11326/11140/634/84868/330/1660/6850/4067/2896/11213/7305/3428/85363/2268/55198/3106/4332/11027/7128/5359/2358/3592/2219/3430/83666/5817/3965/64127/8651/10084/6737/29108/3665/64581/6688/103/7099/84166/5322/5062/3133/5770/7409/56833/81030/9683/56253/9641/7474/1378/51311/3105/661/5063/345611/114836/55061/2213/6318/58484/5771/5777/1387/353091/81844/653361/9111/4938/54625/56339/115362
HP_INTRACRANIAL_HEMORRHAGE	HP_INTRACRANIAL_HEMORRHAGE	126	0.434584	1.88763	6.08588e-06	0.000491983	0.000416968	1681	tags=30%, list=11%, signal=27%	7048/23493/2034/7049/2157/10269/2162/1471/7454/2624/2153/249/79184/11014/4191/90411/5728/6391/5979/10019/5054/135228/6390/25974/2776/2022/3690/4000/28976/81704/4854/83605/3998/1798/5373/94/2629/4179
HP_VASCULITIS	HP_VASCULITIS	63	0.534032	2.07105	6.12598e-06	0.000491983	0.000416968	2738	tags=35%, list=17%, signal=29%	10095/7454/4615/5580/6583/1230/6850/114548/3106/3592/64127/7132/4790/81704/7099/8974/4791/3594/115650/3113/930/6945
GOBP_IRON_ION_HOMEOSTASIS	GOBP_IRON_ION_HOMEOSTASIS	76	0.508774	2.00634	6.13761e-06	0.000491983	0.000416968	2562	tags=46%, list=16%, signal=39%	55240/2034/81894/79689/4609/6648/3162/4891/6556/6536/26234/8692/261729/523/3091/23516/286133/2512/2395/1356/3658/1534/6005/3934/57817/26872/9114/10058/8031/4057/4682/567/8301/23545/552900
GOBP_HOMEOSTASIS_OF_NUMBER_OF_CELLS	GOBP_HOMEOSTASIS_OF_NUMBER_OF_CELLS	253	0.361434	1.72776	6.24408e-06	0.000496577	0.000420861	2698	tags=33%, list=17%, signal=28%	91/2034/7049/6774/10296/604/7538/9935/5320/100/8772/3059/7001/2624/1021/132299/10162/5142/3569/11151/29985/10461/4067/3988/3575/3162/25/4891/10370/581/7128/5925/3304/171023/9093/10019/3091/3965/1435/23385/3658/84433/6005/51705/3707/3845/25893/2309/57817/6688/103/8546/2629/10365/54440/558/5052/54892/10758/729230/10320/4846/9770/10673/5881/972/5293/1831/3202/567/11035/10312/6372/1236/4851/55366/330…
GOBP_PRODUCTION_OF_MOLECULAR_MEDIATOR_INVOLVED_IN_INFLAMMATORY_RESPONSE	GOBP_PRODUCTION_OF_MOLECULAR_MEDIATOR_INVOLVED_IN_INFLAMMATORY_RESPONSE	76	0.508164	2.00394	6.50078e-06	0.000512952	0.00043474	3025	tags=43%, list=19%, signal=35%	6774/240/241/7001/4615/148022/3569/6850/4067/8673/23646/2896/55198/695/3091/5054/64127/10333/29108/3566/64581/7099/7850/11006/948/56833/23633/6845/5187/113/225/653361/115362
GOBP_ENTRY_INTO_HOST	GOBP_ENTRY_INTO_HOST	140	0.425044	1.86721	6.76653e-06	0.000529783	0.000449004	3416	tags=42%, list=22%, signal=33%	8547/30835/185/1508/10410/10581/339390/8764/10346/4340/8519/81603/8673/6510/3416/85363/857/6504/5359/8692/3304/2219/858/3949/942/5817/3965/7706/6737/950/23265/6575/1604/3690/290/6520/3678/4179/558/4864/972/1378/339976/5806/3303/920/8724/325/1234/4061/5987/3921/5034/7037/5245/3916/975/2519/1525
GOBP_HEMOSTASIS	GOBP_HEMOSTASIS	216	0.36799	1.72373	6.83615e-06	0.000531116	0.000450134	2078	tags=29%, list=13%, signal=25%	2157/114897/2162/5588/2207/5341/22875/7454/7001/634/2153/5580/3569/5329/10461/6850/5265/966/5328/4067/25946/958/83706/857/10630/5359/5873/9060/3043/10019/2677/5156/1511/5054/84034/7450/79803/2776/84062/10672/6812/308/10544/3690/7057/9002/3998/7099/8546/7035/948/4778/558/7094/7409/152/4846/1192/2768/60/10855/947
GOBP_MONOCYTE_CHEMOTAXIS	GOBP_MONOCYTE_CHEMOTAXIS	66	0.521744	2.03009	7.21398e-06	0.000556192	0.000471387	4230	tags=56%, list=27%, signal=41%	5641/3569/1843/6283/1230/6357/199/4067/3570/6347/6376/2358/2350/1511/5054/6355/6387/7941/3627/729230/6366/56833/6363/6369/6354/6356/9353/245937/301/10344/3958/6361/2321/26585/6348/796/6368
HP_ABNORMAL_LEUKOCYTE_PHYSIOLOGY	HP_ABNORMAL_LEUKOCYTE_PHYSIOLOGY	249	0.360732	1.71994	7.33919e-06	0.00056156	0.000475936	3335	tags=34%, list=21%, signal=27%	30011/641/6774/3459/100/7454/4615/56262/51604/5580/6850/5265/3570/5696/958/3575/3162/6499/2239/9056/6556/7133/5873/5728/5698/3592/695/5880/6813/8884/4790/4893/2961/950/84433/3566/6239/1604/4000/3845/81704/3431/51371/8546/5373/8676/6948/3702/1457/2629/7941/7374/10320/3117/7157/4125/8737/5293/79087/3561/4791/567/3594/10507/115650/6899/7372/58484/970/930/8517/22802/3119/5184/9051/4478/959/83879/3071…
GOBP_GRANULOCYTE_ACTIVATION	GOBP_GRANULOCYTE_ACTIVATION	42	0.615608	2.20648	7.56002e-06	0.000574107	0.00048657	2415	tags=50%, list=15%, signal=42%	2207/5320/4615/3689/3684/5580/820/6850/8673/2896/7305/11027/6813/1511/6688/11314/10758/729230/6845/6372/2213
GOCC_VACUOLAR_MEMBRANE	GOCC_VACUOLAR_MEMBRANE	385	0.324586	1.60548	7.64968e-06	0.000576581	0.000488666	2615	tags=28%, list=17%, signal=24%	79156/51296/4257/10241/9516/2357/3126/5660/10410/84888/57132/55353/10581/56262/64747/2040/2683/1650/8519/968/1182/527/4067/1509/155066/8673/64114/7805/23646/8140/83930/2896/10548/23274/23710/1441/4891/1186/51100/84557/4074/6009/57665/53346/4647/719/523/1889/3949/23516/6836/11182/81929/128866/79803/23385/2776/1356/684/26985/11010/1534/950/302/162/290/64601/3122/10670/8546/6520/9114/2028/54918/7529…
HP_ABNORMALITY_OF_THE_CERVICAL_SPINE	HP_ABNORMALITY_OF_THE_CERVICAL_SPINE	361	-0.330015	-1.62008	7.78822e-06	0.000582674	0.000493831	2236	tags=25%, list=14%, signal=22%	11224/79068/673/3425/6229/4703/83696/585/583/91949/10806/867/79738/1861/10585/9653/80173/9244/6160/9968/421/6016/11253/2068/29954/5500/6925/9321/90121/3476/1009/1073/25836/83452/2733/5885/8481/5393/1857/26160/23483/2261/202018/3899/9037/54903/8820/8450/10982/80184/7043/55650/84100/79147/6399/2074/23363/6662/51109/221037/27152/6872/83987/7140/633/23511/2273/79718/3782/4867/123016/118429/4222/11318…
GOBP_HUMORAL_IMMUNE_RESPONSE_MEDIATED_BY_CIRCULATING_IMMUNOGLOBULIN	GOBP_HUMORAL_IMMUNE_RESPONSE_MEDIATED_BY_CIRCULATING_IMMUNOGLOBULIN	47	0.590795	2.15384	7.88243e-06	0.000585386	0.000496129	2707	tags=43%, list=17%, signal=35%	729/715/718/714/602/51279/713/716/712/64127/1604/4179/2208/717/1378/708/55061/2213/5777/325
GOBP_REGULATION_OF_MONONUCLEAR_CELL_MIGRATION	GOBP_REGULATION_OF_MONONUCLEAR_CELL_MIGRATION	106	0.459625	1.94826	8.34655e-06	0.00061533	0.000521507	3183	tags=44%, list=20%, signal=36%	5641/8772/8764/1843/1230/199/4067/6347/1399/6504/728/719/2358/3592/9943/5054/3965/1435/29108/79647/7057/6387/6688/81704/1436/7941/3627/729230/6366/56833/653/7474/65125/708/83692/11035/3676/1236/6354/6793/1235/9353/131450/4478/375056/245937/9466
GOCC_ENDOCYTIC_VESICLE	GOCC_ENDOCYTIC_VESICLE	322	0.337897	1.64382	9.18493e-06	0.00067223	0.000569732	3482	tags=38%, list=22%, signal=30%	30011/23580/9332/10435/22905/3126/8685/7454/6890/6891/3482/1535/1536/4689/5868/2210/11151/115677/7039/2319/10938/1182/6850/527/4067/155066/8673/84329/3575/55198/3106/1441/4218/4074/857/6556/6504/8692/338/5880/3043/3949/64127/9367/10618/10333/4952/5898/3040/9146/6812/950/7791/3122/23166/9114/80223/948/5322/10392/3133/26130/3107/2209/3136/4057/81622/4846/3117/57403/25921/81029/972/219972/7184/23380…
GOBP_POSITIVE_REGULATION_OF_MACROPHAGE_DERIVED_FOAM_CELL_DIFFERENTIATION	GOBP_POSITIVE_REGULATION_OF_MACROPHAGE_DERIVED_FOAM_CELL_DIFFERENTIATION	18	0.7558	2.20421	9.99368e-06	0.00072616	0.000615438	1706	tags=56%, list=11%, signal=50%	185/5320/5601/183/5583/338/4790/1435/948/5322
HP_ABNORMAL_CEREBRAL_VASCULAR_MORPHOLOGY	HP_ABNORMAL_CEREBRAL_VASCULAR_MORPHOLOGY	272	0.35446	1.69974	1.00942e-05	0.000728226	0.00061719	2076	tags=28%, list=13%, signal=24%	4624/7048/23493/2034/7049/2157/10269/2162/4524/241/1471/7454/2717/4615/2624/2153/249/3569/79184/26608/11014/4191/1482/5583/10370/90411/10560/5728/6391/5979/338/64087/3043/10019/2677/3949/5054/135228/2050/7466/6390/25974/2776/84163/2022/51085/6575/3690/4000/9275/7276/3845/28976/5116/81704/4854/4607/83605/3998/103/5159/7462/1798/5373/94/2629/4179/51726/189/4846/7157/55768/3762/60/8985
GOBP_INTERLEUKIN_6_PRODUCTION	GOBP_INTERLEUKIN_6_PRODUCTION	133	0.431625	1.88434	1.02956e-05	0.000737486	0.000625038	1749	tags=29%, list=11%, signal=26%	6774/7494/1051/4615/1535/361/353514/84868/148022/3569/7292/5603/199/1660/10288/6850/3570/11213/7305/8767/3106/11027/6376/7128/6504/8692/3965/64127/10333/29108/64581/3553/7099/11006/2629/10365/948/10392/1445
GOBP_REGULATION_OF_CELL_SHAPE	GOBP_REGULATION_OF_CELL_SHAPE	132	0.431281	1.87709	1.04222e-05	0.000741296	0.000628267	3129	tags=42%, list=20%, signal=34%	30011/23580/226/10269/10435/3055/221472/2242/3689/23136/11151/11135/6357/9368/6347/2268/29984/10630/29780/5880/388/89846/23191/10672/9948/221061/1436/5962/23370/391/23433/5881/64218/2768/4289/57381/10458/10507/5064/55742/6369/3679/10979/56990/3249/6354/2335/10602/56882/8994/6356/23221/5364/4478/10154
GOBP_POSITIVE_REGULATION_OF_ADAPTIVE_IMMUNE_RESPONSE	GOBP_POSITIVE_REGULATION_OF_ADAPTIVE_IMMUNE_RESPONSE	104	0.455905	1.92823	1.09222e-05	0.00077143	0.000653806	3941	tags=49%, list=25%, signal=37%	64332/718/5588/8809/100/8772/3569/7292/958/8767/114548/3106/6556/6504/3592/695/563/5817/64127/29108/8741/64581/1604/3553/3122/54440/3133/2208/3136/729230/6778/10673/567/3105/3594/920/22976/10892/9466/7037/975/10459/3125/3134/84807/29126/3140/3554/3572/23529/91543
GOBP_MICROTUBULE_CYTOSKELETON_ORGANIZATION	GOBP_MICROTUBULE_CYTOSKELETON_ORGANIZATION	485	-0.306173	-1.54167	1.13558e-05	0.000796485	0.000675041	3663	tags=34%, list=23%, signal=27%	10460/10013/2011/8086/1739/4085/22873/403/114791/84722/80254/324/27436/50855/28964/29901/122060/2622/55755/1069/10844/9696/80321/8556/4342/122664/7514/55889/6491/116840/2770/1107/348654/11004/8674/57787/9419/51175/89795/4926/4659/79884/10142/150465/23411/23177/672/85478/8841/891/29072/10048/8409/9702/29911/2697/26586/10190/667/1263/79925/6093/246176/168448/29098/161514/11190/9857/8777/585/583/549…
HP_ABNORMAL_C_REACTIVE_PROTEIN_LEVEL	HP_ABNORMAL_C_REACTIVE_PROTEIN_LEVEL	40	0.615135	2.18998	1.16925e-05	0.00081444	0.000690258	3011	tags=42%, list=19%, signal=34%	5580/11330/148022/3569/6583/6850/3570/5696/114548/7132/3557/3702/81622/7098/3113/58484/9051
GOBP_POSITIVE_REGULATION_OF_REACTIVE_OXYGEN_SPECIES_METABOLIC_PROCESS	GOBP_POSITIVE_REGULATION_OF_REACTIVE_OXYGEN_SPECIES_METABOLIC_PROCESS	63	0.526206	2.0407	1.18998e-05	0.000823203	0.000697685	2062	tags=41%, list=13%, signal=36%	7048/185/1535/3689/3684/5580/6648/1182/6850/84329/183/7305/2885/5873/2358/55022/10333/64581/7057/2309/7099/5159/948/7157/10193/8737
GOBP_REGULATION_OF_ALPHA_BETA_T_CELL_ACTIVATION	GOBP_REGULATION_OF_ALPHA_BETA_T_CELL_ACTIVATION	99	0.471295	1.97757	1.20134e-05	0.000825414	0.000699559	2285	tags=36%, list=15%, signal=31%	7048/64332/868/5588/604/100/8764/7292/6850/8767/114548/10148/3592/5914/864/942/3965/8651/284194/3566/1604/3707/51043/3122/8546/11006/11314/54440/3133/729230/56253/6363/7704/57630/3105/3594
GOBP_LYMPHOCYTE_ACTIVATION_INVOLVED_IN_IMMUNE_RESPONSE	GOBP_LYMPHOCYTE_ACTIVATION_INVOLVED_IN_IMMUNE_RESPONSE	185	0.382902	1.75066	1.23315e-05	0.000841543	0.000713229	3466	tags=38%, list=22%, signal=30%	64332/6774/7494/2207/8809/604/602/6482/100/634/23228/3936/84868/3569/7292/11151/54518/3570/958/4242/10538/25/3394/8767/114548/6556/5873/5914/942/28514/3965/5971/8741/3566/51043/6688/3122/7099/4179/9025/7374/6778/7157/6363/64218/972/3467/1378/9452/3594/6845/114836/3452/2213/930/10875/1235/22976/10892/4602/959/3071/9466/7037/139818/3916/975/10459/301/2067/3134
GOBP_ACUTE_INFLAMMATORY_RESPONSE	GOBP_ACUTE_INFLAMMATORY_RESPONSE	106	0.454951	1.92845	1.31974e-05	0.000894592	0.000758189	2863	tags=33%, list=18%, signal=27%	2157/9180/9332/718/6279/1051/12/241/9536/91807/3569/7292/2683/5265/3570/114548/5359/695/1910/3553/57817/3133/2209/4968/2865/56998/8876/3240/2213/1236/5345/445/325/2335/6288
HP_ABNORMALITY_OF_BLOOD_CIRCULATION	HP_ABNORMALITY_OF_BLOOD_CIRCULATION	301	0.345675	1.67701	1.33646e-05	0.000899882	0.000762673	2538	tags=29%, list=16%, signal=24%	4624/7048/23493/2034/7049/2157/6774/3516/7439/10269/2162/7010/79651/4609/1471/7454/4615/2624/2153/249/79184/22827/1230/5328/11014/4191/1482/3106/10370/9056/90411/5925/5728/6391/5979/3592/171023/10019/523/2677/5914/5156/5054/135228/7450/7466/6390/7132/25974/2776/2022/6239/3930/3690/4000/3845/28976/81704/3431/4854/83605/3998/7099/1798/5373/94/2629/2767/4179/5589/10320/3762/64218/6720/7704/10664/802…
GOCC_PIGMENT_GRANULE	GOCC_PIGMENT_GRANULE	105	0.450578	1.90851	1.40246e-05	0.00093353	0.00079119	3328	tags=49%, list=21%, signal=39%	6386/6513/1508/10972/6856/5868/2040/10961/6184/1509/6510/10130/8836/5873/4647/476/2644/9367/5861/23385/84062/10672/7534/3690/302/2194/6520/3309/7529/191/10058/5901/5052/483/9601/7184/10981/4644/27044/9905/80331/535/11021/311/5034/1200/7037/23193/3312/55161/3916
GOBP_LEUKOCYTE_APOPTOTIC_PROCESS	GOBP_LEUKOCYTE_APOPTOTIC_PROCESS	102	0.455679	1.91777	1.40492e-05	0.00093353	0.00079119	2477	tags=36%, list=16%, signal=31%	5588/604/6482/100/8772/3059/27242/3569/10461/4067/3575/1399/581/5728/695/9093/3091/3965/64127/3665/3707/6387/81704/558/10758/6366/7157/6363/972/8737/5293/155038/1831/7474/11035/171558/1236
GOBP_TUMOR_NECROSIS_FACTOR_SUPERFAMILY_CYTOKINE_PRODUCTION	GOBP_TUMOR_NECROSIS_FACTOR_SUPERFAMILY_CYTOKINE_PRODUCTION	156	0.407192	1.81648	1.43142e-05	0.00094007	0.000796732	2234	tags=31%, list=14%, signal=27%	6774/7538/602/3459/8772/929/4615/1535/1536/353514/84868/10270/148022/3569/945/1660/6850/11213/7305/8767/11027/54206/6376/7128/6504/5914/942/3965/64127/51465/29108/64581/7057/7099/11006/23643/948/10392/54440/3133/558/4057/729230/6363/8737/947/7474/284
GOBP_REGULATION_OF_B_CELL_ACTIVATION	GOBP_REGULATION_OF_B_CELL_ACTIVATION	114	0.433063	1.85804	1.43337e-05	0.00094007	0.000796732	3354	tags=43%, list=21%, signal=34%	30011/7494/604/678/100/27242/148022/3569/7292/6850/4067/7805/958/7305/4332/7128/952/64092/695/57162/64127/8741/84433/7099/5074/11314/54440/572/56833/259307/6778/10673/972/1378/3567/115650/2213/930/51293/5777/1026/8660/22976/3071/9466/7037/4773/975/10459
GOBP_T_CELL_MEDIATED_CYTOTOXICITY	GOBP_T_CELL_MEDIATED_CYTOTOXICITY	48	0.575857	2.11644	1.48222e-05	0.000963483	0.000816575	2415	tags=40%, list=15%, signal=34%	8772/634/1075/3575/3106/5873/3592/563/5817/3122/3133/3136/56253/1512/567/3105/3594/11035/2213
GOCC_TERTIARY_GRANULE_LUMEN	GOCC_TERTIARY_GRANULE_LUMEN	54	0.552536	2.0843	1.48815e-05	0.000963483	0.000816575	2689	tags=54%, list=17%, signal=45%	226/3417/1471/79792/820/1509/126014/8836/3043/4318/116844/23191/388698/5236/1265/4069/4057/1512/5768/567/5806/7130/3608/124583/3240/2352/5777/1520/2919
GOCC_ENDOPLASMIC_RETICULUM_PROTEIN_CONTAINING_COMPLEX	GOCC_ENDOPLASMIC_RETICULUM_PROTEIN_CONTAINING_COMPLEX	102	0.454508	1.91285	1.53128e-05	0.000982916	0.000833046	3760	tags=44%, list=24%, signal=34%	9789/81502/6890/6891/51604/1650/3703/6184/10130/2081/5283/84447/1603/28972/550/3309/55304/58477/29927/5589/9517/51726/54941/7184/6261/567/3105/2280/7415/200185/23480/23197/60559/201595/23204/5034/23753/23193/60561/79139/6400/157708/6185/51141/5277
GOBP_POSITIVE_REGULATION_OF_ALPHA_BETA_T_CELL_DIFFERENTIATION	GOBP_POSITIVE_REGULATION_OF_ALPHA_BETA_T_CELL_DIFFERENTIATION	48	0.575024	2.11338	1.53763e-05	0.000982916	0.000833046	3164	tags=56%, list=20%, signal=45%	7048/64332/100/7292/6850/8767/114548/5914/864/942/3965/8651/3566/3707/51043/3122/8546/11006/54440/6363/7704/3594/8943/10892/4602/2737/3071
GOBP_POSITIVE_REGULATION_OF_T_CELL_PROLIFERATION	GOBP_POSITIVE_REGULATION_OF_T_CELL_PROLIFERATION	98	0.463363	1.93604	1.5531e-05	0.000986561	0.000836135	3400	tags=43%, list=22%, signal=34%	7048/30835/5588/8772/84868/3569/7292/11151/199/10288/6850/8767/80381/6504/10148/9093/942/3965/6541/29108/84433/1604/3553/4179/54440/3133/729230/10673/6363/3105/3594/115650/3113/970/3600/959/3071/9466/7037/4690/975/301
GOBP_CELL_SURFACE_RECEPTOR_SIGNALING_PATHWAY_INVOLVED_IN_CELL_CELL_SIGNALING	GOBP_CELL_SURFACE_RECEPTOR_SIGNALING_PATHWAY_INVOLVED_IN_CELL_CELL_SIGNALING	490	-0.29582	-1.48936	1.78203e-05	0.00112491	0.000953387	1941	tags=20%, list=12%, signal=18%	51366/5023/23499/351/259266/8323/8321/2931/9968/5495/2887/1815/9646/8898/27303/29969/10497/5563/54623/1951/4139/81847/3485/51421/207/23043/2247/5562/123169/6794/1857/27123/8945/26959/1742/9037/54903/6478/8820/54795/4208/29117/6422/5515/6622/18/252839/1613/84100/22871/147906/25776/7482/5590/6662/5204/30851/85458/2131/607/1363/4041/2743/79718/23316/1459/3087/1649/57680/3611/115908/51339/23213/1020/…
GOBP_REGULATION_OF_LEUKOCYTE_APOPTOTIC_PROCESS	GOBP_REGULATION_OF_LEUKOCYTE_APOPTOTIC_PROCESS	79	0.484456	1.92497	1.89112e-05	0.00118635	0.00100546	2477	tags=39%, list=16%, signal=33%	5588/604/6482/100/8772/3059/10461/4067/3575/581/5728/695/3091/3965/64127/3665/3707/6387/81704/558/6366/7157/6363/972/5293/155038/1831/7474/11035/171558/1236
GOBP_GRANULOCYTE_MIGRATION	GOBP_GRANULOCYTE_MIGRATION	141	0.411387	1.80645	1.94824e-05	0.00121464	0.00102944	4319	tags=52%, list=27%, signal=38%	6280/6279/2207/4615/3689/5142/6283/6357/6850/6347/1441/2920/6376/6504/57118/728/719/5880/64127/6355/1435/9948/79647/3553/7057/1436/11314/6729/391/7409/3627/6366/56833/6363/972/5293/708/7130/83692/6372/6369/1236/1907/51192/6354/2919/6288/6356/9353/23396/3071/7369/2526/5319/301/1525/10344/57580/6374/5175/5197/3958/6361/3554/5196/6348/682/6373/5595/6368/23765/5879/4354
GOBP_REGULATION_OF_LEUKOCYTE_DEGRANULATION	GOBP_REGULATION_OF_LEUKOCYTE_DEGRANULATION	47	0.57436	2.09393	2.08898e-05	0.0012944	0.00109704	2415	tags=45%, list=15%, signal=38%	2242/634/2624/3689/3684/6850/4067/8673/3162/2268/5880/6813/3965/6812/3566/6688/11314/729230/5170/6845/2213
HP_ABNORMALITY_OF_ACID_BASE_HOMEOSTASIS	HP_ABNORMALITY_OF_ACID_BASE_HOMEOSTASIS	309	0.332696	1.6149	2.11101e-05	0.00130008	0.00110185	3926	tags=36%, list=25%, signal=27%	2542/6523/3939/3710/7381/9997/2109/3054/26249/37/3569/11222/1537/3418/80324/7386/55967/115286/4191/291/8942/23590/3106/2110/9056/2203/3032/64087/25821/3028/5250/3030/594/80704/9377/6390/4952/25974/5836/4723/28976/284439/5256/51021/1352/3675/2710/123263/54968/5052/60386/84842/189/35/10320/27235/55768/132158/3762/4709/6261/56945/65125/708/4694/1962/8803/2108/1373/1327/445/400916/10128/57017/3767/43…
HP_ARTHROPATHY	HP_ARTHROPATHY	36	0.61236	2.1473	2.1282e-05	0.00130272	0.00110408	2068	tags=39%, list=13%, signal=34%	2157/6774/249/6583/114548/7128/650/4313/64127/7132/25923/57817/9517/5293
GOBP_NEGATIVE_REGULATION_OF_DEFENSE_RESPONSE	GOBP_NEGATIVE_REGULATION_OF_DEFENSE_RESPONSE	213	0.364524	1.70592	2.22809e-05	0.00135565	0.00114895	3259	tags=34%, list=21%, signal=28%	5468/7538/3055/6397/7010/79651/240/100/11326/634/10162/84868/5580/9314/55527/6850/4067/2896/5045/11213/3428/114548/2268/3106/9021/6376/7128/7133/5925/2358/3949/3965/64127/7132/6737/4790/89790/5740/57817/103/84166/2629/3133/58189/56833/54941/5598/1378/708/7130/3105/55061/2213/1003/6318/5771/79626/10875/325/9975/9258/6288/9111/4938/54625/56339/131450/3805/384/4940/51441/134/5335
HP_ABNORMAL_EPIPHYSIS_MORPHOLOGY_OF_THE_PHALANGES_OF_THE_HAND	HP_ABNORMAL_EPIPHYSIS_MORPHOLOGY_OF_THE_PHALANGES_OF_THE_HAND	36	-0.613006	-2.10438	2.31797e-05	0.00140189	0.00118814	3257	tags=53%, list=21%, signal=42%	132884/4882/9742/25839/9451/56992/51098/9321/860/26160/2261/4750/6399/2074/2131/633/2121/1311/51715
GOBP_POSITIVE_REGULATION_OF_INTERLEUKIN_1_PRODUCTION	GOBP_POSITIVE_REGULATION_OF_INTERLEUKIN_1_PRODUCTION	67	0.519524	2.02076	2.36577e-05	0.00142228	0.00120541	3025	tags=48%, list=19%, signal=39%	6774/10972/4615/353514/84868/3569/79792/7305/3428/8767/114548/4332/11027/3965/64127/10333/22900/29108/64581/7099/948/10392/3098/6363/834/7474/51311/10626/58484/6288/10892/115362
GOBP_POSITIVE_REGULATION_OF_INTERLEUKIN_4_PRODUCTION	GOBP_POSITIVE_REGULATION_OF_INTERLEUKIN_4_PRODUCTION	25	0.677769	2.17044	2.51465e-05	0.00149849	0.00127001	1743	tags=52%, list=11%, signal=46%	5588/2207/1051/84868/7292/6850/8140/114548/5914/942/3965/54440/3133
HP_IMMUNODEFICIENCY	HP_IMMUNODEFICIENCY	203	0.369697	1.71178	2.52222e-05	0.00149849	0.00127001	3726	tags=37%, list=24%, signal=29%	1794/3459/4609/100/7454/4615/2624/26277/1535/1536/56262/5580/148022/5631/11151/5265/958/3575/1399/3162/3394/6499/84823/10483/6556/7133/5873/5728/6391/695/5880/3043/6390/4790/85358/3665/84433/6239/3431/56052/6729/7374/81622/55636/10320/4125/60/5293/3561/4791/3594/115650/6899/7098/930/1387/8517/22802/8943/653361/10892/959/83879/7037/11254/3070/975/3460/1105/55388/3937/4780/54/204/4212
HP_ABSCESS	HP_ABSCESS	52	0.547608	2.05257	2.61811e-05	0.00154169	0.00130662	3011	tags=44%, list=19%, signal=36%	641/1075/4615/1535/1536/3689/4689/3570/695/5880/2022/9948/3845/3557/94/23022/7157/8737/219972/3587/4914/653361/9051
GOBP_RESPONSE_TO_TUMOR_NECROSIS_FACTOR	GOBP_RESPONSE_TO_TUMOR_NECROSIS_FACTOR	219	0.358333	1.68275	2.62546e-05	0.00154169	0.00130662	2677	tags=31%, list=17%, signal=26%	7538/4792/678/929/84888/27242/1535/8764/10068/3037/820/330/6357/1660/6850/965/7805/6347/958/5106/6376/7128/7133/8692/338/3304/55022/8754/6355/5516/7132/11173/4790/22900/29108/7057/1984/2309/57817/3987/10670/9825/51588/2021/2629/2819/10365/6401/10758/5970/6366/7157/2635/10673/10537/6363/834/8737/58191/2633/115650/6369/3373/3303/445/970/5771/6354
HP_UNUSUAL_INFECTION_BY_ANATOMICAL_SITE	HP_UNUSUAL_INFECTION_BY_ANATOMICAL_SITE	96	0.462592	1.93062	2.67885e-05	0.00155126	0.00131473	3223	tags=38%, list=20%, signal=30%	604/7454/4615/1535/1536/56262/4689/148022/1230/114548/3106/3592/695/6813/2022/3930/629/7099/8676/94/54968/81622/2215/8974/3561/115650/7098/3113/58484/930/8517/653361/959/3071/7037/3426
HP_CONGESTIVE_HEART_FAILURE	HP_CONGESTIVE_HEART_FAILURE	195	0.369242	1.6983	2.71132e-05	0.00155126	0.00131473	2395	tags=30%, list=15%, signal=26%	4624/2034/5468/4634/9997/203068/2717/4591/4615/26608/115286/4191/5696/1482/10370/857/10560/9531/5728/6391/3032/5979/3043/6444/523/5250/650/3030/6584/2050/2720/6390/2395/3040/1356/84163/2022/51085/79188/4000/9275/28976/57817/7462/94/2767/54968/1832/2070/2353/3762/4625/51422/6261/9342/6324/4149/7415/10507
GOBP_CHROMOSOME_ORGANIZATION_INVOLVED_IN_MEIOTIC_CELL_CYCLE	GOBP_CHROMOSOME_ORGANIZATION_INVOLVED_IN_MEIOTIC_CELL_CYCLE	48	-0.568489	-2.07074	2.71202e-05	0.00155126	0.00131473	4109	tags=52%, list=26%, signal=39%	93426/56159/546/23397/701/285498/9134/699/55063/27030/5518/29781/10919/9918/9985/56158/4292/84944/5885/29893/472/10051/23310/57820/7013
GOBP_CILIUM_ORGANIZATION	GOBP_CILIUM_ORGANIZATION	293	-0.334221	-1.60306	2.71681e-05	0.00155126	0.00131473	3558	tags=34%, list=23%, signal=27%	22873/403/55582/90416/10198/57489/2622/387707/150737/9696/80321/9712/64786/92104/8556/129880/22897/51473/79735/116840/84314/57787/9742/254187/64518/79659/84260/51382/85478/25771/23102/199221/2665/128637/79925/197335/30846/168448/161514/11190/145483/200894/9857/27031/199223/585/583/54970/10806/55296/26000/10464/79738/51098/51626/79989/79734/80173/25809/28981/57545/285331/79600/55081/30845/80210/84…
GOBP_POSITIVE_REGULATION_OF_LYMPHOCYTE_DIFFERENTIATION	GOBP_POSITIVE_REGULATION_OF_LYMPHOCYTE_DIFFERENTIATION	101	0.452684	1.90118	2.72232e-05	0.00155126	0.00131473	3164	tags=44%, list=20%, signal=35%	7048/64332/7494/604/100/7292/10288/6850/3575/8767/114548/3601/695/5914/864/942/3965/8651/3566/3707/2309/51043/3122/8546/11006/4179/54440/572/558/259307/6363/972/8876/7704/1378/3594/8808/8943/9580/3600/10892/4602/2737/3071
GOBP_LIPOPOLYSACCHARIDE_MEDIATED_SIGNALING_PATHWAY	GOBP_LIPOPOLYSACCHARIDE_MEDIATED_SIGNALING_PATHWAY	58	0.536704	2.05001	2.7339e-05	0.00155126	0.00131473	2212	tags=45%, list=14%, signal=39%	3055/4792/929/7001/4615/148022/4067/6347/85363/8767/11027/6376/7128/22900/1604/3553/23328/6688/7099/23643/948/4057/4846/10221/9450/5581
GOBP_CELLULAR_RESPONSE_TO_CADMIUM_ION	GOBP_CELLULAR_RESPONSE_TO_CADMIUM_ION	35	0.617132	2.14997	2.75174e-05	0.00155266	0.00131592	1921	tags=46%, list=12%, signal=40%	4501/4499/4489/4502/4504/1536/5601/4495/3162/4318/4494/4493/3725/10058/4968/2353
HP_LYMPHOPENIA	HP_LYMPHOPENIA	118	0.429392	1.84899	2.78439e-05	0.00156053	0.00132258	2401	tags=30%, list=15%, signal=25%	1794/4609/100/7454/4615/2624/26277/5580/11151/6850/3575/6499/7128/5728/5698/695/5880/4790/6696/9948/81704/3431/6948/3702/6729/55636/10320/8737/5293/92579/79087/3561/4791/10312/115650
GOBP_POSITIVE_REGULATION_OF_CD4_POSITIVE_ALPHA_BETA_T_CELL_ACTIVATION	GOBP_POSITIVE_REGULATION_OF_CD4_POSITIVE_ALPHA_BETA_T_CELL_ACTIVATION	38	0.597509	2.10462	2.80088e-05	0.00156053	0.00132258	3583	tags=63%, list=23%, signal=49%	7048/64332/5588/7292/8767/114548/5914/942/3965/8651/3566/1604/51043/3122/54440/6363/3594/10892/4602/3071/975/3125/301/84807
GOBP_CELLULAR_RESPONSE_TO_INTERFERON_GAMMA	GOBP_CELLULAR_RESPONSE_TO_INTERFERON_GAMMA	112	0.439857	1.88941	2.81204e-05	0.00156053	0.00132258	3025	tags=40%, list=19%, signal=33%	23580/5468/10435/3055/3716/4609/7454/11140/361/6357/199/965/6347/3394/6376/83666/3965/8651/6355/6812/7791/7099/84166/201626/6366/7157/2635/6363/834/2633/7474/3594/345611/10097/7098/6369/3113/445/5771/6354/9111/54625/6356/71/115362
HP_ABNORMALITY_OF_COMPLEMENT_SYSTEM	HP_ABNORMALITY_OF_COMPLEMENT_SYSTEM	32	0.636382	2.1753	2.90953e-05	0.00160581	0.00136096	1409	tags=44%, list=9%, signal=40%	729/718/714/2584/1675/713/5580/84823/9056/716/712/6696/4000/629
HP_HEMOLYTIC_ANEMIA	HP_HEMOLYTIC_ANEMIA	120	0.423131	1.8244	2.96474e-05	0.00162739	0.00137925	1770	tags=25%, list=11%, signal=22%	2212/6774/226/718/374354/6513/100/7454/51604/5580/966/3162/7128/3043/8651/4790/6696/4893/3040/210/6005/3845/629/103/3702/203/4179/10058/56244/3098
GOBP_REGULATION_OF_DENDRITIC_CELL_ANTIGEN_PROCESSING_AND_PRESENTATION	GOBP_REGULATION_OF_DENDRITIC_CELL_ANTIGEN_PROCESSING_AND_PRESENTATION	11	0.82933	2.05395	3.07768e-05	0.00168025	0.00142405	2697	tags=100%, list=17%, signal=83%	968/6556/64127/7057/10392/6366/6363/972/2213/1236/10875
GOBP_FOAM_CELL_DIFFERENTIATION	GOBP_FOAM_CELL_DIFFERENTIATION	37	0.620853	2.16797	3.34223e-05	0.00181487	0.00153814	1706	tags=38%, list=11%, signal=34%	5468/185/4792/5320/9619/5601/183/5583/338/4790/1435/3690/948/5322
HP_CHRONIC_PULMONARY_OBSTRUCTION	HP_CHRONIC_PULMONARY_OBSTRUCTION	29	0.657118	2.19602	3.53591e-05	0.00190977	0.00161858	2865	tags=55%, list=18%, signal=45%	641/7454/2717/1535/1536/4689/5265/3162/5880/4790/6239/4625/219972/6899/3113/653361
GOBP_T_CELL_MEDIATED_IMMUNITY	GOBP_T_CELL_MEDIATED_IMMUNITY	108	0.436697	1.87262	3.58445e-05	0.00192569	0.00163207	2646	tags=37%, list=17%, signal=31%	8809/8772/7454/634/1075/339390/3569/7292/3575/114548/3106/6504/7133/5873/3592/563/5817/64127/1604/3553/3122/64005/11006/4179/54440/3133/3136/729230/259307/56253/1512/11118/567/3105/3594/11035/2794/2213/23180/970
GOCC_TERTIARY_GRANULE_MEMBRANE	GOCC_TERTIARY_GRANULE_MEMBRANE	65	0.507773	1.96907	3.60778e-05	0.00192796	0.001634	2145	tags=40%, list=14%, signal=35%	2207/634/1535/1536/3689/3684/2040/963/945/22918/10288/527/966/5328/8673/11026/6556/2358/4893/6515/11314/53831/8514/9725/160364/8778
GOBP_ALPHA_BETA_T_CELL_DIFFERENTIATION	GOBP_ALPHA_BETA_T_CELL_DIFFERENTIATION	104	0.437543	1.85057	3.67205e-05	0.00195199	0.00165436	2393	tags=36%, list=15%, signal=30%	7048/64332/6774/8809/604/602/100/3569/7292/6850/3570/10538/25/8767/114548/5914/864/942/3965/8651/5971/3566/3707/51043/3122/8546/944/11006/3702/54440/6778/6363/64218/7704/57630/3594/114836
HP_HEPATOSPLENOMEGALY	HP_HEPATOSPLENOMEGALY	129	0.412209	1.79426	4.03005e-05	0.00213107	0.00180614	2395	tags=31%, list=15%, signal=27%	2212/55240/6774/3459/3716/6513/2584/8788/84868/5580/3988/3575/114548/83706/1186/9056/857/5873/171023/5880/3043/6813/2720/6005/3930/10466/3845/3431/103/8546/51218/2629/7504/23022/7157/4125/2632/9663/10312/10507
GOBP_NEUTROPHIL_MIGRATION	GOBP_NEUTROPHIL_MIGRATION	116	0.437763	1.8772	4.07056e-05	0.00214129	0.00181479	4319	tags=55%, list=27%, signal=40%	6280/6279/2207/4615/3689/5142/6283/6357/6850/6347/1441/2920/6376/57118/728/719/5880/64127/6355/9948/3553/6729/391/7409/3627/6366/56833/6363/972/5293/708/7130/83692/6372/6369/1236/1907/51192/6354/2919/6288/6356/9353/23396/3071/7369/2526/5319/1525/10344/57580/6374/5175/5197/3958/6361/3554/5196/6348/682/6373/6368/5879/4354
GOBP_LYMPHOCYTE_MIGRATION	GOBP_LYMPHOCYTE_MIGRATION	103	0.449807	1.90001	4.20708e-05	0.00220163	0.00186594	3764	tags=47%, list=24%, signal=36%	8772/8764/6357/199/6347/1399/6376/5979/9943/6355/29108/9048/6387/81704/64005/2629/3627/729230/6366/56253/6363/5293/58191/80270/7474/65125/83692/11035/6369/3676/1236/51192/6354/6793/6288/1235/6356/131450/4478/375056/9466/2526/284114/10344/1667/27347/3683/6361
GOBP_ASTROCYTE_DEVELOPMENT	GOBP_ASTROCYTE_DEVELOPMENT	40	0.592619	2.10981	4.28135e-05	0.00222378	0.00188471	1512	tags=38%, list=10%, signal=34%	6280/6279/3459/4504/1021/3569/2896/728/2358/3949/28514/712/3553/3845/7099
HP_ABNORMALITY_OF_SKIN_PHYSIOLOGY	HP_ABNORMALITY_OF_SKIN_PHYSIOLOGY	416	0.305019	1.51995	4.29382e-05	0.00222378	0.00188471	2511	tags=24%, list=16%, signal=21%	488/2212/641/2034/6774/9180/3939/3716/7010/100/1508/7454/1075/4615/1535/1536/37/56262/4689/3569/2615/1230/7086/6850/3570/5696/3988/3575/114548/3106/83706/7128/7133/6391/5698/3592/9060/64087/695/171023/6813/5156/10654/64127/9526/6390/7132/4790/6696/23385/4893/2961/9948/85358/84433/3566/6239/64581/3930/81704/3431/51371/162/388698/3122/103/7099/8546/8676/3557/2767/6729/56244/1832/4069/7941/3107/1075…
GOBP_CELL_CHEMOTAXIS	GOBP_CELL_CHEMOTAXIS	275	0.341511	1.64114	4.31546e-05	0.00222378	0.00188471	3601	tags=38%, list=23%, signal=30%	6280/5641/5588/6279/2207/185/240/57509/3689/5142/5580/3569/1843/11151/6283/1230/6357/199/6850/4067/3570/6347/1399/1441/2920/6376/6504/57118/728/719/2358/3592/5880/2350/9943/5156/1511/5054/3965/64127/6355/1435/79647/1910/3553/7057/6387/6688/1436/5159/63916/6729/391/7941/7409/3627/729230/6366/79902/56833/6363/972/5293/58191/3164/10663/80270/7474/65125/708/7130/6372/55742/6369/1236/4851/1907/51192/6…
GOBP_PROSTANOID_METABOLIC_PROCESS	GOBP_PROSTANOID_METABOLIC_PROCESS	45	0.570937	2.08566	4.45826e-05	0.00228571	0.0019372	2857	tags=47%, list=18%, signal=38%	5730/2171/80142/9536/255189/6916/231/22949/1109/7132/3553/5740/8824/29785/972/221955/284273/9373/1907/5742/1646
GOBP_REGULATION_OF_PATTERN_RECOGNITION_RECEPTOR_SIGNALING_PATHWAY	GOBP_REGULATION_OF_PATTERN_RECOGNITION_RECEPTOR_SIGNALING_PATHWAY	92	0.459154	1.89495	4.59229e-05	0.0023406	0.00198372	3709	tags=49%, list=24%, signal=38%	51296/23151/54726/6397/1535/2319/330/4067/6565/11213/55198/11027/857/7128/3304/3430/57162/64127/10333/3665/7099/948/11314/4057/25921/54941/5170/708/7098/55366/3303/9684/9258/26057/1654/7100/5802/7097/285852/23369/10062/329/353376/7105/55601
GOBP_NEGATIVE_REGULATION_OF_INNATE_IMMUNE_RESPONSE	GOBP_NEGATIVE_REGULATION_OF_INNATE_IMMUNE_RESPONSE	66	0.5019	1.95288	4.61169e-05	0.0023406	0.00198372	3469	tags=44%, list=22%, signal=34%	5468/11326/634/84868/2896/11213/3428/3106/7128/3965/6737/103/84166/3133/56833/1378/3105/55061/6318/5771/9111/4938/54625/56339/3805/4940/51441/3134/10062
GOCC_SPECIFIC_GRANULE_MEMBRANE	GOCC_SPECIFIC_GRANULE_MEMBRANE	82	0.473802	1.91657	4.68796e-05	0.00235564	0.00199646	2989	tags=48%, list=19%, signal=39%	634/1535/1536/3689/3684/2040/963/5329/945/22918/966/5328/8673/64114/84329/11026/8560/7133/719/2358/6518/64386/6515/8694/10857/54918/948/53831/10043/8514/9725/160364/9522/80331/23352/6793/3903/5795/5787
HP_RECURRENT_BACTERIAL_INFECTIONS	HP_RECURRENT_BACTERIAL_INFECTIONS	149	0.395508	1.74889	4.68796e-05	0.00235564	0.00199646	3371	tags=36%, list=21%, signal=29%	4624/30011/729/2542/6774/8547/718/3459/100/7454/1675/1075/4615/2624/1535/1536/3689/958/1482/6603/10370/83706/9056/5873/695/3043/629/81704/8546/6729/7374/10320/51364/4125/5293/92579/3561/3594/3587/10312/115650/930/4914/8517/653361/3918/10892/959/70/3426/975/57057/3460/64446
GOBP_PRODUCTION_OF_MOLECULAR_MEDIATOR_OF_IMMUNE_RESPONSE	GOBP_PRODUCTION_OF_MOLECULAR_MEDIATOR_OF_IMMUNE_RESPONSE	199	0.367713	1.70156	4.73353e-05	0.00236676	0.00200589	3526	tags=39%, list=22%, signal=30%	7494/8809/604/3126/7009/8764/148022/3569/7292/7805/8140/958/11213/10538/3162/114548/9188/6504/7133/4189/695/942/64127/684/8741/3566/64581/1604/3553/3122/7099/11006/948/54440/3133/3098/8482/9025/7374/10758/729230/8013/6778/3117/3108/2865/972/7474/1378/567/284/1653/3105/3567/2213/7098/3113/3119/353091/1235/5950/22976/10892/124626/3805/959/9466/7037/5245/3112/975/10459/3125/2067/3134/2867/1178
HP_MOLAR_TOOTH_SIGN_ON_MRI	HP_MOLAR_TOOTH_SIGN_ON_MRI	28	-0.64834	-2.12953	4.83587e-05	0.00240603	0.00203917	2885	tags=54%, list=18%, signal=44%	84314/5147/51684/200894/10464/57545/79600/80210/8481/54903/55770/80184/4867/374654/9851
GOBP_I_KAPPAB_KINASE_NF_KAPPAB_SIGNALING	GOBP_I_KAPPAB_KINASE_NF_KAPPAB_SIGNALING	256	0.342756	1.64134	4.8626e-05	0.00240747	0.00204039	3263	tags=38%, list=21%, signal=31%	23636/602/9516/4792/8772/54602/4615/10346/148022/6283/330/8795/81603/653519/9100/958/3162/85363/25/8767/9188/80833/6376/7128/4055/695/3965/57162/64127/92610/10333/5971/7706/7132/6737/80216/22900/29108/684/1910/84433/64581/3553/10783/7099/54923/11006/51246/948/10392/10758/5970/4057/6366/10537/6275/6363/972/834/8737/5170/9641/7474/51311/5581/339976/284/1653/8837/11035/2280/124583/1896/7098/10549/12…
GOBP_REGULATION_OF_MYELOID_LEUKOCYTE_DIFFERENTIATION	GOBP_REGULATION_OF_MYELOID_LEUKOCYTE_DIFFERENTIATION	106	0.434423	1.84143	5.27361e-05	0.00259822	0.00220205	2707	tags=37%, list=17%, signal=31%	714/1051/9935/4609/8772/2242/3059/634/2624/10766/1021/1230/4067/7305/5925/5914/7030/1435/7071/3665/7099/11006/5458/54997/4057/2353/9770/56998/972/8737/10221/7130/3567/3976/7098/920/2124/5771/325
GOBP_RESPIRATORY_BURST	GOBP_RESPIRATORY_BURST	32	0.624682	2.13531	5.30237e-05	0.0025997	0.00220331	2870	tags=50%, list=18%, signal=41%	3055/7001/1535/1536/2896/6556/57118/5880/64581/1604/5223/56833/5293/1043/653361/10811
HP_SKIN_RASH	HP_SKIN_RASH	115	0.427569	1.8307	5.40196e-05	0.00263574	0.00223385	2865	tags=36%, list=18%, signal=29%	2212/641/6774/7010/1535/1536/56262/3569/6850/114548/7128/7133/6391/5698/695/171023/6813/5156/64127/6390/7132/6696/64581/3930/51371/8676/3557/6729/56244/4069/10758/8737/3561/567/9663/2213/8558/3113/58484/8517/653361
HP_ABNORMAL_NEPHRON_MORPHOLOGY	HP_ABNORMAL_NEPHRON_MORPHOLOGY	210	0.358115	1.67233	5.44798e-05	0.00264355	0.00224047	2523	tags=28%, list=16%, signal=24%	2212/2034/2542/718/714/3716/185/9997/100/7454/54345/2717/713/5580/11222/1230/26608/4582/4191/183/84823/3106/51002/9056/6391/5979/3592/712/8651/6390/4952/25974/84163/51085/55764/950/4000/9275/7099/3675/7462/5373/23729/56244/29927/26130/79902/27235/396/56945/2632/261734/23165/4149/9663/55644/2213/3113/56606
GOBP_LIPID_LOCALIZATION	GOBP_LIPID_LOCALIZATION	398	0.309215	1.53689	5.47031e-05	0.00264355	0.00224047	3241	tags=28%, list=21%, signal=23%	1056/5468/11309/114897/718/2171/185/6513/4792/5320/5660/5360/5104/9536/57048/634/2181/5825/10162/81575/5580/9619/3569/26031/8204/28232/10938/6850/255189/6256/183/32/5045/2172/366/160518/80833/857/10351/5359/51703/338/3949/6836/25987/26207/1109/4790/6696/9600/8273/1040/57605/950/8694/3690/3553/7057/302/5947/6342/10350/7357/5306/80820/550/29801/2629/948/5322/9388/1601/1394/58488/388121/80830/23760/…
HP_ABNORMAL_BLOOD_ION_CONCENTRATION	HP_ABNORMAL_BLOOD_ION_CONCENTRATION	296	0.330313	1.59779	5.61827e-05	0.00270212	0.00229011	2422	tags=26%, list=15%, signal=22%	5144/55240/2034/6523/226/3939/6513/9997/26249/5825/37/51604/249/148022/1028/26608/6850/4191/9368/3757/6499/1186/9056/857/6910/6391/3032/5979/476/695/3043/23516/650/3030/6390/4952/4893/1356/84163/51085/55764/3636/210/6239/56975/9275/3845/57817/4854/162/1436/5159/7462/29887/2767/10058/56244/81622/801/55636/6778/3117/7157/3762/486/79087/805/6261/65125/4791/1175/4149/1962/10312/6899/7098
HP_EPISTAXIS	HP_EPISTAXIS	91	0.461618	1.90032	5.76853e-05	0.00276124	0.00234022	2134	tags=32%, list=14%, signal=28%	2542/2157/6774/2162/7454/4615/2153/5328/3106/83706/90411/2677/5914/5054/7450/2050/79803/84062/6812/2022/10235/3690/3998/94/2629/3762/8974/2120/7704
HP_POSTAXIAL_POLYDACTYLY	HP_POSTAXIAL_POLYDACTYLY	115	-0.430356	-1.8344	5.8592e-05	0.00279141	0.00236579	3257	tags=38%, list=21%, signal=31%	132884/7046/5296/129880/8239/84314/5147/51684/9742/79659/6608/27031/585/583/10806/5518/8831/79738/51098/51626/80173/28981/57545/79600/55081/80210/8481/26160/54903/2627/4750/80184/84100/27152/4867/123016/374654/2121/54585/9851/894/652/26040/51715
GOBP_REGULATION_OF_PHAGOCYTOSIS	GOBP_REGULATION_OF_PHAGOCYTOSIS	93	0.457593	1.89396	6.03568e-05	0.00286199	0.00242561	3316	tags=43%, list=21%, signal=34%	8547/718/2207/1794/3055/2624/1535/10461/6850/6347/2268/55198/3601/6556/57118/5359/5873/2358/2219/64127/29108/64581/3553/90342/948/11314/5322/1445/1265/717/3561/5806/2213/8724/8877/3600/5795/3071/7097/6441
GOBP_REGULATION_OF_T_CELL_DIFFERENTIATION	GOBP_REGULATION_OF_T_CELL_DIFFERENTIATION	141	0.398459	1.74968	6.14677e-05	0.00290105	0.00245871	3164	tags=38%, list=20%, signal=30%	7048/64332/7494/604/100/7001/7292/1209/10288/6850/3575/25/8767/114548/5914/864/942/3965/8651/84433/3566/3707/2309/51043/3122/8546/11006/4179/54440/572/729230/259307/56253/6363/972/8876/7704/1378/57630/3594/8808/5771/10875/6654/2064/8943/9580/3600/56339/10892/4602/2737/3071
HP_JOINT_HEMORRHAGE	HP_JOINT_HEMORRHAGE	16	0.758019	2.14546	6.27391e-05	0.00294728	0.00249789	1499	tags=62%, list=10%, signal=57%	2157/2162/7454/2153/5328/90411/2677/5054/7450/3998
GOBP_REGULATION_OF_MAST_CELL_ACTIVATION	GOBP_REGULATION_OF_MAST_CELL_ACTIVATION	40	0.584449	2.08073	6.38438e-05	0.00296033	0.00250895	2663	tags=45%, list=17%, signal=37%	2242/2624/6850/4067/8673/3162/2268/5359/5880/6813/3965/6812/3566/11314/8013/5170/6845/5777
GOBP_EXTERNAL_ENCAPSULATING_STRUCTURE_ORGANIZATION	GOBP_EXTERNAL_ENCAPSULATING_STRUCTURE_ORGANIZATION	287	-0.324234	-1.55028	6.38695e-05	0.00296033	0.00250895	2938	tags=30%, list=19%, signal=25%	57188/83872/3915/11093/538/1289/10653/151887/59277/25903/22795/1277/10893/60681/1282/10049/81621/861/7373/170692/8190/80781/3912/1803/351/10585/7093/10218/2068/4324/3038/169044/91522/1278/10266/8292/2199/1290/1298/23332/1281/89932/23768/4358/2934/8510/4016/6662/84628/2303/1805/3913/2131/9719/1300/25890/7042/8516/169611/23213/333/79148/2620/4054/55959/1287/4239/1297/10631/6624/339366/84168/1295/13…
GOBP_WOUND_HEALING	GOBP_WOUND_HEALING	391	0.307893	1.52448	6.38962e-05	0.00296033	0.00250895	2078	tags=24%, list=13%, signal=21%	7048/5468/2157/114897/7494/2162/5588/6279/2207/79602/5341/22875/240/7454/7001/634/57132/2624/2153/3936/5580/3569/2683/5329/7039/10461/2828/128272/6850/5265/966/23671/5328/4067/958/3162/83706/857/6376/7128/6556/10630/5359/5873/5728/9060/3043/10019/2677/3091/5156/1511/5054/135228/25987/84034/7450/128866/79803/2776/84062/10672/6812/308/10544/6239/64581/3690/7057/9002/90342/3998/7099/5159/8546/7035/3…
GOBP_RESPONSE_TO_INORGANIC_SUBSTANCE	GOBP_RESPONSE_TO_INORGANIC_SUBSTANCE	489	0.292051	1.48192	6.5585e-05	0.0030247	0.0025635	2724	tags=27%, list=17%, signal=23%	641/4501/6523/29904/4499/5641/131034/1017/6279/4489/3710/4609/241/929/4502/4504/7001/30819/1536/5580/955/57699/3569/7292/10068/5603/655/8912/144402/6648/54583/107/328/5601/84329/2081/4495/3162/25/366/4891/2203/84557/857/7128/5359/338/83849/3043/388/3091/8754/4313/4318/5516/4494/23385/2395/3040/8428/7295/10235/59338/1910/4493/210/3707/3725/118/7057/2309/3727/57817/3158/58/3777/5159/5074/3309/2021/…
GOMF_CYTOKINE_RECEPTOR_ACTIVITY	GOMF_CYTOKINE_RECEPTOR_ACTIVITY	90	0.445979	1.83468	6.64711e-05	0.00305163	0.00258633	4240	tags=50%, list=27%, signal=37%	9180/8809/3459/3597/55540/1230/3570/3575/8807/9173/1441/3601/10148/3455/53832/3566/2675/7850/729230/972/3561/10663/400935/3594/3587/1236/8808/920/1234/3977/1235/9466/3460/3568/1232/2840/3554/1439/3572/2152/2676/26280/133396/960/23765
HP_PROLONGED_BLEEDING_AFTER_DENTAL_EXTRACTION	HP_PROLONGED_BLEEDING_AFTER_DENTAL_EXTRACTION	13	0.776291	2.06223	6.88064e-05	0.00313141	0.00265395	1499	tags=62%, list=10%, signal=56%	2157/2162/2153/90411/5054/7450/3690/3998
GOMF_PROTEIN_DISULFIDE_ISOMERASE_ACTIVITY	GOMF_PROTEIN_DISULFIDE_ISOMERASE_ACTIVITY	18	0.720861	2.10231	6.88291e-05	0.00313141	0.00265395	3133	tags=61%, list=20%, signal=49%	10961/10130/3690/79174/9601/5768/81567/10954/169714/5034/51022
GOBP_NIK_NF_KAPPAB_SIGNALING	GOBP_NIK_NF_KAPPAB_SIGNALING	116	0.430657	1.84673	6.92268e-05	0.00313539	0.00265732	3895	tags=44%, list=25%, signal=33%	8809/602/9516/4792/929/84868/655/330/8795/7805/114548/3430/942/3965/64127/10333/5971/3553/8797/23328/6688/3987/7099/54923/10392/238/5052/5970/11156/9770/6363/9641/4791/11035/1896/7098/23405/8877/9111/1654/10892/7097/5245/5494/8717/329/7105/9966/6188/26585/3654
GOBP_REGULATION_OF_LYMPHOCYTE_MEDIATED_IMMUNITY	GOBP_REGULATION_OF_LYMPHOCYTE_MEDIATED_IMMUNITY	160	0.385845	1.73214	7.2251e-05	0.00325775	0.00276102	3941	tags=41%, list=25%, signal=31%	718/8809/604/8772/7454/634/84868/339390/3569/7292/958/3575/114548/3106/6504/7133/3592/695/563/5817/3965/64127/8741/1604/3553/3122/11006/4179/54440/3133/7409/2208/3136/729230/259307/6778/56253/1378/567/3105/3594/11035/114836/55061/2213/6318/5777/353091/22976/10892/3805/3071/9466/7037/3916/975/10459/3125/3134/1178/3140/3554/5272/164/23529/91543
GOBP_REGULATION_OF_LYMPHOCYTE_DIFFERENTIATION	GOBP_REGULATION_OF_LYMPHOCYTE_DIFFERENTIATION	170	0.38181	1.72592	7.46439e-05	0.00335068	0.00283979	3164	tags=35%, list=20%, signal=29%	7048/64332/7494/604/678/100/7001/7292/1209/10288/6850/3575/25/8767/114548/3601/695/5914/864/942/3965/8651/84433/3566/3707/2309/51043/3122/8546/11006/4179/54440/572/558/729230/56833/259307/56253/10193/6363/972/8876/7704/1378/57630/3594/8808/5771/5777/10875/6654/2064/8943/9580/3600/56339/10892/4602/2737/3071
HP_ABNORMAL_CIRCULATING_IGM_LEVEL	HP_ABNORMAL_CIRCULATING_IGM_LEVEL	62	0.495298	1.9154	7.52442e-05	0.00336121	0.00284871	2775	tags=39%, list=18%, signal=32%	641/3459/100/7454/4615/51604/5580/6850/3570/958/3592/5880/84433/6948/7374/5293/79087/3561/4791/3594/10507/115650/930/8517
GOMF_NADPLUS_NUCLEOSIDASE_ACTIVITY	GOMF_NADPLUS_NUCLEOSIDASE_ACTIVITY	28	0.644877	2.1398	7.5544e-05	0.00336121	0.00284871	4020	tags=64%, list=26%, signal=48%	8809/11141/4615/148022/8807/9173/952/10333/7099/51311/7098/8808/81793/7100/7097/353376/3554/26280
HP_ZONULAR_CATARACT	HP_ZONULAR_CATARACT	35	0.596181	2.07698	7.72096e-05	0.00342025	0.00289875	1679	tags=34%, list=11%, signal=31%	7439/6513/2584/4094/80207/2512/7466/4952/128866/2776/10484/2767
GOBP_CELLULAR_RESPIRATION	GOBP_CELLULAR_RESPIRATION	168	0.376545	1.70089	7.82213e-05	0.00344994	0.00292391	2814	tags=32%, list=18%, signal=26%	3417/7381/9997/4609/83733/2109/114789/79751/6648/1537/3418/7386/55967/23596/4191/3416/637/3420/2110/6391/3091/4696/1431/9377/6390/2395/3658/51085/4723/1352/2629/2819/8604/1350/201626/8013/54205/4706/4709/3421/4694/7415/4712/8803/4725/4776/2108/1327/400916/57017/4705/4190/7388
GOBP_INTERLEUKIN_8_PRODUCTION	GOBP_INTERLEUKIN_8_PRODUCTION	75	0.479606	1.89784	7.90064e-05	0.00346941	0.00294041	2198	tags=39%, list=14%, signal=33%	6774/602/8772/929/4615/9314/3569/945/6850/965/11027/8692/3304/2219/5054/3965/64127/10333/5861/29108/64581/3553/7099/10392/5970/972/8737/7474/51311
HP_PNEUMONIA	HP_PNEUMONIA	228	0.344052	1.624	8.05123e-05	0.00352023	0.00298349	3389	tags=35%, list=22%, signal=28%	2212/4624/641/6774/81857/3459/100/7454/1535/1536/37/8289/5580/10157/2619/6850/1482/3575/6603/3394/10370/695/5880/7050/28514/2720/4790/4633/9948/84433/1604/629/81704/3431/58/8546/5373/6664/2629/6729/6597/55636/3117/4125/2215/54941/5293/79087/29957/3561/6720/6261/9342/4791/3594/7169/10312/10300/115650/3679/4001/930/10342/1387/4914/3119/653361/3918/6602/5184/80199/27125/70/23149/1302/79848/975/57057…
HP_INFLAMMATION_OF_THE_LARGE_INTESTINE	HP_INFLAMMATION_OF_THE_LARGE_INTESTINE	69	0.498985	1.94679	8.18133e-05	0.0035617	0.00301863	2395	tags=38%, list=15%, signal=32%	2542/8547/2162/10095/3716/7454/37/4689/5580/3569/338328/6850/6499/3106/7128/5979/6813/64127/22900/26873/8676/8737/5293/345611/3587/10507
HP_ABNORMAL_ANATOMIC_LOCATION_OF_THE_HEART	HP_ABNORMAL_ANATOMIC_LOCATION_OF_THE_HEART	90	-0.447216	-1.82545	8.22046e-05	0.00356338	0.00302005	3671	tags=43%, list=23%, signal=33%	10847/7547/403/2622/197131/132884/27130/84314/51684/85478/79925/246176/1770/200894/27031/54970/80781/10464/51626/54880/57545/79600/80210/8481/6674/23483/54903/80184/25776/25970/123016/83544/2121/54585/27148/25981/55329/5311/5396
HP_PROLONGED_BLEEDING_AFTER_SURGERY	HP_PROLONGED_BLEEDING_AFTER_SURGERY	15	0.751212	2.08846	8.37115e-05	0.00361319	0.00306227	1499	tags=53%, list=10%, signal=48%	2157/2162/2153/90411/5054/7450/3690/3998
GOBP_REGULATION_OF_SUPEROXIDE_METABOLIC_PROCESS	GOBP_REGULATION_OF_SUPEROXIDE_METABOLIC_PROCESS	30	0.616681	2.06689	8.51759e-05	0.00366075	0.00310258	1685	tags=40%, list=11%, signal=36%	1535/3689/3684/5580/655/6850/84329/183/7305/2358/64581/948
GOMF_TUBULIN_BINDING	GOMF_TUBULIN_BINDING	300	-0.322362	-1.55037	8.76081e-05	0.00374933	0.00317765	3542	tags=34%, list=22%, signal=27%	403/114791/55582/84722/324/27436/341019/28964/2622/55755/1069/10844/84295/80321/26052/122664/11004/57787/9419/9638/89795/4926/79884/23394/672/29072/6786/8409/9702/29911/2697/3801/667/246176/26056/9857/10018/585/63971/26060/56992/23303/23499/80173/25809/51199/55605/2258/10749/54820/3797/57609/6903/9448/11337/28981/285331/84056/547/133746/51673/8481/114327/9217/79739/23332/4134/10982/55835/6622/801…
HP_PROLONGED_BLEEDING_FOLLOWING_PROCEDURE	HP_PROLONGED_BLEEDING_FOLLOWING_PROCEDURE	19	0.706331	2.08337	8.85603e-05	0.00377409	0.00319863	1499	tags=47%, list=10%, signal=43%	2542/2157/2162/2153/90411/5054/7450/3690/3998
GOMF_PEPTIDE_ANTIGEN_BINDING	GOMF_PEPTIDE_ANTIGEN_BINDING	27	0.643693	2.11911	9.30795e-05	0.00395001	0.00334773	3466	tags=63%, list=22%, signal=49%	30835/6890/6891/2217/8140/3106/3122/3133/3107/3136/3117/3105/23428/3113/3119/3125/3134
GOBP_GRANULOCYTE_CHEMOTAXIS	GOBP_GRANULOCYTE_CHEMOTAXIS	115	0.419954	1.7981	9.36369e-05	0.00395704	0.00335369	4319	tags=55%, list=27%, signal=40%	6280/6279/2207/3689/5142/6283/6357/6850/6347/1441/2920/6376/6504/57118/728/719/5880/64127/6355/1435/79647/3553/7057/1436/6729/7409/3627/6366/6363/972/5293/708/7130/6372/6369/1236/1907/51192/6354/2919/6288/6356/9353/23396/3071/5319/301/1525/10344/57580/6374/5197/3958/6361/5196/6348/682/6373/5595/6368/23765/5879/4354
GOBP_REGULATION_OF_ALPHA_BETA_T_CELL_DIFFERENTIATION	GOBP_REGULATION_OF_ALPHA_BETA_T_CELL_DIFFERENTIATION	65	0.492416	1.90952	0.000102201	0.00430097	0.00364518	3164	tags=45%, list=20%, signal=36%	7048/64332/604/100/7292/6850/8767/114548/5914/864/942/3965/8651/3566/3707/51043/3122/8546/11006/54440/6363/7704/57630/3594/8943/10892/4602/2737/3071
GOBP_REGULATION_OF_DNA_BINDING_TRANSCRIPTION_FACTOR_ACTIVITY	GOBP_REGULATION_OF_DNA_BINDING_TRANSCRIPTION_FACTOR_ACTIVITY	393	0.301141	1.49309	0.000105051	0.00440256	0.00373128	2334	tags=25%, list=15%, signal=22%	5468/6774/6280/5588/6279/8809/602/3055/5292/4792/3059/7001/55182/4591/4615/55502/84868/9314/10346/148022/3569/3399/7292/655/2319/54583/6283/28232/140/107/81603/1660/6850/5601/9908/183/958/11213/8807/3162/56919/85363/8767/114548/5583/857/6376/7128/10987/57118/5925/5728/3304/695/3397/650/3965/23082/57162/64127/7466/5516/10333/7706/6737/22900/29108/84433/64581/3553/5740/6688/7099/57121/7027/84166/56…
HP_HYPOPLASIA_OF_THE_CORPUS_CALLOSUM	HP_HYPOPLASIA_OF_THE_CORPUS_CALLOSUM	422	-0.28881	-1.43966	0.000108296	0.0045198	0.00383064	3013	tags=30%, list=19%, signal=25%	57531/8239/2036/8036/55777/23152/22796/7531/5147/5455/8738/56479/79882/10159/23394/4784/4849/2232/6506/11284/26278/85021/25839/54496/11232/4858/6418/6844/9179/22930/79621/9562/28960/128637/10617/9758/154881/83696/51013/7707/91875/91949/3912/5518/58499/8831/1968/79753/9853/23499/51098/259266/54880/10585/9653/284403/5080/8867/54820/55823/11253/29954/6925/10735/23043/547/27286/1729/815/11160/84265/7…
HP_STROKE	HP_STROKE	140	0.394982	1.73515	0.000111563	0.00463699	0.00392996	2054	tags=30%, list=13%, signal=26%	4624/7048/23493/7049/10269/4524/241/1471/2717/4615/2153/79184/26608/1482/5583/10370/10560/3043/10019/7466/25974/2776/84163/2022/51085/4000/9275/7276/3845/28976/5116/4854/4607/83605/7462/1798/5373/94/189/4846/7157/60
GOBP_SUPEROXIDE_METABOLIC_PROCESS	GOBP_SUPEROXIDE_METABOLIC_PROCESS	65	0.489692	1.89896	0.00011362	0.00470313	0.00398602	3722	tags=46%, list=24%, signal=35%	4504/7001/1535/1536/3689/4689/3684/5580/655/6648/6850/84329/183/7305/2358/64581/948/5052/4846/4137/653361/10811/9973/2176/6505/239/57580/4780/54/4353
GOBP_ACUTE_PHASE_RESPONSE	GOBP_ACUTE_PHASE_RESPONSE	47	0.544636	1.98556	0.000114969	0.00473955	0.00401689	2863	tags=38%, list=18%, signal=31%	2157/9332/1051/12/9536/3569/5265/3570/5359/1910/3553/57817/3240/5345/445/325/2335/6288
GOBP_REGULATION_OF_RESPONSE_TO_CYTOKINE_STIMULUS	GOBP_REGULATION_OF_RESPONSE_TO_CYTOKINE_STIMULUS	143	0.399743	1.75168	0.000117577	0.00481746	0.00408292	3220	tags=40%, list=20%, signal=32%	5468/54726/8772/84888/11140/9314/3569/1660/6850/7805/11213/8767/857/7128/3304/10019/3091/83666/8651/5516/7132/1435/22900/29108/3665/103/7099/7850/9825/84166/51588/3557/558/5770/81030/972/834/8737/9641/7474/5598/284/345611/3303/5771/5777/8877/81844/4938/54625/56339/3656/9353/837/4940/7097/51441
GOBP_RESPONSE_TO_DSRNA	GOBP_RESPONSE_TO_DSRNA	50	0.515575	1.91161	0.000118804	0.00481746	0.00408292	2620	tags=40%, list=17%, signal=33%	4792/148022/1660/5899/3764/11213/8767/9188/857/57162/64127/10084/4790/6520/201626/3467/1653/3452/7098/23180
GOCC_SPECIFIC_GRANULE_LUMEN	GOCC_SPECIFIC_GRANULE_LUMEN	57	0.512804	1.95114	0.000119282	0.00481746	0.00408292	2689	tags=49%, list=17%, signal=41%	1794/8566/79792/820/1509/126014/8836/5873/116844/4790/23191/3934/1265/4069/3837/4057/10855/5768/567/5806/3608/124583/3240/2352/57554/5777/1774/2919
GOBP_COMPLEMENT_ACTIVATION	GOBP_COMPLEMENT_ACTIVATION	55	0.509943	1.93688	0.000119522	0.00481746	0.00408292	2407	tags=38%, list=15%, signal=32%	729/715/8547/718/714/11326/1675/51279/713/966/2219/716/712/1604/3553/629/4179/717/1378/708/55061
GOBP_NEGATIVE_REGULATION_OF_CELL_ACTIVATION	GOBP_NEGATIVE_REGULATION_OF_CELL_ACTIVATION	191	0.354858	1.6262	0.000119658	0.00481746	0.00408292	2047	tags=27%, list=13%, signal=24%	868/114897/604/1051/11326/7001/27242/634/84868/5580/339390/8764/7292/2615/10461/10288/4067/7805/2896/7305/3162/2268/4332/6376/7128/64092/695/10019/3949/864/942/5156/1511/3965/57162/8651/114757/284194/3566/51043/6688/5074/11006/6664/11314/558/729230/259307/4846/56253/11117/972
GOBP_NEUTROPHIL_CHEMOTAXIS	GOBP_NEUTROPHIL_CHEMOTAXIS	94	0.44025	1.83333	0.000119866	0.00481746	0.00408292	4319	tags=59%, list=27%, signal=43%	6280/6279/2207/3689/5142/6283/6357/6850/6347/1441/2920/6376/57118/728/719/5880/64127/6355/3553/6729/7409/3627/6366/6363/972/5293/708/7130/6372/6369/1236/1907/51192/6354/2919/6288/6356/9353/23396/3071/5319/1525/10344/57580/6374/5197/3958/6361/5196/6348/682/6373/6368/5879/4354
GOBP_CELL_CELL_SIGNALING_BY_WNT	GOBP_CELL_CELL_SIGNALING_BY_WNT	401	-0.302374	-1.5017	0.000120198	0.00481746	0.00408292	2107	tags=22%, list=13%, signal=20%	11197/27031/153090/5518/51366/23499/351/259266/8323/8321/2931/9968/5495/2887/9646/27303/29969/5563/54623/1951/4139/81847/3485/51421/23043/2247/5562/123169/6794/1857/27123/8945/26959/9037/54903/6478/8820/54795/29117/6422/5515/252839/1613/84100/147906/25776/7482/6662/5204/30851/85458/2131/607/1363/4041/79718/1459/3087/1649/57680/3611/115908/51339/23213/55959/59349/337867/25805/4192/387914/1501/6659…
GOBP_POSITIVE_REGULATION_OF_TUMOR_NECROSIS_FACTOR_SUPERFAMILY_CYTOKINE_PRODUCTION	GOBP_POSITIVE_REGULATION_OF_TUMOR_NECROSIS_FACTOR_SUPERFAMILY_CYTOKINE_PRODUCTION	99	0.436401	1.83115	0.000124346	0.00496403	0.00420714	2176	tags=32%, list=14%, signal=28%	6774/3459/8772/929/4615/1535/1536/353514/84868/148022/3569/1660/6850/7305/8767/11027/942/3965/64127/29108/64581/7057/7099/23643/948/10392/54440/3133/729230/6363/8737/7474
HP_SPONTANEOUS_HEMATOMAS	HP_SPONTANEOUS_HEMATOMAS	20	0.688408	2.04874	0.000127679	0.00507701	0.00430289	1647	tags=40%, list=10%, signal=36%	2157/2162/7454/2153/135228/2022/3690/94
HP_ABNORMAL_MYELOID_LEUKOCYTE_MORPHOLOGY	HP_ABNORMAL_MYELOID_LEUKOCYTE_MORPHOLOGY	299	0.315313	1.52594	0.000129341	0.0051229	0.00434178	2134	tags=24%, list=14%, signal=21%	4624/51645/2542/6774/3459/3716/100/7454/4615/2624/26277/1535/1536/56262/84868/4689/5580/148022/3988/958/1829/3575/6603/25/114548/3106/1441/9056/9531/5873/695/171023/5880/6444/6813/5914/5156/2720/25974/4893/2961/9948/84433/3930/4000/3845/81704/4607/5159/8546/5373/8676/6948/3557/6729/56244/2274/29927/1832/5052/81622/55636/10320/2215/4625/4864/5293/92579/3561/6720/2120/7704
GOBP_RESPONSE_TO_PEPTIDOGLYCAN	GOBP_RESPONSE_TO_PEPTIDOGLYCAN	12	0.788593	2.02668	0.000130204	0.00513694	0.00435368	1870	tags=67%, list=12%, signal=59%	4615/3569/820/11213/8767/728/64127/5970
GOBP_ENERGY_DERIVATION_BY_OXIDATION_OF_ORGANIC_COMPOUNDS	GOBP_ENERGY_DERIVATION_BY_OXIDATION_OF_ORGANIC_COMPOUNDS	243	0.339712	1.61791	0.000134538	0.00528729	0.00448111	2930	tags=31%, list=19%, signal=26%	3417/5502/7381/9997/4609/9945/83733/2109/4504/5501/37/114789/79751/6648/1537/3418/7386/55967/23596/4191/3416/27232/637/3420/2110/5260/6391/3091/55022/4696/1431/9377/6390/2395/5836/3658/51085/7360/4723/5256/83931/1352/2629/2819/8604/1350/5499/201626/8013/54205/7157/4706/51422/4709/2992/3421/4694/2632/7415/4712/89801/5837/8803/4725/4776/3667/2108/1327/400916/57017/8908/4705/4190/7388/8660/30968
HP_POSTAXIAL_HAND_POLYDACTYLY	HP_POSTAXIAL_HAND_POLYDACTYLY	84	-0.458662	-1.84836	0.000135108	0.00528912	0.00448266	3257	tags=38%, list=21%, signal=30%	132884/7046/5296/129880/84314/5147/9742/79659/6608/585/583/10806/79738/51626/80173/57545/79600/80210/8481/26160/54903/4750/80184/84100/4867/123016/374654/2121/54585/894/26040/51715
GOCC_CILIARY_BASAL_BODY	GOCC_CILIARY_BASAL_BODY	110	-0.416592	-1.74987	0.00013636	0.00531042	0.00450072	4117	tags=50%, list=26%, signal=37%	5314/25914/8636/26146/79841/1063/5747/55212/22873/57489/401565/2622/1069/8556/129880/57787/9742/254187/85478/199221/23085/246176/11190/585/583/10806/51098/51626/79989/25809/55812/9231/28981/285331/55081/207/2733/80210/8481/26160/202018/54903/55835/80184/25776/51256/27152/9364/123016/1070/374654/2121/8100/22920/5311
GOBP_ANTIGEN_PROCESSING_AND_PRESENTATION_OF_EXOGENOUS_ANTIGEN	GOBP_ANTIGEN_PROCESSING_AND_PRESENTATION_OF_EXOGENOUS_ANTIGEN	43	0.547244	1.97859	0.000136704	0.00531042	0.00450072	3466	tags=51%, list=22%, signal=40%	5641/2207/3126/6890/10437/1509/3122/8546/3133/3117/3108/972/567/3105/2213/3113/1520/3119/8943/3112/3125/3134
GOBP_POSITIVE_REGULATION_OF_MACROPHAGE_ACTIVATION	GOBP_POSITIVE_REGULATION_OF_MACROPHAGE_ACTIVATION	24	0.641132	2.02657	0.000140011	0.00540881	0.0045841	2176	tags=42%, list=14%, signal=36%	1075/84868/9173/10333/3566/7057/3727/57817/7099/7474
HP_PERICARDITIS	HP_PERICARDITIS	31	0.61454	2.07764	0.000140308	0.00540881	0.0045841	2511	tags=45%, list=16%, signal=38%	2212/3569/1230/3106/4094/3592/64127/7132/3040/7099/5373/8974/2213/3113
GOBP_NUCLEOTIDE_BINDING_OLIGOMERIZATION_DOMAIN_CONTAINING_2_SIGNALING_PATHWAY	GOBP_NUCLEOTIDE_BINDING_OLIGOMERIZATION_DOMAIN_CONTAINING_2_SIGNALING_PATHWAY	12	0.78701	2.02261	0.000141726	0.0054427	0.00461282	2582	tags=83%, list=16%, signal=70%	51296/4792/8767/7128/3304/64127/7099/5970/345611/3303
GOBP_POSITIVE_REGULATION_OF_B_CELL_ACTIVATION	GOBP_POSITIVE_REGULATION_OF_B_CELL_ACTIVATION	71	0.468586	1.84055	0.000143445	0.00548785	0.00465109	3354	tags=45%, list=21%, signal=36%	30011/7494/604/100/148022/3569/7292/6850/958/952/695/57162/64127/8741/84433/7099/54440/572/6778/10673/972/3567/115650/51293/1026/8660/22976/3071/7037/4773/975/10459
GOBP_ANTIGEN_PROCESSING_AND_PRESENTATION_OF_PEPTIDE_OR_POLYSACCHARIDE_ANTIGEN_VIA_MHC_CLASS_II	GOBP_ANTIGEN_PROCESSING_AND_PRESENTATION_OF_PEPTIDE_OR_POLYSACCHARIDE_ANTIGEN_VIA_MHC_CLASS_II	31	0.613435	2.0739	0.000144798	0.00550362	0.00466445	3358	tags=58%, list=21%, signal=46%	5641/2207/3126/10437/1509/29108/7057/3122/3117/3108/972/567/2213/3113/1520/3119/3112/3125
GOBP_CELLULAR_RESPONSE_TO_INORGANIC_SUBSTANCE	GOBP_CELLULAR_RESPONSE_TO_INORGANIC_SUBSTANCE	202	0.354472	1.63977	0.00014574	0.00550362	0.00466445	2537	tags=27%, list=16%, signal=23%	641/4501/29904/4499/5641/131034/1017/4489/241/4502/4504/1536/57699/8912/144402/107/5601/84329/4495/3162/2203/84557/83849/4318/4494/23385/10235/4493/210/3707/3725/118/3727/3777/3309/2021/10058/572/57586/4968/2353/3726/8914/29957/6261/7474/567/8837/57192/2354/90019/468/999/9775/4776
GOBP_LEUKOCYTE_DEGRANULATION	GOBP_LEUKOCYTE_DEGRANULATION	73	0.483132	1.9013	0.00014574	0.00550362	0.00466445	2415	tags=40%, list=15%, signal=34%	5730/3055/2242/634/2624/3689/3684/11151/6850/4067/8673/3162/2268/5873/695/5880/6813/3965/6812/3566/6688/7462/11314/729230/8013/5293/5170/6845/2213
GOCC_INTRINSIC_COMPONENT_OF_ORGANELLE_MEMBRANE	GOCC_INTRINSIC_COMPONENT_OF_ORGANELLE_MEMBRANE	325	0.307519	1.49323	0.000146037	0.00550362	0.00466445	3293	tags=31%, list=21%, signal=25%	2542/10269/80775/51114/9997/3126/81502/84888/6856/6890/6891/56262/51604/5868/113419/84236/26608/291/2081/6687/5045/4242/54788/637/3106/10452/2110/9445/6536/7355/55735/261729/1889/5250/594855/7466/10237/53947/9986/57171/79188/3930/100287932/55711/84447/8834/3122/28972/1798/550/3309/10791/55790/54968/10058/29927/3133/3107/60386/388662/6855/3136/27235/3117/6238/4864/972/6261/5768/7781/60481/259230/5…
GOBP_POSITIVE_REGULATION_OF_INTERLEUKIN_8_PRODUCTION	GOBP_POSITIVE_REGULATION_OF_INTERLEUKIN_8_PRODUCTION	58	0.506427	1.93437	0.000146841	0.00551336	0.00467271	2582	tags=47%, list=16%, signal=39%	6774/8772/929/4615/3569/6850/965/11027/8692/3304/2219/5054/3965/64127/5861/29108/64581/3553/7099/10392/5970/972/8737/7474/51311/7098/3303
GOMF_GUANYL_NUCLEOTIDE_BINDING	GOMF_GUANYL_NUCLEOTIDE_BINDING	346	0.311013	1.5244	0.000147925	0.00551717	0.00467594	2456	tags=25%, list=16%, signal=22%	113457/112714/7278/23551/51655/203068/347733/5868/84790/2769/10938/10376/5899/64225/51285/1259/6345/2775/387496/5106/474344/7283/4218/29984/9221/6009/6242/5873/5880/388/5138/377/9367/2935/5861/5898/2776/4893/10672/148252/25923/4337/379/2779/55720/1983/5148/3845/29925/375/29889/10670/57799/58477/10381/2767/6729/5901/391/23433/4733/57403/2635/2977/84617/1260/7846/5881/2768/8225/155038/2633/10981/11…
GOBP_REGULATION_OF_LEUKOCYTE_MIGRATION	GOBP_REGULATION_OF_LEUKOCYTE_MIGRATION	198	0.362731	1.67155	0.000148035	0.00551717	0.00467594	3512	tags=39%, list=22%, signal=31%	10894/5641/100/57509/8772/4615/8764/3569/1843/1230/199/4067/3570/6347/1399/3162/6376/6504/57118/728/719/2358/3592/5880/9943/5054/3965/64127/6355/1435/29108/79647/7057/6387/6688/81704/1436/6401/11314/391/7941/3627/729230/6366/56833/11117/653/6363/972/7474/65125/708/7130/83692/11035/6369/3676/1236/1907/6354/6793/64805/1235/9353/131450/4478/375056/3071/245937/9466/2526/134/284114/975/301/623/4323
GOBP_REGULATION_OF_NIK_NF_KAPPAB_SIGNALING	GOBP_REGULATION_OF_NIK_NF_KAPPAB_SIGNALING	90	0.434578	1.78778	0.000152186	0.00565102	0.00478938	3895	tags=43%, list=25%, signal=33%	8809/602/9516/4792/929/84868/655/7805/114548/3430/942/3965/64127/3553/23328/6688/3987/7099/54923/10392/5052/5970/11156/9770/6363/1896/7098/8877/9111/1654/7097/5245/5494/8717/329/7105/6188/26585/3654
GOCC_MHC_PROTEIN_COMPLEX	GOCC_MHC_PROTEIN_COMPLEX	26	0.632161	2.05776	0.000155712	0.00576079	0.00488241	3734	tags=65%, list=24%, signal=50%	3126/3106/3122/3133/3107/3136/3117/3108/972/567/3105/3113/3119/3112/3125/3134/3140
GOBP_ATP_METABOLIC_PROCESS	GOBP_ATP_METABOLIC_PROCESS	206	0.348182	1.61432	0.000158134	0.00582903	0.00494025	3022	tags=31%, list=19%, signal=25%	4624/6774/226/481/3939/7381/4609/2584/54541/114789/1537/7386/55967/3101/527/2023/637/2203/5571/6391/3304/523/3091/55022/4696/11182/9377/2395/51085/4723/441531/5236/10845/203/2819/8604/5223/1350/572/3098/201626/54205/5224/7157/4625/4706/51422/4709/4694/83440/3607/7415/4712/4725/1327/3303/400916/57017/5230/4705/7388/30968/4622/4719
GOBP_ELECTRON_TRANSPORT_CHAIN	GOBP_ELECTRON_TRANSPORT_CHAIN	133	0.398623	1.74026	0.00016115	0.00591861	0.00501617	3301	tags=39%, list=21%, signal=31%	79689/7381/9997/83733/2109/1535/1536/79751/6648/1537/7386/55967/231/637/3420/26227/2110/8560/5447/6391/4696/1109/9377/6390/1534/4723/2629/2819/8604/1350/29958/54205/8974/4706/4709/4694/2230/4712/4199/4725/10954/2108/1327/57017/4705/7388/653361/4719/4697/51022/1528/5860
GOMF_WNT_PROTEIN_BINDING	GOMF_WNT_PROTEIN_BINDING	27	-0.637885	-2.07401	0.000162123	0.00593277	0.00502817	2161	tags=44%, list=14%, signal=38%	4919/11197/8323/8321/6422/4041/115908/8434/6424/164284/2487/2535
HP_ABNORMAL_VASCULAR_PHYSIOLOGY	HP_ABNORMAL_VASCULAR_PHYSIOLOGY	254	0.335367	1.60329	0.000164391	0.00598448	0.005072	2168	tags=25%, list=14%, signal=22%	4624/7048/23493/7049/2542/3516/10269/2162/4524/81857/2717/2153/8788/79184/1230/26608/1482/23590/3106/10370/1186/857/5728/3592/3043/10019/64127/2050/9377/25974/6696/2776/84163/2022/51085/950/3930/1604/4000/9275/3845/4854/4607/3777/103/7099/7462/94/29887/2629/56244/189/27235/7157/3762/4625/8974/60/54941/8985/92579/29957/6261/10664
GOMF_INTRAMOLECULAR_OXIDOREDUCTASE_ACTIVITY	GOMF_INTRAMOLECULAR_OXIDOREDUCTASE_ACTIVITY	46	0.525901	1.9107	0.000164721	0.00598448	0.005072	3133	tags=46%, list=20%, signal=37%	5730/80142/9536/10961/10130/6916/1891/3690/79174/5740/29785/22934/84650/9601/5768/1962/81567/10954/169714/5034/51022
GOCC_BASEMENT_MEMBRANE	GOCC_BASEMENT_MEMBRANE	89	-0.439944	-1.79799	0.000166122	0.00601372	0.00509678	3139	tags=39%, list=20%, signal=32%	30008/255743/83872/3915/26033/1289/151887/59277/22795/667/1282/80781/3912/79812/3691/3908/8292/1294/80144/7058/3910/10319/375567/4016/5176/84628/3913/333/158326/1287/1297/1295/375790/7060/64094
GOBP_REGULATION_OF_MAST_CELL_ACTIVATION_INVOLVED_IN_IMMUNE_RESPONSE	GOBP_REGULATION_OF_MAST_CELL_ACTIVATION_INVOLVED_IN_IMMUNE_RESPONSE	32	0.599594	2.04955	0.000168061	0.00605839	0.00513463	2663	tags=50%, list=17%, signal=42%	2242/2624/6850/4067/8673/3162/2268/5880/6813/3965/6812/3566/11314/5170/6845/5777
GOBP_POSITIVE_REGULATION_OF_MONONUCLEAR_CELL_MIGRATION	GOBP_POSITIVE_REGULATION_OF_MONONUCLEAR_CELL_MIGRATION	65	0.484001	1.87689	0.000168691	0.00605839	0.00513463	2677	tags=40%, list=17%, signal=33%	5641/8772/8764/1230/199/6504/2358/3592/9943/5054/3965/29108/6387/6688/81704/7941/3627/729230/6366/7474/65125/708/83692/3676/1236/6354
GOBP_REGULATION_OF_T_CELL_MEDIATED_CYTOTOXICITY	GOBP_REGULATION_OF_T_CELL_MEDIATED_CYTOTOXICITY	38	0.566905	1.99683	0.000169155	0.00605839	0.00513463	2415	tags=39%, list=15%, signal=34%	8772/634/3575/3106/3592/563/5817/3122/3133/3136/567/3105/3594/11035/2213
GOCC_ENDOCYTIC_VESICLE_MEMBRANE	GOCC_ENDOCYTIC_VESICLE_MEMBRANE	189	0.351328	1.6135	0.000172929	0.00614995	0.00521223	2673	tags=34%, list=17%, signal=28%	9332/22905/3126/8685/6890/6891/3482/1535/1536/5868/2210/11151/115677/7039/527/4067/155066/8673/84329/3575/55198/3106/1441/4218/4074/857/6556/338/5880/3949/9367/10618/10333/4952/950/3122/23166/9114/80223/948/3133/3107/2209/3136/4846/3117/57403/81029/972/7474/10981/567/1175/3105/57192/6845/345611/10312/51762/3113/23545/23432/920/535
HP_ABNORMAL_LARGE_INTESTINE_MORPHOLOGY	HP_ABNORMAL_LARGE_INTESTINE_MORPHOLOGY	247	0.335069	1.59754	0.000172929	0.00614995	0.00521223	2405	tags=27%, list=15%, signal=23%	2212/7048/30011/641/2542/8547/10269/2162/10095/3716/79651/5320/7454/1535/1536/3689/37/4689/5580/3569/8313/26608/338328/6850/6499/3106/10483/581/7128/5728/6391/5979/5880/6813/5156/64127/6390/5782/4893/11200/84163/22900/2022/51085/26873/4000/9275/3845/81704/6790/7462/8676/5157/2065/23022/7157/64218/8737/5293/4163/6232/9817/345611/3587/10507/6155
HP_POLYARTICULAR_ARTHROPATHY	HP_POLYARTICULAR_ARTHROPATHY	16	0.731716	2.07101	0.000176081	0.00624008	0.00528862	2068	tags=44%, list=13%, signal=38%	6774/6583/114548/7128/64127/7132/5293
GOBP_REACTIVE_OXYGEN_SPECIES_METABOLIC_PROCESS	GOBP_REACTIVE_OXYGEN_SPECIES_METABOLIC_PROCESS	203	0.348619	1.61419	0.000177015	0.00625122	0.00529807	3790	tags=36%, list=24%, signal=28%	7048/185/240/4504/7001/54541/1535/1536/3689/5166/4689/3684/5580/655/6648/1182/6850/84329/183/7305/2885/5873/2358/5880/3043/3091/55022/10333/3040/64581/7057/2309/7099/5159/948/7173/7409/5052/25824/4846/7157/10193/8737/8837/11035/3240/2878/10549/3050/4137/1026/225/653361/10811/4719/9973/2539/384/27244/2176/10935/6441/6505/239/57580/1410/329/405753/4780/55312/54/4353/22933/2876
GOBP_DETOXIFICATION_OF_COPPER_ION	GOBP_DETOXIFICATION_OF_COPPER_ION	13	0.757517	2.01236	0.000181722	0.0063951	0.00542001	1325	tags=62%, list=8%, signal=56%	4501/4499/4489/4502/4504/4495/4494/4493
GOCC_PHAGOCYTIC_VESICLE_MEMBRANE	GOCC_PHAGOCYTIC_VESICLE_MEMBRANE	73	0.480886	1.89246	0.000182461	0.0063988	0.00542314	2673	tags=47%, list=17%, signal=39%	6890/6891/1535/1536/5868/11151/527/155066/8673/84329/55198/3106/4218/6556/5880/9367/10333/4952/9114/80223/3133/3107/3136/57403/10981/567/3105/57192/6845/345611/10312/51762/23545/535
GOBP_T_CELL_ACTIVATION_INVOLVED_IN_IMMUNE_RESPONSE	GOBP_T_CELL_ACTIVATION_INVOLVED_IN_IMMUNE_RESPONSE	110	0.406451	1.74061	0.000183691	0.00641965	0.00544081	2415	tags=33%, list=15%, signal=28%	64332/6774/2207/8809/604/602/634/3936/84868/3569/7292/54518/3570/10538/8767/114548/6556/5873/5914/942/3965/5971/3566/51043/3122/4179/6778/7157/6363/64218/972/3467/3594/114836/3452/2213
GOBP_POSITIVE_REGULATION_OF_CHEMOKINE_PRODUCTION	GOBP_POSITIVE_REGULATION_OF_CHEMOKINE_PRODUCTION	67	0.488398	1.8997	0.000185094	0.00644197	0.00545973	3527	tags=48%, list=22%, signal=37%	4615/84868/148022/3569/7292/199/6850/3570/3162/9173/8767/3091/3965/64127/29108/3566/64581/3553/1436/7099/2865/972/7474/7098/4938/1654/245937/4940/7097/7291/2867/116
GOBP_POSITIVE_REGULATION_OF_MIRNA_TRANSCRIPTION	GOBP_POSITIVE_REGULATION_OF_MIRNA_TRANSCRIPTION	43	0.540714	1.95499	0.000185605	0.00644197	0.00545973	2456	tags=42%, list=16%, signal=35%	5468/6774/4609/2624/9314/3091/650/3725/2309/6688/6597/5970/2353/8061/7157/6720/4086/26354
GOCC_COPII_COATED_ER_TO_GOLGI_TRANSPORT_VESICLE	GOCC_COPII_COATED_ER_TO_GOLGI_TRANSPORT_VESICLE	89	0.430656	1.76664	0.000186246	0.00644209	0.00545983	2511	tags=35%, list=16%, signal=29%	2157/3126/10972/1075/2153/286451/7039/113419/5265/966/50999/3106/10483/90411/11196/22937/10484/54732/3998/3122/8615/3133/3107/3136/3117/972/6720/567/3105/6811/3113
GOBP_POSITIVE_REGULATION_OF_PHAGOCYTOSIS	GOBP_POSITIVE_REGULATION_OF_PHAGOCYTOSIS	67	0.487737	1.89712	0.000187423	0.00646064	0.00547555	2415	tags=37%, list=15%, signal=32%	8547/718/2207/1794/2624/1535/10461/6347/55198/3601/6556/57118/5873/2358/2219/64127/29108/64581/3553/948/5322/717/3561/5806/2213
HP_VENOUS_THROMBOSIS	HP_VENOUS_THROMBOSIS	82	0.453781	1.83558	0.000189375	0.00650574	0.00551377	1647	tags=28%, list=10%, signal=25%	5144/2034/3417/2162/4524/2153/11330/1230/3418/3106/5728/3592/3043/10019/5156/25974/2776/2022/1604/5236/7099/5373/94
HP_ABNORMAL_URINE_CYTOLOGY	HP_ABNORMAL_URINE_CYTOLOGY	147	0.381251	1.68429	0.000194007	0.00664228	0.0056295	3422	tags=39%, list=22%, signal=31%	2034/2542/2157/6523/6774/718/2717/2153/4191/3162/84823/3106/90411/6391/5979/3043/5914/135228/6390/4952/25974/6696/2022/950/64581/3690/629/3998/94/2629/4179/4069/5052/10758/51726/189/79902/8974/6720/7704/567/4149/9663/5345/3113/56606/7372/2335/7428/5371/353/23607/3426/23193/975/1288/2243/55109
GOBP_B_CELL_PROLIFERATION	GOBP_B_CELL_PROLIFERATION	94	0.432444	1.80082	0.00019604	0.00667664	0.00565862	3335	tags=40%, list=21%, signal=32%	604/100/27242/23228/5580/148022/4067/958/7305/3575/25/4332/581/952/695/57162/84433/7099/5074/11314/54440/10673/972/3467/3567/115650/3452/2213/970/930/51293/1026/8660/959/3071/7037/4773/975
GOBP_ANTIGEN_PROCESSING_AND_PRESENTATION_OF_EXOGENOUS_PEPTIDE_ANTIGEN	GOBP_ANTIGEN_PROCESSING_AND_PRESENTATION_OF_EXOGENOUS_PEPTIDE_ANTIGEN	34	0.58369	2.01877	0.000196333	0.00667664	0.00565862	3466	tags=59%, list=22%, signal=46%	5641/2207/3126/6890/10437/1509/3122/3133/3117/3108/972/567/3105/2213/3113/1520/3119/3112/3125/3134
GOBP_REGULATION_OF_BODY_FLUID_LEVELS	GOBP_REGULATION_OF_BODY_FLUID_LEVELS	360	0.302903	1.49149	0.000199468	0.00676049	0.00572968	2078	tags=23%, list=13%, signal=20%	1056/2157/114897/7494/2162/5588/2207/5341/22875/100/7454/7001/634/2153/1535/361/5580/3569/3037/5329/6583/10461/5029/6850/5265/966/5328/4067/25946/8673/958/231/83706/857/10630/5359/5873/8692/9060/3043/10019/2677/3091/5156/1511/5054/84034/7450/7466/79803/2776/84062/3177/10672/6812/308/1910/10544/3690/7057/51043/9002/388698/3998/7099/8546/7357/7035/2629/948/4778/558/7094/7409/10758/152/4846/4302/119…
GOBP_REGULATION_OF_APOPTOTIC_SIGNALING_PATHWAY	GOBP_REGULATION_OF_APOPTOTIC_SIGNALING_PATHWAY	328	0.309454	1.50468	0.000203117	0.00686113	0.00581498	2319	tags=24%, list=15%, signal=21%	79156/6280/7494/6279/4609/8772/23017/7001/1075/2730/7009/5580/4487/5329/6648/1032/6591/10961/5601/4582/25946/64114/2023/9368/183/467/3162/637/8406/55437/857/581/6376/7128/4055/5925/5728/8692/5979/3304/10449/3091/5054/7466/4318/2395/9709/29108/53832/3553/4000/7057/6387/1984/2907/84447/51588/1457/572/5062/5499/2070/5770/5970/754/4846/7157/653/1512/972/8737/8876/7078/5598/57630/259230/10116/8837/532…
GOBP_ANTIGEN_PROCESSING_AND_PRESENTATION_OF_ENDOGENOUS_PEPTIDE_ANTIGEN	GOBP_ANTIGEN_PROCESSING_AND_PRESENTATION_OF_ENDOGENOUS_PEPTIDE_ANTIGEN	19	0.689439	2.03355	0.000207472	0.00698488	0.00591986	2263	tags=58%, list=14%, signal=50%	6890/6891/3416/3106/563/3122/3133/3107/3136/567/3105
HP_DUPLICATION_OF_HAND_BONES	HP_DUPLICATION_OF_HAND_BONES	201	-0.349234	-1.60261	0.000208823	0.00700701	0.00593862	3597	tags=35%, list=23%, signal=27%	7547/403/8022/6234/51/28952/132884/7046/5626/5296/129880/2313/6491/23592/84314/5147/51684/9742/79659/6125/23133/2178/6608/2697/6141/11224/200894/6229/585/583/10806/10464/79738/51626/54880/80173/6160/421/57545/90121/79600/55012/80210/8481/26160/2261/54903/8820/4750/80184/84100/25776/29089/221037/25970/27152/5290/10522/4867/123016/51339/374654/2121/54585/9851/894/652/26040/1123/51715
GOBP_POSITIVE_REGULATION_OF_INTERLEUKIN_6_PRODUCTION	GOBP_POSITIVE_REGULATION_OF_INTERLEUKIN_6_PRODUCTION	87	0.446828	1.83411	0.000209576	0.007009	0.0059403	2513	tags=37%, list=16%, signal=31%	6774/7494/4615/1535/353514/148022/3569/7292/5603/199/1660/10288/6850/3570/7305/8767/11027/8692/3965/64127/10333/29108/64581/3553/7099/948/10392/972/7474/51311/7098/8808
GOCC_AZUROPHIL_GRANULE_MEMBRANE	GOCC_AZUROPHIL_GRANULE_MEMBRANE	54	0.504766	1.9041	0.000215675	0.00718918	0.00609301	2333	tags=37%, list=15%, signal=32%	4257/2357/5660/2040/2683/1650/968/527/8673/719/6836/23385/684/11010/54918/10043/3136/8876/9342/6845
GOBP_REGULATION_OF_HOMOTYPIC_CELL_CELL_ADHESION	GOBP_REGULATION_OF_HOMOTYPIC_CELL_CELL_ADHESION	32	0.595773	2.03649	0.000216391	0.00718932	0.00609313	1553	tags=47%, list=10%, signal=42%	114897/5588/3716/634/5580/3569/5329/6850/4067/10630/10019/1511/80139/84034/5962
GOBP_POSITIVE_REGULATION_OF_T_CELL_MIGRATION	GOBP_POSITIVE_REGULATION_OF_T_CELL_MIGRATION	30	0.60097	2.01423	0.000218809	0.0072009	0.00610294	2463	tags=47%, list=16%, signal=39%	8772/8764/199/9943/29108/6387/81704/3627/729230/6366/7474/65125/83692/3676
GOCC_CILIARY_TIP	GOCC_CILIARY_TIP	38	-0.56149	-1.9518	0.000218809	0.0072009	0.00610294	2816	tags=47%, list=18%, signal=39%	51684/9742/79659/6608/51098/51626/79989/80173/3797/28981/55081/80210/26160/83658/374654/8100/8655/22920
GOBP_BIOLOGICAL_PROCESS_INVOLVED_IN_INTERACTION_WITH_HOST	GOBP_BIOLOGICAL_PROCESS_INVOLVED_IN_INTERACTION_WITH_HOST	174	0.358288	1.63145	0.000218879	0.0072009	0.00610294	3416	tags=37%, list=22%, signal=29%	8547/30835/185/1508/10410/57132/10581/339390/8764/10346/4340/8519/81603/8673/6510/3416/85363/857/6504/5359/8692/3304/2219/858/3949/942/5817/3965/7706/128866/6737/950/23265/6575/1604/3690/290/6520/3678/4179/558/79720/4864/972/1378/339976/5806/84321/3303/920/8724/325/1234/4061/5987/8563/3921/5034/7037/5245/3916/975/2519/1525
GOCC_LATE_ENDOSOME	GOCC_LATE_ENDOSOME	242	0.338097	1.61	0.000220527	0.00721347	0.00611359	2369	tags=26%, list=15%, signal=22%	1318/55240/5641/9516/3126/5660/10410/84888/54602/146894/1317/57132/3482/55353/10581/5222/968/51699/1182/8673/23646/83930/2896/23274/5604/4891/84557/4074/6556/5873/3592/388/3949/23516/643834/9367/128866/9146/684/950/285195/302/64601/3122/10791/55858/10058/88455/51150/54432/57403/3108/79720/4864/1512/972/55048/7781/4644/57192/6845/653145/10312
HP_VASCULAR_SKIN_ABNORMALITY	HP_VASCULAR_SKIN_ABNORMALITY	470	0.286472	1.44566	0.000220877	0.00721347	0.00611359	2538	tags=25%, list=16%, signal=22%	9791/7048/23493/641/715/5468/2542/2157/6774/3516/10269/2162/1508/7454/54345/2717/4615/2624/2153/26277/51604/5580/6850/5328/54897/11014/5696/2752/50814/25/23590/114548/3106/5604/10483/83706/1186/90411/857/10630/7133/5873/5728/6391/3592/171023/5880/10019/523/2677/6813/5914/716/5054/650/135228/7450/64127/2050/2720/6390/7132/4790/79803/2776/84062/3040/80216/6812/2022/950/6575/6239/64581/3930/3690/400…
GOBP_NEGATIVE_REGULATION_OF_IMMUNE_EFFECTOR_PROCESS	GOBP_NEGATIVE_REGULATION_OF_IMMUNE_EFFECTOR_PROCESS	110	0.404383	1.73176	0.000222006	0.00721347	0.00611359	2697	tags=33%, list=17%, signal=27%	604/11326/634/84868/7009/339390/7292/966/2896/11213/3575/3162/3106/6504/3965/64127/684/3566/1604/51043/6688/11006/4179/11314/3133/729230/56833/259307/1378/284/3105/55061/2213/6318/5777/10875
HP_ABNORMALITY_OF_THE_MUSCULATURE_OF_THE_UPPER_LIMBS	HP_ABNORMALITY_OF_THE_MUSCULATURE_OF_THE_UPPER_LIMBS	191	-0.346714	-1.57815	0.000222118	0.00721347	0.00611359	2636	tags=31%, list=17%, signal=26%	6125/1140/6786/91252/5498/11232/6329/6141/6445/10049/11224/673/3991/6229/9782/4703/9420/274/10585/6160/6885/57679/29954/3759/137492/90121/163175/22880/3908/8292/6442/2261/80208/64423/84665/7043/79147/23363/51091/10755/2138/79042/3913/83987/2273/859/7170/5165/7084/1639/81545/9927/1311/2673/285489/1305/5781/375790/825
GOBP_MYELOID_CELL_HOMEOSTASIS	GOBP_MYELOID_CELL_HOMEOSTASIS	141	0.383329	1.68324	0.000222836	0.0072136	0.00611371	2808	tags=35%, list=18%, signal=29%	91/2034/7049/6774/10296/604/7538/9935/3059/2624/1021/5142/3569/10461/4067/3162/4891/10370/581/5925/3304/10019/3091/23385/3658/6005/3707/25893/2309/57817/6688/103/10365/558/5052/54892/10758/729230/10320/5293/3202/567/3303/5771/51621/4151/23210/9258/6218
HP_ABNORMAL_EOSINOPHIL_MORPHOLOGY	HP_ABNORMAL_EOSINOPHIL_MORPHOLOGY	49	0.520695	1.93008	0.000224276	0.00723701	0.00613355	2369	tags=37%, list=15%, signal=31%	6774/3716/100/7454/5580/3575/114548/171023/5156/84433/81704/5159/6729/56244/55636/3561/6720/10312
GOBP_IN_UTERO_EMBRYONIC_DEVELOPMENT	GOBP_IN_UTERO_EMBRYONIC_DEVELOPMENT	348	0.300601	1.47469	0.000225159	0.00724238	0.00613809	2593	tags=25%, list=16%, signal=21%	4624/7048/23493/729/91/2034/84525/3516/157506/1051/9997/4609/100/81502/54345/81565/8846/2624/3714/27173/5704/9314/4487/1028/655/4097/29985/1999/8178/8648/5045/64321/4242/50814/2885/53918/5604/7004/29924/10370/9021/55273/5954/79805/338/10400/25831/3091/5156/4904/650/146923/4952/10672/9546/80790/705/51733/83605/1603/8533/94/2021/64359/10365/54892/55636/8061/4846/7157/4435/653/2768/8985/3726/64711/2…
GOBP_MICROTUBULE_BASED_TRANSPORT	GOBP_MICROTUBULE_BASED_TRANSPORT	158	-0.36953	-1.64977	0.000226956	0.00726049	0.00615344	2795	tags=34%, list=18%, signal=28%	9638/9742/51566/79659/8409/2647/667/79925/1770/57584/10239/27031/199223/63971/6647/89941/351/51098/51626/79989/80173/25809/10749/54820/3797/28981/55081/547/26958/22906/5813/8481/6794/26160/79443/7314/80208/636/23557/5590/79582/1778/5870/8100/1639/27148/66008/25999/7345/4130/25981/22920/4133/10947
GOCC_MICROTUBULE_ASSOCIATED_COMPLEX	GOCC_MICROTUBULE_ASSOCIATED_COMPLEX	129	-0.39154	-1.69871	0.000227841	0.00726049	0.00615344	2861	tags=29%, list=18%, signal=24%	11004/79659/85478/10048/3801/10120/1770/63971/56992/23303/8682/51626/55605/10749/54820/3797/11337/51143/547/6993/51164/4134/7461/83658/7175/3831/1778/6990/83544/374654/8655/23637/1639/4130/1783/25981/22920/4133
GOCC_DYNEIN_COMPLEX	GOCC_DYNEIN_COMPLEX	38	-0.560397	-1.94801	0.000227879	0.00726049	0.00615344	2753	tags=42%, list=17%, signal=35%	79659/85478/1770/51626/51143/6993/51164/83658/7175/1778/6990/83544/8655/1639/1783/25981
GOBP_REGULATION_OF_PRODUCTION_OF_MOLECULAR_MEDIATOR_OF_IMMUNE_RESPONSE	GOBP_REGULATION_OF_PRODUCTION_OF_MOLECULAR_MEDIATOR_OF_IMMUNE_RESPONSE	152	0.380728	1.69386	0.000232073	0.00737086	0.00624699	3526	tags=41%, list=22%, signal=32%	7494/8809/604/7009/8764/148022/3569/7292/7805/8140/958/11213/3162/114548/9188/6504/7133/4189/695/942/64127/684/8741/3566/64581/1604/3553/7099/11006/948/54440/3133/3098/8482/729230/8013/6778/2865/972/7474/1378/567/284/1653/3105/3567/2213/7098/353091/5950/22976/10892/124626/3805/959/9466/7037/5245/975/10459/3134/2867/1178
GOBP_T_CELL_MIGRATION	GOBP_T_CELL_MIGRATION	60	0.492099	1.88863	0.000233298	0.00738655	0.00626028	3736	tags=48%, list=24%, signal=37%	8772/8764/199/6347/1399/9943/29108/6387/81704/64005/3627/729230/6366/5293/58191/7474/65125/83692/11035/3676/1235/131450/4478/9466/284114/10344/1667/27347/3683
HP_ABNORMAL_MONOCYTE_MORPHOLOGY	HP_ABNORMAL_MONOCYTE_MORPHOLOGY	11	0.782105	1.93699	0.000236126	0.00745159	0.00631541	2369	tags=82%, list=15%, signal=70%	7454/2624/5880/4893/3845/6729/5293/92579/10312
GOBP_POSITIVE_REGULATION_OF_PRODUCTION_OF_MOLECULAR_MEDIATOR_OF_IMMUNE_RESPONSE	GOBP_POSITIVE_REGULATION_OF_PRODUCTION_OF_MOLECULAR_MEDIATOR_OF_IMMUNE_RESPONSE	108	0.411844	1.76604	0.000236882	0.00745159	0.00631541	3518	tags=43%, list=22%, signal=33%	7494/8809/8764/148022/3569/7292/7805/8140/958/114548/9188/6504/4189/942/64127/8741/3566/64581/1604/3553/7099/948/54440/3133/3098/8482/8013/6778/2865/972/7474/567/1653/3105/3567/353091/5950/22976/10892/3805/7037/5245/975/10459/3134/2867
GOMF_OXIDOREDUCTASE_ACTIVITY_ACTING_ON_CH_OH_GROUP_OF_DONORS	GOMF_OXIDOREDUCTASE_ACTIVITY_ACTING_ON_CH_OH_GROUP_OF_DONORS	127	0.386494	1.67727	0.000237565	0.00745159	0.00631541	2857	tags=33%, list=18%, signal=27%	3417/3939/157506/5226/2730/3418/3614/4191/124/50814/231/22949/3420/26227/57665/3032/3028/126/3030/125/1109/51170/25979/5959/2194/2819/1488/51635/8514/3295/284273/80270/3421/6718/1962/23171/4199/10327/8513/3290/4190/1646
GOCC_COLLAGEN_CONTAINING_EXTRACELLULAR_MATRIX	GOCC_COLLAGEN_CONTAINING_EXTRACELLULAR_MATRIX	398	-0.300318	-1.48869	0.000245059	0.00766283	0.00649443	2398	tags=25%, list=15%, signal=22%	5549/90187/23452/667/1282/81621/4240/7373/307/197/9068/4059/7448/80781/3912/8728/10218/7869/79812/3691/4969/8483/83729/27286/8425/8722/91522/3908/7077/3700/1278/8292/2199/1290/1298/4485/1294/80144/7058/9518/1281/2662/6422/3956/3910/7043/10319/375567/51435/8510/7482/4016/5176/84628/7059/1805/3913/633/1300/127435/4147/25890/7042/5327/115908/23213/333/79148/4684/7044/4054/6383/158326/1287/4239/1297/…
HP_RECURRENT_FEVER	HP_RECURRENT_FEVER	52	0.510027	1.9117	0.000246396	0.00768086	0.00650972	2742	tags=44%, list=17%, signal=37%	30011/5376/5580/6850/5696/114548/7128/5698/3043/6813/64127/7132/9948/8676/3702/8737/3561/4803/9663/58484/970/4914/3977
GOBP_FATTY_ACID_METABOLIC_PROCESS	GOBP_FATTY_ACID_METABOLIC_PROCESS	356	0.30012	1.47672	0.000257489	0.00800197	0.00678187	2913	tags=25%, list=18%, signal=21%	1056/58526/5730/5468/7494/1580/718/2171/79602/240/241/80142/2109/9536/634/2181/5825/5166/65985/37/255189/32/6916/10965/231/22949/55198/10434/5106/2110/8560/857/55825/5571/5447/51703/3032/10449/3028/1891/22937/79746/3030/1109/7132/114757/51085/10994/3553/5740/28976/6342/2194/948/199974/8824/5322/9388/29785/8013/35/3295/972/4706/221955/284273/51422/6720/8310/171586/60481/11313/2687/1962/9663/9373/3…
HP_ABNORMALITY_OF_UPPER_LIMB_EPIPHYSIS_MORPHOLOGY	HP_ABNORMALITY_OF_UPPER_LIMB_EPIPHYSIS_MORPHOLOGY	52	-0.505136	-1.87437	0.000260998	0.00808614	0.00685321	3257	tags=40%, list=21%, signal=32%	132884/4882/9742/25839/9451/56992/51098/9321/860/26160/2261/1298/4750/6399/2074/2131/633/2121/1297/1311/51715
GOMF_ANTIGEN_BINDING	GOMF_ANTIGEN_BINDING	60	0.489507	1.87868	0.000265007	0.00818524	0.00693719	3567	tags=45%, list=23%, signal=35%	8547/30835/6890/6891/2217/8140/958/3575/3106/11027/6504/2219/3122/3133/3107/3136/3117/28/3105/23428/3676/3113/3119/55080/3125/3134/7106
HP_DECREASED_CIRCULATING_ANTIBODY_LEVEL	HP_DECREASED_CIRCULATING_ANTIBODY_LEVEL	162	0.363514	1.63298	0.000266325	0.00820086	0.00695043	3335	tags=34%, list=21%, signal=27%	30011/641/6774/100/7454/56262/51604/5580/6850/5265/3570/958/3162/6499/9056/6556/5728/695/5880/6813/8884/4790/2961/84433/1604/3431/5373/8676/6948/3702/1457/7374/10320/3117/7157/4125/8737/5293/79087/3561/4791/567/115650/970/930/8517/22802/3119/4478/959/83879/7037/11254/3070/975
HP_AUTOIMMUNE_ANTIBODY_POSITIVITY	HP_AUTOIMMUNE_ANTIBODY_POSITIVITY	66	0.476658	1.85466	0.000268762	0.00823519	0.00697952	2647	tags=32%, list=17%, signal=27%	2212/3459/100/8772/5580/6583/9056/7128/3592/4313/8651/6696/6005/6729/2215/8737/4791/3594/10312/2213/5771
GOBP_RESPONSE_TO_PEPTIDE	GOBP_RESPONSE_TO_PEPTIDE	448	0.288106	1.45005	0.00026907	0.00823519	0.00697952	2659	tags=25%, list=17%, signal=22%	10135/5468/7049/6774/29904/7494/5641/5588/8412/7832/185/6513/4792/4609/896/55971/81565/634/5905/1535/1536/2875/5166/5580/8890/655/7079/1537/328/4067/2888/3416/183/28999/2885/8767/55198/5106/54206/4218/9021/2203/857/7128/5925/5447/2358/3397/858/23516/55022/22937/79746/3030/4313/64127/8651/4318/10333/4790/3177/23191/1910/3636/55625/3553/6387/2309/3727/3158/51043/7099/8615/5458/10365/948/10268/10392…
HP_RECURRENT_RESPIRATORY_INFECTIONS	HP_RECURRENT_RESPIRATORY_INFECTIONS	455	0.284641	1.43613	0.000270956	0.00824917	0.00699138	3237	tags=28%, list=21%, signal=23%	2212/30011/641/6774/8547/81857/4792/100/5660/7454/6890/1075/6891/4591/2624/26277/1535/1536/56262/8289/249/4689/5580/5631/11151/79751/10157/330/26608/5265/3570/5696/2752/3575/1399/3162/6603/3394/3106/2799/1186/4649/6556/695/171023/5880/6813/8651/2720/5971/7132/4952/4790/79803/4893/4633/84163/2961/51085/9948/7360/84433/1292/3636/64581/9275/3845/5116/81704/3431/58/8546/3675/7462/6664/64359/29887/262…
GOCC_AGGRESOME	GOCC_AGGRESOME	30	0.594764	1.99343	0.000271161	0.00824917	0.00699138	938	tags=30%, list=6%, signal=28%	5588/5905/4591/22803/2268/55437/9531/27129/3304
HP_ABNORMALITY_OF_THE_SPLEEN	HP_ABNORMALITY_OF_THE_SPLEEN	497	0.287534	1.45781	0.000273011	0.00827806	0.00701586	2650	tags=26%, list=17%, signal=22%	2212/55240/5468/6774/226/604/3459/3716/6513/4609/100/2584/5660/4615/2624/2153/26277/1535/1536/5825/8788/84868/4689/5580/3569/1230/338328/6850/54897/5696/3988/6916/3575/25/3394/6499/114548/2239/3106/2799/10483/83706/1186/9056/857/10630/7133/5873/5728/5698/3592/171023/5880/3043/10019/6813/5156/650/64127/8651/2720/7132/4790/4893/3040/80216/9948/950/84433/3636/6239/6005/3930/10466/4000/3845/57817/343…
HP_ABNORMAL_URINE_METABOLITE_LEVEL	HP_ABNORMAL_URINE_METABOLITE_LEVEL	448	0.287612	1.44757	0.00027375	0.00827806	0.00701586	3407	tags=31%, list=22%, signal=25%	10699/1056/2034/2542/6523/6774/226/718/3939/4524/9935/2584/2109/2717/3054/37/51604/249/5631/1650/10157/26608/7086/1316/966/4191/8942/3162/84823/4094/2799/2110/51002/9056/2203/10560/153201/6391/3032/5979/64087/3028/80207/3030/594/2720/6390/4952/25974/6696/84163/5836/51085/4337/950/26873/210/4000/9275/3845/629/10785/5256/3675/7462/5373/2710/2629/4179/54968/29958/238/26130/4069/5052/51726/79902/5224…
GOMF_COMPLEMENT_BINDING	GOMF_COMPLEMENT_BINDING	20	0.672496	2.00139	0.000275454	0.00830472	0.00703846	3216	tags=55%, list=20%, signal=44%	11326/3689/3684/22918/966/629/1378/708/5806/325/5245
GOBP_CYTOKINE_PRODUCTION_INVOLVED_IN_IMMUNE_RESPONSE	GOBP_CYTOKINE_PRODUCTION_INVOLVED_IN_IMMUNE_RESPONSE	95	0.421731	1.75921	0.000285945	0.00856986	0.00726317	2263	tags=38%, list=14%, signal=33%	8809/604/8764/148022/3569/7292/7805/8140/11213/3162/114548/9188/6504/7133/695/64127/684/64581/1604/3553/7099/11006/948/54440/3133/3098/8482/729230/8013/2865/972/7474/567/284/1653/3105
GOBP_REGULATION_OF_CD4_POSITIVE_ALPHA_BETA_T_CELL_ACTIVATION	GOBP_REGULATION_OF_CD4_POSITIVE_ALPHA_BETA_T_CELL_ACTIVATION	62	0.472419	1.82693	0.000285945	0.00856986	0.00726317	3933	tags=52%, list=25%, signal=39%	7048/64332/5588/604/7292/8767/114548/5914/864/942/3965/8651/284194/3566/1604/51043/3122/54440/6363/57630/3594/10892/4602/384/3071/975/3125/301/84807/29126/865/84695
GOBP_NUCLEOTIDE_EXCISION_REPAIR	GOBP_NUCLEOTIDE_EXCISION_REPAIR	53	-0.501232	-1.87077	0.000287657	0.00859567	0.00728504	3978	tags=51%, list=25%, signal=38%	5423/6118/29935/135458/404672/1069/23411/11284/5426/4913/1643/2965/7507/2071/2068/56949/54778/5438/27343/2968/5422/2074/4331/150684/7508/2073/4287
HP_DECREASED_CIRCULATING_TOTAL_IGM	HP_DECREASED_CIRCULATING_TOTAL_IGM	36	0.564925	1.98096	0.0002942	0.00874953	0.00741544	2775	tags=44%, list=18%, signal=37%	641/100/7454/51604/5580/6850/3570/5880/84433/6948/5293/3561/4791/115650/930/8517
GOBP_STRESS_RESPONSE_TO_METAL_ION	GOBP_STRESS_RESPONSE_TO_METAL_ION	17	0.690196	1.97044	0.000294538	0.00874953	0.00741544	1713	tags=59%, list=11%, signal=52%	4501/4499/4489/4502/4504/4495/4494/4493/3309/10058
GOBP_POSITIVE_REGULATION_OF_MYELOID_LEUKOCYTE_MEDIATED_IMMUNITY	GOBP_POSITIVE_REGULATION_OF_MYELOID_LEUKOCYTE_MEDIATED_IMMUNITY	18	0.68489	1.99741	0.000296126	0.00877088	0.00743354	2239	tags=56%, list=14%, signal=48%	718/3689/3684/148022/7305/9188/695/6688/3133/1653
HP_INCREASED_SERUM_LACTATE	HP_INCREASED_SERUM_LACTATE	145	0.37335	1.64471	0.000299971	0.00881232	0.00746866	4133	tags=41%, list=26%, signal=30%	3939/7381/9997/11222/1537/80324/55967/115286/4191/291/23590/9056/25821/3028/5250/80704/9377/6390/4952/5836/4723/28976/284439/51021/1352/123263/54968/84842/27235/55768/56945/708/4694/1327/400916/10128/57017/4705/4285/10667/1340/4719/4697/65993/55163/57107/55210/5428/65080/22868/4714/1593/119559/91942/7385/1339/55572/4728/4729
GOBP_REGULATION_OF_PEPTIDASE_ACTIVITY	GOBP_REGULATION_OF_PEPTIDASE_ACTIVITY	404	0.29551	1.46745	0.000301826	0.00881232	0.00746866	3094	tags=27%, list=20%, signal=23%	23787/5468/6774/6280/718/5641/6279/5918/23151/12/4609/1508/8772/10972/1471/4504/5104/9806/9314/1992/27141/5329/7079/1032/51377/330/6850/5265/6695/4067/1509/5696/7805/183/2896/5045/25816/3428/637/8767/114548/857/581/5447/5698/5054/3965/135228/871/4318/23385/22900/29108/684/5271/23786/64581/7057/302/7035/10845/1457/9647/10392/572/5062/9097/58189/4057/25824/54205/23198/144568/1512/834/3164/7078/1378…
GOBP_INTERLEUKIN_10_PRODUCTION	GOBP_INTERLEUKIN_10_PRODUCTION	54	0.497886	1.87814	0.000301849	0.00881232	0.00746866	1734	tags=31%, list=11%, signal=28%	6774/602/27242/353514/3569/7292/6850/7305/28514/3965/64127/29108/64581/7099/11006/4179/54440
GOBP_NEGATIVE_REGULATION_OF_INFLAMMATORY_RESPONSE	GOBP_NEGATIVE_REGULATION_OF_INFLAMMATORY_RESPONSE	135	0.384228	1.67549	0.00030245	0.00881232	0.00746866	2863	tags=32%, list=18%, signal=26%	5468/7538/3055/7010/79651/240/100/10162/5580/9314/55527/6850/4067/2896/5045/114548/2268/9021/6376/7128/7133/5925/2358/3949/64127/7132/4790/89790/5740/57817/2629/58189/56833/5598/7130/2213/1003/5771/79626/325/9975/9258/6288
GOBP_MATURE_B_CELL_DIFFERENTIATION	GOBP_MATURE_B_CELL_DIFFERENTIATION	32	0.587708	2.00892	0.000302458	0.00881232	0.00746866	2650	tags=50%, list=17%, signal=42%	7494/602/6482/100/23228/112616/3569/4242/3394/28514/6688/56833/1378/9452/2213/930
GOBP_T_CELL_RECEPTOR_SIGNALING_PATHWAY	GOBP_T_CELL_RECEPTOR_SIGNALING_PATHWAY	116	0.408343	1.75104	0.00030276	0.00881232	0.00746866	3688	tags=42%, list=23%, signal=33%	5144/64332/868/100/27242/634/5142/4340/8890/1997/7805/1399/25/8767/80381/84433/5074/54923/11006/3702/11314/56244/1445/5970/5293/2633/65125/11118/3105/1236/23180/5771/1967/5777/8517/3119/30968/5795/784/10892/10384/23149/5335/975/3125/3937/84807/5621/3958
GOBP_INTERLEUKIN_12_PRODUCTION	GOBP_INTERLEUKIN_12_PRODUCTION	59	0.484207	1.85781	0.00030846	0.00895242	0.0075874	2477	tags=39%, list=16%, signal=33%	353514/7292/6850/7805/958/11213/3394/8767/3106/6504/3965/64127/4790/64581/7057/7099/948/5970/6363/708/51311/7098/1236
GOBP_RNA_SPLICING	GOBP_RNA_SPLICING	306	-0.306087	-1.47552	0.000312176	0.00903432	0.00765681	2876	tags=30%, list=18%, signal=25%	55131/79760/10992/55234/2483/55692/9129/246744/79706/3191/6606/7737/10569/55696/51340/1659/9733/51574/55094/54496/4858/6607/28960/10286/58506/282996/1195/2334/10250/51329/5518/8087/83759/84872/221662/53938/6635/79753/59286/55599/199746/1196/4857/23398/6830/91746/5411/56949/5978/57396/57187/9360/58517/6631/389677/1207/24144/5295/11168/23064/4236/8161/26576/10465/84811/79171/5515/10521/988/22927/57…
GOBP_POSITIVE_REGULATION_OF_LEUKOCYTE_MEDIATED_IMMUNITY	GOBP_POSITIVE_REGULATION_OF_LEUKOCYTE_MEDIATED_IMMUNITY	123	0.397921	1.7204	0.000320596	0.00925148	0.00784086	3941	tags=43%, list=25%, signal=33%	718/8809/8772/3689/3684/148022/3569/7292/958/7305/114548/3106/9188/6504/3592/695/563/5817/64127/8741/64581/1604/3553/6688/3122/54440/3133/7409/2208/3136/6778/56253/567/1653/3105/3594/114836/353091/22976/10892/3805/7037/3916/975/10459/3125/3134/3140/814/3554/164/23529/91543
GOCC_BASOLATERAL_PLASMA_MEMBRANE	GOCC_BASOLATERAL_PLASMA_MEMBRANE	213	0.338289	1.58314	0.000321904	0.00925602	0.0078447	4023	tags=43%, list=26%, signal=32%	7439/481/6513/7010/146894/361/85409/2683/7039/2319/338328/3416/8140/366/65009/9056/6536/10630/10351/728/952/476/3949/23516/8884/64127/6541/9123/3177/302/6520/81539/5871/3675/2065/10392/10057/1832/2054/483/53919/762/5064/23428/6768/9497/51248/6533/6563/56606/57554/10864/6573/9356/2064/5031/9962/64116/29015/4478/2348/6543/7369/7037/4363/6548/134/1014/975/153562/301/1525/115111/770/10257/27347/6814/…
GOBP_NEGATIVE_REGULATION_OF_ADAPTIVE_IMMUNE_RESPONSE	GOBP_NEGATIVE_REGULATION_OF_ADAPTIVE_IMMUNE_RESPONSE	58	0.488002	1.86399	0.000322586	0.00925602	0.0078447	3183	tags=41%, list=20%, signal=33%	604/634/84868/339390/8764/7292/3575/9173/6504/64092/64127/3566/1604/51043/11006/4179/259307/1378/55061/2213/5777/5987/3071/9466
GOBP_REGULATION_OF_LEUKOCYTE_MEDIATED_CYTOTOXICITY	GOBP_REGULATION_OF_LEUKOCYTE_MEDIATED_CYTOTOXICITY	79	0.440778	1.75141	0.000328039	0.00938581	0.00795471	3818	tags=41%, list=24%, signal=31%	8772/634/84868/3684/7305/3575/3106/3592/563/5817/3965/6688/3122/3133/7409/3136/56253/567/3105/3594/11035/114836/6372/2213/6318/3805/3071/3916/3134/3140/5272/164
GOBP_REGULATION_OF_B_CELL_PROLIFERATION	GOBP_REGULATION_OF_B_CELL_PROLIFERATION	61	0.476672	1.8386	0.000332293	0.00946576	0.00802246	3335	tags=46%, list=21%, signal=36%	604/100/27242/148022/4067/958/7305/4332/952/695/57162/84433/7099/5074/11314/54440/10673/972/3567/115650/2213/51293/1026/8660/3071/7037/4773/975
HP_HYPERTROPHIC_CARDIOMYOPATHY	HP_HYPERTROPHIC_CARDIOMYOPATHY	229	0.328567	1.55323	0.000333208	0.00946576	0.00802246	4323	tags=41%, list=27%, signal=30%	4624/5468/4634/9997/2717/37/8788/11222/26608/7386/55967/3764/291/3106/5604/2799/857/9531/523/25821/84233/3028/5250/3030/6584/80704/2720/6390/2395/4893/4633/84163/5836/51085/79188/4723/4000/9275/3845/28976/4607/103/7462/5373/123263/54968/2353/27235/4625/51422/4709/56945/4694/5837/4668/10128/6654/6945/3767/4705/653361/4285/1340/4719/4697/70/26580/2176/1374/55210/10459/65080/55384/1410/22868/2010/47…
GOBP_CHEMOKINE_PRODUCTION	GOBP_CHEMOKINE_PRODUCTION	87	0.438888	1.80151	0.000333756	0.00946576	0.00802246	3527	tags=43%, list=22%, signal=33%	4615/84868/9314/148022/3569/7292/6591/199/6850/3570/3162/9173/8767/3091/3965/64127/29108/3566/64581/3553/1436/7099/11006/2865/972/7474/6372/7098/4938/1654/384/245937/4940/7097/7291/2867/116
GOBP_REGULATION_OF_SUPEROXIDE_ANION_GENERATION	GOBP_REGULATION_OF_SUPEROXIDE_ANION_GENERATION	22	0.659969	2.01663	0.000334582	0.00946576	0.00802246	1342	tags=45%, list=9%, signal=42%	1535/3689/3684/5580/6850/84329/183/7305/2358/64581
HP_LARGE_FACE	HP_LARGE_FACE	239	-0.3347	-1.56797	0.000335981	0.00947878	0.0080335	2871	tags=31%, list=18%, signal=26%	5147/51684/538/9759/4659/4784/9969/4849/1140/11011/84317/29072/23133/5528/9702/55154/6445/673/175/200894/3425/23001/57231/4703/10293/274/55148/10464/8831/1968/9853/54880/9653/9244/9968/421/11253/57545/4781/79600/207/5813/80210/8481/6843/54903/55553/1281/6304/84665/80184/7703/7043/5422/25776/2074/5087/221037/2138/84628/6872/89910/10522/65109/79718/4867/7170/3778/374654/9851/26040/5058/2673/1305/37…
GOBP_NEGATIVE_REGULATION_OF_LEUKOCYTE_MEDIATED_IMMUNITY	GOBP_NEGATIVE_REGULATION_OF_LEUKOCYTE_MEDIATED_IMMUNITY	66	0.472463	1.83834	0.000337674	0.00949041	0.00804336	2663	tags=38%, list=17%, signal=32%	604/634/84868/339390/3575/3162/3106/6504/3965/64127/684/1604/6688/11006/4179/11314/3133/729230/259307/1378/3105/55061/2213/6318/5777
HP_ABNORMAL_MYOCARDIUM_MORPHOLOGY	HP_ABNORMAL_MYOCARDIUM_MORPHOLOGY	467	0.278552	1.40344	0.000338272	0.00949041	0.00804336	3235	tags=29%, list=21%, signal=24%	4624/5468/4634/9997/2717/4591/37/8788/51604/11222/1028/79184/29123/80308/10195/1230/3418/26608/7386/55967/54897/3764/291/1829/2239/3106/5604/2799/857/10560/10630/9531/3032/3592/3043/6444/523/25821/84233/3028/5156/5250/5054/650/3030/6584/7466/80704/2720/6390/7132/25974/2395/4893/4633/84163/2961/5836/51085/79188/950/10021/4723/4000/9275/7276/3845/29925/28976/57817/4607/58/5256/103/5236/7099/1352/56…
HP_GASTROINTESTINAL_HEMORRHAGE	HP_GASTROINTESTINAL_HEMORRHAGE	135	0.37971	1.65579	0.000344651	0.00964259	0.00817234	2538	tags=30%, list=16%, signal=26%	7048/2157/3516/7010/79651/4609/7454/4615/2153/22827/1230/3106/90411/5728/6391/3592/171023/5156/5054/135228/7450/7466/6390/7132/2022/6239/3930/3690/3845/3998/7099/94/5589/10320/64218/6720/80270/3587/6899/3113/4851
HP_MENORRHAGIA	HP_MENORRHAGIA	28	0.611013	2.02744	0.000350377	0.00977571	0.00828515	1499	tags=36%, list=10%, signal=32%	2542/2157/2162/2153/5328/90411/5054/7450/3690/3998
HP_ABNORMAL_BLOOD_INORGANIC_CATION_CONCENTRATION	HP_ABNORMAL_BLOOD_INORGANIC_CATION_CONCENTRATION	143	0.384085	1.68306	0.000357979	0.00996029	0.00844159	3014	tags=33%, list=19%, signal=27%	5144/2034/6523/3939/37/51604/249/1028/26608/4191/1186/857/6391/3032/5979/476/695/23516/3030/6390/84163/51085/55764/6239/9275/4854/1436/5159/7462/29887/2767/56244/55636/3117/486/79087/6261/1175/4149/10312/6899/1026/1576/3119/653361/64116/7428
GOBP_CELLULAR_RESPONSE_TO_REACTIVE_OXYGEN_SPECIES	GOBP_CELLULAR_RESPONSE_TO_REACTIVE_OXYGEN_SPECIES	126	0.381238	1.65592	0.000364501	0.0101	0.00855996	3182	tags=40%, list=20%, signal=32%	4504/7001/5796/5580/3569/10068/5603/655/6648/328/5601/2081/25/84557/7128/695/388/5156/4313/4318/2395/7295/59338/3725/2309/5074/2021/10365/948/558/5052/5970/25824/8013/2353/4846/6778/8737/5598/5151/11035/116988/4137/1894/8877/653361/9973/51022/2176/10935
GOBP_DENDRITIC_CELL_ANTIGEN_PROCESSING_AND_PRESENTATION	GOBP_DENDRITIC_CELL_ANTIGEN_PROCESSING_AND_PRESENTATION	15	0.714248	1.9857	0.000365395	0.0101	0.00855996	2697	tags=80%, list=17%, signal=66%	968/6556/64127/7057/3122/10392/6366/6363/972/2213/1236/10875
GOBP_REGULATION_OF_CELL_MORPHOGENESIS	GOBP_REGULATION_OF_CELL_MORPHOGENESIS	273	0.316179	1.51811	0.000366128	0.0101	0.00855996	3482	tags=35%, list=22%, signal=28%	30011/23580/29904/226/10269/10435/3055/6281/221472/2242/91663/11141/3689/57699/23136/11151/3037/11135/4739/6357/9368/6347/1399/25/2268/4649/29984/10630/29780/5880/388/89846/23191/10672/7016/9948/55920/221061/6239/3987/1436/3706/5962/23370/9043/1072/391/1601/23433/5881/64218/2768/4289/2633/7474/708/5063/57381/10458/9373/10097/10507/5064/55742/6369/3679/10979/56990/3249/6354/10109/2335/10602/54764/…
GOBP_CD4_POSITIVE_ALPHA_BETA_T_CELL_ACTIVATION	GOBP_CD4_POSITIVE_ALPHA_BETA_T_CELL_ACTIVATION	94	0.423659	1.76424	0.000366998	0.0101	0.00855996	2393	tags=34%, list=15%, signal=29%	7048/64332/6774/5588/8809/604/602/3569/7292/3570/10538/8767/114548/5914/864/942/3965/8651/5971/284194/3566/1604/51043/3122/54440/6778/6363/64218/57630/3594/10312/114836
GOMF_IGG_BINDING	GOMF_IGG_BINDING	11	0.771413	1.91051	0.000369086	0.0101083	0.00856703	3201	tags=73%, list=20%, signal=58%	2212/2207/2210/2217/2209/2215/2213/7369
HP_WADDLING_GAIT	HP_WADDLING_GAIT	103	-0.414474	-1.72544	0.000369303	0.0101083	0.00856703	2331	tags=33%, list=15%, signal=28%	6445/9179/10049/142680/4703/274/9581/10585/22880/8425/1073/10717/3908/8292/6442/6843/1298/55325/84665/79147/3913/10522/1778/4041/1300/427/2273/7170/1297/1311/2673/285489/1305/375790
GOBP_VIRAL_LIFE_CYCLE	GOBP_VIRAL_LIFE_CYCLE	284	0.315571	1.51758	0.00037142	0.0101271	0.00858293	3335	tags=33%, list=21%, signal=27%	8547/90678/30835/185/1508/10410/57132/10581/5868/339390/8764/10346/2040/4340/6732/8519/3669/81603/8673/6510/3416/6347/5045/3428/85363/857/6504/5359/8692/3304/2219/858/3949/131578/942/5817/3429/3965/6355/5861/7706/128866/6737/684/950/6575/1604/3690/290/103/6520/28972/3678/4179/1488/558/201626/3838/4057/23633/9683/79720/4864/972/55048/10663/140564/1378/339976/5806/4599/5093/7913/7415/4851/3303/920/…
HP_DYSARTHRIA	HP_DYSARTHRIA	466	-0.280338	-1.40976	0.000372514	0.0101271	0.00858293	2706	tags=26%, list=17%, signal=22%	410/80224/27107/11284/5395/54974/7737/7515/51102/26278/85021/10133/11232/26100/2697/9179/10049/657/6311/10273/673/154881/492/9782/4703/9896/27030/23446/9420/6331/274/5981/867/6647/7957/1861/3074/79734/224/2071/10749/8867/4436/6016/120/57679/2729/2068/540/23203/4292/27286/5378/8722/215/11160/84265/23230/10717/2583/2733/953/8292/84188/22800/83451/1678/22/6843/9217/6697/54903/1355/8820/7314/23064/80…
GOBP_DEFENSE_RESPONSE_TO_SYMBIONT	GOBP_DEFENSE_RESPONSE_TO_SYMBIONT	260	0.324165	1.55472	0.000374473	0.0101271	0.00858293	3300	tags=33%, list=21%, signal=27%	8547/10269/3459/6397/8772/10410/80212/54541/4615/6035/10581/10346/148022/3569/8519/330/3669/81603/1660/3764/8673/958/3428/85363/9188/6036/6039/7128/197259/5359/8692/79844/83666/3429/3455/10084/7706/6737/22900/171568/29108/684/3665/3553/103/84166/10758/201626/3627/5970/81622/81030/2635/91607/54941/140564/2633/151636/3467/708/51311/1653/4599/661/3594/11035/3452/7098/84871/3660/10875/4600/26057/8184…
HP_ABNORMAL_LARYNX_PHYSIOLOGY	HP_ABNORMAL_LARYNX_PHYSIOLOGY	47	-0.518765	-1.88529	0.000374518	0.0101271	0.00858293	2505	tags=40%, list=16%, signal=34%	5444/10133/6329/6311/9782/9896/686/6647/7259/27286/2733/9217/4750/55830/8148/6872/89910/427/1639
HP_SYSTEMIC_LUPUS_ERYTHEMATOSUS	HP_SYSTEMIC_LUPUS_ERYTHEMATOSUS	33	0.581702	1.99657	0.00037526	0.0101271	0.00858293	1188	tags=30%, list=8%, signal=28%	2212/718/714/713/5580/10501/716/712/8651/6696
GOBP_RESPONSE_TO_INTERFERON_BETA	GOBP_RESPONSE_TO_INTERFERON_BETA	27	0.609349	2.00604	0.000376004	0.0101271	0.00858293	2939	tags=44%, list=19%, signal=36%	10410/10581/8519/3428/4332/5359/3455/684/9641/345611/7098/4938
GOBP_POSITIVE_REGULATION_OF_CELL_KILLING	GOBP_POSITIVE_REGULATION_OF_CELL_KILLING	60	0.481209	1.84683	0.000378256	0.0101606	0.00861136	2393	tags=33%, list=15%, signal=28%	8772/3684/6850/7305/3106/3592/563/5817/64581/6688/3122/3133/7409/2208/3136/56253/567/3105/3594/114836
GOBP_RESPONSE_TO_PEPTIDE_HORMONE	GOBP_RESPONSE_TO_PEPTIDE_HORMONE	369	0.295734	1.46011	0.00038432	0.0102961	0.00872621	2659	tags=25%, list=17%, signal=21%	10135/5468/7049/6774/29904/7494/5588/8412/7832/185/6513/4609/896/55971/81565/634/5905/1535/1536/2875/5166/5580/8890/655/7079/1537/328/4067/2888/3416/183/28999/2885/55198/5106/54206/4218/9021/2203/857/5925/5447/858/23516/55022/22937/79746/3030/8651/4790/3177/23191/1910/3636/55625/3553/6387/3727/3158/51043/8615/5458/1445/5770/2805/23433/5970/8013/1394/6778/4435/2865/3164/6720/5170/10603/1979/4644/8…
GOMF_GTPASE_ACTIVITY	GOMF_GTPASE_ACTIVITY	293	0.311555	1.5086	0.000395381	0.0105374	0.00893072	2402	tags=26%, list=15%, signal=22%	113457/112714/7278/23551/5909/51655/203068/347733/5868/84790/2769/10376/5899/64225/51285/2775/387496/10287/7283/4218/29984/6009/5873/5996/5880/388/377/9367/2935/5861/5898/2776/4893/10672/148252/6004/25923/5997/379/11076/2779/55720/3845/375/29889/10670/57799/10381/2767/6729/5901/391/23433/4733/57403/2635/84617/7846/5881/2768/2633/10981/115273/9077/4599/7280/94235/57381/6236/345611/55288/51762/1169…
GOCC_BLOOD_MICROPARTICLE	GOCC_BLOOD_MICROPARTICLE	106	0.405675	1.71958	0.000395414	0.0105374	0.00893072	3401	tags=40%, list=22%, signal=31%	6386/715/8547/718/2162/714/6513/12/51279/713/2040/183/3310/3959/3304/3043/716/3040/1356/7534/2022/308/629/58/5216/1192/60/3240/51129/5345/1370/3303/325/2335/71/4478/70/7037/3312/3250/3827/2243
HP_HAND_POLYDACTYLY	HP_HAND_POLYDACTYLY	157	-0.370896	-1.65301	0.000399351	0.0106143	0.0089959	3597	tags=36%, list=23%, signal=28%	7547/403/8022/51/28952/132884/7046/5626/5296/129880/2313/6491/84314/5147/51684/9742/79659/23133/6608/2697/200894/585/583/10806/10464/79738/51626/80173/421/57545/79600/80210/8481/26160/54903/8820/4750/80184/84100/25776/221037/25970/5290/10522/4867/123016/51339/374654/2121/54585/9851/894/652/26040/1123/51715
GOBP_DENDRITIC_CELL_DIFFERENTIATION	GOBP_DENDRITIC_CELL_DIFFERENTIATION	47	0.515608	1.87974	0.000409523	0.0108561	0.00920083	2477	tags=38%, list=16%, signal=32%	7048/3516/1051/55509/10288/4067/10538/3394/3106/4055/3965/5971/6688/558/10537/6363/2213/1236
GOBP_REGULATION_OF_VESICLE_MEDIATED_TRANSPORT	GOBP_REGULATION_OF_VESICLE_MEDIATED_TRANSPORT	494	0.276388	1.40221	0.000412001	0.0108763	0.00921797	2379	tags=21%, list=15%, signal=19%	488/6386/29091/29904/8547/90678/718/93664/2207/1794/3055/929/2242/11141/634/2181/11252/2624/1535/3689/3684/5868/783/11151/8912/10461/2619/107/10938/6850/4067/8673/6347/3162/5533/25/2268/55198/5604/10434/3601/65009/4218/857/6556/6504/57118/5359/5873/83849/2358/2219/5880/6813/5054/28514/3965/594855/64127/9367/5898/84062/9146/29108/6812/3566/64581/3690/3553/302/6688/375/90342/116443/5962/948/148/640…
HP_RECURRENT_INFECTION_OF_THE_GASTROINTESTINAL_TRACT	HP_RECURRENT_INFECTION_OF_THE_GASTROINTESTINAL_TRACT	34	0.563828	1.95007	0.00041244	0.0108763	0.00921797	2369	tags=29%, list=15%, signal=25%	10699/30011/641/3459/4792/3431/6729/4125/4791/10312
GOMF_ELECTRON_TRANSFER_ACTIVITY	GOMF_ELECTRON_TRANSFER_ACTIVITY	102	0.408809	1.72052	0.000414935	0.0108989	0.00923707	3301	tags=38%, list=21%, signal=30%	79689/2109/1535/1536/1537/7386/55967/231/3420/26227/2110/8560/5447/6391/4696/1109/9377/6390/4723/29958/54205/8974/4709/4694/2230/4712/4199/4725/2108/1327/4705/7388/653361/1340/4719/4697/51022/1528/5860
GOBP_REGULATION_OF_NEUTROPHIL_ACTIVATION	GOBP_REGULATION_OF_NEUTROPHIL_ACTIVATION	13	0.739779	1.96523	0.000415775	0.0108989	0.00923707	2415	tags=62%, list=15%, signal=52%	5320/3689/3684/6850/2896/6688/11314/2213
GOBP_ANTIGEN_PROCESSING_AND_PRESENTATION_OF_EXOGENOUS_PEPTIDE_ANTIGEN_VIA_MHC_CLASS_II	GOBP_ANTIGEN_PROCESSING_AND_PRESENTATION_OF_EXOGENOUS_PEPTIDE_ANTIGEN_VIA_MHC_CLASS_II	27	0.606186	1.99563	0.000416531	0.0108989	0.00923707	3358	tags=59%, list=21%, signal=47%	5641/2207/3126/10437/1509/3122/3117/3108/972/567/2213/3113/1520/3119/3112/3125
GOMF_ACTIVE_ION_TRANSMEMBRANE_TRANSPORTER_ACTIVITY	GOMF_ACTIVE_ION_TRANSMEMBRANE_TRANSPORTER_ACTIVITY	248	0.330408	1.57778	0.000419026	0.0109358	0.00926837	4023	tags=38%, list=26%, signal=28%	488/28231/2542/6523/11309/51296/481/83733/79751/6583/1537/28232/1182/7386/527/10479/3764/291/155066/56996/6565/4891/1186/6556/6536/153201/476/523/23516/8884/5250/113655/9377/8273/6575/285195/6520/81796/81539/9114/10057/84561/6561/53919/57130/114134/9497/84679/6533/56606/54407/1327/10864/6573/206358/6576/3767/9356/7388/9962/6524/10786/1340/6507/64116/284111/1244/6543/4363/6548/1528/9058/6505/11511…
GOBP_NEGATIVE_REGULATION_OF_LEUKOCYTE_CELL_CELL_ADHESION	GOBP_NEGATIVE_REGULATION_OF_LEUKOCYTE_CELL_CELL_ADHESION	121	0.382154	1.64787	0.000424105	0.0110398	0.00935654	3164	tags=39%, list=20%, signal=31%	868/604/1051/11326/7001/27242/634/84868/339390/8764/9314/7292/2615/10288/7805/864/942/1511/3965/57162/8651/284194/3566/6387/51043/5074/11006/11314/6366/259307/56253/972/65125/1378/8379/2213/445/5771/79626/5777/10875/2064/2267/2737/375056/384/3071
HP_UNUSUAL_FUNGAL_INFECTION	HP_UNUSUAL_FUNGAL_INFECTION	60	0.478516	1.8365	0.000428085	0.0111148	0.00942008	2285	tags=30%, list=15%, signal=26%	6774/100/2624/1535/1536/3575/3592/9948/64581/81704/3431/8546/10758/5293/3561/6720/4791/3594
HP_INTELLECTUAL_DISABILITY_SEVERE	HP_INTELLECTUAL_DISABILITY_SEVERE	379	-0.295027	-1.45253	0.000435589	0.0112806	0.00956063	3416	tags=32%, list=22%, signal=26%	51/6323/55755/2182/9354/84295/2806/4720/2904/1727/3155/2902/8239/2036/55777/23152/4915/1315/6491/84314/8738/5281/56479/79882/4784/6884/2517/55624/11284/6595/5191/29072/5528/51574/54496/26100/6418/64857/9179/22930/28960/128637/10681/197/9758/57231/83696/91875/8831/1968/1861/259266/10585/1911/51199/284403/9968/54820/27086/11253/29954/6925/2664/23043/547/29081/815/11160/25836/57187/81562/9439/10717/…
GOBP_NEGATIVE_REGULATION_OF_LEUKOCYTE_APOPTOTIC_PROCESS	GOBP_NEGATIVE_REGULATION_OF_LEUKOCYTE_APOPTOTIC_PROCESS	47	0.513952	1.8737	0.000446128	0.011524	0.00976689	2913	tags=49%, list=18%, signal=40%	5588/604/6482/100/8772/3059/10461/3575/3091/64127/3665/3707/6387/81704/558/6366/6363/972/1831/171558/1236/1234/8660
GOBP_POSITIVE_REGULATION_OF_LIPID_LOCALIZATION	GOBP_POSITIVE_REGULATION_OF_LIPID_LOCALIZATION	99	0.416334	1.74695	0.000448052	0.0115442	0.009784	1820	tags=27%, list=12%, signal=24%	5468/114897/718/4792/5360/9536/10162/5580/9619/10938/6256/32/160518/857/10351/51703/338/4790/6696/3553/302/6342/80820/29801/948/9388/1601
GOBP_REGULATION_OF_T_CELL_MEDIATED_IMMUNITY	GOBP_REGULATION_OF_T_CELL_MEDIATED_IMMUNITY	86	0.431624	1.76732	0.000451591	0.0115808	0.00981504	2415	tags=35%, list=15%, signal=30%	8809/8772/7454/634/339390/3569/7292/3575/114548/3106/6504/7133/3592/563/5817/64127/1604/3553/3122/11006/54440/3133/3136/729230/259307/567/3105/3594/11035/2213
GOBP_CHROMATIN_ORGANIZATION	GOBP_CHROMATIN_ORGANIZATION	427	-0.281212	-1.40791	0.000451767	0.0115808	0.00981504	3260	tags=29%, list=21%, signal=24%	148479/80314/57504/401541/84733/58487/648/64426/4342/63925/22823/9031/22893/23347/9324/5976/26609/1107/80205/51230/9759/81611/23411/672/81550/8841/6595/11011/29072/26122/51548/23133/9733/54496/132660/6418/6419/84333/26147/55183/26039/10541/6596/27000/10467/2099/51535/10428/58499/6944/121536/10919/4676/7259/54880/114803/8473/54737/29915/23304/9874/84456/6830/9646/91746/64431/4673/51317/5563/54623/…
GOBP_NEUTROPHIL_ACTIVATION_INVOLVED_IN_IMMUNE_RESPONSE	GOBP_NEUTROPHIL_ACTIVATION_INVOLVED_IN_IMMUNE_RESPONSE	21	0.668631	2.00822	0.00045818	0.0116664	0.00988752	1450	tags=48%, list=9%, signal=43%	2207/4615/3689/3684/6850/8673/7305/11027/6813/6688
HP_ABNORMALITY_OF_COAGULATION	HP_ABNORMALITY_OF_COAGULATION	178	0.354052	1.61329	0.000458929	0.0116664	0.00988752	3448	tags=36%, list=22%, signal=28%	2542/2157/6774/3417/2162/7010/4615/2624/2153/26277/5825/84868/2683/1650/3418/7386/5604/9056/90411/3043/523/2677/6813/5914/3028/5054/7450/9526/4893/3690/3845/28976/3998/5236/1798/5373/8676/4179/191/85365/3117/55768/144568/79087/7704/6261/80270/6718/10507/5345/23545/58484/6654/3119/5830/10166/5371/1244/3426/2243/60561/55109/2160/55388
GOCC_VACUOLAR_LUMEN	GOCC_VACUOLAR_LUMEN	157	0.372537	1.6647	0.000459086	0.0116664	0.00988752	2666	tags=35%, list=17%, signal=29%	6386/9588/718/5641/2171/12/1508/5660/80142/203068/2717/1075/5580/10437/3614/1509/25801/3988/23646/2896/51316/2239/8836/4332/2799/6036/338/1511/2512/8635/2720/29108/950/7276/302/5159/10487/6948/2629/2262/4069/5707/4125/972/10855/2992/1464/81567/8804/7415/10097/3373/23197/29952/1520
GOBP_REGULATION_OF_T_CELL_MIGRATION	GOBP_REGULATION_OF_T_CELL_MIGRATION	41	0.523717	1.87132	0.000459724	0.0116664	0.00988752	3601	tags=51%, list=23%, signal=40%	8772/8764/199/1399/9943/29108/6387/81704/3627/729230/6366/7474/65125/83692/11035/3676/1235/131450/9466/284114/27347
HP_APHTHOUS_ULCER	HP_APHTHOUS_ULCER	34	0.55949	1.93507	0.00046153	0.011682	0.00990077	2369	tags=38%, list=15%, signal=33%	4689/5580/3569/1230/114548/3106/3592/64127/9948/7099/6729/3117/10312
GOBP_VITAMIN_METABOLIC_PROCESS	GOBP_VITAMIN_METABOLIC_PROCESS	101	0.412928	1.73421	0.000462653	0.011682	0.00990077	3210	tags=33%, list=20%, signal=26%	5641/157506/6513/5360/249/11330/8566/10797/80308/6591/6470/4837/10560/80704/25974/4790/6515/5947/51588/60386/8875/8876/29968/10196/51293/6573/10327/1576/9962/2348/120227/55163/4363
GOBP_LYMPHOCYTE_CHEMOTAXIS	GOBP_LYMPHOCYTE_CHEMOTAXIS	55	0.485824	1.84527	0.00046443	0.0116976	0.00991402	4230	tags=49%, list=27%, signal=36%	6357/6347/6376/9943/6355/3627/729230/6366/6363/5293/58191/80270/7474/65125/6369/51192/6354/6288/6356/284114/10344/1667/27347/6361/6348/6373/6368
GOBP_NEGATIVE_REGULATION_OF_LYMPHOCYTE_ACTIVATION	GOBP_NEGATIVE_REGULATION_OF_LYMPHOCYTE_ACTIVATION	145	0.366708	1.61545	0.000472044	0.0118598	0.0100515	2697	tags=32%, list=17%, signal=27%	868/604/1051/11326/7001/27242/634/84868/339390/8764/7292/2615/10461/10288/4067/7805/7305/2268/4332/7128/64092/695/864/942/1511/3965/57162/8651/284194/3566/51043/5074/11006/6664/11314/558/259307/56253/972/1378/8379/2213/51083/5771/79626/5777/10875
HP_GASTROINTESTINAL_INFLAMMATION	HP_GASTROINTESTINAL_INFLAMMATION	105	0.399781	1.69335	0.000473986	0.0118791	0.0100678	2395	tags=30%, list=15%, signal=26%	7048/2542/8547/2162/10095/3716/7454/37/4689/5580/3569/338328/6850/6499/3106/26227/7128/5979/3592/6813/64127/22900/6812/26873/8676/8737/5293/84896/3594/345611/3587/10507
GOBP_REGULATION_OF_LIPID_LOCALIZATION	GOBP_REGULATION_OF_LIPID_LOCALIZATION	148	0.370253	1.63581	0.00047693	0.0119206	0.010103	1905	tags=24%, list=12%, signal=22%	5468/114897/718/185/4792/5360/9536/10162/5580/9619/3569/10938/6850/6256/183/32/5045/160518/857/10351/51703/338/6836/4790/6696/3690/3553/7057/302/6342/80820/29801/948/9388/1601/1394
GOBP_NON_MOTILE_CILIUM_ASSEMBLY	GOBP_NON_MOTILE_CILIUM_ASSEMBLY	53	-0.487776	-1.82054	0.000478004	0.0119206	0.010103	2885	tags=45%, list=18%, signal=37%	84314/9742/79659/11190/200894/9857/585/583/10464/79738/51098/80173/57545/55081/26160/54903/4134/55835/80184/283232/27152/123016/8100/1639
GOBP_B_CELL_RECEPTOR_SIGNALING_PATHWAY	GOBP_B_CELL_RECEPTOR_SIGNALING_PATHWAY	51	0.496313	1.85256	0.000495225	0.0123196	0.0104412	3335	tags=45%, list=21%, signal=36%	23228/6850/4067/25/4332/5583/581/952/695/59338/54923/7462/3702/11314/5293/10603/2213/23180/930/5777/3071/4773/975
GOMF_EXTRACELLULAR_MATRIX_STRUCTURAL_CONSTITUENT_CONFERRING_TENSILE_STRENGTH	GOMF_EXTRACELLULAR_MATRIX_STRUCTURAL_CONSTITUENT_CONFERRING_TENSILE_STRENGTH	38	-0.541581	-1.8826	0.000499203	0.0123881	0.0104992	2765	tags=47%, list=18%, signal=39%	1289/1277/1282/7373/80781/91522/1278/1290/1298/1294/1281/1300/1287/1297/1295/81578/1305/1307
GOBP_ORGANIC_ACID_BIOSYNTHETIC_PROCESS	GOBP_ORGANIC_ACID_BIOSYNTHETIC_PROCESS	285	0.313215	1.50947	0.000510348	0.0126336	0.0107073	2847	tags=28%, list=18%, signal=23%	58526/5730/7494/2171/157506/4524/240/241/80142/9536/634/5825/5166/37/26031/10157/6470/6850/255189/2752/32/6916/8942/26227/8560/55825/5571/3028/22937/1109/51085/2264/10994/3553/5740/587/5947/6342/51733/23743/586/2194/8604/5322/9388/2805/25902/189/440/4507/64902/972/4706/221955/8985/51422/171586/80270/60481/10993/2687/6718/29968/140838/10196/220/8803/130013/1373/11057/1907/445/10327/54529/225/435/1…
GOBP_RESPIRATORY_ELECTRON_TRANSPORT_CHAIN	GOBP_RESPIRATORY_ELECTRON_TRANSPORT_CHAIN	82	0.437622	1.77022	0.000517923	0.0127898	0.0108397	3092	tags=40%, list=20%, signal=33%	7381/9997/83733/2109/79751/6648/1537/7386/55967/637/2110/6391/4696/9377/6390/4723/2629/2819/8604/1350/54205/4706/4709/4694/4712/4725/2108/1327/57017/4705/7388/4719/4697
GOBP_NEGATIVE_REGULATION_OF_CELL_ADHESION	GOBP_NEGATIVE_REGULATION_OF_CELL_ADHESION	260	0.319446	1.53209	0.000524574	0.0129224	0.0109521	3433	tags=36%, list=22%, signal=29%	11170/868/114897/604/1051/91663/11326/7001/27242/634/84868/5580/339390/8764/9314/7292/1843/2615/6591/10288/6695/4582/7805/25/6376/5728/10019/864/942/1511/5054/80139/650/3965/4313/57162/8651/55920/284194/3566/7057/6387/51043/6688/8751/5074/5962/11006/3557/94/11314/9647/2065/6366/259307/56253/972/2633/396/5598/65125/1378/284/8379/10507/2213/999/4851/445/5771/79626/5777/6494/10875/2064/4771/56339/53…
GOBP_ZYMOGEN_ACTIVATION	GOBP_ZYMOGEN_ACTIVATION	60	0.473791	1.81836	0.000532632	0.0130717	0.0110786	3512	tags=48%, list=22%, signal=38%	715/5641/6281/8772/51279/27141/5328/2023/5045/3428/8767/5054/29108/7057/302/572/54205/1512/3816/3240/5345/58484/3249/5230/2678/3250/2243/2160/4323
HP_PROXIMAL_MUSCLE_WEAKNESS	HP_PROXIMAL_MUSCLE_WEAKNESS	173	-0.354811	-1.59599	0.000533222	0.0130717	0.0110786	2716	tags=30%, list=17%, signal=25%	2548/55624/6606/1140/6786/5498/11232/6329/6607/55154/6445/10049/3991/4703/274/64208/8087/10585/57679/8898/29954/540/22880/8425/1073/84265/3908/8292/6442/6843/9217/80208/84665/2628/79147/10755/3913/1778/1674/427/2273/7170/146862/7084/81545/9927/844/2673/285489/1305/375790/825
GOBP_INTERLEUKIN_2_PRODUCTION	GOBP_INTERLEUKIN_2_PRODUCTION	59	0.473925	1.81836	0.000538512	0.0131694	0.0111614	3400	tags=46%, list=22%, signal=36%	5144/5588/7538/11326/84868/5142/7805/25/8767/7128/942/64127/84433/64581/3553/11006/54440/729230/947/2633/1378/920/30968/10892/5987/6441/301
GOBP_REGULATION_OF_PEROXISOME_PROLIFERATOR_ACTIVATED_RECEPTOR_SIGNALING_PATHWAY	GOBP_REGULATION_OF_PEROXISOME_PROLIFERATOR_ACTIVATED_RECEPTOR_SIGNALING_PATHWAY	13	0.733466	1.94846	0.000549413	0.0134036	0.0113598	1384	tags=46%, list=9%, signal=42%	2171/55252/10370/171023/650/5740
GOBP_VIRAL_PROCESS	GOBP_VIRAL_PROCESS	377	0.296386	1.46375	0.00055277	0.013453	0.0114017	3416	tags=33%, list=22%, signal=27%	8547/90678/30835/7538/10241/6482/185/1508/10410/3054/57132/3482/10581/5868/339390/8764/10346/2040/4340/6732/8519/3669/81603/1660/8673/6510/3416/6347/5045/3428/85363/1452/857/6504/5359/8692/3304/2219/858/3949/131578/11320/942/83666/5817/3429/3965/6355/6483/5861/7706/128866/6737/684/3665/950/5725/6575/1604/3690/3725/55741/290/1436/103/6520/28972/3678/4179/1488/1072/5901/558/201626/6597/3838/4057/71…
GOBP_ANTIGEN_PROCESSING_AND_PRESENTATION_OF_ENDOGENOUS_ANTIGEN	GOBP_ANTIGEN_PROCESSING_AND_PRESENTATION_OF_ENDOGENOUS_ANTIGEN	26	0.603877	1.96569	0.000556613	0.0135139	0.0114534	2263	tags=46%, list=14%, signal=40%	6890/6891/3416/3106/563/3122/3133/3107/3136/972/567/3105
HP_MOTOR_NEURON_ATROPHY	HP_MOTOR_NEURON_ATROPHY	53	-0.484963	-1.81004	0.000559946	0.0135603	0.0114927	2974	tags=42%, list=19%, signal=34%	2043/55131/6606/5444/10133/6607/6311/9782/9896/6647/7443/57679/2733/9217/23064/80208/4750/55830/8148/427/1639/4287
HP_LEG_MUSCLE_STIFFNESS	HP_LEG_MUSCLE_STIFFNESS	13	-0.749844	-2.0018	0.000561209	0.0135603	0.0114927	2942	tags=46%, list=19%, signal=38%	11155/8867/547/215/6843/55157
GOBP_POSITIVE_REGULATION_OF_INTERLEUKIN_10_PRODUCTION	GOBP_POSITIVE_REGULATION_OF_INTERLEUKIN_10_PRODUCTION	38	0.541805	1.90842	0.000565663	0.0136353	0.0115563	2078	tags=37%, list=13%, signal=32%	6774/602/353514/3569/7292/6850/3965/64127/29108/64581/7099/4179/54440/947
GOBP_REGULATION_OF_LEUKOCYTE_CHEMOTAXIS	GOBP_REGULATION_OF_LEUKOCYTE_CHEMOTAXIS	112	0.397356	1.70685	0.000567917	0.013657	0.0115747	2246	tags=33%, list=14%, signal=29%	5641/57509/3569/1843/1230/199/4067/3570/6347/6504/57118/728/719/2358/3592/5880/9943/5054/3965/64127/1435/79647/7057/6387/6688/1436/7941/3627/729230/6366/56833/6363/972/7474/65125/708/7130
GOBP_BIOLOGICAL_PROCESS_INVOLVED_IN_SYMBIOTIC_INTERACTION	GOBP_BIOLOGICAL_PROCESS_INVOLVED_IN_SYMBIOTIC_INTERACTION	260	0.318235	1.52628	0.000570188	0.0136791	0.0115934	3416	tags=33%, list=22%, signal=26%	8547/30835/185/1508/10410/57132/3482/4615/10581/339390/8764/10346/2040/4340/8519/820/81603/8673/6510/3416/85363/857/6504/5359/8692/3304/2219/858/3949/131578/942/1511/5817/3429/3965/6355/9367/7706/128866/6737/950/23265/6575/1604/3690/3725/290/1436/6520/3678/4179/1072/558/6597/4057/79720/4864/972/1378/339976/5806/6372/84321/3303/920/3249/8724/325/1234/23076/2335/4061/5987/3065/8563/3921/5034/7037/5…
GOBP_LYMPHOCYTE_APOPTOTIC_PROCESS	GOBP_LYMPHOCYTE_APOPTOTIC_PROCESS	72	0.4477	1.76345	0.000575948	0.0137845	0.0116827	2473	tags=35%, list=16%, signal=29%	5588/604/6482/100/8772/27242/4067/3575/1399/581/5728/695/9093/3091/3965/81704/10758/7157/972/8737/155038/1831/7474/11035/171558
GOBP_ZINC_ION_HOMEOSTASIS	GOBP_ZINC_ION_HOMEOSTASIS	38	0.541368	1.90688	0.000583764	0.0139386	0.0118133	1523	tags=32%, list=10%, signal=29%	4501/6280/4499/6279/4489/4502/4504/4495/23516/4494/4493/8546
GOBP_LEUKOCYTE_AGGREGATION	GOBP_LEUKOCYTE_AGGREGATION	13	0.731	1.94191	0.000586347	0.0139672	0.0118376	3072	tags=77%, list=20%, signal=62%	6280/6279/655/3037/5880/3553/8013/10507/6793/4478
HP_ABNORMAL_CIRCULATING_NITROGEN_COMPOUND_CONCENTRATION	HP_ABNORMAL_CIRCULATING_NITROGEN_COMPOUND_CONCENTRATION	121	0.374065	1.61299	0.000612808	0.0145418	0.0123246	3224	tags=36%, list=20%, signal=29%	10699/5468/2542/718/4609/37/5631/1537/10157/4582/2752/9056/90411/2203/3032/64087/3043/3028/3030/6584/4952/25974/4337/629/28976/284439/3998/4179/54968/29927/51726/1962/1161/56606/1373/445/435/10166/1340/4338/7369/1374/3426/23193
GOBP_CYTOKINE_PRODUCTION_INVOLVED_IN_INFLAMMATORY_RESPONSE	GOBP_CYTOKINE_PRODUCTION_INVOLVED_IN_INFLAMMATORY_RESPONSE	51	0.491871	1.83598	0.000613349	0.0145418	0.0123246	3025	tags=39%, list=19%, signal=32%	6774/240/4615/148022/3569/23646/55198/3091/64127/10333/29108/64581/7099/7850/11006/23633/5187/113/225/115362
HP_CONE_SHAPED_EPIPHYSES_OF_THE_PHALANGES_OF_THE_HAND	HP_CONE_SHAPED_EPIPHYSES_OF_THE_PHALANGES_OF_THE_HAND	27	-0.609586	-1.982	0.000618276	0.0146003	0.0123741	3671	tags=59%, list=23%, signal=46%	10847/132884/4882/9742/25839/9451/56992/51098/9321/860/26160/2261/4750/2131/633/2121
GOMF_CHEMOKINE_ACTIVITY	GOMF_CHEMOKINE_ACTIVITY	45	0.515116	1.88174	0.000620399	0.0146003	0.0123741	4230	tags=53%, list=27%, signal=39%	6357/6347/2920/6376/6355/6387/3627/6366/6363/58191/6372/6369/51192/6354/2919/6356/10344/6374/5197/6361/5196/6348/6373/6368
GOBP_REGULATION_OF_LYMPHOCYTE_MIGRATION	GOBP_REGULATION_OF_LYMPHOCYTE_MIGRATION	55	0.479532	1.82137	0.000620769	0.0146003	0.0123741	3309	tags=45%, list=21%, signal=36%	8772/8764/199/6347/1399/9943/29108/6387/81704/3627/729230/6366/7474/65125/83692/11035/3676/6354/6793/1235/131450/4478/375056/9466/284114
GOBP_RESPONSE_TO_NUTRIENT	GOBP_RESPONSE_TO_NUTRIENT	145	0.363758	1.60245	0.000621598	0.0146003	0.0123741	1494	tags=21%, list=9%, signal=19%	7048/5468/7494/4524/5292/2242/2730/2153/1536/249/655/6648/1032/6591/8648/6256/2029/8942/3162/5447/5914/2350/64127/594/7706/6696/210/57817/3158/1603
HP_SUBCUTANEOUS_HEMORRHAGE	HP_SUBCUTANEOUS_HEMORRHAGE	211	0.335709	1.56763	0.000625443	0.0146566	0.0124218	2711	tags=29%, list=17%, signal=25%	7048/23493/715/2542/2157/6774/2162/7454/4615/2624/2153/5580/5328/11014/114548/5604/83706/1186/90411/5873/5728/10019/2677/6813/5914/716/5054/135228/7450/7132/4790/79803/84062/3040/2022/950/6575/6239/3690/3845/3998/5159/151188/8676/94/29887/2629/4507/717/8985/2120/7704/4791/55033/10312/115650/6899/5345/3113/930/6654/4914
GOBP_REGULATION_OF_TOLL_LIKE_RECEPTOR_SIGNALING_PATHWAY	GOBP_REGULATION_OF_TOLL_LIKE_RECEPTOR_SIGNALING_PATHWAY	67	0.463754	1.80384	0.000634848	0.0148425	0.0125794	3555	tags=48%, list=23%, signal=37%	23151/54726/1535/2319/330/4067/11213/55198/11027/857/7128/3430/57162/64127/10333/3665/948/11314/4057/5170/7098/55366/9684/9258/1654/7100/5802/7097/285852/10062/329/353376
GOCC_INTRINSIC_COMPONENT_OF_ENDOPLASMIC_RETICULUM_MEMBRANE	GOCC_INTRINSIC_COMPONENT_OF_ENDOPLASMIC_RETICULUM_MEMBRANE	132	0.373609	1.62608	0.000640292	0.0149352	0.012658	3558	tags=39%, list=23%, signal=30%	2542/10269/3126/81502/84888/6890/6891/51604/113419/84236/26608/2081/54788/3106/7466/10237/9986/57171/84447/3122/28972/1798/550/3309/29927/3133/3107/3136/3117/6238/972/60481/259230/567/3105/3113/11153/23471/6252/3290/3119/8879/22926/23204/57655/26580/55161/3125/3134/79139/6319
GOBP_REGULATION_OF_BIOLOGICAL_PROCESS_INVOLVED_IN_SYMBIOTIC_INTERACTION	GOBP_REGULATION_OF_BIOLOGICAL_PROCESS_INVOLVED_IN_SYMBIOTIC_INTERACTION	53	0.481659	1.81341	0.000641887	0.0149379	0.0126603	3379	tags=49%, list=21%, signal=39%	8547/10410/10581/10346/8519/81603/85363/857/2219/3965/7706/6737/23265/4057/972/339976/5806/6372/920/8724/325/4061/5987/5034/6441/2519
HP_ABNORMAL_CIRCULATING_AMINO_ACID_CONCENTRATION	HP_ABNORMAL_CIRCULATING_AMINO_ACID_CONCENTRATION	106	0.398973	1.69117	0.000644253	0.0149585	0.0126777	3377	tags=37%, list=21%, signal=29%	4524/11222/10157/5328/2752/8942/27232/26227/9056/2203/64087/25821/594/9377/25974/587/1352/51218/191/54968/29958/5052/4846/132158/132/29968/10295/1373/445/6573/57017/435/4190/4285/10166/1340/55163/5860/5428
HP_SEPSIS	HP_SEPSIS	92	0.418374	1.72665	0.000646988	0.0149828	0.0126983	2219	tags=30%, list=14%, signal=26%	100/7454/4615/1535/1536/56262/4689/3575/6603/3106/83706/5979/695/5880/1889/1910/56052/2065/6729/55636/10320/2215/92579/79087/3561/6720/10664/4791
GOBP_REGULATION_OF_DENDRITIC_CELL_CHEMOTAXIS	GOBP_REGULATION_OF_DENDRITIC_CELL_CHEMOTAXIS	11	0.756765	1.87423	0.000649668	0.0149828	0.0126983	2898	tags=82%, list=18%, signal=67%	6504/3592/3965/6688/6366/56833/708/1236/1235
HP_DUPLICATION_INVOLVING_BONES_OF_THE_FEET	HP_DUPLICATION_INVOLVING_BONES_OF_THE_FEET	105	-0.399797	-1.67751	0.000649748	0.0149828	0.0126983	2885	tags=32%, list=18%, signal=27%	84314/5147/51684/9742/79659/6608/200894/27031/583/10464/51626/80173/421/57545/79600/55012/80210/8481/26160/54903/4750/80184/84100/25776/8510/5590/221037/5290/374654/2121/54585/9851/652/51715
GOBP_POSITIVE_REGULATION_OF_INNATE_IMMUNE_RESPONSE	GOBP_POSITIVE_REGULATION_OF_INNATE_IMMUNE_RESPONSE	127	0.374456	1.62503	0.000653629	0.0150379	0.012745	2875	tags=35%, list=18%, signal=29%	3055/8772/84868/1660/6850/4067/7305/3428/85363/4332/11027/5359/2358/3592/2219/3430/83666/5817/64127/10084/29108/3665/64581/6688/7099/84166/5322/5062/3133/7409/81030/56253/9641/7474/51311/661/5063/345611/114836/58484/1387/353091/81844/9111
GOMF_PATTERN_RECOGNITION_RECEPTOR_ACTIVITY	GOMF_PATTERN_RECOGNITION_RECEPTOR_ACTIVITY	26	0.600443	1.95452	0.000656167	0.015062	0.0127654	2198	tags=46%, list=14%, signal=40%	929/8685/85363/2219/64127/22900/64581/7099/23643/948/10392/51311
GOBP_B_CELL_ACTIVATION_INVOLVED_IN_IMMUNE_RESPONSE	GOBP_B_CELL_ACTIVATION_INVOLVED_IN_IMMUNE_RESPONSE	75	0.439267	1.73821	0.000660467	0.0151263	0.0128199	3459	tags=43%, list=22%, signal=33%	7494/604/602/6482/100/23228/3569/7292/958/4242/10538/25/3394/28514/8741/6688/7099/9025/7374/6778/1378/9452/2213/930/1235/22976/959/9466/7037/139818/10459/2067
HP_PERSISTENT_BLEEDING_AFTER_TRAUMA	HP_PERSISTENT_BLEEDING_AFTER_TRAUMA	11	0.755671	1.87152	0.000668098	0.0152665	0.0129387	2822	tags=73%, list=18%, signal=60%	2157/2162/2153/90411/5054/7450/5345/64805
GOBP_INTRINSIC_APOPTOTIC_SIGNALING_PATHWAY	GOBP_INTRINSIC_APOPTOTIC_SIGNALING_PATHWAY	260	0.316717	1.519	0.00067054	0.0152838	0.0129534	3341	tags=32%, list=21%, signal=26%	79156/6280/7494/6279/602/1051/4609/54541/7009/5580/4487/27141/5329/6648/1032/6591/8795/10961/4582/25946/2023/2081/54870/3094/9368/3428/3162/637/25/857/581/7133/3091/7466/4318/7132/11200/9709/29108/8428/53832/6387/1984/2907/84447/51246/51588/5458/9647/572/5770/754/7157/85329/972/8876/9641/5598/79073/259230/8453/5326/11035/468/56616/4776/3303/1870/5771/8575/1026/7178/1654/837/5371/3065/5034/7159/63…
GOBP_IRON_ION_TRANSPORT	GOBP_IRON_ION_TRANSPORT	50	0.483452	1.79251	0.000671883	0.0152838	0.0129534	2317	tags=42%, list=15%, signal=36%	55240/81894/79689/387849/4891/6556/6536/261729/23516/286133/2512/1356/3658/3934/57817/10058/10057/4057/55640/567/57192
GOBP_REGULATION_OF_CELL_KILLING	GOBP_REGULATION_OF_CELL_KILLING	96	0.421545	1.75931	0.000678306	0.0153781	0.0130333	2603	tags=31%, list=17%, signal=26%	8772/634/84868/3684/6850/966/7305/3575/3106/3592/563/5817/3965/64581/1604/6688/3122/3133/7409/2208/3136/56253/567/3105/3594/11035/114836/6372/2213/6318
HP_INCREASED_CIRCULATING_ANTIBODY_LEVEL	HP_INCREASED_CIRCULATING_ANTIBODY_LEVEL	91	0.423313	1.74263	0.000679073	0.0153781	0.0130333	3284	tags=37%, list=21%, signal=30%	6774/3459/100/7454/4615/5580/3570/5696/958/3575/2239/9056/5698/3592/4893/950/3566/3845/81704/51371/2629/7941/7374/5293/3561/3594/10507/8517/5184/9051/959/3071/729238/6689
GOBP_MULTICELLULAR_ORGANISMAL_MOVEMENT	GOBP_MULTICELLULAR_ORGANISMAL_MOVEMENT	50	-0.490974	-1.80992	0.000702814	0.0158801	0.0134588	2716	tags=32%, list=17%, signal=27%	2548/1140/7515/6329/9456/7134/3759/7125/23336/7140/859/7137/4130/1311/844/7138
GOBP_REGULATION_OF_LIPID_STORAGE	GOBP_REGULATION_OF_LIPID_STORAGE	44	0.51145	1.86333	0.000706897	0.0159367	0.0135068	3495	tags=43%, list=22%, signal=34%	5468/718/4792/9619/3569/10938/32/338/4790/3690/948/6720/9641/5771/51099/114885/1374/10062/1149
GOBP_EXTRACELLULAR_MATRIX_CONSTITUENT_SECRETION	GOBP_EXTRACELLULAR_MATRIX_CONSTITUENT_SECRETION	10	0.777577	1.8636	0.000709256	0.0159543	0.0135217	2538	tags=70%, list=16%, signal=59%	183/7133/650/7132/2022/55151/4851
GOBP_RESPONSE_TO_TYPE_I_INTERFERON	GOBP_RESPONSE_TO_TYPE_I_INTERFERON	55	0.475903	1.80759	0.000712733	0.0159969	0.0135578	3220	tags=44%, list=20%, signal=35%	3716/8772/10410/11140/4615/10581/8519/3429/3455/3665/103/84166/5770/81030/9641/7474/4599/5771/5777/81844/4938/56339/4940/51441
GOBP_NEGATIVE_REGULATION_OF_RESPONSE_TO_EXTERNAL_STIMULUS	GOBP_NEGATIVE_REGULATION_OF_RESPONSE_TO_EXTERNAL_STIMULUS	358	0.297416	1.46267	0.000734086	0.0164396	0.013933	3259	tags=30%, list=21%, signal=25%	56963/5468/10509/114897/7538/3055/6397/7010/79651/240/100/11326/7001/634/10162/84868/5580/9314/1843/55527/199/6850/5328/4067/6347/2896/10501/5045/11213/3428/114548/2268/3106/11027/9021/6376/7128/7133/5925/5728/2358/10019/3949/5156/5054/3965/135228/64127/7132/6737/4790/6696/89790/22900/6405/5740/7057/57817/103/116443/7035/84166/2629/3133/8482/58189/4057/56833/4846/64218/54941/10221/947/6259/7474/5…
GOBP_RESPONSE_TO_CHEMOKINE	GOBP_RESPONSE_TO_CHEMOKINE	85	0.420613	1.71433	0.000741592	0.016571	0.0140443	4274	tags=48%, list=27%, signal=35%	1843/1230/6357/6347/2920/6376/10019/3091/9943/6355/6387/81704/3627/729230/6366/6363/10663/65125/6372/6369/1236/6354/2919/1234/1235/10519/6356/9353/7066/10344/6374/1232/27347/5197/2840/6361/5196/6348/6373/6368/80149
GOBP_REGULATION_OF_INTRINSIC_APOPTOTIC_SIGNALING_PATHWAY	GOBP_REGULATION_OF_INTRINSIC_APOPTOTIC_SIGNALING_PATHWAY	147	0.362029	1.59937	0.000755555	0.0168457	0.0142772	3300	tags=35%, list=21%, signal=28%	79156/6280/7494/6279/4609/7009/4487/5329/6648/1032/6591/10961/4582/25946/2023/9368/637/857/581/3091/7466/4318/9709/29108/53832/6387/1984/2907/84447/51588/572/5770/754/7157/972/8876/5598/259230/5326/11035/3303/5771/8575/7178/1654/3065/5034/4690/3070/6154/10955
GOCC_RNA_POLYMERASE_COMPLEX	GOCC_RNA_POLYMERASE_COMPLEX	87	-0.425891	-1.72718	0.00075726	0.0168465	0.0142779	3523	tags=39%, list=22%, signal=31%	2959/8295/404672/4646/2957/2960/2962/5437/9400/6884/6881/1022/51728/2963/2965/2071/9646/2068/54623/5438/5432/84265/123169/5441/2968/548644/5422/6872/55703/4331/10621/5436/8464/64425
GOBP_CELLULAR_RESPONSE_TO_PEPTIDE	GOBP_CELLULAR_RESPONSE_TO_PEPTIDE	330	0.292799	1.42612	0.000769463	0.0170804	0.014476	2647	tags=27%, list=17%, signal=23%	10135/5468/6774/29904/7494/5641/5588/8412/185/4609/896/55971/81565/634/5905/1535/2875/5166/5580/328/4067/2888/3416/183/28999/2885/8767/55198/5106/54206/4218/9021/2203/857/5925/5447/2358/3397/858/23516/55022/79746/64127/8651/10333/4790/3177/23191/55625/3553/2309/3158/51043/7099/8615/5458/10365/948/10392/1445/5770/2805/23433/5970/8013/1394/6778/7157/2865/3164/8914/6720/5170/10603/1979/4644/8837/414…
HP_ABNORMAL_CEREBELLAR_VERMIS_MORPHOLOGY	HP_ABNORMAL_CEREBELLAR_VERMIS_MORPHOLOGY	255	-0.317055	-1.50064	0.000773823	0.0171395	0.0145262	3578	tags=36%, list=23%, signal=28%	124997/403/90416/8295/11340/28952/2806/132884/343035/701/1376/3265/22897/8239/6491/23384/2705/3000/1801/84314/5147/51684/9742/79023/79659/2232/55624/54974/7737/26278/699/29072/9702/22930/1282/128637/79068/200894/492/27031/83696/7287/3912/10464/54880/10585/4953/55812/57545/29954/5500/23203/79600/547/27286/57187/80210/8481/8642/84188/26160/3899/1742/54903/55770/79633/23064/8450/4208/4750/80184/7703…
GOBP_EPITHELIAL_CELL_PROLIFERATION	GOBP_EPITHELIAL_CELL_PROLIFERATION	370	0.289469	1.42955	0.000776906	0.0171701	0.0145521	2591	tags=26%, list=16%, signal=22%	5468/7049/5909/6774/7494/130367/7538/1051/185/7010/240/4609/130497/687/634/2624/26277/1535/5796/1021/3569/1992/2683/1028/3037/7039/6591/29128/5613/2081/2752/6347/2896/3162/10468/5604/54206/857/581/7128/5925/728/79805/5728/116039/3592/2252/60675/3487/3397/858/3091/864/80139/650/135228/64127/116844/23385/4893/55840/1910/6239/3690/3725/7057/6387/3987/151306/94/6664/572/1601/8013/6778/653/49860/5293/…
GOMF_AMIDE_BINDING	GOMF_AMIDE_BINDING	363	0.294176	1.44895	0.000781577	0.0172356	0.0146076	3500	tags=31%, list=22%, signal=25%	51645/5468/30835/2289/4792/929/5660/80142/1471/8685/5360/9536/30819/6890/6891/55353/3689/37/3684/2286/10288/2217/11014/6256/3416/7433/8140/32/5045/27232/3106/10267/9445/9221/10148/2358/1889/3949/2350/3030/712/64127/10333/25974/9546/1910/3842/28976/6342/290/3122/7099/2194/5306/10857/2028/9478/948/10268/6729/29927/3133/3837/3107/5534/6730/5970/3838/3136/1394/3117/23633/285755/972/65977/3105/5480/94…
GOBP_FEAR_RESPONSE	GOBP_FEAR_RESPONSE	35	-0.543954	-1.85919	0.000788232	0.0173344	0.0146913	1971	tags=37%, list=13%, signal=33%	1803/57679/1815/7349/4208/2131/477/596/5179/64854/4192/116372/348
GOBP_CARDIAC_CELL_FATE_COMMITMENT	GOBP_CARDIAC_CELL_FATE_COMMITMENT	13	0.721882	1.91769	0.000789488	0.0173344	0.0146913	855	tags=31%, list=5%, signal=29%	3516/64321/1482/6910
GOBP_TRANSITION_METAL_ION_TRANSPORT	GOBP_TRANSITION_METAL_ION_TRANSPORT	95	0.403619	1.68366	0.000800975	0.0175322	0.014859	2317	tags=32%, list=15%, signal=27%	1318/55240/81894/79689/4504/387849/1317/27173/29985/4891/6556/6536/261729/23516/286133/2512/1356/3658/3934/57817/6948/55858/10058/10057/4057/55640/7781/567/57130/57192
HP_ABNORMAL_CIRCULATING_IGA_LEVEL	HP_ABNORMAL_CIRCULATING_IGA_LEVEL	65	0.459263	1.78096	0.000801968	0.0175322	0.014859	2827	tags=38%, list=18%, signal=32%	641/100/7454/51604/5580/6850/5696/958/3575/3592/84433/5373/6948/1457/7374/3117/5293/79087/3561/4791/3594/115650/930/8517/3119
HP_POLYMICROGYRIA	HP_POLYMICROGYRIA	219	-0.326775	-1.51857	0.000806277	0.0175745	0.0148948	3480	tags=36%, list=22%, signal=28%	8295/1284/8504/9354/2222/2904/5192/1376/5296/5610/2902/55670/2036/55777/23152/8738/56479/79882/51684/4659/55624/6608/6418/22930/1282/28960/5824/128637/1718/200894/83696/9896/80781/91875/10464/8831/10585/4953/284403/5080/54820/11253/29954/6925/8270/57572/79600/23043/547/27286/815/81562/9439/80210/3176/9361/54903/51185/55325/8450/1281/9326/10243/79147/10319/10771/25776/79791/5290/10522/1778/57551/4…
GOBP_REGULATION_OF_LYMPHOCYTE_APOPTOTIC_PROCESS	GOBP_REGULATION_OF_LYMPHOCYTE_APOPTOTIC_PROCESS	54	0.476588	1.7978	0.000807382	0.0175745	0.0148948	2473	tags=37%, list=16%, signal=31%	5588/604/6482/100/8772/4067/3575/581/5728/695/3091/3965/81704/7157/972/155038/1831/7474/11035/171558
GOBP_ALPHA_BETA_T_CELL_PROLIFERATION	GOBP_ALPHA_BETA_T_CELL_PROLIFERATION	37	0.550468	1.92219	0.000815838	0.0177204	0.0150184	2263	tags=46%, list=14%, signal=39%	7048/868/1794/2000/8764/7292/6850/8767/10148/3965/284194/1604/51043/3133/729230/57630/3105
HP_STOMATITIS	HP_STOMATITIS	56	0.474474	1.80851	0.000833968	0.0180753	0.0153192	3252	tags=45%, list=21%, signal=36%	6774/4689/5580/3569/1230/8942/114548/3106/3592/5914/64127/25974/9948/7099/3557/3702/6729/3117/54941/7704/10312/3119/5371/959/10379
GOCC_CYTOPLASMIC_DYNEIN_COMPLEX	GOCC_CYTOPLASMIC_DYNEIN_COMPLEX	17	-0.673789	-1.93394	0.000844551	0.0182408	0.0154595	1866	tags=59%, list=12%, signal=52%	51626/51143/6993/51164/83658/7175/1778/6990/8655/1783
GOCC_RNA_POLYMERASE_II_HOLOENZYME	GOCC_RNA_POLYMERASE_II_HOLOENZYME	65	-0.458814	-1.77673	0.000845215	0.0182408	0.0154595	3523	tags=43%, list=22%, signal=34%	2959/8295/404672/4646/2957/2960/2962/5437/9400/6884/6881/1022/2963/2965/2071/9646/2068/54623/5438/5432/123169/5441/2968/548644/6872/4331/5436/8464
GOBP_POSITIVE_REGULATION_OF_ENDOTHELIAL_CELL_APOPTOTIC_PROCESS	GOBP_POSITIVE_REGULATION_OF_ENDOTHELIAL_CELL_APOPTOTIC_PROCESS	15	0.688467	1.91403	0.000852997	0.0183694	0.0155686	3259	tags=53%, list=21%, signal=42%	57124/6347/958/7057/2309/3676/959/5335
GOBP_NEGATIVE_REGULATION_OF_RESPONSE_TO_BIOTIC_STIMULUS	GOBP_NEGATIVE_REGULATION_OF_RESPONSE_TO_BIOTIC_STIMULUS	101	0.402333	1.68971	0.000855856	0.0183918	0.0155875	3800	tags=43%, list=24%, signal=33%	5468/6397/11326/7001/634/84868/2896/11213/3428/3106/11027/7128/3965/6737/22900/103/84166/3133/4057/56833/259307/54941/10221/1378/708/3105/55061/6318/5771/10875/9111/4938/54625/56339/3805/384/4940/51441/3134/10062/7105/22933/5272
GOBP_PROSTANOID_BIOSYNTHETIC_PROCESS	GOBP_PROSTANOID_BIOSYNTHETIC_PROCESS	27	0.588282	1.93669	0.000864328	0.0185344	0.0157084	2847	tags=44%, list=18%, signal=36%	5730/2171/80142/9536/255189/6916/3553/5740/972/221955/1907/5742
GOCC_MEMBRANE_MICRODOMAIN	GOCC_MEMBRANE_MICRODOMAIN	307	0.300675	1.45795	0.000875115	0.018726	0.0158707	2792	tags=27%, list=18%, signal=23%	6386/7048/868/481/3055/6281/6513/7010/8772/929/91663/23017/203068/11252/3689/3684/5868/2040/3037/84790/2319/330/107/4067/1509/51338/9368/5045/3162/10287/857/10630/7133/5359/8692/5979/476/695/858/28514/79180/871/10333/7132/684/1910/84433/1604/5740/8797/302/7035/7462/948/148/6401/1445/3098/23433/4846/6778/4864/8737/10855/1820/79870/55600/1378/284/8837/2824/999/23673/3667/4118/920/23180/930/4137/403…
GOMF_SOLUTE_PROTON_SYMPORTER_ACTIVITY	GOMF_SOLUTE_PROTON_SYMPORTER_ACTIVITY	25	0.604878	1.93702	0.000880043	0.0187752	0.0159125	3000	tags=48%, list=19%, signal=39%	51296/83733/79751/6565/4891/153201/5250/113655/114134/56606/206358/64116
GOBP_CELLULAR_RESPONSE_TO_LIPOPROTEIN_PARTICLE_STIMULUS	GOBP_CELLULAR_RESPONSE_TO_LIPOPROTEIN_PARTICLE_STIMULUS	31	0.573654	1.93941	0.000884183	0.0187752	0.0159125	2020	tags=42%, list=13%, signal=37%	5468/2207/4615/3689/9619/148022/968/6850/3949/10333/7099/948/4864
GOBP_SUPEROXIDE_ANION_GENERATION	GOBP_SUPEROXIDE_ANION_GENERATION	42	0.532034	1.90694	0.00088446	0.0187752	0.0159125	1342	tags=31%, list=9%, signal=28%	1535/1536/3689/4689/3684/5580/6648/6850/84329/183/7305/2358/64581
GOBP_POSITIVE_REGULATION_OF_LEUKOCYTE_CHEMOTAXIS	GOBP_POSITIVE_REGULATION_OF_LEUKOCYTE_CHEMOTAXIS	89	0.405655	1.66408	0.000884851	0.0187752	0.0159125	2677	tags=37%, list=17%, signal=31%	5641/3569/1230/199/3570/6504/57118/728/719/2358/3592/5880/9943/5054/3965/1435/79647/7057/6387/6688/1436/7941/3627/729230/6366/6363/972/7474/65125/708/1236/1907/6354
HP_RECURRENT_VIRAL_INFECTIONS	HP_RECURRENT_VIRAL_INFECTIONS	50	0.479578	1.77814	0.000891271	0.0188718	0.0159943	2369	tags=32%, list=15%, signal=27%	641/3716/100/7454/2624/1536/3575/695/81704/3431/6729/81622/5293/3561/4791/10312
GOBP_HOMOLOGOUS_CHROMOSOME_SEGREGATION	GOBP_HOMOLOGOUS_CHROMOSOME_SEGREGATION	39	-0.525472	-1.84347	0.000896817	0.0189495	0.0160602	3169	tags=38%, list=20%, signal=31%	285498/9134/10744/55063/27030/10919/9985/56158/4292/84944/5885/29893/472/57820/7013
GOBP_ACTOMYOSIN_STRUCTURE_ORGANIZATION	GOBP_ACTOMYOSIN_STRUCTURE_ORGANIZATION	184	-0.339856	-1.54356	0.000902514	0.0190301	0.0161284	3006	tags=30%, list=19%, signal=25%	399687/2036/11155/8048/8476/25802/6714/22899/5734/84033/6093/51778/22998/4703/585/4070/5629/6385/961/1073/58529/84952/1465/7248/10015/29109/55160/5295/9578/23332/389/84665/6422/7043/10398/9530/23363/7140/859/123016/10580/84978/51466/5058/7082/335/844/90102/57669/257019/3925/442721/4628/7138/79933/825
GOBP_POSITIVE_REGULATION_OF_DNA_BINDING_TRANSCRIPTION_FACTOR_ACTIVITY	GOBP_POSITIVE_REGULATION_OF_DNA_BINDING_TRANSCRIPTION_FACTOR_ACTIVITY	248	0.322199	1.53859	0.000905922	0.0190565	0.0161509	3380	tags=36%, list=21%, signal=29%	5468/6774/6280/5588/6279/8809/3059/55182/4591/4615/10346/148022/3569/2319/6283/28232/107/81603/1660/183/958/11213/8807/56919/85363/8767/114548/5583/857/6376/10987/57118/5728/3304/695/650/3965/23082/64127/10333/7706/6737/29108/84433/64581/3553/7099/57121/7027/5687/948/10392/238/6597/5970/4057/8061/49860/8737/9641/7474/339976/8837/3567/11035/1896/7098/6788/3303/51389/58484/4914/8517/8877/10519/3656…
GOBP_CD4_POSITIVE_ALPHA_BETA_T_CELL_DIFFERENTIATION	GOBP_CD4_POSITIVE_ALPHA_BETA_T_CELL_DIFFERENTIATION	77	0.42174	1.67758	0.000907544	0.0190565	0.0161509	2393	tags=35%, list=15%, signal=30%	64332/6774/8809/604/602/3569/7292/3570/10538/8767/114548/5914/864/942/3965/8651/5971/3566/51043/3122/54440/6778/6363/64218/57630/3594/114836
GOBP_TRANSPORT_ALONG_MICROTUBULE	GOBP_TRANSPORT_ALONG_MICROTUBULE	133	-0.372537	-1.62103	0.000911397	0.0190977	0.0161858	2795	tags=35%, list=18%, signal=29%	9638/9742/51566/79659/8409/2647/667/57584/10239/199223/63971/6647/89941/351/51098/51626/79989/80173/10749/54820/3797/28981/55081/547/26958/22906/5813/6794/26160/79443/7314/80208/636/23557/5590/1778/5870/8100/1639/66008/25999/7345/4130/22920/4133/10947
GOBP_TOLERANCE_INDUCTION	GOBP_TOLERANCE_INDUCTION	27	0.585979	1.92911	0.000918631	0.0192095	0.0162805	1743	tags=41%, list=11%, signal=36%	7048/868/84868/10288/4067/11213/3106/7128/3965/11006/3133
GOBP_DNA_REPAIR	GOBP_DNA_REPAIR	415	-0.27796	-1.38617	0.0009292	0.0193903	0.0164338	2926	tags=26%, list=19%, signal=22%	5976/57646/84268/65123/4173/348654/6240/84309/9400/54780/54465/23411/672/11284/5395/7737/7515/29072/26122/51548/54386/11232/5426/4913/1022/197370/55611/79677/6419/5884/55063/55183/79068/10273/1643/7398/23583/27030/10293/729475/91875/6944/5981/51366/2965/7507/3146/2071/7341/5429/79661/57599/4436/9985/2068/56158/56949/54778/4292/5438/133746/5378/5883/25836/80119/5885/27343/10973/3297/2968/5985/2414…
GOBP_POSITIVE_REGULATION_OF_LYMPHOCYTE_MIGRATION	GOBP_POSITIVE_REGULATION_OF_LYMPHOCYTE_MIGRATION	36	0.539494	1.89179	0.000938256	0.0195389	0.0165597	2677	tags=42%, list=17%, signal=35%	8772/8764/199/9943/29108/6387/81704/3627/729230/6366/7474/65125/83692/3676/6354
HP_GINGIVAL_BLEEDING	HP_GINGIVAL_BLEEDING	52	0.480715	1.80184	0.000940553	0.0195465	0.0165661	1677	tags=31%, list=11%, signal=28%	715/2157/6774/2162/7454/4615/2153/10068/90411/5914/716/950/3690/3998/63916/2629
GOBP_ACTIN_FILAMENT_POLYMERIZATION	GOBP_ACTIN_FILAMENT_POLYMERIZATION	141	0.364065	1.59865	0.00094681	0.0196361	0.0166421	3468	tags=36%, list=22%, signal=28%	23580/11170/10435/10095/3055/91663/3059/7454/55971/10787/10094/5580/9050/11151/11135/7111/199/90952/81873/2885/25/8522/10093/23191/29108/118/9168/5962/55761/5216/6366/5581/5063/85464/10458/6369/1236/54434/10109/10602/2017/84501/6356/9051/9353/3071/5756/4690/9026/10344/57580
HP_MEDIAL_FLARING_OF_THE_EYEBROW	HP_MEDIAL_FLARING_OF_THE_EYEBROW	24	-0.60063	-1.8853	0.000951236	0.0196875	0.0166856	2069	tags=54%, list=13%, signal=47%	585/583/10806/79738/80173/26160/54903/80184/84100/54840/4867/123016/54585
GOBP_POSITIVE_REGULATION_OF_CYTOKINE_PRODUCTION_INVOLVED_IN_IMMUNE_RESPONSE	GOBP_POSITIVE_REGULATION_OF_CYTOKINE_PRODUCTION_INVOLVED_IN_IMMUNE_RESPONSE	64	0.462508	1.79194	0.000953854	0.0197013	0.0166973	2263	tags=42%, list=14%, signal=36%	8809/8764/148022/3569/7292/7805/8140/114548/9188/6504/64127/64581/1604/3553/7099/948/54440/3133/3098/8482/8013/2865/972/7474/567/1653/3105
HP_VISCERAL_ANGIOMATOSIS	HP_VISCERAL_ANGIOMATOSIS	17	0.661665	1.88899	0.000968462	0.0199622	0.0169184	1647	tags=53%, list=10%, signal=47%	3417/7010/3418/11014/5728/2776/2022/3845/94
GOBP_MYELOID_DENDRITIC_CELL_ACTIVATION	GOBP_MYELOID_DENDRITIC_CELL_ACTIVATION	28	0.590348	1.95887	0.000977078	0.0200979	0.0170335	1450	tags=39%, list=9%, signal=36%	7048/3516/1794/55509/84868/10538/6504/4055/5971/29108/6688
GOCC_PEPTIDASE_COMPLEX	GOCC_PEPTIDASE_COMPLEX	100	0.394195	1.65683	0.000979029	0.0200979	0.0170335	4160	tags=46%, list=26%, signal=34%	8547/9789/51604/5704/5694/5329/51377/5328/5696/6687/9690/23326/5713/5698/2219/5709/28972/5691/5687/9097/23198/5707/5714/7415/11047/5685/60559/5721/10629/5686/5684/5887/10197/6878/5688/6883/5715/157708/10213/5682/2152/5708/5693/9861/56970/5706
GOMF_CADHERIN_BINDING	GOMF_CADHERIN_BINDING	295	0.307516	1.48973	0.00100361	0.0205607	0.0174257	3288	tags=32%, list=21%, signal=25%	9588/29091/226/3417/3939/22905/8496/55971/3054/11252/5905/28513/85456/23348/11135/5694/22827/10938/1453/2023/1399/51100/9531/6455/55357/6164/79180/5861/7706/128866/9685/7534/8428/22919/10606/1983/118/302/4854/6159/2194/6520/5962/6286/3309/8615/7529/4179/5062/26130/1265/5499/5901/7094/5770/8407/6152/5052/5216/1192/6282/11313/5093/27044/9689/6811/8607/10458/55742/1010/26156/999/8301/1003/26136/3303…
GOCC_CONTRACTILE_FIBER	GOCC_CONTRACTILE_FIBER	222	-0.322945	-1.50391	0.00102561	0.020969	0.0177717	3001	tags=33%, list=19%, signal=27%	59/6717/6341/11155/8048/6262/23676/25802/6546/2483/26548/4659/6606/87/2697/84033/6607/667/10049/51778/10273/4703/114907/6331/274/8087/9456/7134/11346/127495/6385/1073/58529/1465/4636/51164/6794/58498/286/7125/84665/800/22927/10398/23363/23336/8736/7140/1674/6711/283807/3741/859/129446/79026/7170/140465/6840/3611/55800/4632/3753/7137/6263/5058/8470/844/91624/91977/9260/442721/7138/79933/825
HP_POLYDACTYLY	HP_POLYDACTYLY	223	-0.324651	-1.51258	0.0010334	0.0210855	0.0178704	4490	tags=43%, list=29%, signal=31%	55593/26154/9371/2736/1947/658/3643/83479/2260/2033/6469/51259/64840/26146/3481/1063/6496/3339/10277/55212/7547/23288/403/8022/51/28952/132884/7046/5626/5296/129880/22897/2313/8239/6491/84314/5147/51684/9742/23394/79659/23133/6608/2697/200894/27031/585/583/10806/5518/10464/8831/79738/51098/51626/80173/421/5324/28981/57545/79600/55081/10735/5813/80210/8481/26160/2261/3899/54903/8820/2627/4750/8018…
GOBP_MICROTUBULE_BASED_MOVEMENT	GOBP_MICROTUBULE_BASED_MOVEMENT	292	-0.298985	-1.43337	0.00104435	0.021266	0.0180234	2902	tags=26%, list=18%, signal=22%	347732/11004/9638/9742/51566/64518/79659/85478/8409/2647/3801/667/79925/246176/1770/161514/57584/10239/27031/199223/585/63971/583/54970/6647/56992/23303/89941/351/51098/51626/79989/80173/25809/55605/10749/54820/3797/28981/51143/55081/3476/547/26958/23230/22906/5813/6993/8481/6794/26160/79443/7314/80208/4134/636/83658/23557/5590/79582/1778/5870/6990/374654/8100/1639/27148/66008/25999/7345/4130/178…
GOBP_ORGAN_OR_TISSUE_SPECIFIC_IMMUNE_RESPONSE	GOBP_ORGAN_OR_TISSUE_SPECIFIC_IMMUNE_RESPONSE	25	0.599472	1.91971	0.00104646	0.0212661	0.0180235	5194	tags=68%, list=33%, signal=46%	3569/820/3570/6036/64127/4057/6170/2865/5319/2867/1667/1671/5284/1672/6375/6037/337
GOBP_CELLULAR_RESPONSE_TO_CHEMICAL_STRESS	GOBP_CELLULAR_RESPONSE_TO_CHEMICAL_STRESS	299	0.295282	1.429	0.00105013	0.0212847	0.0180393	3601	tags=35%, list=23%, signal=28%	488/2034/4257/6513/240/4609/135112/4504/7001/5796/5580/3569/10068/5603/655/6648/199/328/5601/2081/231/3162/25/54206/84557/857/7128/3304/695/388/3091/9943/5156/4313/4318/10333/5971/406/2395/8428/7295/59338/79109/3725/2309/7099/5074/51719/2021/140809/2629/10365/948/572/558/5052/5970/25824/8013/2054/2353/4846/6778/7157/8737/29957/8876/5598/5151/55144/11035/9817/116988/468/56616/3303/51389/4137/1894/…
GOBP_NEGATIVE_REGULATION_OF_LIPOPOLYSACCHARIDE_MEDIATED_SIGNALING_PATHWAY	GOBP_NEGATIVE_REGULATION_OF_LIPOPOLYSACCHARIDE_MEDIATED_SIGNALING_PATHWAY	10	0.766374	1.83675	0.00105284	0.0212847	0.0180393	2072	tags=60%, list=13%, signal=52%	7001/11027/7128/22900/4057/10221
GOMF_MHC_PROTEIN_COMPLEX_BINDING	GOMF_MHC_PROTEIN_COMPLEX_BINDING	34	0.541671	1.87344	0.0010537	0.0212847	0.0180393	3358	tags=50%, list=21%, signal=39%	481/3126/10288/3122/3117/3108/972/567/3113/920/3119/311/55080/3312/3112/975/3125
HP_ABNORMAL_CIRCULATING_CARBOXYLIC_ACID_CONCENTRATION	HP_ABNORMAL_CIRCULATING_CARBOXYLIC_ACID_CONCENTRATION	213	0.325247	1.52211	0.00105714	0.0212982	0.0180508	3301	tags=31%, list=21%, signal=24%	4524/6513/2109/3054/5825/11222/10157/3418/5328/2752/8942/27232/26227/2110/9056/2203/7355/3592/64087/3043/25821/594/9377/25974/6005/3930/587/1352/51218/191/54968/6729/29958/5589/3098/7173/5052/4846/132158/80270/132/389434/6718/3594/29968/8803/10295/2108/1373/445/6573/57017/5230/435/4190/4285/10166/1340/2539/7849/1244/84693/55163/6689/5860
HP_CARDIOMEGALY	HP_CARDIOMEGALY	115	0.38356	1.64227	0.0010593	0.0212982	0.0180508	2184	tags=26%, list=14%, signal=23%	7048/23493/374354/4591/37/1028/26608/3764/5696/22884/171023/3043/3028/650/6584/9377/84163/51085/3930/9275/7276/4607/103/7462/2629/1832/27235/91754/51422/708
HP_ABNORMALITY_OF_THE_GASTRIC_MUCOSA	HP_ABNORMALITY_OF_THE_GASTRIC_MUCOSA	46	0.488121	1.77344	0.00106069	0.0212982	0.0180508	2062	tags=37%, list=13%, signal=32%	5580/26608/6850/6499/7466/4790/84163/22900/51085/3930/3553/9275/3845/7462/3557/2629/8737
HP_MULTICYSTIC_KIDNEY_DYSPLASIA	HP_MULTICYSTIC_KIDNEY_DYSPLASIA	97	-0.402957	-1.66637	0.00106752	0.0213927	0.0181308	4036	tags=43%, list=26%, signal=32%	51259/64840/5190/5189/55212/4629/403/8504/701/5192/129880/55670/2313/147912/25802/84314/9759/699/9702/5824/27031/585/583/10806/79738/80173/57545/79600/25836/5885/8481/26160/54903/80144/9158/80184/84100/25970/2138/4867/123016/54585
GOMF_HISTONE_BINDING	GOMF_HISTONE_BINDING	204	-0.331162	-1.52479	0.00107912	0.0215624	0.0182747	3312	tags=32%, list=21%, signal=25%	84295/79710/148479/84733/22823/9031/115426/23613/81611/23411/81550/6595/23133/9733/54496/6418/90780/55063/26147/5763/10541/27000/152098/6944/474343/4676/7259/1911/114803/54737/9918/84456/9958/6830/4673/57713/65980/8019/8028/51773/4171/29117/6622/23520/10771/5585/23310/169981/8467/6872/55689/26038/8125/26009/79718/57680/5931/11335/5252/56254/139886/51147/3717/51176/4675
HP_ABNORMAL_ARTERIAL_PHYSIOLOGY	HP_ABNORMAL_ARTERIAL_PHYSIOLOGY	145	0.355499	1.56607	0.00108026	0.0215624	0.0182747	2076	tags=26%, list=13%, signal=22%	4624/7048/23493/7049/10269/2717/79184/1230/26608/1482/3106/10370/3592/10019/2050/6696/84163/2022/51085/3930/4000/9275/3845/4854/4607/103/7099/7462/94/189/27235/7157/4625/8974/60/54941/8985
GOBP_CYTOPLASMIC_PATTERN_RECOGNITION_RECEPTOR_SIGNALING_PATHWAY	GOBP_CYTOPLASMIC_PATTERN_RECOGNITION_RECEPTOR_SIGNALING_PATHWAY	52	0.476882	1.78747	0.00114144	0.0227388	0.0192717	3709	tags=50%, list=24%, signal=38%	51296/6397/4792/330/6565/8767/7128/3304/64127/92610/7706/80216/3665/7099/5970/54941/708/345611/3303/26057/4940/5245/23369/329/7105/55601
GOBP_NEGATIVE_REGULATION_OF_LYMPHOCYTE_MEDIATED_IMMUNITY	GOBP_NEGATIVE_REGULATION_OF_LYMPHOCYTE_MEDIATED_IMMUNITY	54	0.470748	1.77577	0.00116434	0.0231494	0.0196197	3164	tags=41%, list=20%, signal=33%	604/634/84868/339390/3575/3106/6504/3965/64127/1604/11006/4179/3133/259307/1378/3105/55061/2213/6318/5777/3805/3071
GOBP_ANTIGEN_PROCESSING_AND_PRESENTATION_OF_PEPTIDE_ANTIGEN_VIA_MHC_CLASS_I	GOBP_ANTIGEN_PROCESSING_AND_PRESENTATION_OF_PEPTIDE_ANTIGEN_VIA_MHC_CLASS_I	28	0.586635	1.94655	0.00117797	0.0233742	0.0198102	3734	tags=57%, list=24%, signal=44%	2207/6890/6891/10437/3416/3106/563/3133/3107/3136/567/3105/55080/3134/64167/3140
HP_PLEURITIS	HP_PLEURITIS	24	0.593319	1.87543	0.00119222	0.0235967	0.0199988	2511	tags=38%, list=16%, signal=32%	2212/1230/3106/3592/64127/7132/7099/2213/3113
GOMF_ACTIVE_TRANSMEMBRANE_TRANSPORTER_ACTIVITY	GOMF_ACTIVE_TRANSMEMBRANE_TRANSPORTER_ACTIVITY	368	0.287813	1.4227	0.00119385	0.0235967	0.0199988	3939	tags=35%, list=25%, signal=26%	488/28231/2542/6523/11309/51296/481/83733/6890/6891/5825/9619/79751/6583/1537/28232/1182/7386/55967/527/10479/3764/291/155066/6510/8140/56996/6565/4891/1186/6556/6536/153201/10351/476/523/23516/8884/5250/4696/113655/120103/6584/9377/9123/8273/6575/285195/4723/10350/6520/81796/81539/9114/9120/10058/10057/84561/55089/388662/6561/53919/4709/4694/57130/340146/4712/23428/114134/9497/84679/6533/56606/4…
GOBP_CELLULAR_RESPONSE_TO_VIRUS	GOBP_CELLULAR_RESPONSE_TO_VIRUS	71	0.435446	1.71038	0.00120191	0.0237096	0.0200944	3709	tags=44%, list=24%, signal=34%	6397/3569/330/114548/581/3592/3091/3965/7706/4790/3665/1984/375/103/3627/6363/54941/9641/708/345611/7098/23076/26057/4938/1654/4940/5245/23369/329/7105/55601
GOMF_MHC_CLASS_II_PROTEIN_COMPLEX_BINDING	GOMF_MHC_CLASS_II_PROTEIN_COMPLEX_BINDING	26	0.584442	1.90243	0.00120967	0.0238162	0.0201848	3358	tags=58%, list=21%, signal=45%	481/3126/3122/3117/3108/972/567/3113/920/3119/311/3312/3112/975/3125
GOBP_NEGATIVE_REGULATION_OF_TUMOR_NECROSIS_FACTOR_SUPERFAMILY_CYTOKINE_PRODUCTION	GOBP_NEGATIVE_REGULATION_OF_TUMOR_NECROSIS_FACTOR_SUPERFAMILY_CYTOKINE_PRODUCTION	56	0.465792	1.77541	0.00121315	0.0238381	0.0202034	4394	tags=55%, list=28%, signal=40%	602/84868/10270/945/11213/54206/6376/7128/6504/5914/3965/64127/7099/11006/558/4057/947/23405/5777/5987/384/9466/7291/1149/54/29126/706/5443/80149/51738/10859
HP_APLASIA_HYPOPLASIA_OF_THE_CEREBELLUM	HP_APLASIA_HYPOPLASIA_OF_THE_CEREBELLUM	406	-0.278087	-1.37959	0.0012158	0.0238439	0.0202083	2952	tags=28%, list=19%, signal=23%	6491/23384/3000/1801/84314/5147/51684/9742/79023/79659/4784/2232/5073/27107/55624/54974/7737/26278/699/29072/9702/2697/55154/22930/1282/9562/128637/6311/79068/10273/200894/492/57231/27031/83696/9896/51013/7287/3912/5518/10464/23499/7443/259266/54880/10585/55812/54820/64072/11253/57545/2068/29954/5500/23203/57572/79600/55656/10735/27286/25836/57187/5885/80210/8481/8642/84188/9474/26160/2261/6095/2…
GOBP_CELLULAR_CARBOHYDRATE_METABOLIC_PROCESS	GOBP_CELLULAR_CARBOHYDRATE_METABOLIC_PROCESS	251	0.310426	1.47789	0.00122553	0.023988	0.0203304	2556	tags=26%, list=16%, signal=22%	5209/6774/114897/3417/10269/9334/5502/3613/5341/2584/90007/3628/54541/5226/2875/5501/5166/2683/3037/3418/3101/4837/32/27232/5106/2203/5260/5728/3487/2720/4952/5836/7360/950/64080/3340/2585/3706/5256/83931/2710/55790/8604/5223/572/3098/5499/5210/2805/8509/27235/7157/10447/51477/11091/51422/2992/5581/2632/3607/89801/5837/10295/55657/3667
GOBP_RNA_POLYADENYLATION	GOBP_RNA_POLYADENYLATION	40	-0.51885	-1.82305	0.00122918	0.0240131	0.0203517	2878	tags=48%, list=18%, signal=39%	64895/79882/22849/51692/6829/53981/351/9646/91746/54623/123169/10768/3297/51585/1479/8189/56254/81608/64506
HP_FATIGABLE_WEAKNESS_OF_RESPIRATORY_MUSCLES	HP_FATIGABLE_WEAKNESS_OF_RESPIRATORY_MUSCLES	56	-0.457072	-1.72947	0.00123868	0.0241519	0.0204693	2624	tags=36%, list=17%, signal=30%	1140/5444/10133/6329/6311/9782/4703/9896/6647/1073/2733/9217/4750/55830/8148/1674/1639/285489/1305/375790
GOMF_OPSONIN_BINDING	GOMF_OPSONIN_BINDING	16	0.683592	1.9348	0.00124516	0.0242314	0.0205367	3216	tags=62%, list=20%, signal=50%	11326/3689/3684/22918/64581/1378/708/5806/325/5245
GOBP_REGULATION_OF_REGULATED_SECRETORY_PATHWAY	GOBP_REGULATION_OF_REGULATED_SECRETORY_PATHWAY	134	0.369527	1.61154	0.0012519	0.0243158	0.0206082	2635	tags=28%, list=17%, signal=23%	488/2242/634/2624/3689/3684/5868/783/8912/107/6850/4067/8673/3162/2268/5873/83849/5880/6813/3965/84062/6812/3566/6688/116443/148/11314/57586/6855/729230/5170/6845/90019/2213/4851/9783/8447
GOBP_NEGATIVE_REGULATION_OF_HUMORAL_IMMUNE_RESPONSE	GOBP_NEGATIVE_REGULATION_OF_HUMORAL_IMMUNE_RESPONSE	15	0.678204	1.88549	0.00125602	0.024349	0.0206364	2663	tags=53%, list=17%, signal=44%	11326/966/1604/4179/1378/55061/2213/5777
GOBP_POSITIVE_REGULATION_OF_CD4_POSITIVE_ALPHA_BETA_T_CELL_DIFFERENTIATION	GOBP_POSITIVE_REGULATION_OF_CD4_POSITIVE_ALPHA_BETA_T_CELL_DIFFERENTIATION	31	0.563917	1.90649	0.00126676	0.0244779	0.0207456	3583	tags=61%, list=23%, signal=47%	64332/7292/8767/114548/5914/942/3965/8651/3566/51043/3122/54440/6363/3594/10892/4602/3071/301/84807
GOBP_MONOSACCHARIDE_METABOLIC_PROCESS	GOBP_MONOSACCHARIDE_METABOLIC_PROCESS	231	0.313904	1.48138	0.00126752	0.0244779	0.0207456	2939	tags=29%, list=19%, signal=24%	5209/2542/114897/226/10269/2171/6513/4609/2584/90007/5226/2875/5166/2683/3101/4837/2023/4122/32/467/231/27232/5106/2203/7355/3487/23516/2720/64080/3636/6515/2585/5236/5373/2819/8604/572/3098/5499/55276/5210/5224/7157/22934/10447/132158/4125/92579/11091/10993/83440/3607/89801/468/10295/55657/3667/5771/10327/6576/3767/5230/9962/8660/5950/4938
GOBP_NEGATIVE_REGULATION_OF_CELL_CELL_ADHESION	GOBP_NEGATIVE_REGULATION_OF_CELL_CELL_ADHESION	171	0.343417	1.55441	0.00127386	0.0245533	0.0208096	3433	tags=40%, list=22%, signal=32%	868/114897/604/1051/91663/11326/7001/27242/634/84868/5580/339390/8764/9314/7292/2615/10288/7805/25/10019/864/942/1511/80139/650/3965/57162/8651/284194/3566/6387/51043/6688/5074/5962/11006/3557/11314/9647/6366/259307/56253/972/5598/65125/1378/8379/2213/999/4851/445/5771/79626/5777/10875/2064/4771/56339/2267/2737/375056/384/3071/51441/6441/10459/7471/301/239
GOBP_RESPONSE_TO_INSULIN	GOBP_RESPONSE_TO_INSULIN	232	0.319488	1.51197	0.00129508	0.0249149	0.021116	2647	tags=28%, list=17%, signal=23%	10135/5468/29904/7494/5588/8412/6513/4609/896/55971/81565/634/2875/5166/5580/4067/2888/3416/183/28999/2885/55198/5106/54206/4218/9021/2203/5925/858/23516/55022/22937/79746/3030/8651/3177/23191/3636/55625/3553/3158/51043/8615/5458/5770/2805/23433/4435/2865/6720/5170/10603/1979/4644/8837/4149/9663/10458/51762/2650/5791/3667/51083/5771
GOBP_POSITIVE_REGULATION_OF_T_CELL_MEDIATED_CYTOTOXICITY	GOBP_POSITIVE_REGULATION_OF_T_CELL_MEDIATED_CYTOTOXICITY	28	0.583465	1.93603	0.00130581	0.0250735	0.0212504	2285	tags=39%, list=15%, signal=34%	8772/3106/3592/563/5817/3122/3133/3136/567/3105/3594
GOBP_REGULATION_OF_SPROUTING_ANGIOGENESIS	GOBP_REGULATION_OF_SPROUTING_ANGIOGENESIS	35	0.537295	1.87183	0.00133142	0.0255168	0.0216261	2583	tags=46%, list=16%, signal=38%	22905/3716/240/634/9314/2752/56999/29924/28514/7057/3678/10365/5170/57381/4086/1870
GOBP_CELLULAR_RESPONSE_TO_INSULIN_STIMULUS	GOBP_CELLULAR_RESPONSE_TO_INSULIN_STIMULUS	184	0.336422	1.5377	0.00134052	0.0256425	0.0217327	2379	tags=28%, list=15%, signal=24%	10135/5468/29904/7494/5588/8412/4609/896/55971/81565/634/2875/5166/5580/2888/3416/183/2885/55198/5106/54206/4218/9021/2203/5925/858/23516/55022/79746/8651/3177/23191/55625/3553/3158/51043/8615/5458/5770/2805/23433/2865/6720/5170/10603/1979/4644/8837/9663/10458/51762
GOBP_NEGATIVE_REGULATION_OF_LEUKOCYTE_PROLIFERATION	GOBP_NEGATIVE_REGULATION_OF_LEUKOCYTE_PROLIFERATION	84	0.421087	1.71334	0.00136206	0.0260052	0.0220401	2793	tags=38%, list=18%, signal=32%	868/1051/11326/27242/84868/339390/8764/2615/10288/4067/7305/4332/7128/695/942/3965/57162/6355/284194/51043/5074/11006/6664/11314/259307/56253/1378/8379/2213/51083/5777/2064
GOBP_REGULATED_EXOCYTOSIS	GOBP_REGULATED_EXOCYTOSIS	219	0.317817	1.49248	0.00137521	0.0261925	0.0221988	2635	tags=26%, list=17%, signal=22%	488/5730/93664/3055/5341/2242/10972/634/2624/3689/3684/5868/783/11151/8912/107/6850/4067/8673/3162/2268/5873/83849/695/5880/261729/6813/3965/594855/84062/6812/3566/6688/116443/7462/8676/80223/148/11314/1488/57586/6855/729230/8013/2054/51150/5293/5170/9342/6845/90019/2213/4851/9783/80331/8447
HP_ABNORMALITY_OF_THE_SYNOVIA	HP_ABNORMALITY_OF_THE_SYNOVIA	292	-0.296133	-1.4197	0.00137705	0.0261925	0.0221988	3056	tags=28%, list=19%, signal=23%	411/2313/57531/8239/7531/538/1289/79659/4784/672/1277/55699/5528/2178/6608/2697/9451/60681/9179/673/4703/9896/1861/51098/10585/6885/29954/9321/57222/207/10735/1073/25836/57187/10717/1278/5885/8481/1857/1290/2261/3899/9361/6843/2530/55325/1281/55835/10243/8218/79147/29089/23363/29920/6662/5176/2138/9915/89910/83987/7140/2131/633/9719/1300/2273/2743/7042/7170/2121/134218/7067/78989/1311/5648/22872/…
GOBP_CELLULAR_RESPONSE_TO_PEPTIDE_HORMONE_STIMULUS	GOBP_CELLULAR_RESPONSE_TO_PEPTIDE_HORMONE_STIMULUS	267	0.306431	1.47025	0.00138161	0.0262298	0.0222304	2647	tags=27%, list=17%, signal=23%	10135/5468/6774/29904/7494/5588/8412/185/4609/896/55971/81565/634/5905/1535/2875/5166/5580/328/4067/2888/3416/183/2885/55198/5106/54206/4218/9021/2203/857/5925/5447/858/23516/55022/79746/8651/4790/3177/23191/55625/3553/3158/51043/8615/5458/1445/5770/2805/23433/5970/8013/1394/6778/2865/3164/6720/5170/10603/1979/4644/8837/4149/9663/10458/51762/5791/3667/1373/445/5771
GOCC_CILIARY_PLASM	GOCC_CILIARY_PLASM	83	-0.423497	-1.70512	0.00139205	0.0263784	0.0223564	3988	tags=37%, list=25%, signal=28%	26146/1063/55212/144132/2622/150737/92104/129880/51473/9742/79659/85478/199221/5289/1770/30849/200894/51626/55812/11337/55081/114327/9474/26160/4134/84100/79582/83544/25981/22920/55329
GOBP_REGULATION_OF_THE_FORCE_OF_HEART_CONTRACTION	GOBP_REGULATION_OF_THE_FORCE_OF_HEART_CONTRACTION	24	0.587646	1.8575	0.00141402	0.0267446	0.0226667	2018	tags=46%, list=13%, signal=40%	488/4624/4634/153/857/476/4633/4635/148/4846/4625
GOBP_REGULATION_OF_EXOCYTOSIS	GOBP_REGULATION_OF_EXOCYTOSIS	192	0.331108	1.51744	0.00142842	0.0269664	0.0228547	1900	tags=20%, list=12%, signal=18%	488/6386/29091/93664/2242/11141/634/2624/3689/3684/5868/783/8912/107/6850/4067/8673/3162/2268/4218/5873/83849/5880/6813/3965/9367/5898/84062/9146/6812/3566/6688/116443/148/11314/4905/57586/6855/729230
GOBP_IMPORT_ACROSS_PLASMA_MEMBRANE	GOBP_IMPORT_ACROSS_PLASMA_MEMBRANE	168	0.33922	1.53229	0.00144415	0.027132	0.022995	3700	tags=39%, list=23%, signal=30%	6523/51296/481/6513/56262/6583/10479/3764/6510/9368/183/8140/56996/6565/3757/6536/51703/6518/476/261729/23516/8884/2350/120103/6541/5997/6515/285195/10021/7057/6520/948/10268/84561/483/3762/486/65125/55144/23428/84679/6533/25800/6573/206358/6339/3767/6524/8660/23204/6507/64116/65268/2348/6543/6548/11254/6542/6505/65266/6337/3772/84230/5621/3773
GOBP_POSITIVE_REGULATION_OF_REGULATORY_T_CELL_DIFFERENTIATION	GOBP_POSITIVE_REGULATION_OF_REGULATORY_T_CELL_DIFFERENTIATION	19	0.635448	1.87429	0.00144516	0.027132	0.022995	2183	tags=53%, list=14%, signal=45%	604/10288/3965/8651/2309/3122/11006/4179/259307/1378
HP_HIP_DISLOCATION	HP_HIP_DISLOCATION	209	-0.325086	-1.50019	0.00144525	0.027132	0.022995	3171	tags=30%, list=20%, signal=24%	5832/30008/2313/57531/8239/7531/538/1289/4784/672/1277/55699/5528/2178/6608/2697/9451/4703/9896/1861/10585/6885/29954/57222/207/10735/1073/25836/1278/5885/8481/1857/1290/3899/9361/6843/2530/1281/10243/8218/79147/29089/23363/29920/6662/2138/9915/89910/83987/7140/9719/2273/2743/7170/134218/7067/78989/5648/22872/1305/375790/165/2535
GOBP_HOMOTYPIC_CELL_CELL_ADHESION	GOBP_HOMOTYPIC_CELL_CELL_ADHESION	86	0.409483	1.67667	0.00145005	0.0271715	0.0230286	2054	tags=31%, list=13%, signal=27%	114897/5588/5341/3716/634/5580/3569/5329/6850/4067/1829/83706/10630/3043/10019/5156/1511/80139/84034/6812/10076/3690/5962/1832/7094/1192/60
HP_FRECKLING	HP_FRECKLING	42	-0.515614	-1.82806	0.00147542	0.0275958	0.0233882	2504	tags=38%, list=16%, signal=32%	54386/1643/673/1030/7507/2071/6885/1019/2068/5500/4292/2074/7508/2073/7306/5781
GOBP_NATURAL_KILLER_CELL_MEDIATED_IMMUNITY	GOBP_NATURAL_KILLER_CELL_MEDIATED_IMMUNITY	69	0.441978	1.72438	0.00148444	0.0277131	0.0234876	3894	tags=42%, list=25%, signal=32%	203068/634/84868/11151/3106/5873/3592/5817/3965/127544/3133/7409/5052/56253/3105/6845/114836/6318/5777/353091/3811/3805/3916/3134/23207/79465/5272/164/1054
GOBP_T_CELL_CHEMOTAXIS	GOBP_T_CELL_CHEMOTAXIS	25	0.591272	1.89345	0.00149096	0.0277836	0.0235473	4853	tags=64%, list=31%, signal=44%	9943/3627/729230/6366/5293/58191/7474/65125/284114/10344/1667/27347/6348/6373/6278/6375
GOBP_DEFINITIVE_HEMOPOIESIS	GOBP_DEFINITIVE_HEMOPOIESIS	18	0.650628	1.89748	0.0015067	0.0280251	0.023752	1744	tags=39%, list=11%, signal=35%	7049/4211/7010/678/2624/103/3214
HP_LARGE_FLESHY_EARS	HP_LARGE_FLESHY_EARS	11	-0.743286	-1.88191	0.00150992	0.0280335	0.023759	2094	tags=55%, list=13%, signal=47%	83696/202018/79718/3782/78989/5648
HP_ABNORMALITY_OF_NEURONAL_MIGRATION	HP_ABNORMALITY_OF_NEURONAL_MIGRATION	422	-0.268943	-1.34063	0.00151604	0.0280955	0.0238116	3491	tags=33%, list=22%, signal=26%	80254/8295/1284/8504/28952/55755/9354/23036/2222/10844/2904/343035/5192/1376/5296/5610/2902/63925/55670/2313/8239/2036/55777/23152/6491/29980/3000/7531/84314/5147/8738/56479/79882/51684/9742/4659/4784/6884/55624/11284/5395/412/6608/6418/22930/1282/28960/5824/128637/6311/79068/1718/200894/83696/9896/8777/10293/80781/7287/91875/3912/10464/8831/23499/259266/10585/1911/4953/284403/9968/55812/5080/548…
GOBP_REGULATION_OF_VIRAL_ENTRY_INTO_HOST_CELL	GOBP_REGULATION_OF_VIRAL_ENTRY_INTO_HOST_CELL	42	0.516575	1.85153	0.001525	0.0281581	0.0238646	3122	tags=48%, list=20%, signal=38%	8547/10410/10581/10346/8519/81603/85363/2219/3965/7706/6737/972/339976/5806/920/8724/325/4061/5987/5034
GOMF_PHOSPHOTYROSINE_RESIDUE_BINDING	GOMF_PHOSPHOTYROSINE_RESIDUE_BINDING	43	0.491682	1.77771	0.001525	0.0281581	0.0238646	1871	tags=35%, list=12%, signal=31%	868/8412/3055/6850/10044/1399/2885/25/2268/9021/64092/126669/7409/6452/5216
GOBP_REGULATION_OF_MICROTUBULE_BASED_PROCESS	GOBP_REGULATION_OF_MICROTUBULE_BASED_PROCESS	203	-0.32311	-1.48702	0.00154287	0.028436	0.0241003	3746	tags=36%, list=24%, signal=28%	2932/7840/10460/10013/2011/403/84722/324/28964/122060/55755/80321/122664/7514/6491/2770/348654/57787/9638/89795/4926/79884/10142/23411/672/85478/26586/6093/246176/29098/8777/585/583/92421/56992/402/23499/1027/51199/284403/2258/51510/5563/3476/1729/5562/6794/10015/23332/10982/55835/636/6622/85458/7175/1778/57551/9181/859/4135/5119/1639/25999/29082/5058/54461/4130/10769/27243/90102/2042/5310/3925/4…
GOCC_OXIDOREDUCTASE_COMPLEX	GOCC_OXIDOREDUCTASE_COMPLEX	102	0.387745	1.63187	0.00154652	0.0284479	0.0241103	3122	tags=31%, list=20%, signal=25%	3939/7381/2109/1535/1536/4689/1537/7386/55967/3420/6391/4696/594/6390/4723/2819/4706/4709/3421/4694/4712/23171/4725/10295/2108/4705/7388/653361/10811/4719/4697/5034
HP_ABNORMALITY_OF_THE_UMBILICAL_CORD	HP_ABNORMALITY_OF_THE_UMBILICAL_CORD	37	0.535286	1.86917	0.00154914	0.0284479	0.0241103	2342	tags=43%, list=15%, signal=37%	10269/2162/4615/3689/54870/6603/26227/5447/5880/5054/4893/4000/284098/84720/2215/4593
HP_ABNORMAL_CIRCULATING_FERRITIN_CONCENTRATION	HP_ABNORMAL_CIRCULATING_FERRITIN_CONCENTRATION	33	0.546611	1.87612	0.00155221	0.0284525	0.0241142	1660	tags=39%, list=11%, signal=35%	55240/84868/80324/9056/3043/6813/650/2512/1356/57817/51218/8676/3702
HP_METABOLIC_ACIDOSIS	HP_METABOLIC_ACIDOSIS	120	0.366181	1.57885	0.00156505	0.0286245	0.0242599	3913	tags=38%, list=25%, signal=29%	2542/6523/7381/9997/26249/37/11222/8942/2203/64087/25821/3028/5250/4952/25974/4723/5256/1352/2710/5052/60386/189/35/27235/132158/3762/6261/56945/65125/708/1962/10128/2335/1340/84693/55163/57107/1374/65266/6337/4714/26276/5277/760/229/7385
HP_DIARRHEA	HP_DIARRHEA	304	0.295136	1.42993	0.00156726	0.0286245	0.0242599	2401	tags=23%, list=15%, signal=20%	2212/2542/6523/374354/3459/100/7454/2717/4615/2153/56262/51604/4689/3569/10195/6850/3988/3575/6603/6499/3106/2799/9056/2203/10560/5728/5979/695/171023/3043/1889/135228/64127/7132/6696/22900/2022/9948/1910/26873/210/8694/1604/3690/7276/3845/3158/3431/5256/56052/5373/6948/94/2065/6729/23022/55636/10320/3117/7157/8737/5293/3561/6720/64711/80270/6718/3587/10312/1161/115650
GOBP_PROTEIN_N_LINKED_GLYCOSYLATION	GOBP_PROTEIN_N_LINKED_GLYCOSYLATION	61	0.446764	1.72324	0.00159801	0.0290669	0.0246349	2432	tags=36%, list=15%, signal=31%	6482/9945/2683/1650/10195/3703/6184/11320/51465/9526/57171/1603/56052/1798/5373/55858/85365/79087/57134/4245/200185/4249
GOBP_RESPONSE_TO_CADMIUM_ION	GOBP_RESPONSE_TO_CADMIUM_ION	56	0.457495	1.74379	0.00160209	0.0290669	0.0246349	2020	tags=34%, list=13%, signal=30%	4501/4499/4489/4502/4504/1536/6648/5601/4495/3162/4318/4494/4493/210/3725/10058/4968/2353/4864
GOBP_ERYTHROCYTE_HOMEOSTASIS	GOBP_ERYTHROCYTE_HOMEOSTASIS	115	0.378617	1.6211	0.001603	0.0290669	0.0246349	2808	tags=34%, list=18%, signal=28%	91/2034/7049/6774/10296/604/7538/9935/3059/2624/1021/4067/3162/4891/10370/5925/3304/10019/3091/3658/6005/25893/2309/6688/103/10365/558/5052/54892/10320/3202/567/3303/5771/51621/4151/23210/9258/6218
HP_MULTIFACTORIAL_INHERITANCE	HP_MULTIFACTORIAL_INHERITANCE	85	0.405382	1.65226	0.001603	0.0290669	0.0246349	1993	tags=29%, list=13%, signal=26%	5468/185/240/241/1471/2153/3569/183/3106/5583/581/1889/126/125/64127/871/85358/118/5740/7941/3107/4846/3117/7157/144568
HP_APLASIA_HYPOPLASIA_OF_THE_OVARY	HP_APLASIA_HYPOPLASIA_OF_THE_OVARY	70	-0.437653	-1.7167	0.00160796	0.0291046	0.0246668	2069	tags=31%, list=13%, signal=27%	585/2796/583/10806/79738/80173/5080/23438/26160/29893/54903/80184/84100/4214/6662/1848/4867/123016/3953/54585/26040/5781
HP_LACTIC_ACIDOSIS	HP_LACTIC_ACIDOSIS	123	0.373777	1.61601	0.00161186	0.029123	0.0246825	4133	tags=40%, list=26%, signal=30%	2542/9997/1537/80324/7386/115286/291/2203/3032/25821/3028/5250/3030/594/5836/4723/28976/284439/5256/51021/1352/54968/60386/27235/4709/6261/4694/8803/10128/57017/4705/51081/4285/10667/1340/4719/284111/4697/65993/57107/5428/283459/60528/119559/91942/229/55572/4728/4729
GOBP_POSITIVE_REGULATION_OF_FAT_CELL_DIFFERENTIATION	GOBP_POSITIVE_REGULATION_OF_FAT_CELL_DIFFERENTIATION	57	0.459144	1.74697	0.00163253	0.0294048	0.0249213	1435	tags=30%, list=9%, signal=27%	5468/7494/7538/1051/5292/252995/655/6591/115825/25946/10498/55252/7030/650/1040/6239/51043
HP_HORIZONTAL_RIBS	HP_HORIZONTAL_RIBS	13	-0.721204	-1.92534	0.00163328	0.0294048	0.0249213	3257	tags=69%, list=21%, signal=55%	132884/79659/51626/28981/4750/23363/27152/83987/2121
GOCC_ER_TO_GOLGI_TRANSPORT_VESICLE_MEMBRANE	GOCC_ER_TO_GOLGI_TRANSPORT_VESICLE_MEMBRANE	58	0.456448	1.74346	0.00165431	0.0297248	0.0251925	3548	tags=48%, list=23%, signal=38%	3126/10972/7039/966/3106/10483/90411/11196/22937/10484/3998/3122/8615/3133/3107/3136/3117/972/6720/567/3105/6811/3113/3119/2348/3125/3134/10959
GOBP_ANION_TRANSPORT	GOBP_ANION_TRANSPORT	477	0.272117	1.37227	0.00166073	0.0297248	0.0251925	3939	tags=33%, list=25%, signal=25%	28231/2542/6523/11309/4257/7439/1051/6513/5320/4609/5660/83733/51463/9536/634/5825/56262/114789/10227/79751/28232/1182/653519/6850/10479/291/255189/6510/94015/9368/183/8140/56996/366/1186/9056/10560/6556/6536/10630/153201/7355/23516/8884/2350/5250/23155/80727/11182/120103/6541/1109/10237/9123/84062/8273/6812/5997/6515/6575/6005/285195/3553/284439/6520/81796/81539/9022/9120/948/8604/5322/10057/845…
GOBP_REGULATION_OF_BINDING	GOBP_REGULATION_OF_BINDING	337	0.292594	1.42444	0.00166264	0.0297248	0.0251925	2559	tags=26%, list=16%, signal=22%	488/23493/56963/5468/84525/7049/5909/868/4140/10269/81857/602/6281/4792/4609/55182/23228/7009/5580/9314/148022/4487/5329/64400/1660/5899/3416/10498/4242/3428/3162/25/8767/1452/857/581/5925/341405/1981/5334/3397/5914/6612/83666/650/55323/4318/5516/6737/84062/1400/7295/22919/3725/25979/118/302/64641/8751/6790/5458/6664/1488/285381/56257/5499/5901/1601/26086/801/56998/60/805/151636/7474/4803/567/284…
GOBP_MEIOTIC_CHROMOSOME_SEGREGATION	GOBP_MEIOTIC_CHROMOSOME_SEGREGATION	65	-0.442245	-1.71257	0.00166283	0.0297248	0.0251925	4151	tags=45%, list=26%, signal=33%	57697/83540/93426/164045/56159/23397/80198/701/285498/4342/9134/699/10744/55063/27030/1325/5518/29781/10919/9985/56158/4292/84944/5885/29893/472/10051/57820/7013
HP_LYMPHOMA	HP_LYMPHOMA	98	0.394182	1.64699	0.00166943	0.0297901	0.0252479	2650	tags=31%, list=17%, signal=26%	641/6774/604/4609/100/7454/4615/26277/5580/330/6850/3575/7133/5925/5728/171023/8651/4790/4893/11200/3845/3702/55636/3117/7157/3561/4791/115650/970/930
GOBP_T_CELL_DIFFERENTIATION_INVOLVED_IN_IMMUNE_RESPONSE	GOBP_T_CELL_DIFFERENTIATION_INVOLVED_IN_IMMUNE_RESPONSE	71	0.427814	1.6804	0.00168639	0.0300398	0.0254595	2393	tags=35%, list=15%, signal=30%	64332/6774/2207/8809/604/602/3569/7292/3570/10538/8767/114548/5914/942/3965/5971/3566/51043/3122/4179/6778/6363/64218/3594/114836
GOBP_PEROXISOME_PROLIFERATOR_ACTIVATED_RECEPTOR_SIGNALING_PATHWAY	GOBP_PEROXISOME_PROLIFERATOR_ACTIVATED_RECEPTOR_SIGNALING_PATHWAY	19	0.628814	1.85473	0.00170289	0.0302803	0.0256633	1384	tags=42%, list=9%, signal=38%	5468/2171/6256/55252/10370/171023/650/5740
GOCC_ANCHORED_COMPONENT_OF_MEMBRANE	GOCC_ANCHORED_COMPONENT_OF_MEMBRANE	153	0.34597	1.53745	0.00171427	0.030429	0.0257893	3648	tags=34%, list=23%, signal=26%	56963/929/4045/249/5868/5329/2619/338328/966/2239/8692/84966/2350/64386/135228/594855/64127/684/1604/2675/1945/1368/7035/80820/10392/2262/419/8482/8875/2215/8876/55600/10232/762/1043/2352/8000/80331/2572/27255/353091/4061/11021/161357/2348/7369/1012/6900/420/55997/5621/79465
HP_WEAKNESS_OF_MUSCLES_OF_RESPIRATION	HP_WEAKNESS_OF_MUSCLES_OF_RESPIRATION	89	-0.397126	-1.623	0.001719	0.0304469	0.0258045	2482	tags=30%, list=16%, signal=26%	5498/6329/9782/4703/274/57222/22880/1073/3908/2733/8292/6843/80208/84665/10755/1674/427/2273/7170/4632/7084/9927/2673/285489/1305/375790/7138
HP_GASTRITIS	HP_GASTRITIS	19	0.628462	1.85369	0.0017213	0.0304469	0.0258045	2450	tags=53%, list=16%, signal=44%	5580/6850/6499/4790/22900/3553/3845/3557/8737/999
HP_ABNORMAL_THROMBOSIS	HP_ABNORMAL_THROMBOSIS	125	0.369057	1.60735	0.00172585	0.0304739	0.0258274	2152	tags=28%, list=14%, signal=24%	5144/2034/6774/3417/2162/4524/2153/11330/1230/3418/3988/3106/10370/5728/3592/3043/10019/5914/5156/25974/2776/2022/6005/1604/5236/7099/5373/94/4179/5052/7157/4625/8974/7704/6261
HP_APLASIA_HYPOPLASIA_OF_THE_SPLEEN	HP_APLASIA_HYPOPLASIA_OF_THE_SPLEEN	61	-0.449049	-1.71471	0.00173275	0.0305424	0.0258855	3597	tags=36%, list=23%, signal=28%	7547/90416/2622/84314/85478/6786/79925/246176/1770/27031/54970/57545/79600/8481/6674/54903/80184/83544/27148/25981/55329/4613
GOBP_VENTRICULAR_CARDIAC_MUSCLE_TISSUE_DEVELOPMENT	GOBP_VENTRICULAR_CARDIAC_MUSCLE_TISSUE_DEVELOPMENT	55	0.45723	1.73667	0.00174673	0.0307351	0.0260488	2538	tags=38%, list=16%, signal=32%	4624/23493/84525/7049/4634/3516/10269/79191/1829/1482/56999/6910/4633/2022/4607/1832/55636/4625/2280/9421/4851
HP_ABNORMAL_CRY	HP_ABNORMAL_CRY	47	-0.488522	-1.77539	0.00178468	0.0312488	0.0264841	1398	tags=32%, list=9%, signal=29%	7259/25836/3908/5393/8292/6843/9037/18/3913/427/7170/1501/2673/1305/375790
GOBP_REGULATION_OF_HORMONE_LEVELS	GOBP_REGULATION_OF_HORMONE_LEVELS	457	0.272226	1.36935	0.00178535	0.0312488	0.0264841	3528	tags=29%, list=22%, signal=23%	10699/5468/28231/114897/10269/157506/25976/185/240/1508/90007/57555/65985/56262/3569/8912/4067/8673/3416/2752/183/2029/8140/5045/124/231/83539/5106/57665/5447/952/9060/476/695/1889/3091/23516/3028/5156/1511/126/650/594855/125/1109/5861/406/51170/4790/6696/59338/1910/8694/3553/7276/587/5947/5959/399979/415116/80223/3557/2028/6664/54884/572/7173/51635/7941/1359/1601/29785/5046/55636/1394/259307/482…
GOMF_TOLL_LIKE_RECEPTOR_BINDING	GOMF_TOLL_LIKE_RECEPTOR_BINDING	13	0.698026	1.85432	0.00179092	0.0312488	0.0264841	1886	tags=62%, list=12%, signal=54%	6280/6279/4615/6850/10333/23643/948/81622
HP_RECURRENT_STAPHYLOCOCCUS_AUREUS_INFECTIONS	HP_RECURRENT_STAPHYLOCOCCUS_AUREUS_INFECTIONS	13	0.698297	1.85504	0.00179092	0.0312488	0.0264841	313	tags=31%, list=2%, signal=30%	6774/8547/1535/1536
GOBP_REGULATION_OF_PLATELET_ACTIVATION	GOBP_REGULATION_OF_PLATELET_ACTIVATION	43	0.487039	1.76092	0.0017957	0.0312488	0.0264841	1100	tags=33%, list=7%, signal=30%	114897/5588/2207/5341/634/5580/3569/6850/4067/10630/10019/5156/1511/84034
GOBP_RESPONSE_TO_INTERLEUKIN_6	GOBP_RESPONSE_TO_INTERLEUKIN_6	37	0.530957	1.85406	0.0018028	0.0312488	0.0264841	2062	tags=41%, list=13%, signal=35%	6774/3716/361/3569/820/3570/22904/55022/4790/5740/57817/6688/5970/4435/8737
GOBP_NEGATIVE_REGULATION_OF_VIRAL_LIFE_CYCLE	GOBP_NEGATIVE_REGULATION_OF_VIRAL_LIFE_CYCLE	25	0.58684	1.87926	0.00180582	0.0312488	0.0264841	2866	tags=52%, list=18%, signal=43%	8547/10410/10581/8519/81603/85363/2219/7706/684/5806/8724/325/4061
GOMF_INTRACELLULAR_CALCIUM_ACTIVATED_CHLORIDE_CHANNEL_ACTIVITY	GOMF_INTRACELLULAR_CALCIUM_ACTIVATED_CHLORIDE_CHANNEL_ACTIVITY	15	0.668476	1.85845	0.0018061	0.0312488	0.0264841	3241	tags=47%, list=21%, signal=37%	7439/94015/80727/50636/57719/22802/56923
HP_ABNORMAL_SYNAPTIC_TRANSMISSION_AT_THE_NEUROMUSCULAR_JUNCTION	HP_ABNORMAL_SYNAPTIC_TRANSMISSION_AT_THE_NEUROMUSCULAR_JUNCTION	98	-0.399306	-1.64969	0.00180637	0.0312488	0.0264841	2624	tags=35%, list=17%, signal=29%	1140/6786/10568/5444/10133/6329/9562/6311/9782/4703/9896/6647/10585/29954/1073/2733/8292/6843/9217/84665/4750/55830/79147/10755/8148/3913/1674/7170/1639/844/2673/285489/1305/375790
GOBP_FRUCTOSE_METABOLIC_PROCESS	GOBP_FRUCTOSE_METABOLIC_PROCESS	13	0.697448	1.85278	0.00180948	0.0312488	0.0264841	3904	tags=77%, list=25%, signal=58%	5209/226/231/2203/5210/132158/230/6652/3795/229
GOBP_ERK1_AND_ERK2_CASCADE	GOBP_ERK1_AND_ERK2_CASCADE	297	0.293445	1.42152	0.00180995	0.0312488	0.0264841	2843	tags=28%, list=18%, signal=24%	7049/7010/5320/678/4609/8685/4504/634/84868/1230/6357/6850/4067/9368/6347/183/467/1399/25/8767/5604/54206/65009/6376/6504/728/5728/2358/5156/650/3965/64127/6355/57447/29108/7534/2264/3725/3553/1436/7099/5159/151306/948/148/10268/5322/10392/1445/8482/5770/1601/6366/388121/10252/11117/6363/1512/972/10419/2633/7078/284/5151/8837/3976/1847/6369/8000/1236/5345/10979/4851/920/5771/5777/6354/4914/6754/9…
HP_ORAL_ULCER	HP_ORAL_ULCER	35	0.529374	1.84424	0.00181394	0.0312642	0.0264972	2369	tags=43%, list=15%, signal=36%	2542/1230/6850/3575/3106/7128/3592/64127/6696/7099/6729/5970/8737/3587/10312
HP_HYPERURICEMIA	HP_HYPERURICEMIA	22	0.617989	1.88836	0.00182415	0.0313866	0.0266009	1729	tags=41%, list=11%, signal=36%	5468/2542/4609/5631/4582/90411/2203/3998/29927
GOBP_MAST_CELL_ACTIVATION	GOBP_MAST_CELL_ACTIVATION	63	0.443341	1.71934	0.00183178	0.0314642	0.0266667	2415	tags=37%, list=15%, signal=31%	5730/2242/2624/6283/6850/4067/8673/3162/2268/5359/695/5880/6813/3965/6812/3566/7462/11314/8013/5293/5170/6845/2213
GOBP_CELLULAR_RESPONSE_TO_COPPER_ION	GOBP_CELLULAR_RESPONSE_TO_COPPER_ION	24	0.580701	1.83555	0.00183915	0.0314856	0.0266849	1325	tags=38%, list=8%, signal=34%	4501/4499/4489/4502/4504/4495/84557/4494/4493
GOBP_POSITIVE_REGULATION_OF_CYTOKINE_PRODUCTION_INVOLVED_IN_INFLAMMATORY_RESPONSE	GOBP_POSITIVE_REGULATION_OF_CYTOKINE_PRODUCTION_INVOLVED_IN_INFLAMMATORY_RESPONSE	23	0.591347	1.83747	0.00183926	0.0314856	0.0266849	1952	tags=43%, list=12%, signal=38%	6774/4615/148022/3569/3091/64127/10333/64581/7099/23633
GOBP_POSITIVE_REGULATION_OF_LYMPHOCYTE_MEDIATED_IMMUNITY	GOBP_POSITIVE_REGULATION_OF_LYMPHOCYTE_MEDIATED_IMMUNITY	105	0.377833	1.60039	0.00185812	0.0317548	0.0269129	3941	tags=42%, list=25%, signal=32%	718/8809/8772/3569/7292/958/114548/3106/6504/3592/695/563/5817/64127/8741/1604/3553/3122/54440/3133/7409/2208/3136/6778/56253/567/3105/3594/114836/353091/22976/10892/3805/7037/3916/975/10459/3125/3134/3140/3554/164/23529/91543
HP_ABNORMALITY_OF_THE_COAGULATION_CASCADE	HP_ABNORMALITY_OF_THE_COAGULATION_CASCADE	121	0.358448	1.54565	0.00186138	0.0317567	0.0269146	3448	tags=38%, list=22%, signal=30%	2542/2157/6774/2162/2153/84868/1650/5604/9056/90411/523/2677/6813/5914/3028/5054/7450/9526/3690/28976/3998/5236/1798/5373/8676/4179/191/3117/55768/79087/7704/6261/80270/6718/10507/23545/58484/6654/3119/10166/5371/3426/2243/60561/2160/55388
HP_HAND_TREMOR	HP_HAND_TREMOR	24	-0.583745	-1.8323	0.00187545	0.0318984	0.0270347	2920	tags=54%, list=19%, signal=44%	2705/6606/6607/10273/1861/11160/2645/51663/6872/55689/5165/9927/1501
HP_SEVERE_SHORT_STATURE	HP_SEVERE_SHORT_STATURE	79	-0.409573	-1.65615	0.00187712	0.0318984	0.0270347	4187	tags=47%, list=27%, signal=35%	5831/2260/6392/25914/3313/3339/6777/6473/2692/5832/9419/990/6137/6595/5191/1277/51574/5426/1718/51199/6885/2690/9321/1278/1857/2261/5295/3052/2074/23363/55733/9719/118429/3423/4054/1311/2535
HP_IMPAIRED_ANTIGEN_SPECIFIC_RESPONSE	HP_IMPAIRED_ANTIGEN_SPECIFIC_RESPONSE	33	0.540785	1.85613	0.00187917	0.0318984	0.0270347	2650	tags=36%, list=17%, signal=30%	100/7454/5580/5880/84433/5373/8737/5293/79087/115650/970/930
GOBP_POSITIVE_REGULATION_OF_B_CELL_PROLIFERATION	GOBP_POSITIVE_REGULATION_OF_B_CELL_PROLIFERATION	41	0.488632	1.74595	0.00189316	0.0320821	0.0271904	3335	tags=49%, list=21%, signal=39%	604/100/148022/958/952/57162/84433/7099/54440/10673/972/3567/115650/51293/1026/8660/3071/7037/4773/975
GOMF_CYTOKINE_RECEPTOR_BINDING	GOMF_CYTOKINE_RECEPTOR_BINDING	242	0.311259	1.4822	0.00190297	0.0321636	0.0272594	4027	tags=36%, list=26%, signal=27%	6386/7048/7049/9180/3716/8772/3597/4591/4615/3569/7292/6357/6850/3570/64114/6347/637/2885/2920/6376/10148/3592/10019/6355/116844/1435/29108/2022/8741/3690/3553/6387/3678/944/3557/3627/729230/6366/10673/10193/6363/8737/58191/3467/4803/10116/8837/3594/3567/3976/2280/1896/6372/3452/6369/1003/10979/970/51192/6354/2919/4914/3977/3600/7100/6356/959/9466/23607/5335/8717/5008/10344/9392/6374/55894/5197/9…
GOBP_T_HELPER_1_TYPE_IMMUNE_RESPONSE	GOBP_T_HELPER_1_TYPE_IMMUNE_RESPONSE	43	0.485805	1.75646	0.00190434	0.0321636	0.0272594	2285	tags=44%, list=15%, signal=38%	8809/602/84868/7292/10068/9173/8767/6556/6504/10148/5971/3566/3553/7099/729230/6778/6363/64218/3594
GOMF_ANION_TRANSMEMBRANE_TRANSPORTER_ACTIVITY	GOMF_ANION_TRANSMEMBRANE_TRANSPORTER_ACTIVITY	295	0.300854	1.45745	0.0019081	0.0321732	0.0272676	3939	tags=35%, list=25%, signal=26%	28231/2542/11309/7439/6513/83733/51463/56262/114789/10227/79751/28232/1182/653519/10479/291/6510/94015/9368/8140/56996/1186/10560/6536/10630/153201/23516/8884/23155/80727/11182/120103/6541/10237/9123/6515/285195/284439/6520/81796/81539/9022/948/8604/10057/84561/60386/2562/6561/1192/53919/29957/50636/55144/340146/363/23428/9497/84679/6533/57719/54407/10864/6573/206358/6576/22802/9356/9962/80736/10…
HP_BONE_CYST	HP_BONE_CYST	26	0.574952	1.87154	0.00191945	0.0323108	0.0273842	2225	tags=54%, list=14%, signal=46%	5468/7305/10483/857/5728/6391/6390/3845/4854/5159/56244/6452/2353/567
GOBP_POSITIVE_REGULATION_OF_MAPK_CASCADE	GOBP_POSITIVE_REGULATION_OF_MAPK_CASCADE	440	0.274746	1.37908	0.00193462	0.0325119	0.0275547	3527	tags=32%, list=22%, signal=26%	6386/114897/8412/7010/221472/5320/8685/4504/7001/4615/353514/84868/3569/7039/6283/1230/10961/6357/6850/2081/7805/6347/958/1399/56919/85363/25/8767/5604/65009/6376/6504/4055/728/5728/5979/2358/3487/858/5156/8754/650/3965/64127/6355/10333/10912/29108/148252/2264/64581/3725/3340/3553/5148/7057/23328/6688/1436/7099/5159/5871/8325/151306/948/148/9043/10268/5322/23286/10392/238/1445/8482/146/5770/152/6…
GOBP_NEGATIVE_REGULATION_OF_NF_KAPPAB_TRANSCRIPTION_FACTOR_ACTIVITY	GOBP_NEGATIVE_REGULATION_OF_NF_KAPPAB_TRANSCRIPTION_FACTOR_ACTIVITY	78	0.412189	1.64277	0.00195494	0.0327989	0.0277978	1772	tags=29%, list=11%, signal=26%	602/4792/7001/4591/84868/9314/655/140/9908/11213/114548/7128/57162/64127/5516/6737/22900/29108/5740/6688/84166/51588/25855
GOBP_RESPONSE_TO_ZINC_ION	GOBP_RESPONSE_TO_ZINC_ION	51	0.466903	1.74278	0.00196381	0.0328929	0.0278776	1501	tags=27%, list=10%, signal=25%	4501/4499/6279/4489/4502/4504/6648/84329/4495/4494/4493/210/57817/3777
GOBP_EXOCYTOSIS	GOBP_EXOCYTOSIS	322	0.290721	1.41432	0.00196773	0.032904	0.027887	1932	tags=20%, list=12%, signal=18%	488/6386/5730/29091/93664/3055/5341/2242/10972/11141/634/2624/3689/3684/5868/85409/783/11151/8912/1230/107/6850/7127/4067/5899/8673/5866/3162/2268/4218/10987/6453/5873/83849/695/5880/261729/6813/3965/594855/6355/9367/5898/84062/9146/6812/3566/23265/6688/116443/399979/7462/64005/8676/80223/148/11314/1488/4905/57586/6855/729230/8013/2054/51150
HP_ABNORMAL_RENAL_CORTEX_MORPHOLOGY	HP_ABNORMAL_RENAL_CORTEX_MORPHOLOGY	176	0.339583	1.54755	0.00197166	0.0329153	0.0278966	2558	tags=27%, list=16%, signal=23%	2212/2034/2542/718/714/3716/100/2109/7454/54345/2717/713/5580/1028/1230/4582/4191/84823/3106/2110/51002/9056/6391/5979/3592/712/8651/6390/4952/25974/950/4000/7099/3675/29927/26130/79902/27235/396/261734/23165/4149/9663/55644/2213/3113/2108
GOBP_TOLL_LIKE_RECEPTOR_2_SIGNALING_PATHWAY	GOBP_TOLL_LIKE_RECEPTOR_2_SIGNALING_PATHWAY	17	0.63779	1.82083	0.00198356	0.0330594	0.0280186	1155	tags=41%, list=7%, signal=38%	1535/4067/8767/7128/3965/64127/10333
HP_MALABSORPTION	HP_MALABSORPTION	197	0.32395	1.49176	0.00200372	0.0333403	0.0282568	1709	tags=19%, list=11%, signal=17%	2212/7048/30011/6523/2717/4615/2153/26277/1535/1536/56262/4689/11330/1230/26608/5265/3988/51651/3162/3106/9056/857/6556/3592/695/171023/7466/4952/84163/51085/3930/1604/9275/3845/7099/7462/23729/6729
HP_ARTHRITIS	HP_ARTHRITIS	185	0.322697	1.4754	0.0020078	0.0333533	0.0282677	2068	tags=22%, list=13%, signal=19%	2212/30011/2542/2157/10269/7454/2717/4615/56262/5580/3569/5631/6583/1230/6850/11014/4582/114548/3106/1186/857/5698/3592/695/4313/64127/7132/4952/6696/950/6239/3930/4000/103/7099/2629/29927/3107/51726/8974/5293
GOBP_REGULATION_OF_MONOCYTE_CHEMOTAXIS	GOBP_REGULATION_OF_MONOCYTE_CHEMOTAXIS	26	0.573978	1.86837	0.00202913	0.0335971	0.0284744	1912	tags=46%, list=12%, signal=41%	5641/1843/1230/199/4067/2358/5054/6387/7941/3627/729230/56833
HP_AUTOIMMUNE_THROMBOCYTOPENIA	HP_AUTOIMMUNE_THROMBOCYTOPENIA	38	0.507332	1.78699	0.00202913	0.0335971	0.0284744	3652	tags=39%, list=23%, signal=30%	6774/100/5580/3575/8651/4790/4893/3845/3702/4791/115650/930/975/2581/54
GOBP_T_HELPER_2_CELL_DIFFERENTIATION	GOBP_T_HELPER_2_CELL_DIFFERENTIATION	15	0.663679	1.84511	0.00204537	0.0338105	0.0286552	1317	tags=53%, list=8%, signal=49%	604/602/7292/10538/114548/5914/942/3566
GOBP_SMOOTHENED_SIGNALING_PATHWAY	GOBP_SMOOTHENED_SIGNALING_PATHWAY	119	-0.373496	-1.6016	0.00206537	0.0340854	0.0288882	3558	tags=37%, list=23%, signal=29%	22873/2254/403/2622/132884/23770/26091/51473/6491/51684/9742/79659/199221/6608/200894/51098/79989/8445/5080/9231/28981/57545/79600/55081/51174/860/80210/26160/8945/6095/54903/91653/55835/6422/388585/55733/27152/2131/374654/2121/27148/64927/5270/5396
GOBP_REGULATION_OF_SYSTEMIC_ARTERIAL_BLOOD_PRESSURE_MEDIATED_BY_A_CHEMICAL_SIGNAL	GOBP_REGULATION_OF_SYSTEMIC_ARTERIAL_BLOOD_PRESSURE_MEDIATED_BY_A_CHEMICAL_SIGNAL	48	0.483359	1.77649	0.00207392	0.0341707	0.0289605	1933	tags=35%, list=12%, signal=31%	10699/5144/185/153/1535/6648/183/6518/6196/1889/1511/1910/2028/148/146/1359/4846
GOBP_REGULATION_OF_LIPID_TRANSPORT	GOBP_REGULATION_OF_LIPID_TRANSPORT	127	0.356789	1.54836	0.00207862	0.0341924	0.0289789	1905	tags=24%, list=12%, signal=21%	5468/114897/185/4792/5360/9536/10162/5580/9619/6850/6256/183/5045/160518/857/10351/51703/6836/4790/6696/3690/3553/7057/302/6342/80820/29801/9388/1601/1394
GOMF_PHOSPHATIDYLINOSITOL_3_5_BISPHOSPHATE_3_PHOSPHATASE_ACTIVITY	GOMF_PHOSPHATIDYLINOSITOL_3_5_BISPHOSPHATE_3_PHOSPHATASE_ACTIVITY	11	-0.732654	-1.85499	0.00208981	0.0343205	0.0290875	2599	tags=55%, list=17%, signal=46%	55613/8871/8867/8898/8897/9110
HP_ANTINUCLEAR_ANTIBODY_POSITIVITY	HP_ANTINUCLEAR_ANTIBODY_POSITIVITY	37	0.526098	1.83709	0.00213036	0.0349296	0.0296037	3895	tags=43%, list=25%, signal=33%	2212/5580/9056/7128/3592/4313/8651/6696/8737/3594/2213/5771/6689/54/9966/3654
GOBP_POSITIVE_REGULATION_OF_GLIAL_CELL_PROLIFERATION	GOBP_POSITIVE_REGULATION_OF_GLIAL_CELL_PROLIFERATION	13	0.693524	1.84236	0.00214481	0.0351095	0.0297562	1377	tags=46%, list=9%, signal=42%	4609/5501/3569/4067/5583/3553
GOCC_ENDOPEPTIDASE_COMPLEX	GOCC_ENDOPEPTIDASE_COMPLEX	76	0.416193	1.64125	0.00215756	0.0352611	0.0298846	4674	tags=53%, list=30%, signal=37%	8547/51604/5704/5694/5329/51377/5328/5696/9690/5713/5698/2219/5709/5691/5687/9097/23198/5707/5714/7415/11047/5685/5721/5686/5684/5887/10197/5688/5715/10213/5682/5708/5693/9861/5706/5711/8733/5690/4153/826
HP_SPINAL_MUSCULAR_ATROPHY	HP_SPINAL_MUSCULAR_ATROPHY	21	-0.609552	-1.86297	0.00216267	0.0352876	0.0299071	2807	tags=57%, list=18%, signal=47%	11340/538/6606/3300/6607/7443/22880/9217/1778/427/7084/81545
GOBP_RESPONSE_TO_TUMOR_CELL	GOBP_RESPONSE_TO_TUMOR_CELL	38	0.505855	1.78179	0.00217537	0.0354375	0.0300342	2651	tags=42%, list=17%, signal=35%	7001/634/84868/9314/7805/3592/5817/6688/8751/259307/56253/805/3105/4851/51225/255082
HP_ABNORMALITY_OF_THE_LARYNX	HP_ABNORMALITY_OF_THE_LARYNX	160	-0.340537	-1.52045	0.0021962	0.0357192	0.0302729	2974	tags=30%, list=19%, signal=25%	2043/23384/847/9759/79659/4784/5444/10133/54496/6329/6311/9782/9896/686/6647/79753/7259/51199/6885/421/4436/4292/27286/8425/2733/2261/9361/9217/54903/80144/4750/55830/6662/221037/10755/8148/27152/6872/89910/6711/427/3778/374654/4054/1639/26040/6659/5396
GOBP_VITAMIN_BIOSYNTHETIC_PROCESS	GOBP_VITAMIN_BIOSYNTHETIC_PROCESS	19	0.620832	1.83118	0.00220158	0.0357492	0.0302983	4559	tags=68%, list=29%, signal=49%	5360/8566/6591/4790/29968/10327/1576/120227/55163/55312/1593/6615/1594
GOMF_ORGANIC_HYDROXY_COMPOUND_TRANSMEMBRANE_TRANSPORTER_ACTIVITY	GOMF_ORGANIC_HYDROXY_COMPOUND_TRANSMEMBRANE_TRANSPORTER_ACTIVITY	47	0.481137	1.75407	0.00221046	0.0358357	0.0303717	4836	tags=53%, list=31%, signal=37%	6523/11309/634/9619/10227/366/1109/9123/8273/53919/114134/5950/6555/10257/159963/345274/8714/115584/6570/64137/282679/364/8647/6531/6580
GOMF_ORGANIC_ACID_BINDING	GOMF_ORGANIC_ACID_BINDING	133	0.36077	1.57501	0.00221941	0.0359231	0.0304457	3167	tags=32%, list=20%, signal=26%	5468/6280/6279/2171/112398/241/5104/3482/3399/54583/6470/6256/2752/32/27232/3043/5914/2350/2644/3040/6342/116443/5306/23569/189/4846/8974/8985/7363/2352/7364/3050/1373/2572/445/6573/5066/7367/54600/6507/79676/2348/27244
GOMF_UBIQUITIN_LIKE_PROTEIN_LIGASE_BINDING	GOMF_UBIQUITIN_LIKE_PROTEIN_LIGASE_BINDING	291	0.293758	1.4228	0.00223079	0.0360496	0.0305529	3074	tags=28%, list=20%, signal=23%	30011/9588/91/1051/3716/4792/81502/203068/5905/4591/7326/55353/7009/8764/85409/8313/527/10376/4067/5899/2898/7805/958/3310/3757/637/23710/1152/84557/4055/7133/5925/3304/3091/6612/83666/9099/51465/7466/5898/11200/9146/7534/3725/10783/6790/10670/8325/550/3309/51588/10067/2065/9025/5970/7157/9246/5707/8737/10221/151636/9641/8453/7415/6497/23197/3303/5187/10128/27101/1026/8517/9258/22926/8312/5684/56…
HP_ECTOPIC_CALCIFICATION	HP_ECTOPIC_CALCIFICATION	186	0.326001	1.49317	0.00224309	0.0361904	0.0306723	2538	tags=25%, list=16%, signal=21%	5144/10269/6513/1075/26277/8788/249/11330/6628/5696/3988/1482/7305/50814/26227/5925/338/2677/3949/8635/7132/2776/4893/6575/3930/4000/56975/3845/4854/103/5159/2629/2767/189/3117/3295/486/4644/567/1175/29968/10312/1161/8803/3373/4851
GOCC_DNA_REPAIR_COMPLEX	GOCC_DNA_REPAIR_COMPLEX	34	-0.523038	-1.77917	0.00226129	0.0363891	0.0308406	3997	tags=53%, list=25%, signal=40%	7158/79840/23186/2547/1069/672/5395/7515/27030/7507/2071/4436/51317/4292/5378/472/7508/2073
GOMF_PEPTIDE_BINDING	GOMF_PEPTIDE_BINDING	289	0.295464	1.42991	0.00226261	0.0363891	0.0308406	3794	tags=34%, list=24%, signal=26%	51645/5468/30835/4792/929/80142/1471/8685/9536/30819/6890/6891/3689/3684/10288/2217/11014/6256/3416/7433/8140/5045/3106/10267/9445/9221/10148/2358/1889/3949/712/64127/10333/25974/9546/1910/3842/290/3122/7099/10857/2028/9478/948/10268/6729/29927/3133/3837/3107/5534/6730/5970/3838/3136/1394/3117/23633/285755/972/3105/5480/9452/2213/23428/8811/3113/8301/1211/4820/6199/6754/3119/10450/3811/5830/58512…
GOCC_RESPIRASOME	GOCC_RESPIRASOME	74	0.426752	1.68257	0.00226996	0.0364492	0.0308916	4133	tags=43%, list=26%, signal=32%	7381/56901/1537/7386/55967/25994/54902/6391/4696/9377/6390/4723/1350/54205/4706/4709/4694/4712/4725/1327/4705/7388/1340/4719/4697/4714/4708/7385/1339/55572/4728/4729
HP_ABNORMAL_CIRCULATING_IGG_LEVEL	HP_ABNORMAL_CIRCULATING_IGG_LEVEL	70	0.424428	1.66071	0.00229386	0.0367163	0.0311179	2775	tags=36%, list=18%, signal=30%	641/3459/100/5580/6850/3570/5696/958/3575/5880/8884/3431/5373/6948/3702/1457/7374/5293/79087/3561/4791/567/115650/930/8517
HP_TISSUE_ISCHEMIA	HP_TISSUE_ISCHEMIA	117	0.369141	1.58272	0.00229386	0.0367163	0.0311179	2054	tags=26%, list=13%, signal=22%	4624/7048/23493/7049/10269/2717/79184/1230/26608/1482/3106/10370/3592/10019/2050/84163/2022/51085/4000/9275/3845/4854/4607/7099/7462/94/7157/4625/8974/60
GOBP_COMPLEMENT_RECEPTOR_MEDIATED_SIGNALING_PATHWAY	GOBP_COMPLEMENT_RECEPTOR_MEDIATED_SIGNALING_PATHWAY	10	0.7447	1.78481	0.00234079	0.0373491	0.0316542	2183	tags=60%, list=14%, signal=52%	2357/2359/728/719/2358/1378
GOCC_LATE_ENDOSOME_MEMBRANE	GOCC_LATE_ENDOSOME_MEMBRANE	127	0.355829	1.54419	0.00234079	0.0373491	0.0316542	2341	tags=29%, list=15%, signal=25%	9516/3126/10410/84888/54602/146894/57132/55353/10581/968/1182/8673/23646/83930/4891/6556/5873/388/23516/128866/9146/950/285195/302/64601/3122/55858/10058/54432/3108/79720/4864/55048/7781/57192/6845/653145
HP_LIPID_ACCUMULATION_IN_HEPATOCYTES	HP_LIPID_ACCUMULATION_IN_HEPATOCYTES	116	0.377121	1.61716	0.00234555	0.0373661	0.0316687	3442	tags=39%, list=22%, signal=31%	5468/2542/2109/37/11222/1650/54897/3988/51651/84823/5106/2110/2203/857/10630/3032/338/3949/3030/6584/4000/28976/5256/5236/5373/2819/8514/35/2353/55768/3295/132/7415/63924/6497/2108/10128/51099/51081/473/26580/1374/5428/60561/65080
GOBP_REGULATION_OF_TOLERANCE_INDUCTION	GOBP_REGULATION_OF_TOLERANCE_INDUCTION	17	0.632646	1.80614	0.00235431	0.0374466	0.0317369	1614	tags=41%, list=10%, signal=37%	7048/868/84868/10288/11213/3106/11006
GOBP_POSITIVE_REGULATION_OF_RESPONSE_TO_BIOTIC_STIMULUS	GOBP_POSITIVE_REGULATION_OF_RESPONSE_TO_BIOTIC_STIMULUS	164	0.341767	1.53118	0.00236092	0.0374926	0.0317759	3098	tags=34%, list=20%, signal=27%	3055/8772/1535/84868/1660/6850/4067/2896/7305/3428/85363/4332/11027/5359/2358/3592/2219/3430/83666/5817/84034/64127/10084/29108/3665/64581/23328/6688/7099/84166/23643/5322/5062/3133/7409/81030/56253/11117/9641/9450/7474/51311/661/5063/345611/114836/58484/1387/353091/26057/81844/9111/115362/400709/3805
HP_ANKYLOBLEPHARON	HP_ANKYLOBLEPHARON	13	-0.710341	-1.89634	0.00237588	0.0376709	0.031927	2171	tags=54%, list=14%, signal=46%	1643/7507/54880/2071/2068/7508/2073
GOMF_SINGLE_STRANDED_DNA_BINDING	GOMF_SINGLE_STRANDED_DNA_BINDING	98	-0.395494	-1.63394	0.00238999	0.0378353	0.0320664	2905	tags=34%, list=18%, signal=28%	4173/5437/5395/54386/79677/6419/729475/3146/57599/4436/10923/4292/5813/3297/7247/9361/4171/5965/4176/8438/5422/10635/10051/11315/23635/54840/7508/2073/3148/5094/64710/7013/5436
GOBP_ORGANIC_ANION_TRANSPORT	GOBP_ORGANIC_ANION_TRANSPORT	332	0.285242	1.38682	0.00239773	0.0378984	0.0321199	3572	tags=32%, list=23%, signal=25%	28231/11309/4257/7439/6513/5320/4609/5660/83733/9536/634/5825/56262/114789/10227/79751/28232/6850/291/255189/6510/9368/183/8140/366/9056/10560/6536/10630/153201/7355/8884/2350/11182/120103/6541/1109/10237/9123/84062/8273/6812/5997/6515/6005/3553/284439/6520/81796/81539/9120/948/8604/5322/10057/60386/388662/189/53919/29957/84647/65977/1378/55144/762/340146/23428/2352/9497/6533/56606/54407/10864/65…
HP_REDUCED_TENDON_REFLEXES	HP_REDUCED_TENDON_REFLEXES	463	-0.264711	-1.33305	0.00240424	0.0379357	0.0321514	3230	tags=29%, list=21%, signal=24%	5626/64837/5192/5832/3155/3265/55670/79947/2313/7915/4915/11155/2705/26999/10159/538/9759/2548/410/5073/6506/55624/11284/6606/59345/64801/1140/7737/7515/26278/5191/275/7879/6786/3300/55699/5528/5498/11232/6329/60681/6607/55154/667/1282/5824/6311/1643/57231/4703/9896/51013/1776/274/91949/5981/8087/8831/79753/7507/7259/10585/2071/2258/8867/2068/29954/23203/23321/163175/57222/547/22880/1073/23230/22…
GOBP_MODULATION_OF_PROCESS_OF_ANOTHER_ORGANISM	GOBP_MODULATION_OF_PROCESS_OF_ANOTHER_ORGANISM	23	0.584409	1.81591	0.0024076	0.0379357	0.0321514	2074	tags=30%, list=13%, signal=26%	6280/79792/6850/64581/2208/4057/219972
GOMF_NON_MEMBRANE_SPANNING_PROTEIN_TYROSINE_KINASE_ACTIVITY	GOMF_NON_MEMBRANE_SPANNING_PROTEIN_TYROSINE_KINASE_ACTIVITY	43	0.478053	1.72843	0.00241215	0.0379482	0.032162	1749	tags=30%, list=11%, signal=27%	3055/3716/2242/6503/5580/6850/4067/25/8767/2268/695/3702/1445
GOBP_POSITIVE_REGULATION_OF_LEUKOCYTE_MIGRATION	GOBP_POSITIVE_REGULATION_OF_LEUKOCYTE_MIGRATION	135	0.353974	1.54357	0.00241755	0.0379739	0.0321838	3309	tags=37%, list=21%, signal=30%	10894/5641/8772/8764/3569/1230/199/3570/6376/6504/57118/728/719/2358/3592/5880/9943/5054/3965/6355/1435/29108/79647/7057/6387/6688/81704/1436/7941/3627/729230/6366/6363/972/7474/65125/708/83692/6369/3676/1236/1907/6354/64805/1235/375056/3071/245937/2526/284114
HP_ABNORMAL_ORAL_MUCOSA_MORPHOLOGY	HP_ABNORMAL_ORAL_MUCOSA_MORPHOLOGY	285	0.295532	1.42425	0.00242648	0.0379812	0.03219	2215	tags=24%, list=14%, signal=21%	715/2542/2157/6774/2162/7454/1075/4615/2153/26277/1535/1536/3689/4689/5580/3569/10068/1230/26608/6850/3575/8942/8506/114548/3106/90411/7128/3592/5914/716/4313/64127/2720/4952/25974/6696/2776/84163/2022/51085/9948/950/3930/3690/56975/9275/4854/3998/7099/5159/8546/63916/7462/3557/94/3702/64359/2629/6729/1832/5970/3117/4125/54941/8737/7704/7474/4803
HP_ABNORMAL_PROPORTION_OF_CD8_POSITIVE_T_CELLS	HP_ABNORMAL_PROPORTION_OF_CD8_POSITIVE_T_CELLS	16	0.669127	1.89386	0.00242846	0.0379812	0.03219	697	tags=25%, list=4%, signal=24%	641/7454/5580/3575
HP_ASTIGMATISM	HP_ASTIGMATISM	169	-0.33739	-1.51625	0.00242929	0.0379812	0.03219	3010	tags=28%, list=19%, signal=23%	8239/8036/55777/1107/4659/23394/4784/9969/4849/672/6935/7737/29072/22901/5528/54496/2178/1282/23001/55148/9653/2071/6885/57545/2068/6925/4166/84265/25836/1278/1298/6304/9158/84100/29089/51256/84628/89910/2743/9181/3778/113189/134218/5119/1297/57498/60509/165
GOCC_ENDOPLASMIC_RETICULUM_GOLGI_INTERMEDIATE_COMPARTMENT_MEMBRANE	GOCC_ENDOPLASMIC_RETICULUM_GOLGI_INTERMEDIATE_COMPARTMENT_MEMBRANE	66	0.43413	1.68918	0.00244321	0.0381398	0.0323244	1499	tags=26%, list=10%, signal=23%	2157/10972/6890/1075/6891/2153/79058/7039/5265/966/1453/50999/90411/6836/1604/54732/3998
HP_HYPERCALCEMIA	HP_HYPERCALCEMIA	65	0.438072	1.69878	0.00245314	0.0382357	0.0324057	1714	tags=29%, list=11%, signal=26%	2034/6523/3939/51604/249/1028/26608/4191/6391/5979/6390/84163/51085/9275/4854/5159/7462/2767/56244
GOBP_POSITIVE_REGULATION_OF_ACTIN_CYTOSKELETON_REORGANIZATION	GOBP_POSITIVE_REGULATION_OF_ACTIN_CYTOSKELETON_REORGANIZATION	18	0.636922	1.85751	0.00251439	0.03913	0.0331636	741	tags=33%, list=5%, signal=32%	3055/7010/2242/3059/55971/25
GOBP_MICROGLIAL_CELL_ACTIVATION	GOBP_MICROGLIAL_CELL_ACTIVATION	42	0.504606	1.80863	0.00252097	0.039172	0.0331992	1367	tags=36%, list=9%, signal=33%	3459/1075/3689/3684/3569/199/2896/7305/6376/728/2358/3949/712/10333/3725
HP_ABNORMAL_PERICARDIUM_MORPHOLOGY	HP_ABNORMAL_PERICARDIUM_MORPHOLOGY	65	0.437856	1.69794	0.00252805	0.0392216	0.0332413	1677	tags=32%, list=11%, signal=29%	2212/4591/37/3569/1230/7386/3106/4094/3592/64127/2050/7132/6696/3040/950/4000/4607/7099/5373/3702/2629
GOBP_MYELOID_DENDRITIC_CELL_DIFFERENTIATION	GOBP_MYELOID_DENDRITIC_CELL_DIFFERENTIATION	19	0.616191	1.8175	0.00253459	0.0392628	0.0332762	2013	tags=42%, list=13%, signal=37%	7048/3516/55509/10538/4055/5971/6688/10537
GOBP_ATP_BIOSYNTHETIC_PROCESS	GOBP_ATP_BIOSYNTHETIC_PROCESS	26	0.565993	1.84237	0.00254097	0.0392812	0.0332918	2930	tags=38%, list=19%, signal=31%	226/4609/527/2023/523/55022/8604/51422/7415/30968
GOBP_POSITIVE_REGULATION_OF_APOPTOTIC_SIGNALING_PATHWAY	GOBP_POSITIVE_REGULATION_OF_APOPTOTIC_SIGNALING_PATHWAY	119	0.370285	1.59274	0.00254356	0.0392812	0.0332918	2691	tags=33%, list=17%, signal=27%	79156/6280/6279/4609/8772/1075/5580/4487/5601/9368/183/467/637/8406/857/581/4055/5728/8692/5979/29108/53832/7057/1984/51588/572/5062/5499/7157/1512/8737/7078/5326/11035/4776/6788/4118/5771/8575
GOBP_ENDOTHELIUM_DEVELOPMENT	GOBP_ENDOTHELIUM_DEVELOPMENT	120	0.358958	1.5477	0.00254995	0.0392834	0.0332937	2538	tags=31%, list=16%, signal=26%	5144/23493/1903/3516/91663/54345/634/4615/81575/2701/64321/55273/10630/388/3397/5138/28514/5861/7132/2889/1910/3553/118/83605/2194/5962/7716/90627/94/3627/10855/8985/947/1306/55810/1003/4851
HP_BRUISING_SUSCEPTIBILITY	HP_BRUISING_SUSCEPTIBILITY	139	0.344282	1.50589	0.002554	0.0392834	0.0332937	2134	tags=26%, list=14%, signal=23%	7048/23493/715/2542/2157/6774/2162/7454/2624/2153/5580/5328/11014/5604/1186/90411/2677/6813/5914/716/7450/7132/79803/84062/3040/950/3690/3845/3998/8676/29887/2629/4507/8985/2120/7704
GOBP_REGULATION_OF_CILIUM_ASSEMBLY	GOBP_REGULATION_OF_CILIUM_ASSEMBLY	75	-0.41594	-1.65123	0.00255925	0.0392834	0.0332937	3558	tags=44%, list=23%, signal=34%	22873/10198/57489/9696/9712/64786/51473/79735/116840/57787/9742/84260/25771/23102/2665/128637/161514/585/10806/55296/26000/51626/79734/9474/202018/4134/55835/51256/11138/4957/8100/23637/55329
GOMF_EXOGENOUS_PROTEIN_BINDING	GOMF_EXOGENOUS_PROTEIN_BINDING	70	0.422741	1.65411	0.00255926	0.0392834	0.0332937	3416	tags=46%, list=22%, signal=36%	30835/339390/8764/4340/6510/3416/6504/5359/8692/3304/3949/942/5817/950/6575/1604/3690/290/3678/4179/558/4864/1378/3373/3303/920/1234/3921/7037/3916/975/1525
GOBP_NEGATIVE_REGULATION_OF_INTERLEUKIN_12_PRODUCTION	GOBP_NEGATIVE_REGULATION_OF_INTERLEUKIN_12_PRODUCTION	17	0.63166	1.80333	0.00257676	0.0394921	0.0334706	2477	tags=53%, list=16%, signal=45%	353514/11213/6504/64127/4790/7057/708/51311/1236
HP_INTELLECTUAL_DISABILITY_PROFOUND	HP_INTELLECTUAL_DISABILITY_PROFOUND	147	-0.349048	-1.54063	0.00258901	0.0396197	0.0335787	3401	tags=36%, list=22%, signal=29%	6323/2182/55275/2904/701/5296/2902/8239/2036/55777/23152/56479/6506/55624/64801/7737/6418/79621/128637/9758/8831/10585/9968/8867/54820/53616/29954/6925/2664/547/815/8481/84188/2261/9361/6709/9459/9326/6785/79147/10771/2074/51091/10522/1778/65109/57551/51294/3423/816/7343/6487/26040
GOBP_REGULATION_OF_T_CELL_APOPTOTIC_PROCESS	GOBP_REGULATION_OF_T_CELL_APOPTOTIC_PROCESS	32	0.533304	1.82296	0.00259909	0.0396652	0.0336172	2473	tags=44%, list=16%, signal=37%	5588/6482/100/8772/3575/3091/3965/81704/7157/155038/1831/7474/11035/171558
HP_SUPERNUMERARY_SPLEENS	HP_SUPERNUMERARY_SPLEENS	63	-0.446552	-1.7114	0.00260336	0.0396652	0.0336172	2295	tags=30%, list=15%, signal=26%	84314/85478/79925/246176/1770/27031/54970/57545/79600/8481/6674/54903/55770/80184/83544/27148/25981/4613/51715
GOBP_REGULATION_OF_DNA_TEMPLATED_TRANSCRIPTION_IN_RESPONSE_TO_STRESS	GOBP_REGULATION_OF_DNA_TEMPLATED_TRANSCRIPTION_IN_RESPONSE_TO_STRESS	49	0.471285	1.74693	0.00260376	0.0396652	0.0336172	3352	tags=49%, list=21%, signal=39%	2034/3516/1051/4504/7009/4582/467/3162/10370/9531/3091/3725/3309/10365/5970/7157/5598/468/4851/3303/22926/7428/4690/6195
GOBP_FAT_CELL_DIFFERENTIATION	GOBP_FAT_CELL_DIFFERENTIATION	210	0.318288	1.48634	0.00261357	0.0397547	0.0336931	2176	tags=25%, list=14%, signal=22%	5468/7494/1052/79689/7538/1051/9935/5292/240/678/252995/153/2624/9314/3569/655/6648/6591/115825/25946/5696/10498/55252/166379/51316/171023/55022/7030/2869/5156/650/144404/8651/116844/406/1040/5997/6239/25979/51043/64641/1488/8013/51150/85329/81029/374462/3164/284273/27241/6720/7704/7474
HP_ANOPHTHALMIA	HP_ANOPHTHALMIA	62	-0.430915	-1.64729	0.00268259	0.0406928	0.0344882	4433	tags=45%, list=28%, signal=33%	2736/23426/2260/6469/51259/64840/6496/81788/5915/23347/6491/84314/55624/1282/54880/10585/57545/29954/79600/54903/3052/80144/80184/79147/2074/374654/158326/652
GOBP_REGULATION_OF_ERBB_SIGNALING_PATHWAY	GOBP_REGULATION_OF_ERBB_SIGNALING_PATHWAY	69	0.431279	1.68264	0.00268331	0.0406928	0.0344882	1378	tags=23%, list=9%, signal=21%	868/3516/5641/23636/8412/79651/634/5329/7039/84619/183/9961/54206/4318/5782/5148
GOBP_POSITIVE_REGULATION_OF_REACTIVE_OXYGEN_SPECIES_BIOSYNTHETIC_PROCESS	GOBP_POSITIVE_REGULATION_OF_REACTIVE_OXYGEN_SPECIES_BIOSYNTHETIC_PROCESS	17	0.630238	1.79927	0.00268799	0.0407027	0.0344965	1685	tags=47%, list=11%, signal=42%	1535/6648/1182/5873/10333/2309/7099/948
HP_PAPULE	HP_PAPULE	81	0.408987	1.64204	0.00269611	0.0407645	0.0345489	1512	tags=23%, list=10%, signal=21%	488/6774/10269/3939/84868/1230/114548/3106/10483/5728/6391/3592/2677/64127/6390/2776/64581/4000/7099
GOBP_ICOSANOID_BIOSYNTHETIC_PROCESS	GOBP_ICOSANOID_BIOSYNTHETIC_PROCESS	50	0.457059	1.69465	0.00271414	0.0409758	0.034728	3517	tags=42%, list=22%, signal=33%	5730/2171/240/241/80142/9536/6850/255189/6916/3553/5740/5322/972/221955/2687/1907/2678/5742/5319/301/1559
HP_INCREASED_BLOOD_PRESSURE	HP_INCREASED_BLOOD_PRESSURE	349	0.281927	1.38471	0.00273463	0.0412219	0.0349365	2416	tags=23%, list=15%, signal=20%	10699/7048/23493/2034/5468/7049/2542/3516/718/10269/5139/9935/185/2717/26249/2153/5825/8912/79184/26608/54507/4582/4191/3988/183/1482/166379/3106/857/7355/5447/6391/5979/338/3592/171023/3043/10019/1889/3949/4313/64127/6390/84163/2022/51085/6239/118/5740/4000/9275/629/3431/4854/7462/94/23729/2629/4179/54968/10058/56244/4069/51726/4846/7157/3762/4625/27241/65125/567/2632/261734/4149/3594/55644/1161…
GOBP_NEGATIVE_REGULATION_OF_PHOSPHORYLATION	GOBP_NEGATIVE_REGULATION_OF_PHOSPHORYLATION	319	0.287236	1.39627	0.0027386	0.0412219	0.0349365	3068	tags=29%, list=19%, signal=24%	5144/5468/868/6774/55861/23636/90007/91663/54541/634/5580/1028/1843/655/84619/1032/4067/183/11213/1399/9961/25/54206/9021/2203/857/5525/581/7128/5925/5728/8692/64092/1981/10019/83891/55022/650/135228/8651/2776/84062/29108/2022/7016/51085/5997/3725/3553/103/64754/11006/2629/9043/11314/9647/5062/1445/5770/54892/801/10252/11117/9770/374462/10221/51422/5170/805/79007/284/10527/4616/10507/3192/23171/1…
GOBP_NEGATIVE_REGULATION_OF_KINASE_ACTIVITY	GOBP_NEGATIVE_REGULATION_OF_KINASE_ACTIVITY	200	0.319285	1.47316	0.00275836	0.0414526	0.0351321	3191	tags=34%, list=20%, signal=27%	5468/868/55861/23636/90007/634/5580/1028/1843/655/84619/1032/4067/183/11213/9961/25/54206/857/5525/7128/5925/5728/8692/10019/650/2776/84062/29108/7016/5997/3553/103/64754/11006/2629/11314/9647/5062/1445/5770/54892/10252/374462/10221/51422/5170/79007/10527/4616/3192/11329/5771/4137/5777/1026/10114/104/8660/4771/5795/5347/5787/140775/5987/10935/142679
GOCC_MHC_CLASS_II_PROTEIN_COMPLEX	GOCC_MHC_CLASS_II_PROTEIN_COMPLEX	17	0.62988	1.79825	0.00276214	0.0414526	0.0351321	3358	tags=59%, list=21%, signal=46%	3126/3122/3117/3108/972/567/3113/3119/3112/3125
GOBP_MACROPHAGE_ACTIVATION_INVOLVED_IN_IMMUNE_RESPONSE	GOBP_MACROPHAGE_ACTIVATION_INVOLVED_IN_IMMUNE_RESPONSE	18	0.633076	1.8463	0.00277133	0.0415289	0.0351968	2212	tags=50%, list=14%, signal=43%	84868/148022/6850/22904/2896/7305/3430/90342/5581
GOMF_ORGANIC_ANION_TRANSMEMBRANE_TRANSPORTER_ACTIVITY	GOMF_ORGANIC_ANION_TRANSMEMBRANE_TRANSPORTER_ACTIVITY	173	0.334766	1.51951	0.00278455	0.0416651	0.0353122	3561	tags=36%, list=23%, signal=28%	28231/11309/7439/6513/83733/56262/114789/10227/79751/28232/291/6510/9368/8140/10560/6536/10630/153201/8884/11182/120103/6541/10237/9123/6515/284439/6520/81796/81539/948/8604/10057/60386/53919/29957/340146/23428/9497/6533/54407/10864/6573/206358/6576/9356/9962/80736/10166/10786/6507/64116/284111/1244/4363/11254/144195/10955/9058/6542/6505/115111/10257/159963
GOCC_FICOLIN_1_RICH_GRANULE_MEMBRANE	GOCC_FICOLIN_1_RICH_GRANULE_MEMBRANE	56	0.444278	1.69341	0.00281052	0.0419916	0.0355889	3328	tags=43%, list=21%, signal=34%	2207/22875/2357/3689/22918/10288/965/527/11026/6556/2358/6515/1604/83858/11314/1832/8778/1378/10312/535/23352/5269/3071/3916
HP_NAUSEA_AND_VOMITING	HP_NAUSEA_AND_VOMITING	438	0.26359	1.32269	0.00283633	0.0423145	0.0358626	3024	tags=26%, list=19%, signal=21%	7048/2034/6523/79651/4609/5660/2109/2717/2624/37/249/148022/10068/10195/10157/1230/330/2619/26608/6850/4191/3988/114548/3106/26227/2110/9056/2203/857/5873/5728/6391/5979/3592/64087/171023/1889/8884/7050/5156/28514/6584/594/80704/6390/7132/6696/84163/22900/51085/85358/1910/26873/210/8694/1604/4723/9275/3845/3158/83605/5256/7099/2130/7462/5373/6948/2710/4179/2065/23022/5970/5216/81622/10320/27235/3…
HP_HYPOREFLEXIA	HP_HYPOREFLEXIA	310	-0.289178	-1.39287	0.00284201	0.0423367	0.0358814	3230	tags=31%, list=21%, signal=25%	5626/64837/5192/3155/79947/2313/7915/4915/11155/2705/26999/10159/538/9759/410/5073/6506/55624/11284/6606/59345/64801/7737/5191/275/7879/6786/55699/5498/11232/6607/55154/1282/6311/57231/4703/9896/51013/91949/5981/8831/79753/7507/7259/10585/2071/2258/8867/2068/29954/23203/547/22880/1073/23230/22906/2583/5393/8292/6843/9217/8820/23064/64423/84665/6785/774/4358/26090/1130/10559/79147/2074/81790/25814…
GOBP_GMP_BIOSYNTHETIC_PROCESS	GOBP_GMP_BIOSYNTHETIC_PROCESS	13	0.685585	1.82127	0.00285351	0.0423929	0.035929	3879	tags=62%, list=25%, signal=46%	100/3614/10606/5198/132/5471/353/2618
GOBP_TEMPERATURE_HOMEOSTASIS	GOBP_TEMPERATURE_HOMEOSTASIS	170	0.336126	1.51942	0.0028593	0.0423929	0.035929	1944	tags=24%, list=12%, signal=21%	2034/6774/3516/2171/8809/79602/1051/153/9536/23228/37/249/9673/6850/51316/55198/857/6009/5925/10400/5334/3397/7030/11096/406/10912/1910/3566/25979/3553/3934/51043/64641/7099/192111/2104/948/2827/729230/6778/58488
GOBP_DEVELOPMENTAL_MATURATION	GOBP_DEVELOPMENTAL_MATURATION	263	0.293968	1.41096	0.00286185	0.0423929	0.035929	2924	tags=27%, list=19%, signal=22%	23787/2034/5468/3516/718/10296/5139/9334/54345/30819/2624/1028/1182/231/6376/5925/5728/5979/695/10882/6196/3091/84966/650/4313/712/11173/6812/7534/1910/64581/56975/25893/2309/6790/399979/94/29887/2629/10365/558/5216/6855/4057/6366/6363/5881/9331/7704/6261/7474/10981/3202/10116/23294/10507/5064/8301/1003/4776/11057/51083/6663/26468/8943/26057/372/1235/473/3600
GOBP_DIVALENT_INORGANIC_CATION_HOMEOSTASIS	GOBP_DIVALENT_INORGANIC_CATION_HOMEOSTASIS	452	0.269066	1.35511	0.00286257	0.0423929	0.035929	3421	tags=30%, list=22%, signal=24%	488/5144/1903/4501/6280/114897/4499/481/6279/4489/3710/185/2357/4502/4504/2624/1535/7009/11330/783/11151/1230/2769/6357/2828/4067/2898/183/4495/958/2359/25/84899/857/581/6376/6556/728/952/719/2358/60675/6444/858/23516/5156/6355/7466/4494/9709/10672/56704/1910/4493/1604/6387/10590/2907/9002/3777/55151/8546/54923/5732/55858/29887/948/148/10268/146/2827/7504/3627/801/729230/55636/6366/794/6363/28653…
HP_ABNORMALITY_OF_THE_MUSCULATURE_OF_THE_LIMBS	HP_ABNORMALITY_OF_THE_MUSCULATURE_OF_THE_LIMBS	434	-0.267181	-1.33881	0.00287145	0.0424621	0.0359877	2681	tags=25%, list=17%, signal=22%	6506/55624/11284/6606/64801/6125/1140/26278/5191/7879/6786/3300/91252/5498/25839/11232/6329/6608/6141/6445/10049/11224/673/3991/6229/9782/4703/686/9420/274/64208/8831/10585/6160/118813/57599/2258/6885/8867/57679/29954/540/3759/137492/90121/163175/57222/207/547/27286/22880/8425/215/1725/11160/1073/23230/22906/3908/8292/84188/6442/2261/6843/6697/80208/64423/84665/774/7043/4358/1130/79147/2074/80222…
GOBP_RNA_SPLICING_VIA_TRANSESTERIFICATION_REACTIONS	GOBP_RNA_SPLICING_VIA_TRANSESTERIFICATION_REACTIONS	224	-0.305172	-1.42133	0.00290477	0.0428921	0.0363521	3138	tags=32%, list=20%, signal=26%	84950/6633/8559/57819/10421/79760/10992/55234/2483/55692/9129/246744/3191/6606/7737/10569/55696/51340/1659/9733/51574/55094/54496/4858/6607/28960/10286/10250/8087/83759/84872/221662/53938/6635/79753/59286/55599/199746/4857/23398/91746/5411/56949/5978/58517/6631/1207/24144/11168/23064/4236/8161/26576/10465/84811/79171/10521/988/57060/25766/3550/26121/85437/10199/54960/25804/25949/9584/84844/51634/…
GOBP_MRNA_PROCESSING	GOBP_MRNA_PROCESSING	348	-0.275548	-1.34529	0.00291236	0.0429413	0.0363938	2878	tags=30%, list=18%, signal=25%	84950/6633/8559/57819/9924/10421/64895/55131/79760/10992/79882/55234/2483/55692/9129/246744/79706/22849/3191/6606/7737/10569/55696/51340/1659/26995/9733/6041/51574/55094/54496/4858/6607/51692/28960/6829/53981/10286/58506/282996/2334/10250/51329/8087/83759/84872/221662/53938/6635/79753/351/59286/55599/199746/4857/23398/6830/9646/91746/5411/56949/54623/5978/64062/57187/123169/10768/3297/58517/6631/…
GOBP_REGULATION_OF_REACTIVE_OXYGEN_SPECIES_METABOLIC_PROCESS	GOBP_REGULATION_OF_REACTIVE_OXYGEN_SPECIES_METABOLIC_PROCESS	128	0.361654	1.56961	0.00293237	0.0431733	0.0365905	2400	tags=27%, list=15%, signal=23%	7048/185/240/4504/7001/1535/3689/3684/5580/655/6648/1182/6850/84329/183/7305/2885/5873/2358/5880/3091/55022/10333/64581/7057/2309/7099/5159/948/7157/10193/8737/8837/11035/3240
GOBP_UNSATURATED_FATTY_ACID_BIOSYNTHETIC_PROCESS	GOBP_UNSATURATED_FATTY_ACID_BIOSYNTHETIC_PROCESS	46	0.465887	1.69266	0.00294751	0.0433332	0.0367259	3558	tags=39%, list=23%, signal=30%	5730/2171/80142/9536/255189/6916/8560/3553/5740/972/221955/60481/1907/225/5742/301/239/6319
GOBP_REGULATION_OF_ACUTE_INFLAMMATORY_RESPONSE	GOBP_REGULATION_OF_ACUTE_INFLAMMATORY_RESPONSE	43	0.472252	1.70745	0.00295624	0.0433982	0.0367811	3518	tags=40%, list=22%, signal=31%	9180/718/241/9536/3569/114548/695/1910/3553/3133/2865/2213/1236/325/134/5008/2867
GOCC_PROTEASOME_COMPLEX	GOCC_PROTEASOME_COMPLEX	57	0.442025	1.68183	0.00298459	0.0437372	0.0370684	4160	tags=53%, list=26%, signal=39%	5704/5694/51377/5696/9690/5713/5698/5709/5691/5687/9097/23198/5707/5714/7415/11047/5685/5721/5686/5684/5887/10197/5688/5715/10213/5682/5708/5693/9861/5706
GOCC_RUFFLE	GOCC_RUFFLE	162	0.331956	1.49121	0.00298962	0.0437372	0.0370684	3395	tags=34%, list=22%, signal=27%	11170/5341/221472/91663/10787/11252/3936/1021/5868/199/1182/10044/255189/9368/25/2268/55198/10630/64092/89846/23191/10235/59338/3690/7099/23550/3678/54997/23286/1072/7094/23022/57403/6282/4289/4644/1464/54212/10458/9788/4831/23362/8394/2017/4830/4771/5795/10519/8844/23396/5756/23607/5335/8874/9026
GOBP_NEGATIVE_REGULATION_OF_MYELOID_CELL_DIFFERENTIATION	GOBP_NEGATIVE_REGULATION_OF_MYELOID_CELL_DIFFERENTIATION	74	0.421989	1.66379	0.0029948	0.0437372	0.0370684	2707	tags=34%, list=17%, signal=28%	4211/7538/714/9935/4792/4609/634/2624/10766/1021/4067/5914/28514/3707/7099/11006/4057/10221/7704/3202/7130/7098/5771/51621/325
GOBP_WATER_SOLUBLE_VITAMIN_METABOLIC_PROCESS	GOBP_WATER_SOLUBLE_VITAMIN_METABOLIC_PROCESS	56	0.442574	1.68691	0.00299665	0.0437372	0.0370684	3210	tags=41%, list=20%, signal=33%	6513/249/11330/8566/10797/80308/6470/4837/10560/80704/25974/6515/60386/8875/8876/29968/51293/6573/10327/9962/2348/55163/4363
GOBP_REGULATION_OF_PROTEIN_LOCALIZATION_TO_CILIUM	GOBP_REGULATION_OF_PROTEIN_LOCALIZATION_TO_CILIUM	10	-0.742633	-1.82418	0.0030169	0.0439693	0.0372651	3746	tags=80%, list=24%, signal=61%	2932/22873/2622/9696/84455/2665/285331/54585
HP_ELEVATED_PULMONARY_ARTERY_PRESSURE	HP_ELEVATED_PULMONARY_ARTERY_PRESSURE	114	0.362114	1.55364	0.00302723	0.0440562	0.0373387	3349	tags=37%, list=21%, signal=29%	4624/2542/3516/10269/81857/8788/1482/23590/3106/10370/1186/857/3043/64127/9377/25974/2022/950/4000/3845/3777/94/29887/2629/56244/92579/29957/10664/10312/4851/9496/6945/3977/8517/1235/1340/27125/70/9382/729238/7066/57057
GOBP_HORMONE_METABOLIC_PROCESS	GOBP_HORMONE_METABOLIC_PROCESS	218	0.30438	1.43054	0.00304002	0.0441786	0.0374425	2968	tags=29%, list=19%, signal=24%	10699/10269/157506/25976/1508/8912/3416/5045/124/231/83539/57665/5447/9060/476/1889/3091/3028/5156/1511/126/650/125/1109/51170/4790/6696/59338/1910/8694/7276/5947/5959/2028/54884/7173/51635/7941/1359/1601/29785/5046/259307/3295/2865/653/53919/7363/389434/6718/2516/2230/10196/220/7364/27284/51083/3249/1576/1646/8879/7367/5950/54600
GOBP_REGULATION_OF_PLATELET_AGGREGATION	GOBP_REGULATION_OF_PLATELET_AGGREGATION	25	0.57156	1.83033	0.0030711	0.0445662	0.037771	1100	tags=44%, list=7%, signal=41%	114897/5588/634/5580/3569/6850/4067/10630/10019/1511/84034
GOBP_ASTROCYTE_ACTIVATION	GOBP_ASTROCYTE_ACTIVATION	21	0.625301	1.87808	0.00314177	0.0455264	0.0385848	1377	tags=38%, list=9%, signal=35%	3459/3569/2896/728/2358/3949/712/3553
GOBP_REGULATION_OF_CELL_COMMUNICATION_BY_ELECTRICAL_COUPLING_INVOLVED_IN_CARDIAC_CONDUCTION	GOBP_REGULATION_OF_CELL_COMMUNICATION_BY_ELECTRICAL_COUPLING_INVOLVED_IN_CARDIAC_CONDUCTION	12	0.704655	1.81096	0.00321525	0.0465244	0.0394306	2143	tags=58%, list=14%, signal=50%	5144/79191/857/6910/125111/801/805
GOCC_INFLAMMASOME_COMPLEX	GOCC_INFLAMMASOME_COMPLEX	17	0.625538	1.78585	0.00324412	0.0468749	0.0397277	4145	tags=65%, list=26%, signal=48%	79792/56919/114548/22900/29108/834/58484/1654/837/9447/4671
GOBP_GRANULOCYTE_DIFFERENTIATION	GOBP_GRANULOCYTE_DIFFERENTIATION	35	0.515393	1.79553	0.00325069	0.0469028	0.0397513	2624	tags=46%, list=17%, signal=38%	714/3059/634/2624/10370/5914/3930/25979/6688/2194/8546/54997/6729/10221/3567/2124
GOBP_NEGATIVE_REGULATION_OF_INTERFERON_GAMMA_PRODUCTION	GOBP_NEGATIVE_REGULATION_OF_INTERFERON_GAMMA_PRODUCTION	37	0.511046	1.78453	0.00325925	0.0469592	0.0397991	2184	tags=38%, list=14%, signal=33%	84868/7292/7805/9173/6504/5914/3965/64127/284194/7099/11006/558/1378/708
GOBP_POSITIVE_REGULATION_OF_RESPONSE_TO_CYTOKINE_STIMULUS	GOBP_POSITIVE_REGULATION_OF_RESPONSE_TO_CYTOKINE_STIMULUS	57	0.439467	1.6721	0.00328119	0.047208	0.04001	3215	tags=42%, list=20%, signal=34%	8772/1660/7805/8767/3304/3091/83666/1435/3665/7099/84166/558/81030/972/834/8737/9641/7474/345611/3303/81844/54625/837/7097
GOCC_HISTONE_DEACETYLASE_COMPLEX	GOCC_HISTONE_DEACETYLASE_COMPLEX	67	-0.425152	-1.66058	0.00329682	0.0473655	0.0401434	3671	tags=48%, list=23%, signal=37%	10847/23186/10013/8295/79595/57504/64426/1107/9759/81611/57649/8841/23309/10467/10428/64431/51317/283248/3066/57634/55758/9734/221037/26038/79718/5931/84215/10902/10284/116092/55929/10014
GOBP_GAS_TRANSPORT	GOBP_GAS_TRANSPORT	19	0.609634	1.79816	0.0033486	0.0480214	0.0406993	3841	tags=63%, list=24%, signal=48%	4609/361/3043/114757/3040/6005/363/3050/4151/58157/362/760
HP_MENINGITIS	HP_MENINGITIS	71	0.414461	1.62795	0.00335199	0.0480214	0.0406993	3209	tags=32%, list=20%, signal=26%	604/7454/1535/1536/56262/4689/1230/114548/3106/3592/695/629/7099/2215/8974/115650/7098/3113/58484/930/653361/959/7037
GOBP_REGULATION_OF_FAT_CELL_DIFFERENTIATION	GOBP_REGULATION_OF_FAT_CELL_DIFFERENTIATION	120	0.353458	1.52399	0.0033689	0.0481953	0.0408467	2577	tags=28%, list=16%, signal=24%	5468/7494/7538/1051/5292/240/678/252995/2624/3569/655/6648/6591/115825/25946/10498/55252/166379/171023/7030/650/406/1040/6239/51043/85329/374462/284273/7704/7474/3192/10979/6788/4320
GOBP_POSITIVE_REGULATION_OF_DNA_METHYLATION_DEPENDENT_HETEROCHROMATIN_ASSEMBLY	GOBP_POSITIVE_REGULATION_OF_DNA_METHYLATION_DEPENDENT_HETEROCHROMATIN_ASSEMBLY	10	-0.737045	-1.81046	0.0033782	0.0482601	0.0409016	2099	tags=60%, list=13%, signal=52%	51535/54737/22880/9869/80063/83852
GOBP_RESPONSE_TO_REACTIVE_OXYGEN_SPECIES	GOBP_RESPONSE_TO_REACTIVE_OXYGEN_SPECIES	179	0.3274	1.49437	0.0033856	0.0482975	0.0409333	2480	tags=31%, list=16%, signal=26%	4504/7001/5796/5580/3569/10068/5603/655/6648/328/5601/2081/3162/25/84557/7128/8692/695/3043/388/3091/5156/8754/4313/4318/5516/2395/3040/8428/7295/59338/3725/2309/5159/5074/2021/10365/948/572/558/5052/5970/25824/8013/2353/8061/4846/6778/8737/5598/5151/11035/116988/3240/3373
HP_TRANSIENT_ISCHEMIC_ATTACK	HP_TRANSIENT_ISCHEMIC_ATTACK	57	0.438837	1.66971	0.00339242	0.0483264	0.0409578	2054	tags=30%, list=13%, signal=26%	4624/7048/23493/7049/10269/2717/1482/10370/10019/2022/4000/3845/4854/4607/94/7157/60
HP_ABNORMAL_MIDBRAIN_MORPHOLOGY	HP_ABNORMAL_MIDBRAIN_MORPHOLOGY	65	-0.429951	-1.66496	0.00341433	0.0485701	0.0411644	2885	tags=35%, list=18%, signal=29%	84314/5147/51684/6311/200894/23446/10464/57545/79600/80210/8481/54903/55770/80208/6622/80184/4867/11152/374654/9851/9627/27072/4287
GOBP_INTERLEUKIN_4_PRODUCTION	GOBP_INTERLEUKIN_4_PRODUCTION	32	0.523854	1.79065	0.00342361	0.0486336	0.0412182	1743	tags=41%, list=11%, signal=36%	5588/2207/1051/84868/7292/6850/8140/114548/5914/942/3965/54440/3133
GOCC_COMPLEX_OF_COLLAGEN_TRIMERS	GOCC_COMPLEX_OF_COLLAGEN_TRIMERS	22	-0.597742	-1.83468	0.00347503	0.0491366	0.0416445	2765	tags=55%, list=18%, signal=45%	1289/1277/1282/1278/1290/1294/1281/1300/1287/1295/4060/1307
GOBP_REGULATION_OF_PLASMA_LIPOPROTEIN_PARTICLE_LEVELS	GOBP_REGULATION_OF_PLASMA_LIPOPROTEIN_PARTICLE_LEVELS	67	0.430216	1.67339	0.00347635	0.0491366	0.0416445	1807	tags=33%, list=11%, signal=29%	185/5320/5360/2181/10162/9619/10938/338328/3988/183/3162/338/3949/8694/302/29801/948/5322/8570/1445/9388/7941
GOBP_IMPORT_INTO_CELL	GOBP_IMPORT_INTO_CELL	213	0.310664	1.45386	0.00347848	0.0491366	0.0416445	3572	tags=35%, list=23%, signal=27%	6523/51296/90678/79689/481/6513/2181/56262/6583/10479/3764/6510/183/8140/56996/6565/3757/4891/6536/51703/6518/476/261729/23516/8884/2350/120103/6541/3177/5997/6515/285195/10021/3690/7057/6520/81539/948/10268/84561/483/3762/60/486/65125/55144/2824/3587/23428/3676/84679/6533/25800/6573/206358/6339/3767/6524/8660/23204/6507/64116/65268/2348/6543/6548/11254/225689/6542/6505/65266/6337/3772/84230
HP_SYNOSTOSIS_INVOLVING_DIGITS	HP_SYNOSTOSIS_INVOLVING_DIGITS	12	0.700652	1.80067	0.00347848	0.0491366	0.0416445	1449	tags=33%, list=9%, signal=30%	9791/10084/22856/5116
GOMF_PROTEIN_SELF_ASSOCIATION	GOMF_PROTEIN_SELF_ASSOCIATION	56	0.43714	1.66621	0.0035178	0.0496226	0.0420564	1947	tags=29%, list=12%, signal=25%	5468/6513/57048/1075/4615/5825/4191/9368/29899/7128/85358/79188/84433/6855/189/7157
HP_SKELETAL_MUSCLE_ATROPHY	HP_SKELETAL_MUSCLE_ATROPHY	433	-0.267116	-1.33926	0.00354086	0.0498782	0.042273	2672	tags=26%, list=17%, signal=22%	55624/11284/6606/1140/26278/84317/5191/7879/6786/3300/91252/5444/10133/6329/6607/55154/4702/6445/1282/9562/6311/10273/9782/4703/9896/585/583/9420/6331/274/91949/10806/6647/79738/3074/7443/10585/80173/10749/54820/57679/8898/29954/6925/178/57222/547/22880/8425/11160/23230/2583/2733/953/8292/6442/26160/6843/9217/54903/4485/23064/80208/1294/8450/64423/84665/4750/80184/55830/472/4358/26090/84100/79147…

## Sheet: ATP2A2 KEGG
ID	Description	setSize	enrichmentScore	NES	pvalue	p.adjust	qvalues	rank	leading_edge	core_enrichment
KEGG_SYSTEMIC_LUPUS_ERYTHEMATOSUS	KEGG_SYSTEMIC_LUPUS_ERYTHEMATOSUS	56	0.601384	2.24095	1.75926e-07	3.23703e-05	2.31481e-05	3358	tags=46%, list=21%, signal=37%	2212/729/715/718/714/3126/713/6628/958/716/942/1511/712/6737/3122/2209/3117/3108/717/2215/2213/3113/3119/959/3112/3125
KEGG_LEISHMANIA_INFECTION	KEGG_LEISHMANIA_INFECTION	68	0.538359	2.08821	3.00327e-06	0.000182616	0.00013059	3358	tags=50%, list=21%, signal=40%	2212/718/3459/3716/4792/3126/4615/1535/3689/4689/3684/5603/3592/4790/3725/3553/3122/7099/2209/5970/2353/3117/3108/2215/1378/3676/3113/5777/3119/653361/7097/3112/3460/3125
KEGG_COMPLEMENT_AND_COAGULATION_CASCADES	KEGG_COMPLEMENT_AND_COAGULATION_CASCADES	68	0.535827	2.07839	3.48123e-06	0.000182616	0.00013059	1681	tags=35%, list=11%, signal=32%	729/715/2157/718/2162/714/1675/5104/713/2153/5329/5265/966/5328/728/719/716/5054/712/7450/1604/629/7035/4179
KEGG_HEMATOPOIETIC_CELL_LINEAGE	KEGG_HEMATOPOIETIC_CELL_LINEAGE	86	0.490268	1.97853	4.70356e-06	0.000182616	0.00013059	2650	tags=37%, list=17%, signal=31%	3126/929/3684/3569/945/966/3570/3575/1441/952/1435/3566/1604/3690/3553/290/1436/3122/7850/3675/3678/948/7173/2208/2209/947/1378/3567/951/3676/920/930
KEGG_CYTOKINE_CYTOKINE_RECEPTOR_INTERACTION	KEGG_CYTOKINE_CYTOKINE_RECEPTOR_INTERACTION	253	0.366178	1.72315	4.9624e-06	0.000182616	0.00013059	2742	tags=28%, list=17%, signal=24%	7048/91/9180/8809/3459/3597/55540/27242/8764/3569/7292/655/1230/8795/6357/3570/6347/958/3575/8807/1441/2920/3601/6376/4055/7133/8771/3592/3604/5156/650/3455/6355/7132/1435/53832/8741/3566/3553/6387/8797/1436/5159/7850/944/94/7173/3627/729230/6366/10673/6363/58191/3561/10663/3467/3594/3567/3976/3587/1896/115650/6372/3452/6369/1236/970/6354/2919/1234/3977
KEGG_NOD_LIKE_RECEPTOR_SIGNALING_PATHWAY	KEGG_NOD_LIKE_RECEPTOR_SIGNALING_PATHWAY	57	0.534423	2.00152	2.70267e-05	0.000788233	0.000563668	3011	tags=47%, list=19%, signal=38%	4792/3569/5603/330/6357/5601/6347/8767/114548/2920/7128/64127/6355/4790/22900/29108/3553/10392/5970/834/7184/58484/6354/2919/8517/6356/9051
KEGG_PATHOGENIC_ESCHERICHIA_COLI_INFECTION	KEGG_PATHOGENIC_ESCHERICHIA_COLI_INFECTION	52	0.547027	2.00951	2.99871e-05	0.000788233	0.000563668	3013	tags=54%, list=19%, signal=44%	113457/112714/7278/10095/929/3059/7454/203068/347733/10094/84790/10376/81873/25/10093/7534/7099/23643/10381/84617/7846/60/7280/999/10109/2017/7100/71
KEGG_ALLOGRAFT_REJECTION	KEGG_ALLOGRAFT_REJECTION	37	0.594224	2.02966	6.93022e-05	0.00159395	0.00113984	3466	tags=49%, list=22%, signal=38%	3126/958/3106/3592/942/3122/3133/3107/3117/3108/3105/3567/3113/3119/959/3112/3125/3134
KEGG_GAP_JUNCTION	KEGG_GAP_JUNCTION	83	0.451505	1.81561	0.000209147	0.00402864	0.00288089	2270	tags=34%, list=14%, signal=29%	113457/112714/7278/3710/153/203068/347733/84790/107/10376/1453/5613/109/2885/5604/5156/2776/4893/3845/5159/10381/2767/5330/2977/84617/7846/5598/7280
KEGG_B_CELL_RECEPTOR_SIGNALING_PATHWAY	KEGG_B_CELL_RECEPTOR_SIGNALING_PATHWAY	73	0.463063	1.82946	0.000242563	0.00402864	0.00288089	3335	tags=41%, list=21%, signal=33%	4792/8519/6850/4067/5533/2885/5604/695/5880/4790/4893/84433/3725/3845/7409/5534/5970/2353/5881/5293/2213/4776/930/5777/6654/8517/10892/11025/4773/975
KEGG_ALZHEIMERS_DISEASE	KEGG_ALZHEIMERS_DISEASE	137	0.389329	1.69212	0.000251	0.00402864	0.00288089	3092	tags=31%, list=20%, signal=25%	488/3710/7381/8772/56901/823/1537/7386/2081/3416/5533/637/6391/3028/4696/9377/6390/7132/23385/2776/3553/4723/1350/572/840/5534/801/54205/5330/4706/4709/805/4694/4712/4725/1327/4137/4705/7388/22926/1340/4719/4697
KEGG_APOPTOSIS	KEGG_APOPTOSIS	85	0.441461	1.77512	0.00026563	0.00402864	0.00288089	2259	tags=31%, list=14%, signal=26%	4792/8772/4615/823/330/8795/5613/11213/5533/637/581/7132/4790/3553/8797/2021/572/840/5534/5970/54205/7157/8737/5293/4803/8837
KEGG_INSULIN_SIGNALING_PATHWAY	KEGG_INSULIN_SIGNALING_PATHWAY	133	0.385071	1.67391	0.000302466	0.00402864	0.00288089	2169	tags=29%, list=14%, signal=26%	868/2872/5139/5501/2319/3101/5601/5613/32/1399/2885/5604/5106/9021/2203/5260/6009/5571/369/8651/4893/5836/2889/23265/3845/5256/2194/572/3098/5499/5770/23433/801/5293/51422/6720/5170/805/10603
KEGG_TOLL_LIKE_RECEPTOR_SIGNALING_PATHWAY	KEGG_TOLL_LIKE_RECEPTOR_SIGNALING_PATHWAY	99	0.422868	1.74655	0.000330455	0.00402864	0.00288089	2422	tags=31%, list=15%, signal=27%	4792/8772/929/1326/4615/148022/3569/5603/5601/958/5604/3592/942/3455/10333/4790/6696/3665/3725/3553/7099/23643/3627/5970/2353/8737/5293/9641/51311/3452/7098
KEGG_PATHWAYS_IN_CANCER	KEGG_PATHWAYS_IN_CANCER	317	0.306046	1.47978	0.000343936	0.00402864	0.00288089	2275	tags=24%, list=14%, signal=21%	7048/2257/2034/5468/868/6774/1017/112398/3716/6513/4792/4609/11186/8772/1021/3569/8313/7039/54583/330/5900/5601/5899/6256/1399/637/2885/25/1441/5604/581/83593/5925/5728/5979/3911/369/2252/5880/3091/5914/5156/650/4313/4318/4790/5898/4893/3725/3845/6688/1871/1163/1436/5159/3675/8325/51588/1488/572/8031/2256/5970/54205/2353/7157/81029/5881/5293/7184/7704/7474/4791/8453/4149
KEGG_GRAFT_VERSUS_HOST_DISEASE	KEGG_GRAFT_VERSUS_HOST_DISEASE	40	0.555787	1.92285	0.000350317	0.00402864	0.00288089	3466	tags=45%, list=22%, signal=35%	3126/3569/3106/942/3553/3122/3133/3107/3117/3108/3105/3113/3119/3811/3802/3112/3125/3134
KEGG_INTESTINAL_IMMUNE_NETWORK_FOR_IGA_PRODUCTION	KEGG_INTESTINAL_IMMUNE_NETWORK_FOR_IGA_PRODUCTION	48	0.488053	1.77951	0.000918495	0.00994136	0.00710909	3358	tags=44%, list=21%, signal=35%	3126/3569/958/3601/4055/942/8741/6387/3122/3117/3108/10673/3567/115650/3676/3113/3119/3600/959/3112/3125
KEGG_CHEMOKINE_SIGNALING_PATHWAY	KEGG_CHEMOKINE_SIGNALING_PATHWAY	181	0.336258	1.52423	0.00137691	0.0140751	0.0100652	3046	tags=31%, list=19%, signal=25%	6774/1794/3055/4792/7454/5580/1230/6357/107/4067/5613/6347/109/1399/2885/2268/5604/2920/6376/5880/2869/55970/6355/4790/4893/10235/6387/3845/2309/3702/1445/7409/3627/5970/729230/6366/5330/6363/5293/58191/10663/94235/6372/6369/1236/6354/2919/6654/113/1234/7074/8517/653361/1235/6356/111
KEGG_PROTEIN_EXPORT	KEGG_PROTEIN_EXPORT	21	0.607777	1.86532	0.00185656	0.0179793	0.012857	2811	tags=43%, list=18%, signal=35%	9789/28972/3309/58477/6729/29927/6730/23480/60559
KEGG_AUTOIMMUNE_THYROID_DISEASE	KEGG_AUTOIMMUNE_THYROID_DISEASE	52	0.454121	1.66822	0.0028018	0.0251584	0.0179909	4700	tags=48%, list=30%, signal=34%	3126/958/3106/942/3122/3133/7173/3107/3117/3108/3105/3567/3452/3113/3119/959/3112/3125/3134/3447/3443/3002/3441/7252/3446
KEGG_CARDIAC_MUSCLE_CONTRACTION	KEGG_CARDIAC_MUSCLE_CONTRACTION	69	0.414342	1.60647	0.00300736	0.0251584	0.0179909	3226	tags=36%, list=20%, signal=29%	488/4624/4634/481/7381/783/1537/7386/10479/55799/476/9377/4633/1350/483/4625/486/7169/1327/7388/7171/1340/784/70/6548
KEGG_ADIPOCYTOKINE_SIGNALING_PATHWAY	KEGG_ADIPOCYTOKINE_SIGNALING_PATHWAY	65	0.423291	1.62272	0.00300807	0.0251584	0.0179909	1183	tags=25%, list=8%, signal=23%	6774/5588/79602/6513/4792/2181/5601/6256/32/5106/9021/7133/5571/51703/7132/4790
KEGG_MAPK_SIGNALING_PATHWAY	KEGG_MAPK_SIGNALING_PATHWAY	256	0.295484	1.39308	0.00315524	0.0252419	0.0180505	2854	tags=28%, list=18%, signal=23%	7048/2257/2872/9064/5320/4609/929/1326/783/7867/1843/5603/8912/5601/5613/3310/1399/5533/2885/5604/55799/3304/2252/5880/6196/5156/55970/5971/7132/4790/4893/10912/10235/2264/3725/3553/3845/3727/5159/7850/5871/5322/5062/2256/5534/1844/5970/2353/7157/5881/2768/3164/84647/5598/4216/4803/4791/4149/1847/4616/468/4776/6788/3303/5606/4137/6654/4914/8517/30814/11184/5778
KEGG_GNRH_SIGNALING_PATHWAY	KEGG_GNRH_SIGNALING_PATHWAY	98	0.367857	1.51486	0.00349328	0.0258629	0.0184946	4446	tags=44%, list=28%, signal=32%	3710/5320/5580/5603/107/5601/5613/109/2885/5604/4313/2776/4893/3725/3845/2767/5322/801/5330/805/84647/5598/4216/468/5606/6654/113/30814/111/5338/5319/4323/6416/8398/123745/5609/2798/5595/81579/5894/779/115/196883
KEGG_PROTEASOME	KEGG_PROTEASOME	42	0.499006	1.74573	0.00351398	0.0258629	0.0184946	4160	tags=57%, list=26%, signal=42%	5704/5694/5696/5713/5698/5709/51371/5691/5687/23198/5707/5714/5685/5721/5686/5684/10197/5688/10213/5682/5708/5693/9861/5706
KEGG_VASCULAR_SMOOTH_MUSCLE_CONTRACTION	KEGG_VASCULAR_SMOOTH_MUSCLE_CONTRACTION	109	0.360476	1.51823	0.00388601	0.0259879	0.018584	2212	tags=28%, list=14%, signal=25%	5588/3710/185/5320/91807/5501/5580/107/5613/109/5604/5583/10267/369/4660/2776/10672/2767/148/10268/5322/5499/146/801/5330/2977/2768/805/84647/94274/5581
KEGG_CITRATE_CYCLE_TCA_CYCLE	KEGG_CITRATE_CYCLE_TCA_CYCLE	30	0.530116	1.71887	0.00396549	0.0259879	0.018584	2805	tags=37%, list=18%, signal=30%	3417/3418/4191/3420/5106/6391/1431/6390/3421/8803/4190
KEGG_PRIMARY_IMMUNODEFICIENCY	KEGG_PRIMARY_IMMUNODEFICIENCY	35	0.517879	1.73449	0.00400676	0.0259879	0.018584	3113	tags=37%, list=20%, signal=30%	100/6890/6891/958/3575/695/7374/3561/115650/920/930/8517/959
KEGG_VIRAL_MYOCARDITIS	KEGG_VIRAL_MYOCARDITIS	70	0.408855	1.59719	0.00409592	0.0259879	0.018584	3585	tags=47%, list=23%, signal=37%	4624/3126/3689/958/637/25/3106/857/1981/5880/6444/942/1604/3122/3133/3107/54205/3117/3108/4625/5881/60/3105/3113/3119/4622/71/959/3112/3125/1525/3134/1982
KEGG_GALACTOSE_METABOLISM	KEGG_GALACTOSE_METABOLISM	25	0.572597	1.80669	0.0047181	0.0289377	0.0206934	1803	tags=44%, list=11%, signal=39%	2584/2717/2683/3101/231/2720/7360/2585/5236/3098/55276
KEGG_OXIDATIVE_PHOSPHORYLATION	KEGG_OXIDATIVE_PHOSPHORYLATION	94	0.376223	1.54441	0.0052281	0.030955	0.022136	4292	tags=43%, list=27%, signal=31%	7381/56901/1537/7386/5464/527/155066/6391/523/4696/9377/6390/4723/1352/9114/1350/4706/4709/4694/10312/4712/4725/23545/1327/535/4705/7388/1340/4719/4697/9296/4714/127124/4708/7385/1339/4728/4729/1353/1346
KEGG_RNA_POLYMERASE	KEGG_RNA_POLYMERASE	26	-0.541702	-1.7368	0.00538347	0.030955	0.022136	1486	tags=35%, list=9%, signal=31%	5438/5432/84265/5441/548644/55703/10621/5436/64425
KEGG_PANCREATIC_CANCER	KEGG_PANCREATIC_CANCER	69	0.400941	1.55451	0.00583479	0.0325333	0.0232647	2068	tags=30%, list=13%, signal=27%	7048/6774/3716/1021/7039/5900/5601/5899/5604/5925/369/5880/4790/5898/3845/1871/572/5970/7157/5881/5293
KEGG_ANTIGEN_PROCESSING_AND_PRESENTATION	KEGG_ANTIGEN_PROCESSING_AND_PRESENTATION	86	0.375928	1.51709	0.00616105	0.0333421	0.0238431	3466	tags=38%, list=22%, signal=30%	5641/3126/1508/6890/6891/10437/3310/3106/3304/3122/3309/3133/3107/3117/3108/972/567/3105/3452/3113/3303/920/1520/5721/3119/3811/3802/10197/3805/3312/3112/3125/3134
KEGG_TYPE_I_DIABETES_MELLITUS	KEGG_TYPE_I_DIABETES_MELLITUS	43	0.469638	1.66096	0.00657861	0.0345847	0.0247316	3466	tags=42%, list=22%, signal=33%	3126/3106/3592/942/3553/3122/3133/3107/3117/3108/3105/3113/2572/3119/3112/3382/3125/3134
KEGG_PENTOSE_PHOSPHATE_PATHWAY	KEGG_PENTOSE_PHOSPHATE_PATHWAY	26	0.541106	1.71997	0.00698438	0.0355669	0.025434	1966	tags=35%, list=12%, signal=30%	226/5226/5631/7086/2203/64080/5236/55276/22934
KEGG_FC_GAMMA_R_MEDIATED_PHAGOCYTOSIS	KEGG_FC_GAMMA_R_MEDIATED_PHAGOCYTOSIS	89	0.375381	1.52336	0.00715205	0.0355669	0.025434	3259	tags=34%, list=21%, signal=27%	2212/1794/10095/3055/7454/10094/5580/6850/4067/255189/1399/81873/5604/5880/10093/8395/1072/7409/2209/5293/5581/2213/6199/10109/8394/8877/653361/23396/5338/5335
KEGG_NUCLEOTIDE_EXCISION_REPAIR	KEGG_NUCLEOTIDE_EXCISION_REPAIR	43	-0.459458	-1.6432	0.00760402	0.0368195	0.0263297	3994	tags=49%, list=25%, signal=37%	9978/6118/29935/5111/404672/1069/5426/1022/1643/5981/2965/7507/2071/2068/2968/5985/8450/2074/4331/7508/2073
KEGG_GLYCOLYSIS_GLUCONEOGENESIS	KEGG_GLYCOLYSIS_GLUCONEOGENESIS	60	0.408505	1.53864	0.00807567	0.0377117	0.0269677	1920	tags=27%, list=12%, signal=24%	226/3939/3101/2023/124/5106/2203/55902/126/125/441531/5236/5223/3098/55276/5224
KEGG_PRION_DISEASES	KEGG_PRION_DISEASES	35	0.488155	1.63494	0.00819819	0.0377117	0.0269677	1628	tags=31%, list=10%, signal=28%	729/714/713/3569/4685/5613/5604/581/712/3553/3309
KEGG_ASTHMA	KEGG_ASTHMA	30	0.498986	1.61793	0.0089938	0.0402254	0.0287653	3358	tags=43%, list=21%, signal=34%	2207/3126/958/3122/3117/3108/3567/3113/3119/6356/959/3112/3125
KEGG_N_GLYCAN_BIOSYNTHESIS	KEGG_N_GLYCAN_BIOSYNTHESIS	44	0.446341	1.58754	0.00918189	0.0402254	0.0287653	2432	tags=41%, list=15%, signal=35%	8703/2683/1650/10195/3703/6184/4122/11320/57171/1603/56052/1798/85365/79868/79087/57134/4245/4249
KEGG_NATURAL_KILLER_CELL_MEDIATED_CYTOTOXICITY	KEGG_NATURAL_KILLER_CELL_MEDIATED_CYTOTOXICITY	133	0.329038	1.43034	0.00950978	0.040693	0.0290997	3745	tags=32%, list=24%, signal=25%	2207/3459/3689/8795/3384/6850/7305/5533/637/2885/3106/5604/369/5880/3455/4893/10870/8797/3845/3133/7409/3107/5534/6452/2215/5881/5293/3105/3452/4776/5777/6654/353091/3811/3802/3805/5335/4773/3460/3937/79465/3683/3447
KEGG_NON_SMALL_CELL_LUNG_CANCER	KEGG_NON_SMALL_CELL_LUNG_CANCER	53	0.415559	1.53895	0.0101316	0.0423685	0.0302978	2793	tags=38%, list=18%, signal=31%	11186/1021/7039/6256/2885/5604/83593/5925/369/4893/3845/2309/1871/572/7157/5293/5170/1870/6654/2064
KEGG_T_CELL_RECEPTOR_SIGNALING_PATHWAY	KEGG_T_CELL_RECEPTOR_SIGNALING_PATHWAY	106	0.343786	1.44208	0.0121159	0.0495407	0.0354267	3278	tags=32%, list=21%, signal=26%	868/5588/4792/1326/5603/5601/5533/2885/5604/4790/4893/84433/3725/3845/3702/5062/7409/5534/5970/2353/5293/5170/3567/5063/4776/920/5777/6654/8517/10892/959/5335/4690/4773

## Sheet: DDAH1 GO
ID	Description	setSize	enrichmentScore	NES	pvalue	p.adjust	qvalues	rank	leading_edge	core_enrichment
GOBP_AEROBIC_RESPIRATION	GOBP_AEROBIC_RESPIRATION	132	-0.554181	-2.41391	1e-10	3.47219e-08	2.97316e-08	2806	tags=52%, list=18%, signal=43%	65018/30968/23530/4707/1346/4701/5018/847/8801/10105/6834/863/4731/4704/1352/4711/8802/3416/4713/4694/4702/51103/664/4729/5162/7385/1743/48/6390/4717/55967/1431/84701/4724/8803/4696/4722/3421/2395/10873/4716/7386/4719/1339/54205/5160/4723/9377/51085/4708/400916/4728/57017/4712/50/7384/6389/1329/4706/4709/7381/4705/1537/4191/3420/374291/6391/3418/3417
GOBP_CELLULAR_RESPIRATION	GOBP_CELLULAR_RESPIRATION	168	-0.541062	-2.44912	1e-10	3.47219e-08	2.97316e-08	2810	tags=51%, list=18%, signal=42%	2819/65018/30968/23530/4707/1346/8013/4701/79751/5018/847/8801/10105/87178/6648/4776/6834/863/4731/4704/1352/9997/4711/8802/3416/4713/201163/10131/4694/4702/51103/664/4729/5162/7385/1743/48/6390/83943/4717/55967/1431/84701/4724/8803/4696/4722/3421/93058/2395/10873/63976/4716/7386/4719/1339/54205/5160/4723/9377/51085/4708/400916/4728/57017/2110/4712/50/7384/6389/1329/83733/4706/4709/7381/8604/4705…
GOBP_ELECTRON_TRANSPORT_CHAIN	GOBP_ELECTRON_TRANSPORT_CHAIN	133	-0.53666	-2.34107	1e-10	3.47219e-08	2.97316e-08	3296	tags=52%, list=21%, signal=41%	11232/5447/4714/10891/26227/1353/8560/4835/2819/65018/4707/1346/4701/79751/6648/231/6834/4731/4704/9997/4711/4713/4694/4702/51103/4129/2936/1535/4729/6390/51079/83943/4717/55967/84701/4724/4696/4722/4716/7386/4719/1339/54205/2230/79689/4723/9377/1534/217/4708/4728/57017/2110/4712/6389/1329/83733/4706/4709/7381/1528/8604/4705/1537/5860/3420/374291/6391/2109
GOBP_ENERGY_DERIVATION_BY_OXIDATION_OF_ORGANIC_COMPOUNDS	GOBP_ENERGY_DERIVATION_BY_OXIDATION_OF_ORGANIC_COMPOUNDS	243	-0.467313	-2.22142	1e-10	3.47219e-08	2.97316e-08	2810	tags=42%, list=18%, signal=35%	2819/65018/30968/23530/4707/3952/1346/8013/4701/79751/5018/3795/847/8801/5506/10105/87178/6648/4776/6834/863/4731/4704/1352/9997/4711/8802/3416/4713/201163/10131/55022/4694/4702/51103/5257/664/4729/5162/7385/8908/1743/48/5443/3667/6390/83943/4717/55967/1431/84701/4724/9852/8803/4696/4722/3421/93058/2395/10873/63976/4716/7386/4719/1339/54205/5160/4723/9377/27232/51085/4708/400916/4728/57017/2110/4…
GOBP_FATTY_ACID_CATABOLIC_PROCESS	GOBP_FATTY_ACID_CATABOLIC_PROCESS	93	-0.591364	-2.45578	1e-10	3.47219e-08	2.97316e-08	2792	tags=49%, list=18%, signal=41%	8309/3952/23600/80724/1384/9370/225/1962/9663/1376/171586/219743/5191/2166/84696/1892/1268/1374/27349/5264/38/2639/23417/3667/549/3033/51390/5825/10449/6342/5095/2110/55268/84693/3295/30/1891/3030/37/1666/35/3032/10994/2109/32/1056
GOBP_FATTY_ACID_METABOLIC_PROCESS	GOBP_FATTY_ACID_METABOLIC_PROCESS	356	-0.398149	-1.98934	1e-10	3.47219e-08	2.97316e-08	2822	tags=32%, list=18%, signal=27%	10434/8309/3553/241/3952/239/23600/8013/23205/80724/54988/2180/28965/51084/66002/1384/9370/221955/972/225/11000/199974/231/7494/1962/9663/285440/1376/171586/219743/5191/2166/7352/5166/84696/1892/1268/1374/55301/27349/5264/5354/38/57406/2639/376497/2181/2944/9415/23417/3667/1565/2946/7923/26027/5322/549/2879/9373/9104/1066/5740/3033/51390/2052/2171/5825/10449/84266/6720/23409/6342/5164/79746/51085…
GOBP_GENERATION_OF_PRECURSOR_METABOLITES_AND_ENERGY	GOBP_GENERATION_OF_PRECURSOR_METABOLITES_AND_ENERGY	401	-0.423778	-2.13906	1e-10	3.47219e-08	2.97316e-08	2240	tags=32%, list=14%, signal=28%	5506/10105/87178/6648/405/231/4776/6834/863/4731/4704/1352/9997/4711/10840/5208/8802/3416/4713/201163/10131/55022/4694/4702/1351/51103/5257/4129/38/54541/2936/1535/664/4729/5162/7385/2584/8908/1743/5226/48/5443/3667/6390/51079/441531/83943/5236/4717/55967/5230/1431/84701/4724/9852/8803/4696/4722/3421/2027/93058/434/2395/10873/63976/22934/4716/7386/4719/230/1339/54205/2230/5160/6774/79689/4723/937…
GOBP_MITOCHONDRIAL_RESPIRATORY_CHAIN_COMPLEX_ASSEMBLY	GOBP_MITOCHONDRIAL_RESPIRATORY_CHAIN_COMPLEX_ASSEMBLY	55	-0.698575	-2.62944	1e-10	3.47219e-08	2.97316e-08	2445	tags=78%, list=16%, signal=66%	4720/4725/84233/4714/285521/7019/4707/5018/25880/6834/4704/9997/4711/4713/54902/4694/4702/51103/51079/83943/90639/4717/55967/4724/4696/4722/25813/4716/55572/617/7386/4719/54539/4708/4728/28976/4712/4706/131474/4709/9131/4705/374291
GOBP_ORGANIC_ACID_CATABOLIC_PROCESS	GOBP_ORGANIC_ACID_CATABOLIC_PROCESS	220	-0.481049	-2.25166	1e-10	3.47219e-08	2.97316e-08	3167	tags=42%, list=20%, signal=34%	6718/2572/26275/189/23564/10841/36/2184/8309/58510/3952/23600/8528/3067/80724/9673/5446/66002/1384/7915/9370/54905/64577/225/64902/1962/9663/1376/171586/219743/5191/89839/2166/10840/3242/55556/84696/2954/1892/1268/1374/27349/5625/5264/38/51380/2639/1743/5226/2744/2653/11112/23417/3667/275/549/197257/3033/51390/5825/10449/6342/10157/5095/2110/593/55268/84693/64087/6470/3295/10295/30/4357/1891/3030…
GOBP_RESPIRATORY_ELECTRON_TRANSPORT_CHAIN	GOBP_RESPIRATORY_ELECTRON_TRANSPORT_CHAIN	82	-0.617445	-2.51119	1e-10	3.47219e-08	2.97316e-08	2810	tags=59%, list=18%, signal=48%	2819/65018/4707/1346/4701/79751/6648/4731/4704/9997/4711/4713/4694/4702/51103/4729/6390/83943/4717/55967/84701/4724/4696/4722/4716/7386/4719/1339/54205/4723/9377/4708/4728/57017/2110/4712/6389/1329/83733/4706/4709/7381/8604/4705/1537/374291/6391/2109
GOBP_SMALL_MOLECULE_CATABOLIC_PROCESS	GOBP_SMALL_MOLECULE_CATABOLIC_PROCESS	347	-0.403259	-2.00966	1e-10	3.47219e-08	2.97316e-08	2905	tags=33%, list=18%, signal=28%	36/3029/2184/8578/4835/8309/58510/3952/6818/23600/8528/3067/80724/9673/5446/4507/66002/10858/1384/7915/445329/256356/9370/54905/151531/64577/225/64902/6817/1962/9663/1376/171586/219743/5191/89839/2166/10840/5208/3633/3242/55556/84696/2954/1892/1268/1374/27349/5625/5264/38/51380/2639/2529/2584/1743/22875/5226/11165/2744/2653/11112/23417/3667/275/2592/549/197257/3033/51390/5825/10449/100/6342/217/1…
GOCC_INNER_MITOCHONDRIAL_MEMBRANE_PROTEIN_COMPLEX	GOCC_INNER_MITOCHONDRIAL_MEMBRANE_PROTEIN_COMPLEX	94	-0.626217	-2.60729	1e-10	3.47219e-08	2.97316e-08	1980	tags=52%, list=13%, signal=46%	4731/4704/4711/4713/4694/4702/1351/51103/4729/7385/5245/6390/51079/83943/4717/55967/79135/84701/4724/4696/4722/25813/4716/55572/617/7386/4719/1339/4723/9377/54539/10939/4708/400916/4728/4712/7384/56901/6389/1329/4706/4709/7381/6687/55735/4705/1537/374291/6391
GOCC_MITOCHONDRIAL_MATRIX	GOCC_MITOCHONDRIAL_MATRIX	403	-0.467497	-2.35834	1e-10	3.47219e-08	2.97316e-08	3040	tags=40%, list=19%, signal=33%	1737/11019/80308/7019/56953/36/3029/84971/120892/60528/5138/54460/29088/8505/55173/84545/29093/80724/4701/54988/23395/5018/7915/83875/8801/64983/51258/10105/55168/51106/87178/6648/79587/64902/8192/84311/501/51253/80347/51081/79675/373156/4704/9997/10587/81889/89839/122961/326625/8802/285367/5166/2954/10131/1892/54802/54534/728294/27349/54148/10922/5625/51103/38/2936/9054/64981/28973/2639/10102/51…
GOCC_MITOCHONDRIAL_PROTEIN_CONTAINING_COMPLEX	GOCC_MITOCHONDRIAL_PROTEIN_CONTAINING_COMPLEX	212	-0.542969	-2.53255	1e-10	3.47219e-08	2.97316e-08	2808	tags=47%, list=18%, signal=39%	54460/29088/55173/4707/1346/84545/29093/4701/83447/8801/64983/51258/10105/10651/55168/87178/84311/26517/51253/51081/4731/9804/4704/4711/55669/8802/4713/54534/4694/54148/4702/1351/51103/64981/28973/4729/5162/7385/51021/5245/6183/6390/51079/83943/4717/55967/79135/84701/4724/54948/51263/4696/4722/25813/54543/3421/219927/4716/5442/55572/617/7386/4719/1339/5160/4723/9377/5164/54539/10939/4708/400916/4…
GOCC_NADH_DEHYDROGENASE_COMPLEX	GOCC_NADH_DEHYDROGENASE_COMPLEX	38	-0.757139	-2.66413	1e-10	3.47219e-08	2.97316e-08	1980	tags=68%, list=13%, signal=60%	4731/4704/4711/4713/4694/4702/51103/4729/51079/4717/55967/4724/4696/4722/4716/55572/4719/4723/54539/4708/4728/4712/4706/4709/4705/374291
GOCC_ORGANELLE_INNER_MEMBRANE	GOCC_ORGANELLE_INNER_MEMBRANE	418	-0.462367	-2.33648	1e-10	3.47219e-08	2.97316e-08	2808	tags=41%, list=18%, signal=34%	54460/65018/29088/30968/150209/58510/55173/23530/4707/23761/1346/84545/29093/10227/4701/79751/1191/5018/54998/1384/147015/81855/83447/25880/29957/3945/64983/51258/54968/8834/10651/55168/199953/84311/26517/51253/60386/6834/51081/4731/2537/4653/1376/221496/4704/1352/9997/4711/57048/25900/3930/7352/25994/4713/3958/10131/54902/9489/54534/51004/4694/54148/4702/1351/5625/51103/55349/64981/57143/28973/5…
GOCC_OXIDOREDUCTASE_COMPLEX	GOCC_OXIDOREDUCTASE_COMPLEX	102	-0.651142	-2.7363	1e-10	3.47219e-08	2.97316e-08	1980	tags=50%, list=13%, signal=44%	4731/4704/4711/4713/4694/4702/51103/1535/4729/5162/7385/1743/2653/6390/4689/51079/4717/55967/7923/4724/4696/4722/3421/4716/55572/617/7386/4719/5160/4723/5164/54539/10811/4708/4728/593/4712/7384/6389/4706/4709/7381/10295/4705/1537/594/3420/374291/6391/23171/2109
GOCC_RESPIRASOME	GOCC_RESPIRASOME	74	-0.714538	-2.83918	1e-10	3.47219e-08	2.97316e-08	2034	tags=61%, list=13%, signal=53%	6834/4731/4704/4711/25994/4713/54902/4694/4702/1351/51103/4729/7385/6390/51079/4717/55967/84701/4724/4696/4722/4716/55572/617/7386/4719/1339/54205/4723/9377/54539/4708/4728/4712/7384/56901/6389/1329/4706/4709/7381/4705/1537/374291/6391
GOMF_ELECTRON_TRANSFER_ACTIVITY	GOMF_ELECTRON_TRANSFER_ACTIVITY	102	-0.613459	-2.57794	1e-10	3.47219e-08	2.97316e-08	2107	tags=46%, list=13%, signal=40%	231/6834/4731/4704/4711/4713/4694/4702/1351/4129/2936/1535/4729/6390/51079/4717/55967/84701/4724/4696/4722/4716/7386/4719/1339/54205/2230/79689/4723/9377/217/4708/4728/2110/4712/7384/6389/1329/4709/1528/4705/1537/5860/3420/374291/6391/2109
GOMF_EXTRACELLULAR_MATRIX_STRUCTURAL_CONSTITUENT	GOMF_EXTRACELLULAR_MATRIX_STRUCTURAL_CONSTITUENT	160	0.517687	2.31419	1e-10	3.47219e-08	2.97316e-08	3035	tags=40%, list=19%, signal=33%	25878/633/1295/165/10631/1278/1281/1404/1290/7058/27286/4060/2331/8483/115908/1277/1311/1300/1307/1462/4256/10418/169044/3371/8292/1305/1289/80144/4240/1287/3908/7286/7373/3617/25890/22917/80781/1298/7980/22915/64856/1282/81578/4969/375790/4239/1296/255631/2006/1293/258/7059/255743/3918/1303/4147/5118/140453/127435/30008/284217/7045/7783/11117
GOMF_OXIDOREDUCTION_DRIVEN_ACTIVE_TRANSMEMBRANE_TRANSPORTER_ACTIVITY	GOMF_OXIDOREDUCTION_DRIVEN_ACTIVE_TRANSMEMBRANE_TRANSPORTER_ACTIVITY	52	-0.698737	-2.61557	1e-10	3.47219e-08	2.97316e-08	2034	tags=62%, list=13%, signal=54%	6834/4731/4704/4711/4713/4694/4702/1351/4729/51079/4717/55967/84701/4724/4696/4722/4716/7386/4719/1339/4723/9377/4708/4728/4712/7384/1329/4709/1528/4705/1537/374291
HP_ABNORMALITY_OF_ACID_BASE_HOMEOSTASIS	HP_ABNORMALITY_OF_ACID_BASE_HOMEOSTASIS	309	-0.501458	-2.45617	1e-10	3.47219e-08	2.97316e-08	2303	tags=37%, list=15%, signal=32%	50484/3767/54968/435/87178/79587/501/1962/60386/6834/27429/51081/1376/65125/4704/1352/9997/8452/326625/3242/8802/3569/1892/27247/123263/4694/445/1374/4702/1351/51103/38/9054/2639/10102/4729/79944/5162/7385/84705/51021/81689/3054/5250/23417/80704/6390/51079/25828/55967/2592/3106/79731/4724/549/8803/4722/119559/4285/779/54938/3033/4716/55572/3710/617/7386/3762/4719/1339/55163/5160/4723/9377/55687/5…
HP_ABNORMALITY_OF_THE_MITOCHONDRION	HP_ABNORMALITY_OF_THE_MITOCHONDRION	132	-0.597619	-2.60312	1e-10	3.47219e-08	2.97316e-08	2303	tags=48%, list=15%, signal=41%	50484/54968/87178/79587/1962/6834/1376/4704/8802/1892/27247/123263/4694/4702/51103/9054/1535/10102/4729/5162/84705/5250/80704/6390/51079/25828/55967/4724/8803/4722/788/8878/2395/3033/10020/4716/55572/4719/1339/5160/4723/9377/55687/54539/10939/1593/400916/4728/28976/2110/6389/1468/64432/4709/3030/51218/6687/291/37/4705/374291/2109/115286
HP_ABNORMAL_ACTIVITY_OF_MITOCHONDRIAL_RESPIRATORY_CHAIN	HP_ABNORMAL_ACTIVITY_OF_MITOCHONDRIAL_RESPIRATORY_CHAIN	70	-0.673193	-2.66197	1e-10	3.47219e-08	2.97316e-08	2168	tags=57%, list=14%, signal=49%	79587/6834/4704/8802/1892/27247/123263/4694/4702/51103/9054/10102/4729/84705/80704/6390/51079/25828/55967/4724/8803/4722/4716/55572/4719/1339/5160/4723/9377/55687/54539/4728/28976/6389/1468/64432/4709/4705/374291/115286
HP_ABNORMAL_CSF_METABOLITE_LEVEL	HP_ABNORMAL_CSF_METABOLITE_LEVEL	83	-0.620082	-2.52296	1e-10	3.47219e-08	2.97316e-08	2195	tags=52%, list=14%, signal=45%	148022/87178/60386/6834/27429/84153/4704/1352/9997/6513/8802/1892/123263/64135/4694/4702/1351/51103/4729/80704/51079/25828/55967/79731/4724/4722/22934/4716/55572/4719/55163/5160/4723/54539/4728/65993/6389/4709/9131/103/4705/4191/374291
HP_ABNORMAL_URINE_PH	HP_ABNORMAL_URINE_PH	71	-0.638208	-2.53386	1e-10	3.47219e-08	2.97316e-08	2052	tags=46%, list=13%, signal=41%	60386/1376/9380/326625/3242/8802/728294/9054/2639/79944/3054/23417/4724/8803/210/788/197257/3033/4716/5979/51293/55788/28976/5095/2110/84693/64087/25974/291/37/35/3418/2109
HP_DICARBOXYLIC_ACIDURIA	HP_DICARBOXYLIC_ACIDURIA	37	-0.758107	-2.64699	1e-10	3.47219e-08	2.97316e-08	1954	tags=59%, list=12%, signal=52%	1376/326625/8802/728294/2639/79944/3054/23417/4724/8803/788/3033/51293/55788/28976/2110/84693/25974/37/35/3418/2109
HP_INCREASED_SERUM_LACTATE	HP_INCREASED_SERUM_LACTATE	145	-0.569545	-2.5375	1e-10	3.47219e-08	2.97316e-08	2303	tags=43%, list=15%, signal=37%	50484/54968/87178/79587/6834/27429/4704/1352/9997/8802/1892/123263/4694/4702/1351/51103/38/9054/10102/4729/7385/84705/51021/81689/5250/80704/6390/51079/25828/55967/79731/4724/4722/119559/4285/55572/617/4719/1339/55163/5160/4723/9377/55687/1593/284439/400916/4728/57017/28976/65993/27235/6389/1468/7381/9131/291/4705/1537/4191/57505/374291/115286
HP_LACTIC_ACIDOSIS	HP_LACTIC_ACIDOSIS	123	-0.59663	-2.58145	1e-10	3.47219e-08	2.97316e-08	2303	tags=46%, list=15%, signal=40%	50484/54968/501/60386/6834/51081/1352/9997/8802/27247/4694/4702/1351/51103/10102/4729/5162/84705/51021/5250/23417/4724/8803/4722/119559/4285/3033/4716/55572/617/7386/4719/5160/4723/55687/54539/284439/4728/57017/28976/5095/65993/593/27235/6389/4709/3030/291/5256/4705/1537/594/3032/57505/374291/2542/115286
GOBP_MONOCARBOXYLIC_ACID_CATABOLIC_PROCESS	GOBP_MONOCARBOXYLIC_ACID_CATABOLIC_PROCESS	113	-0.551819	-2.34976	1.03134e-10	3.47219e-08	2.97316e-08	2851	tags=47%, list=18%, signal=39%	2184/8309/3952/23600/80724/5446/66002/1384/9370/54905/225/64902/1962/9663/1376/171586/219743/5191/2166/84696/1892/1268/1374/27349/5264/38/2639/5226/23417/3667/549/197257/3033/51390/5825/10449/6342/5095/2110/55268/84693/3295/30/1891/3030/37/1666/35/3032/10994/2109/32/1056
GOMF_PRIMARY_ACTIVE_TRANSMEMBRANE_TRANSPORTER_ACTIVITY	GOMF_PRIMARY_ACTIVE_TRANSMEMBRANE_TRANSPORTER_ACTIVITY	158	-0.503878	-2.25743	1.10993e-10	3.61621e-08	3.09649e-08	2742	tags=42%, list=17%, signal=35%	1080/4707/1346/478/4701/9114/3767/1185/225/51606/6834/5243/4731/9804/4704/4711/4713/527/4694/4702/1351/479/495/4729/6890/51079/4717/55967/6891/23460/84701/4724/4696/4722/6892/23461/481/115019/4716/7386/4719/5825/1339/4723/9377/4708/10058/1186/4728/65012/4712/3764/7384/1329/10060/4709/65010/1528/4705/1537/10057/374291/10351/155066/10350/9619/488
HP_INCREASED_CSF_LACTATE	HP_INCREASED_CSF_LACTATE	63	-0.662691	-2.57209	1.29902e-10	4.10004e-08	3.51078e-08	2193	tags=57%, list=14%, signal=49%	87178/60386/6834/27429/4704/1352/9997/8802/1892/123263/4694/4702/1351/51103/4729/80704/51079/25828/55967/79731/4724/4722/4716/55572/4719/5160/4723/54539/4728/65993/6389/4709/9131/4705/4191/374291
HP_ORGANIC_ACIDURIA	HP_ORGANIC_ACIDURIA	66	-0.638247	-2.50419	1.81919e-10	5.56784e-08	4.76762e-08	2052	tags=56%, list=13%, signal=49%	6948/189/80308/4598/5189/7915/60386/1376/9380/326625/3242/8802/728294/2639/79944/3054/23417/4724/8803/210/788/3033/4716/5979/51293/55788/28976/5095/2110/84693/64087/25974/291/37/35/3418/2109
HP_ABNORMAL_BLOOD_GLUCOSE_CONCENTRATION	HP_ABNORMAL_BLOOD_GLUCOSE_CONCENTRATION	229	-0.436339	-2.05226	2.78671e-10	8.27818e-08	7.08844e-08	3037	tags=37%, list=19%, signal=30%	4158/284111/4791/7019/55252/36/2184/23530/25821/4221/27125/4000/23432/3767/6778/501/1962/6491/51081/1376/1352/10587/23126/8802/3569/4694/27241/1374/51103/38/9054/2639/4729/7385/2584/5528/5443/23417/10269/5236/2592/84976/4724/549/4722/788/779/775/3033/4716/55572/3710/617/4719/5979/55163/6774/4723/1534/8567/54539/5468/4728/2239/28976/5095/2110/593/64087/4709/7381/1028/3030/3158/25974/5256/37/35/594…
HP_FOCAL_T2_HYPERINTENSE_BASAL_GANGLIA_LESION	HP_FOCAL_T2_HYPERINTENSE_BASAL_GANGLIA_LESION	30	-0.780919	-2.58004	5.90892e-10	1.70515e-07	1.46008e-07	2034	tags=70%, list=13%, signal=61%	6834/4704/8802/1892/123263/4729/5621/80704/51079/55967/4724/4722/55572/4719/5160/4723/4728/27235/6389/4705/374291
HP_ABNORMAL_CIRCULATING_CARBOXYLIC_ACID_CONCENTRATION	HP_ABNORMAL_CIRCULATING_CARBOXYLIC_ACID_CONCENTRATION	213	-0.451854	-2.10946	6.65594e-10	1.86736e-07	1.59898e-07	3488	tags=42%, list=22%, signal=33%	6689/2752/2271/10661/7252/29958/26235/11232/286/229/6718/3077/26227/4190/10841/6573/389434/2184/6528/23600/25821/132/7915/80270/50484/54968/435/3664/6531/1376/1352/6513/3930/326625/3242/8802/5328/6005/445/1351/5048/5625/2936/9054/2639/79944/7385/4548/3054/5443/2653/5589/51079/275/2592/5230/4724/8803/4285/3043/4716/5825/4547/55163/5160/9377/27232/55687/55788/57017/10157/5095/2110/593/84693/2035/64…
HP_DECREASED_ACTIVITY_OF_MITOCHONDRIAL_COMPLEX_I	HP_DECREASED_ACTIVITY_OF_MITOCHONDRIAL_COMPLEX_I	39	-0.72608	-2.57573	1.07823e-09	2.90915e-07	2.49105e-07	1778	tags=56%, list=11%, signal=50%	8802/4694/4702/51103/10102/4729/84705/25828/4724/4722/4716/55572/4719/4723/55687/54539/4728/28976/1468/4709/374291/115286
GOBP_MICROTUBULE_CYTOSKELETON_ORGANIZATION	GOBP_MICROTUBULE_CYTOSKELETON_ORGANIZATION	485	0.358366	1.79983	1.09453e-09	2.90915e-07	2.49105e-07	2978	tags=30%, list=19%, signal=25%	3925/10982/84446/1639/9748/3688/56907/56647/5311/4130/4133/1058/1783/83544/2042/25999/7175/2932/636/10403/4957/79739/79989/55329/7277/6993/9371/51203/5058/4627/9851/90102/55012/1647/1410/85458/4287/7514/4131/11104/25981/3796/89795/8851/85440/79649/7465/166614/28964/4139/9212/84056/259266/22919/128866/5879/1540/5310/55835/6249/54839/5518/403/6093/3833/23291/10190/8480/5901/2258/84376/6760/8481/383…
HP_ABNORMAL_BASAL_GANGLIA_MRI_SIGNAL_INTENSITY	HP_ABNORMAL_BASAL_GANGLIA_MRI_SIGNAL_INTENSITY	39	-0.725239	-2.57274	1.19005e-09	3.08192e-07	2.63898e-07	2034	tags=59%, list=13%, signal=51%	6834/4704/8802/1892/123263/2639/4729/5621/84705/80704/51079/55967/4724/4722/55572/4719/5160/4723/4728/27235/6389/4705/374291
GOMF_NADH_DEHYDROGENASE_ACTIVITY	GOMF_NADH_DEHYDROGENASE_ACTIVITY	35	-0.746718	-2.56025	1.38248e-09	3.49076e-07	2.98907e-07	1980	tags=83%, list=13%, signal=73%	4720/4725/4714/55068/4707/4701/4731/4704/4711/4713/4694/4702/4729/51079/4717/55967/4724/4696/4722/4716/4719/4723/4708/4728/4712/4709/9131/4705/374291
HP_LEUKODYSTROPHY	HP_LEUKODYSTROPHY	81	-0.586208	-2.38324	1.75988e-09	4.33532e-07	3.71225e-07	2247	tags=48%, list=14%, signal=41%	6663/87178/3431/6834/84153/4704/9997/122961/1892/123263/64135/4694/51103/5354/4729/84705/81689/80704/9725/6390/51079/57165/55967/4724/4722/4716/55572/4719/5160/4723/54539/4728/6389/5660/4709/51218/103/4705/374291
GOBP_CELLULAR_LIPID_CATABOLIC_PROCESS	GOBP_CELLULAR_LIPID_CATABOLIC_PROCESS	201	-0.448094	-2.08055	2.12676e-09	5.11435e-07	4.37931e-07	2844	tags=36%, list=18%, signal=30%	10825/3949/8309/3952/23600/55627/80724/1384/83875/9370/54905/375775/221955/225/1962/9663/1376/171586/219743/2517/5191/2166/84696/6653/1892/6609/1268/1374/27349/57104/5264/5580/38/57406/2639/23417/129807/3667/5335/5322/549/3033/2717/51390/5825/10449/6342/8398/100137049/5095/2110/55268/84693/338/3295/30/1891/3030/9588/22933/37/1666/35/338328/3032/10994/255189/4504/3417/2109/32/1056
GOBP_NADH_DEHYDROGENASE_COMPLEX_ASSEMBLY	GOBP_NADH_DEHYDROGENASE_COMPLEX_ASSEMBLY	39	-0.71881	-2.54994	2.32764e-09	5.46724e-07	4.68149e-07	2445	tags=69%, list=16%, signal=59%	5018/25880/4704/4711/4713/4694/4702/51103/51079/4717/55967/4724/4696/4722/4716/55572/617/4719/54539/4708/4728/28976/4712/4706/4709/4705/374291
GOCC_CELL_SUBSTRATE_JUNCTION	GOCC_CELL_SUBSTRATE_JUNCTION	401	0.372238	1.82074	2.7379e-09	6.28472e-07	5.38148e-07	2602	tags=32%, list=17%, signal=27%	22800/2191/10971/9260/129446/10982/50507/3688/23164/91624/87/83478/7070/2535/6237/55740/390/2273/1264/51474/3315/6201/3717/3693/1266/7414/5058/4627/90102/165904/3685/3371/9404/4311/85458/6128/960/977/81848/57669/9448/85440/5747/6133/3611/4162/91179/79026/7041/4892/6868/4478/3159/60312/28964/2314/4736/1465/79853/23768/6714/22919/5594/2318/8470/8573/7052/5879/55742/8773/6176/6840/2665/6218/3672/582…
GOMF_ACTIVE_TRANSMEMBRANE_TRANSPORTER_ACTIVITY	GOMF_ACTIVE_TRANSMEMBRANE_TRANSPORTER_ACTIVITY	368	-0.37395	-1.87046	4.20752e-09	9.44355e-07	8.08631e-07	3620	tags=37%, list=23%, signal=29%	345274/4720/6583/6536/4725/64137/9962/159963/81796/6527/53919/6581/201232/21/523/340146/4714/10723/4891/6575/8273/6555/284111/6573/83697/387700/6528/84561/1080/4707/84679/1346/6543/478/4701/1497/57282/23516/79751/9114/6524/83447/285195/56172/56996/3767/1185/225/283652/55089/51606/6531/56606/81539/6834/5243/4731/1182/117247/9804/11254/6580/388662/4704/4711/50651/4713/28232/527/79939/4694/4702/1351…
GOBP_ATP_SYNTHESIS_COUPLED_ELECTRON_TRANSPORT	GOBP_ATP_SYNTHESIS_COUPLED_ELECTRON_TRANSPORT	64	-0.626699	-2.43611	4.4375e-09	9.7432e-07	8.3429e-07	1980	tags=53%, list=13%, signal=47%	4731/4704/4711/4713/4694/4702/51103/4729/4717/55967/84701/4724/4696/4722/4716/7386/4719/1339/54205/4723/9377/4708/4728/57017/4712/6389/1329/4706/4709/7381/4705/1537/374291/6391
GOBP_OXIDATIVE_PHOSPHORYLATION	GOBP_OXIDATIVE_PHOSPHORYLATION	87	-0.556949	-2.30348	6.54204e-09	1.40584e-06	1.20379e-06	1980	tags=45%, list=13%, signal=39%	4731/4704/4711/4713/4694/4702/51103/4729/7385/4717/55967/84701/4724/4696/4722/2395/4716/7386/4719/1339/54205/4723/9377/51085/4708/400916/4728/57017/4712/7384/6389/1329/4706/4709/7381/4705/1537/374291/6391
HP_DECREASED_ACTIVITY_OF_THE_PYRUVATE_DEHYDROGENASE_COMPLEX	HP_DECREASED_ACTIVITY_OF_THE_PYRUVATE_DEHYDROGENASE_COMPLEX	28	-0.775925	-2.54224	7.19893e-09	1.51478e-06	1.29707e-06	2034	tags=71%, list=13%, signal=62%	6834/4704/1892/123263/4729/5162/80704/51079/55967/4724/4722/55572/4719/5160/4723/4728/6389/51218/4705/374291
HP_ABNORMAL_CELLULAR_PHENOTYPE	HP_ABNORMAL_CELLULAR_PHENOTYPE	475	-0.345363	-1.76062	9.96935e-09	2.05491e-06	1.75957e-06	2630	tags=28%, list=17%, signal=24%	987/51371/2137/8676/1497/2799/79648/23435/8625/4000/83879/8742/919/1041/2316/50484/51750/3702/2189/931/54968/87178/695/79587/3431/9508/2178/8915/1962/6834/219285/1376/11254/4704/6513/3930/8802/1892/27247/123263/6005/64135/4694/138050/4702/3117/51103/57104/5580/1493/9054/7374/6239/1535/10102/4729/5162/84705/4068/80331/5250/5696/80704/6390/51079/25828/10269/55967/57192/10743/2055/567/4724/8803/3559…
GOCC_ACTIN_CYTOSKELETON	GOCC_ACTIN_CYTOSKELETON	443	0.353465	1.75409	1.06053e-08	2.14228e-06	1.83439e-06	2388	tags=27%, list=15%, signal=24%	9260/129446/1073/23242/4628/800/23164/10788/4642/91624/23012/87/79642/1915/2042/79933/130271/4632/7170/51474/9499/9644/83700/27145/23499/6624/91977/23026/4637/1809/1266/7414/5058/23384/4627/165904/3898/8976/1410/9404/7082/29844/4645/442721/5747/9578/10360/58529/5358/10398/3611/273/79026/57584/7138/4641/6868/60312/2314/6714/28988/8470/8573/29109/5879/23075/55742/4336/6840/59/2534/9645/5829/10109/9…
HP_ABNORMAL_CIRCULATING_CARBOHYDRATE_CONCENTRATION	HP_ABNORMAL_CIRCULATING_CARBOHYDRATE_CONCENTRATION	48	-0.663191	-2.43739	1.24617e-08	2.46791e-06	2.11322e-06	1914	tags=56%, list=12%, signal=50%	1352/3569/4694/51103/4729/7385/2584/6390/2592/4724/4722/51181/22934/4716/55572/3710/617/4719/1339/5160/4723/54539/4728/4709/9131/374291/115286
GOBP_SMALL_MOLECULE_BIOSYNTHETIC_PROCESS	GOBP_SMALL_MOLECULE_BIOSYNTHETIC_PROCESS	496	-0.34021	-1.73619	1.77775e-08	3.45294e-06	2.95668e-06	2885	tags=28%, list=18%, signal=24%	8560/22928/114876/2819/60343/3553/241/51478/1080/3952/239/23600/23743/10948/2224/132/23205/4507/54988/23516/1601/10858/80270/650/9370/157506/6794/140838/51547/221955/5007/435/64577/972/225/64902/231/7494/5950/171586/4704/653/56952/3930/5341/5166/84696/10196/51004/445/55301/27349/8720/5354/8912/51380/51805/2264/2944/160760/5226/26031/4548/9415/2744/23417/2648/1565/5236/2946/5230/7923/5322/2879/216…
HP_ABNORMAL_MYOCARDIUM_MORPHOLOGY	HP_ABNORMAL_MYOCARDIUM_MORPHOLOGY	467	-0.342816	-1.74243	2.26697e-08	4.32008e-06	3.69919e-06	3266	tags=34%, list=21%, signal=27%	286/523/4714/7737/8514/10555/2626/55750/3077/2176/57158/4158/11019/80308/10290/6123/91647/60528/5189/7276/2184/23530/7458/25821/4221/478/4669/3728/2799/4000/11155/1120/51752/650/2353/10616/50484/3767/2189/10630/4591/54968/2178/6834/55679/1376/155382/84153/4704/1352/9997/10587/5191/5190/80206/8802/1824/10277/1892/2969/123263/64135/4694/2702/1374/728294/138050/54344/51103/57104/5264/9054/10102/4729…
HP_ABNORMAL_CIRCULATING_AMINO_ACID_CONCENTRATION	HP_ABNORMAL_CIRCULATING_AMINO_ACID_CONCENTRATION	106	-0.518043	-2.18666	2.46469e-08	4.59287e-06	3.93278e-06	3159	tags=44%, list=20%, signal=36%	3077/26227/4190/10841/6573/2184/25821/132/7915/50484/54968/435/3664/1352/326625/3242/8802/5328/445/1351/5625/9054/7385/4548/2653/51079/275/4724/4285/4716/55163/5160/9377/27232/55788/57017/10157/5095/593/64087/10295/51218/25974/587/4524/5860/594
GOBP_FATTY_ACID_BETA_OXIDATION	GOBP_FATTY_ACID_BETA_OXIDATION	69	-0.590938	-2.33603	2.50107e-08	4.59287e-06	3.93278e-06	2792	tags=52%, list=18%, signal=43%	8309/3952/23600/80724/1384/9370/225/1962/1376/219743/5191/1892/1268/1374/27349/38/2639/23417/3667/549/3033/5825/10449/6342/2110/55268/3295/30/1891/3030/37/1666/35/3032/2109/32
GOCC_MICROTUBULE_ASSOCIATED_COMPLEX	GOCC_MICROTUBULE_ASSOCIATED_COMPLEX	129	0.490838	2.15048	2.55561e-08	4.60922e-06	3.94678e-06	3346	tags=41%, list=21%, signal=33%	6990/22920/1639/8655/4130/8682/4133/1783/83544/7175/6993/9371/23303/3831/6780/63971/23095/4131/25981/3796/3799/9212/374654/547/23637/59/3833/23291/5829/51626/9585/10121/3797/10540/10671/4134/7461/55860/51143/51164/146754/85478/9493/56992/8701/55143/11004/196385/64147/8723/70/6795/23046
GOBP_ATP_METABOLIC_PROCESS	GOBP_ATP_METABOLIC_PROCESS	206	-0.422405	-1.96611	3.62006e-08	6.4145e-06	5.4926e-06	2810	tags=36%, list=18%, signal=30%	2819/65018/30968/8505/51341/4707/1346/64802/4701/1497/10105/405/863/4731/4704/4711/5208/4713/527/201163/55022/4694/3304/4702/51103/54541/4729/7385/2584/441531/5236/4717/55967/5230/84701/4724/4696/4722/2027/2395/481/4716/7386/4719/230/1339/54205/6774/4723/9377/51085/4708/400916/4728/57017/4712/7384/6389/1329/572/4706/4624/4709/7381/203/226/5571/8604/4705/1537/5213/374291/6391/5224
GOBP_CYTOPLASMIC_TRANSLATION	GOBP_CYTOPLASMIC_TRANSLATION	133	0.481491	2.11061	3.91209e-08	6.81244e-06	5.83335e-06	4586	tags=53%, list=29%, signal=38%	51121/6201/8661/6227/2107/6147/8664/64506/170506/25873/6128/10492/6206/6133/6161/6135/4736/285381/1968/6176/6173/6218/6210/6143/55854/120526/6129/26986/6138/6224/6191/6139/6168/6122/6124/6194/6142/3921/9045/6154/6165/6223/6170/8668/9349/6207/1819/51441/6235/6232/389874/1973/6169/6152/6193/6181/200916/28985/6125/6234/24140/6136/6217/6171/6141/1802/7311/6167/6158/6233
HP_HYPERTROPHIC_CARDIOMYOPATHY	HP_HYPERTROPHIC_CARDIOMYOPATHY	229	-0.403235	-1.89656	4.08671e-08	6.93385e-06	5.93731e-06	3709	tags=43%, list=24%, signal=34%	1738/5889/8243/4720/27068/10661/84233/56945/55210/26235/523/4714/10555/2626/55750/2176/4158/11019/91647/60528/2184/23530/7458/25821/4221/4669/2799/4000/2353/3767/2189/54968/2178/6834/155382/84153/4704/9997/10587/80206/8802/1892/2969/123263/64135/4694/1374/138050/51103/9054/10102/4729/84705/85366/5250/80704/6390/51079/55967/3106/4724/4722/4285/84163/2395/3033/2717/4716/55572/617/7386/4719/5160/472…
GOCC_COLLAGEN_CONTAINING_EXTRACELLULAR_MATRIX	GOCC_COLLAGEN_CONTAINING_EXTRACELLULAR_MATRIX	398	0.356841	1.74972	4.11912e-08	6.93385e-06	5.93731e-06	2225	tags=25%, list=14%, signal=22%	5270/7042/25878/633/1295/165/8728/4878/7060/10631/1278/1281/1404/7043/1290/4016/7058/27286/4060/2331/8483/4684/115908/4958/6277/348/1277/23213/9518/1311/64094/151887/5176/1300/1307/1462/89797/4256/2662/5654/4192/3898/10418/1842/3371/8292/1305/3956/1289/80144/10319/7076/4240/977/4693/1287/5327/3908/7041/7373/7044/3617/9068/8573/79148/25890/7052/22917/80781/6383/1298/285/9509/307/462/308/22915/5143…
GOMF_ACTIN_BINDING	GOMF_ACTIN_BINDING	405	0.351738	1.72428	4.19512e-08	6.94602e-06	5.94773e-06	2563	tags=27%, list=16%, signal=23%	9260/129446/8507/1073/23242/4628/800/3688/23164/56907/10788/4642/84665/4130/91624/23012/87/26064/55740/79933/130271/1264/7170/51474/9499/1729/23499/6624/91977/23026/1266/6876/7414/4627/165904/84193/56062/8976/24145/85458/4131/91010/8727/4645/10755/442721/8851/8048/5747/58529/5358/4892/4641/4478/60312/2314/84168/2318/28988/7852/29109/55742/4336/6840/9645/10109/7533/9948/816/1072/137735/4646/1627/4…
GOBP_EXTERNAL_ENCAPSULATING_STRUCTURE_ORGANIZATION	GOBP_EXTERNAL_ENCAPSULATING_STRUCTURE_ORGANIZATION	287	0.385072	1.83798	4.5982e-08	7.49062e-06	6.41406e-06	2135	tags=26%, list=14%, signal=23%	7042/2191/1295/165/10631/3688/1278/861/6662/1281/339366/1290/4016/4060/2331/780/1513/1277/23213/25903/1311/64094/151887/6624/55959/1300/1307/1545/2131/90102/9719/84171/8434/169044/4982/1842/8292/1305/1289/2303/1287/538/7373/4015/84695/3617/84168/84947/23768/79148/25890/80781/1298/9509/4358/8516/333/64856/1282/23187/7092/10893/89932/1803/4239/60626/4763/10049/1296/255631/2006/4921/64066/56547
HP_INCREASED_SERUM_PYRUVATE	HP_INCREASED_SERUM_PYRUVATE	36	-0.697622	-2.4093	5.08646e-08	8.15448e-06	6.98251e-06	1914	tags=58%, list=12%, signal=51%	1352/4694/51103/4729/7385/6390/4724/4722/4716/55572/617/4719/1339/5160/4723/54539/4728/4709/9131/374291/115286
GOMF_OXIDOREDUCTASE_ACTIVITY_ACTING_ON_NAD_P_H_QUINONE_OR_SIMILAR_COMPOUND_AS_ACCEPTOR	GOMF_OXIDOREDUCTASE_ACTIVITY_ACTING_ON_NAD_P_H_QUINONE_OR_SIMILAR_COMPOUND_AS_ACCEPTOR	47	-0.657945	-2.40976	5.1916e-08	8.19299e-06	7.01549e-06	1980	tags=55%, list=13%, signal=49%	4835/4707/4701/4731/4704/4711/4713/4694/4702/4729/51079/4717/55967/4724/4696/4722/51181/4716/4719/4723/4708/4728/4712/4709/4705/374291
HP_METABOLIC_ACIDOSIS	HP_METABOLIC_ACIDOSIS	120	-0.490018	-2.09341	9.137e-08	1.41975e-05	1.2157e-05	3735	tags=49%, list=24%, signal=38%	28957/1738/4720/27068/2271/56945/26235/11232/4952/4714/229/65266/26275/189/26249/2184/25821/1497/1962/60386/6834/1376/65125/4704/1352/9997/8452/326625/3242/1374/51103/38/9054/2639/7385/5250/23417/2592/549/779/4716/617/3762/55163/4723/54539/5095/27235/84693/64087/7381/25974/5256/4306/37/35/374291/2542/6523
GOBP_LIPID_CATABOLIC_PROCESS	GOBP_LIPID_CATABOLIC_PROCESS	290	-0.384868	-1.87149	9.84257e-08	1.50621e-05	1.28974e-05	2846	tags=32%, list=18%, signal=27%	8578/10825/3949/1208/8309/3553/3952/23600/55627/80724/66002/10858/1384/83875/9370/54905/375775/221955/225/1962/9663/1376/171586/5330/219743/2517/5191/2166/6343/84696/6653/1892/6609/84647/51170/1268/51365/1374/27349/5048/57104/5264/5580/81579/38/57406/84681/2639/23417/129807/3667/238/5337/5335/5322/549/1066/5332/3033/2717/5320/1149/51390/5825/10449/6342/8398/1593/100137049/5095/2110/55268/84693/33…
GOBP_COLLAGEN_FIBRIL_ORGANIZATION	GOBP_COLLAGEN_FIBRIL_ORGANIZATION	55	0.611988	2.29879	1.27211e-07	1.91766e-05	1.64205e-05	907	tags=36%, list=6%, signal=34%	7042/165/1278/1281/1290/4016/4060/2331/1277/1311/1545/2131/84171/1305/1289/2303/538/7373/4015/84695
HP_MYOGLOBINURIA	HP_MYOGLOBINURIA	23	-0.775446	-2.39498	1.39451e-07	2.07126e-05	1.77358e-05	1081	tags=57%, list=7%, signal=53%	5230/779/3033/6443/27235/3030/226/5256/37/5213/3032/5837/5224
GOBP_TRICARBOXYLIC_ACID_CYCLE	GOBP_TRICARBOXYLIC_ACID_CYCLE	30	-0.7221	-2.38572	1.46345e-07	2.14216e-05	1.83429e-05	3040	tags=67%, list=19%, signal=54%	1737/4190/23530/8801/8802/5162/1743/48/6390/1431/8803/3421/5160/50/6389/4191/3420/6391/3418/3417
GOBP_RIBONUCLEOPROTEIN_COMPLEX_BIOGENESIS	GOBP_RIBONUCLEOPROTEIN_COMPLEX_BIOGENESIS	320	0.371472	1.79053	1.52532e-07	2.20082e-05	1.88451e-05	3406	tags=35%, list=22%, signal=28%	51121/79039/55035/51013/3326/6201/8661/6227/51729/10421/1736/55646/3320/6147/6633/6733/4931/140801/7514/10969/6128/26574/10360/6135/79833/84231/4736/6637/55153/10569/11137/8450/1968/8559/55003/8780/51077/23404/6880/6218/10813/23560/1662/8886/131870/5901/10713/92856/6129/3692/6066/6122/84549/1207/6059/54865/54552/4927/57050/6194/9724/3921/51154/10436/9045/6154/10199/23223/5591/6165/51340/11052/549…
GOBP_RIBOSOME_BIOGENESIS	GOBP_RIBOSOME_BIOGENESIS	233	0.403203	1.87695	1.65288e-07	2.35128e-05	2.01335e-05	3406	tags=36%, list=22%, signal=29%	51121/79039/55035/51013/6201/6227/51729/1736/55646/6147/4931/140801/7514/10969/6128/26574/10360/6135/84231/4736/55153/11137/8450/55003/8780/51077/23404/6218/10813/23560/1662/8886/131870/5901/92856/6129/3692/6122/84549/6059/54865/54552/4927/57050/6194/9724/3921/51154/10436/9045/6154/10199/23223/5591/6165/54913/23160/10171/6223/2091/4869/51068/11056/9188/63899/51119/51441/29081/134430/55341/28987/5…
GOBP_LIPID_OXIDATION	GOBP_LIPID_OXIDATION	105	-0.499984	-2.11785	2.0161e-07	2.82813e-05	2.42167e-05	2792	tags=42%, list=18%, signal=35%	8309/3952/239/23600/8013/80724/1384/9370/225/1962/285440/1376/219743/5191/5166/1892/1268/1374/27349/5264/38/2639/23417/3667/549/3033/5825/10449/23409/6342/2110/55268/114757/3295/30/1891/3030/37/1666/35/3032/10994/2109/32
GOBP_MITOCHONDRIAL_ELECTRON_TRANSPORT_NADH_TO_UBIQUINONE	GOBP_MITOCHONDRIAL_ELECTRON_TRANSPORT_NADH_TO_UBIQUINONE	39	-0.672069	-2.38413	2.06346e-07	2.85493e-05	2.44462e-05	1980	tags=67%, list=13%, signal=58%	65018/4707/4701/4731/4704/4711/4713/4694/4702/51103/4729/4717/4724/4696/4722/4716/4719/4723/4708/4728/57017/4712/4706/4709/4705/374291
HP_DOWNSLANTED_PALPEBRAL_FISSURES	HP_DOWNSLANTED_PALPEBRAL_FISSURES	423	0.33946	1.67731	4.06571e-07	5.54914e-05	4.75162e-05	2978	tags=30%, list=19%, signal=25%	22800/7042/10982/633/5396/774/2182/1009/7043/4953/2535/6237/51109/2273/6885/26040/55315/4330/5781/526/4853/5932/2664/55690/23384/9158/9839/113189/6016/9320/1501/1289/285489/29940/65109/538/54453/161742/23431/23394/134218/8450/5594/54585/1718/1312/8573/374654/9871/55148/55835/54499/9469/221037/5290/5518/9949/2033/5307/4781/23291/9509/5648/84100/2258/8481/10806/51626/90416/80267/8936/4867/10075/918…
HP_ENCEPHALOPATHY	HP_ENCEPHALOPATHY	231	-0.388013	-1.82815	5.02406e-07	6.76574e-05	5.79336e-05	2708	tags=32%, list=17%, signal=27%	23600/1798/348980/478/6905/79751/5530/6812/54968/87178/51741/79587/2903/8772/84896/1376/84153/6513/8802/54802/4854/4694/1374/9254/728294/2562/5048/51103/2639/10102/4729/5621/23241/9378/4068/2744/2653/80704/275/2592/4724/8803/4722/788/3033/79641/4716/55572/617/4719/55163/4723/54539/4728/57017/28976/5095/27235/5660/2775/4709/25974/8604/4524/84706/1537/9568/4191/35/374291/221692/57582/2257
HP_ABNORMAL_MITOCHONDRIA_IN_MUSCLE_TISSUE	HP_ABNORMAL_MITOCHONDRIA_IN_MUSCLE_TISSUE	22	-0.775535	-2.37926	5.62151e-07	7.47069e-05	6.397e-05	1625	tags=68%, list=10%, signal=61%	4694/51103/4729/4724/4722/4716/55572/4719/4723/54539/10939/4728/6389/4709/374291
HP_ABNORMAL_URINE_METABOLITE_LEVEL	HP_ABNORMAL_URINE_METABOLITE_LEVEL	448	-0.328994	-1.66913	6.10591e-07	8.00904e-05	6.85798e-05	3475	tags=34%, list=22%, signal=27%	7056/7372/55210/50628/29958/7086/375056/5498/26060/6595/2263/3939/4952/229/54/4595/55750/3077/26275/3113/1187/10841/4598/91647/5189/2184/387700/1280/7458/8542/55644/4669/1497/2321/2799/4000/3795/3913/7915/6524/7809/6794/50484/3767/2588/54968/10651/435/249/1962/56606/2013/9663/6834/2064/27429/10253/6491/1376/155382/9380/2517/8526/326625/3242/8802/9935/3426/2969/51004/445/138050/5625/6288/38/1493/9…
HP_OPTIC_NEUROPATHY	HP_OPTIC_NEUROPATHY	40	-0.65816	-2.32655	6.23855e-07	8.07812e-05	6.91713e-05	1960	tags=52%, list=12%, signal=46%	4653/4854/4694/51103/10102/4729/51079/25828/4724/4722/6452/4716/55572/4719/4723/54539/1593/4728/4709/338/374291
HP_TALIPES_EQUINOVARUS	HP_TALIPES_EQUINOVARUS	272	0.374708	1.77528	6.4562e-07	8.25412e-05	7.06784e-05	2979	tags=32%, list=19%, signal=26%	7042/57498/51715/1278/84665/6662/1281/7043/1290/1674/22978/7170/6885/1277/26040/199857/1123/3315/5832/6611/8898/9158/8292/29980/113189/1289/22872/953/9244/29940/91179/5352/23431/1968/5594/1718/1312/547/8449/54499/9469/221037/132884/9949/79158/5307/5830/8516/8481/64856/80267/9427/7136/6622/7707/6872/29072/55191/126792/2121/1293/81839/2073/23483/1760/29895/54808/3265/9179/5351/1303/4593/4091/2146/9…
GOMF_OXIDOREDUCTASE_ACTIVITY_ACTING_ON_CH_OH_GROUP_OF_DONORS	GOMF_OXIDOREDUCTASE_ACTIVITY_ACTING_ON_CH_OH_GROUP_OF_DONORS	127	-0.461826	-1.99667	7.34459e-07	9.17334e-05	7.85494e-05	3317	tags=39%, list=21%, signal=31%	145482/3939/8514/6718/26227/4190/1487/2819/51478/1488/51084/80270/147015/157506/3945/115817/231/1962/9380/51170/728294/55349/79944/112724/5226/11112/25979/7923/3421/197257/51181/10873/3033/22949/1593/125/622/3295/3030/124/126/57665/284273/4191/3032/3420/23171/3418/3417
GOMF_NAD_BINDING	GOMF_NAD_BINDING	52	-0.60685	-2.27161	7.35684e-07	9.17334e-05	7.85494e-05	2927	tags=54%, list=19%, signal=44%	1487/2819/23530/1488/51084/80146/51547/1962/9380/316/11112/11162/7923/216/3421/10873/3033/4723/23409/217/83666/3030/22933/5860/3420/23171/3418/3417
HP_REDUCED_VITAL_CAPACITY	HP_REDUCED_VITAL_CAPACITY	21	0.766438	2.27499	8.66598e-07	0.000106739	9.13988e-05	2775	tags=57%, list=18%, signal=47%	84665/7170/9499/1305/285489/6329/1134/1140/375790/88/4593/4703
HP_ABNORMAL_CIRCULATING_PROTEINOGENIC_AMINO_ACID_CONCENTRATION	HP_ABNORMAL_CIRCULATING_PROTEINOGENIC_AMINO_ACID_CONCENTRATION	74	-0.534636	-2.12435	9.93407e-07	0.000120876	0.000103504	3154	tags=47%, list=20%, signal=38%	26227/4190/10841/6573/2184/132/435/3664/1352/326625/3242/8802/445/1351/5625/9054/4548/2653/275/4716/55163/9377/27232/55788/10157/5095/593/64087/10295/51218/25974/587/4524/5860/594
HP_PROXIMAL_TUBULOPATHY	HP_PROXIMAL_TUBULOPATHY	32	-0.680864	-2.28031	1.00531e-06	0.000120876	0.000103504	1625	tags=50%, list=10%, signal=45%	4694/51103/4729/4724/4722/3043/4716/55572/4719/4723/54539/4728/2110/4709/374291/2109
GOBP_NON_MEMBRANE_BOUNDED_ORGANELLE_ASSEMBLY	GOBP_NON_MEMBRANE_BOUNDED_ORGANELLE_ASSEMBLY	318	0.361293	1.7366	1.0498e-06	0.000124741	0.000106813	3385	tags=35%, list=21%, signal=28%	10982/1073/3688/56647/84665/1058/79933/7175/636/10403/6713/6624/825/9371/6147/9851/844/55839/140801/6128/80153/3796/442721/8048/58529/10398/7138/6135/4892/4478/84231/2314/1465/9212/6714/259266/22919/246175/2318/28988/128866/55835/56478/3833/8760/1063/9948/8481/3837/3692/25914/79003/26073/6122/23019/92421/9525/10464/51510/7756/5239/1965/3921/51657/51154/1069/9133/5591/71/51804/54443/29082/55239/10…
GOCC_CYTOSOLIC_RIBOSOME	GOCC_CYTOSOLIC_RIBOSOME	97	0.495716	2.05423	1.46037e-06	0.000171508	0.000146859	4586	tags=58%, list=29%, signal=41%	51121/6201/6227/6147/140801/25873/6128/6206/6133/6161/6135/116832/4736/6176/6173/6218/6210/6143/6129/6138/6224/6191/6139/6168/6122/6166/6124/6194/6142/3921/9045/6154/6165/6223/6170/347/9349/6207/6235/6232/51538/6169/6152/6193/6181/6125/6234/8705/6136/6217/6171/6141/7311/6167/6158/6233
GOMF_TUBULIN_BINDING	GOMF_TUBULIN_BINDING	300	0.355478	1.70224	1.60691e-06	0.000186549	0.000159738	2978	tags=31%, list=19%, signal=26%	3925/10982/84446/1639/4130/4133/83544/25999/7175/23208/79739/23499/9371/23303/51203/5058/132851/27072/63971/1410/10808/85458/23095/81631/4131/11104/57609/3796/6902/89795/60509/26056/252969/8851/9448/55207/79649/3799/166614/28964/23394/84056/22919/374654/547/55835/23637/6249/403/2534/84251/3833/1063/23291/8480/65055/2258/84376/8481/9585/11345/3797/80184/7756/6622/4134/7461/1069/29072/81610/122664/…
HP_HEPATOMEGALY	HP_HEPATOMEGALY	471	-0.317988	-1.61771	1.64049e-06	0.000188284	0.000161224	2899	tags=30%, list=18%, signal=25%	91647/63924/5189/2184/2819/3560/1080/25839/23600/1798/2130/4669/2137/8676/4351/1497/2799/4000/91869/10466/8600/80270/650/2353/10616/3767/51750/3702/2588/6663/55636/4591/54968/10651/435/5159/26160/3431/60386/9663/6834/51081/1376/11254/2517/6513/5190/3930/326625/8802/171023/3569/6609/6005/64135/4694/445/4352/1374/138050/6288/51103/57104/5257/5580/38/1493/55109/79651/2639/114548/1535/10102/4729/1006…
HP_ELEVATED_HEPATIC_TRANSAMINASE	HP_ELEVATED_HEPATIC_TRANSAMINASE	230	-0.379322	-1.78789	1.73205e-06	0.000196559	0.000168309	3361	tags=37%, list=21%, signal=30%	546/5498/26235/11232/3939/4952/22796/229/10555/6718/3077/4791/4598/7019/2184/2819/25839/23600/1798/132/8676/2321/10466/80270/650/10616/8742/50484/931/10651/435/26160/3431/8772/1376/84153/3930/8802/3426/6609/64135/1374/54344/3117/57104/5580/9054/10068/7385/91147/51021/4179/5696/9786/5236/2592/3106/788/115650/3033/10020/617/5825/4547/9377/27232/55687/537/5698/28976/1650/3295/3030/51218/587/291/5256…
GOCC_MICROBODY	GOCC_MICROBODY	122	-0.451976	-1.95085	1.76557e-06	0.000198136	0.00016966	2863	tags=37%, list=18%, signal=30%	5189/8309/23600/8800/8528/2180/1384/847/4591/225/1962/84896/373156/219743/9380/5191/5190/3416/945/2053/5264/7265/2181/23417/25979/51015/25824/11264/84263/5825/6342/196743/4257/10965/9066/3295/30/1891/284273/55825/10654/5827/3418/3417/252995
GOCC_CHROMOSOMAL_REGION	GOCC_CHROMOSOMAL_REGION	272	0.364211	1.72555	2.11422e-06	0.000234655	0.000200931	3363	tags=33%, list=21%, signal=27%	6990/1639/8655/3066/1058/1783/7175/23310/10403/5514/5515/10635/401541/55839/11335/10910/170506/7514/10051/114991/55055/7486/91687/6741/4176/152485/9212/23219/4175/128866/54386/2547/6249/5518/5884/9984/80119/1063/1108/23291/113130/23347/3297/79003/84661/891/92421/10540/25936/10671/9184/51510/7756/57187/201516/4436/5591/3981/29082/7013/5516/4171/5500/2067/79019/55183/51143/51164/134492/80145/23421/…
HP_FATIGABLE_WEAKNESS_OF_SKELETAL_MUSCLES	HP_FATIGABLE_WEAKNESS_OF_SKELETAL_MUSCLES	33	0.670703	2.23287	2.1577e-06	0.000236878	0.000202834	1759	tags=39%, list=11%, signal=35%	1073/84665/7170/844/1305/285489/6329/1134/1140/9562/2318/79147/375790
HP_ABNORMAL_CIRCULATING_PROTEINOGENIC_AMINO_ACID_DERIVATIVE_CONCENTRATION	HP_ABNORMAL_CIRCULATING_PROTEINOGENIC_AMINO_ACID_DERIVATIVE_CONCENTRATION	39	-0.643215	-2.28177	2.22757e-06	0.000241919	0.00020715	2303	tags=46%, list=15%, signal=40%	50484/54968/1352/1351/9054/7385/51079/4724/4285/4716/5160/9377/55788/57017/593/25974/4524/594
GOMF_ATP_HYDROLYSIS_ACTIVITY	GOMF_ATP_HYDROLYSIS_ACTIVITY	282	0.362958	1.72253	2.75019e-06	0.000295499	0.00025303	2192	tags=26%, list=14%, signal=23%	79039/3306/80205/3308/3326/10973/9371/23303/10575/89797/3320/9557/3305/10576/10694/7203/63971/79009/10808/4931/23095/170506/5395/11104/22836/3796/10051/89795/7486/165545/3799/4176/1659/908/26038/3329/84056/4175/8467/374654/547/8449/55760/27030/490/5965/5706/3833/80119/1108/1662/8886/79029/3312/23347/9585/11325/24/5700/1106/3797/9525/51773/9319/80224/83479/4436/2074/2963/22880/5378/2071/4171
GOBP_CARDIAC_CONDUCTION	GOBP_CARDIAC_CONDUCTION	92	-0.484335	-2.00158	3.23727e-06	0.000344173	0.000294708	2773	tags=39%, list=18%, signal=32%	6324/81033/6543/478/3728/2316/5566/3270/6330/4205/57731/1824/2702/1525/808/5350/10269/183/125111/775/1482/481/3762/1829/3757/6508/51086/79191/10060/5144/1832/6910/3781/783/488/10699
GOCC_MICROBODY_LUMEN	GOCC_MICROBODY_LUMEN	47	-0.606546	-2.22151	3.5321e-06	0.000371606	0.000318198	2792	tags=51%, list=18%, signal=42%	189/8309/23600/8528/1384/847/1962/373156/219743/9380/5191/3416/2053/5264/23417/25824/5825/6342/196743/10965/3295/30/1891/3417
GOBP_2_OXOGLUTARATE_METABOLIC_PROCESS	GOBP_2_OXOGLUTARATE_METABOLIC_PROCESS	16	-0.80608	-2.25371	3.60328e-06	0.000375187	0.000321265	1567	tags=56%, list=10%, signal=51%	728294/5264/79944/1743/84706/2805/3420/3418/3417
GOBP_PROTEIN_CONTAINING_COMPLEX_DISASSEMBLY	GOBP_PROTEIN_CONTAINING_COMPLEX_DISASSEMBLY	212	0.380237	1.73995	3.78655e-06	0.000388139	0.000332355	3236	tags=33%, list=21%, signal=27%	10763/3925/1073/2150/4130/130271/2932/11198/51474/9140/29979/2107/3831/6605/81631/4131/3796/442721/89795/65094/3799/3159/1659/2314/128866/23075/6840/5290/9645/56648/3312/63908/9948/2258/6456/1072/26100/92421/829/6059/9525/57026/51510/4943/55014/830/136319/29082/55239/56893/157922/6709/8867/30849/88/3920/9349/5119/57231/26586/55254/24144/8444/9793/4905/2934/6711/6604/27243/11004
HP_LIPID_ACCUMULATION_IN_HEPATOCYTES	HP_LIPID_ACCUMULATION_IN_HEPATOCYTES	116	-0.455536	-1.94582	3.80453e-06	0.000388139	0.000332355	3247	tags=40%, list=21%, signal=32%	229/8514/10555/7019/63924/3949/2819/132/4000/2353/50484/10630/10651/79587/6834/51081/1376/8802/10277/1374/51103/57104/9054/54897/5236/788/3033/63976/617/3178/4547/55687/537/5468/28976/2110/1650/338/3295/3030/5256/37/35/3032/2542/2109
GOBP_HEART_PROCESS	GOBP_HEART_PROCESS	234	-0.365875	-1.72337	4.22878e-06	0.000427106	0.000365722	1489	tags=22%, list=9%, signal=20%	1525/8912/808/3768/85366/140/10848/55151/5350/23327/10269/2946/186/8557/183/84525/125111/775/1482/481/5142/10268/2034/3762/100/6720/1829/6444/3757/6508/79041/3764/4607/51086/79191/10060/4624/5144/1832/6910/4634/134/148/30819/153/23171/3781/783/488/23493/2257/10699
HP_LETHARGY	HP_LETHARGY	181	-0.396053	-1.81094	4.75012e-06	0.000475012	0.000406743	2303	tags=29%, list=15%, signal=25%	50484/8893/3767/435/60386/1376/6513/326625/27247/4694/445/1374/51103/9054/4729/51021/1031/2653/80704/275/2592/84976/4724/4722/788/54551/3033/4716/55572/4719/5160/4723/9377/54539/55788/4728/2619/28514/5095/593/64087/7173/4709/3030/25974/291/4524/37/35/594/3032/374291
GOBP_REGULATION_OF_CHROMOSOME_ORGANIZATION	GOBP_REGULATION_OF_CHROMOSOME_ORGANIZATION	182	0.400165	1.80855	4.86016e-06	0.000481251	0.000412086	2678	tags=33%, list=17%, signal=28%	7175/10403/26272/51535/5514/1736/10575/8550/10576/10694/7203/170506/29844/56984/10051/55055/167227/908/9232/51451/55743/9212/6714/5594/8467/54386/64682/80063/80119/1063/3550/113130/10460/891/9031/4331/9184/54552/990/7756/348654/23049/11065/10459/83444/5570/9319/246184/22880/3981/7013/55795/4171/2067/51143/26271/140609/699/7153/22948
HP_ABNORMAL_STERNUM_MORPHOLOGY	HP_ABNORMAL_STERNUM_MORPHOLOGY	359	0.333593	1.62437	5.00168e-06	0.000490456	0.000419967	2948	tags=30%, list=19%, signal=25%	22800/7042/10982/1073/633/165/1278/84665/6662/1009/1281/7043/2535/27286/6237/2273/7170/6885/26040/5781/5832/51729/4853/6611/55690/51339/23384/9719/9839/4982/51098/4311/113189/1305/6016/1289/80144/137492/29940/65109/538/91179/7138/54453/5352/5430/4015/161742/89970/374654/9871/9469/132884/5290/5518/59/403/2033/79188/51626/64131/4750/9031/10075/375790/22808/5978/7461/4763/6872/7204/29072/5604/126792…
GOMF_CELL_ADHESION_MOLECULE_BINDING	GOMF_CELL_ADHESION_MOLECULE_BINDING	497	0.313046	1.57677	5.47312e-06	0.000526452	0.00045079	2457	tags=24%, list=16%, signal=21%	2191/9748/7060/10631/800/3688/57142/23164/3682/84665/1009/1281/91624/8515/87/7070/140885/11082/2802/51474/9379/3326/1311/5781/83700/3693/23499/6624/1307/1266/7414/6147/4627/90102/3898/1842/3685/10694/3479/7112/7082/6128/1501/8727/1289/10755/4240/2247/5214/977/8851/5747/79026/5789/6868/4478/3799/471/659/6714/22919/90/1968/28988/128866/23075/55742/9208/2246/3964/1982/3672/10190/342035/3312/5901/558…
HP_ACIDEMIA	HP_ACIDEMIA	19	-0.775074	-2.30429	5.50715e-06	0.000526452	0.00045079	1805	tags=63%, list=11%, signal=56%	326625/8802/2639/79944/3054/8803/55788/2110/84693/25974/3418/2109
HP_VOMITING	HP_VOMITING	254	-0.363758	-1.74265	5.52514e-06	0.000526452	0.00045079	2399	tags=28%, list=15%, signal=24%	7809/2316/6794/50484/3767/435/249/56606/51081/1376/10587/22900/326625/8802/171023/3426/6609/4694/445/728294/3117/6288/51103/38/4729/7385/4179/1031/23417/80704/2592/84976/4724/710/210/4722/2065/3033/85358/2717/4716/55572/4719/4547/5979/4723/55687/54539/8694/1288/4728/2619/10157/28514/5095/2110/593/27235/64087/5660/4709/3158/8869/5256/4306/37/594/374291/26873/2109/6523
HP_ABNORMAL_ENZYME_COENZYME_ACTIVITY	HP_ABNORMAL_ENZYME_COENZYME_ACTIVITY	441	-0.316977	-1.60914	5.58409e-06	0.000527096	0.000451342	2742	tags=26%, list=17%, signal=22%	1080/25839/23600/1798/5476/132/8676/4351/1497/2321/10466/3795/3913/7915/80270/650/10616/8742/847/50484/931/10651/435/26160/249/3431/8772/1376/84153/3930/326625/8802/1356/171023/3426/6609/6005/64135/9091/4352/1374/54344/3117/57104/5580/9054/2639/1535/10068/7385/2584/91147/51021/4548/4179/5589/5696/11330/9786/5236/84572/2592/3106/210/788/115650/3043/8878/84720/2395/3033/10020/617/5825/3178/4547/100…
GOBP_RESPONSE_TO_TRANSFORMING_GROWTH_FACTOR_BETA	GOBP_RESPONSE_TO_TRANSFORMING_GROWTH_FACTOR_BETA	236	0.37621	1.7492	5.66346e-06	0.000529638	0.000453518	1886	tags=25%, list=12%, signal=22%	7042/25878/3688/65997/3066/1278/6662/1281/7043/2331/8483/5179/1030/25805/6885/1277/9518/3326/57045/3693/2662/56937/5654/9719/9839/9110/9404/10755/23592/23625/57669/5747/7041/6868/4015/161742/607/6714/90/93649/64838/6935/2534/26524/2033/6093/5829/2530/8516/9076/2660/200734/4092/4093/51592/23411/1524/6498
HP_ABNORMAL_CIRCULATING_ACETYLCARNITINE_CONCENTRATION	HP_ABNORMAL_CIRCULATING_ACETYLCARNITINE_CONCENTRATION	10	-0.879847	-2.14718	6.28917e-06	0.000573845	0.000491371	967	tags=90%, list=6%, signal=85%	1376/788/3033/55788/28976/3030/25974/35/3032
GOCC_CYTOSOLIC_LARGE_RIBOSOMAL_SUBUNIT	GOCC_CYTOSOLIC_LARGE_RIBOSOMAL_SUBUNIT	56	0.571166	2.15187	6.31919e-06	0.000573845	0.000491371	4545	tags=66%, list=29%, signal=47%	51121/6147/140801/25873/6128/6133/6161/6135/116832/4736/6176/6173/6143/6129/6138/6139/6168/6122/6166/6124/6142/9045/6154/6165/6170/9349/51538/6169/6152/6181/6125/6136/6171/6141/7311/6167/6158
HP_ABNORMALITY_OF_THE_ELBOW	HP_ABNORMALITY_OF_THE_ELBOW	211	0.381451	1.74439	6.3438e-06	0.000573845	0.000491371	2963	tags=35%, list=19%, signal=29%	633/165/6424/1290/2535/2273/7170/6885/1277/55315/9499/1311/5781/5832/825/4853/55012/29980/1289/9244/23529/538/91179/3908/5352/89970/8291/8450/5594/9469/6840/132884/2033/79188/5307/1298/5648/5830/51626/64131/9427/10381/990/4763/5604/126792/2121/2074/4921/1293/2260/5500/2067/6399/9653/5573/29895/6473/54808/3265/5351/91137/1857/1303/867/4593/25836/4091/2146/10262/83987/673/57492/124583
GOMF_METAL_CLUSTER_BINDING	GOMF_METAL_CLUSTER_BINDING	58	-0.562325	-2.15591	6.36343e-06	0.000573845	0.000491371	1837	tags=50%, list=12%, signal=44%	317671/4720/4682/4595/11019/55316/150209/51750/122961/316/27247/9054/4729/81689/48/6390/4913/91543/2395/7386/4719/2230/4723/4337/4728/2110/50/51218/374291
GOMF_TAU_PROTEIN_BINDING	GOMF_TAU_PROTEIN_BINDING	42	0.605781	2.12239	6.77511e-06	0.000601822	0.000515328	1311	tags=36%, list=8%, signal=33%	84446/1639/4130/4133/3306/2932/348/3326/5515/3320/26574/4139/2534/2033/6093
GOCC_SPINDLE	GOCC_SPINDLE	312	0.351616	1.68542	6.79284e-06	0.000601822	0.000515328	2978	tags=31%, list=19%, signal=25%	6990/22920/10982/1639/8655/56647/5311/3306/7175/4957/3315/1729/6993/5515/9371/51203/23384/4627/292/11335/5607/11104/3796/7443/60509/252969/55207/2669/79649/57448/150275/28964/9212/84056/7813/259266/22919/5594/128866/1540/403/26524/3833/1063/3550/8480/79029/9585/3297/252839/7029/26073/10460/891/92421/9525/990/51510/7756/10459/10928/51473/4134/79718/51646/81610/29082/7013/5516/10129/55183/207/10769…
GOCC_CELL_LEADING_EDGE	GOCC_CELL_LEADING_EDGE	378	0.330483	1.61564	7.05476e-06	0.000619592	0.000530543	2353	tags=24%, list=15%, signal=21%	2191/9260/26230/23242/9748/4628/3688/10788/4642/5311/87/7070/51196/1915/55740/130271/378/6277/51474/1729/23499/6624/526/3749/1809/5058/4627/90102/8976/3685/57147/960/23625/81848/57669/9578/3611/538/273/4641/6868/28964/84168/6714/28988/10159/8470/7852/5879/10152/23075/55742/51177/490/6249/5290/65059/59/6093/117177/5829/10109/8516/26986/1072/2054/5797/23150/4646/1627/4644/8936/4830/143903/10381/570…
HP_MUSCLE_ABNORMALITY_RELATED_TO_MITOCHONDRIAL_DYSFUNCTION	HP_MUSCLE_ABNORMALITY_RELATED_TO_MITOCHONDRIAL_DYSFUNCTION	46	-0.590819	-2.15756	7.35686e-06	0.000637822	0.000546154	2303	tags=48%, list=15%, signal=41%	50484/87178/6834/1352/8802/4694/51103/4729/4724/4722/4716/55572/4719/1339/4723/55687/54539/4728/1468/4709/291/374291
GOMF_OXIDOREDUCTASE_ACTIVITY_ACTING_ON_THE_CH_CH_GROUP_OF_DONORS	GOMF_OXIDOREDUCTASE_ACTIVITY_ACTING_ON_THE_CH_CH_GROUP_OF_DONORS	55	-0.563436	-2.12077	7.38863e-06	0.000637822	0.000546154	3792	tags=49%, list=24%, signal=37%	6916/56931/1717/5498/145482/6718/64118/55316/36/8309/80724/1384/3930/2639/6390/22949/28976/6389/30/37/284273/54884/1666/35/55825/80142/6391
HP_CONGESTIVE_HEART_FAILURE	HP_CONGESTIVE_HEART_FAILURE	195	-0.386111	-1.78441	8.18221e-06	0.000700342	0.000599688	2773	tags=36%, list=18%, signal=30%	6324/7458/10370/94/3728/27125/4000/7018/11155/650/2353/2316/4591/54968/6834/2022/155382/9997/5191/92335/1193/1356/2969/64135/51103/57104/5264/4149/55109/84705/1743/1837/85366/5250/5696/5350/6390/2767/3043/84163/779/2395/1482/3040/5664/63976/2717/2034/3762/3178/4547/5979/51085/54539/5468/6444/28976/6389/51086/64132/4624/3030/590/1832/4191/111/3032/4634/6391/115286
GOMF_LYASE_ACTIVITY	GOMF_LYASE_ACTIVITY	162	-0.415456	-1.87399	8.28856e-06	0.000703483	0.000602378	1781	tags=28%, list=11%, signal=25%	81889/55556/109/1892/151313/1652/51380/112/171425/48/23417/549/4913/210/8635/770/2027/91543/5740/10873/230/80746/79746/4337/762/767/1408/2948/196883/593/55268/107/50/952/3295/3030/6035/262/226/2805/111/3032/10994/80142/23632
GOBP_REGULATION_OF_CYTOSKELETON_ORGANIZATION	GOBP_REGULATION_OF_CYTOSKELETON_ORGANIZATION	450	0.312978	1.56015	9.94714e-06	0.000831194	0.000711734	2788	tags=26%, list=18%, signal=22%	10763/3925/10982/1073/1639/2150/5999/10788/4130/91624/4133/7043/2042/25999/79933/7175/130271/390/2932/636/51474/1729/83700/389/6624/4853/5058/4192/90102/132851/148170/8976/7082/85458/4131/22836/442721/89795/8851/5747/9873/60312/28964/2314/22919/5594/28988/128866/29109/5879/1540/10152/23075/23077/5310/55835/6840/6249/5290/403/6093/5829/8480/10109/9948/2258/64857/10565/10460/23187/1627/8936/92421/8…
HP_ABNORMAL_BRAINSTEM_MRI_SIGNAL_INTENSITY	HP_ABNORMAL_BRAINSTEM_MRI_SIGNAL_INTENSITY	28	-0.6846	-2.24302	1.00173e-05	0.000831194	0.000711734	1625	tags=57%, list=10%, signal=51%	4694/51103/4729/84705/80704/4724/4722/4716/55572/4719/4723/54539/4728/4709/9131/374291
HP_FOCAL_T2_HYPERINTENSE_BRAINSTEM_LESION	HP_FOCAL_T2_HYPERINTENSE_BRAINSTEM_LESION	22	-0.736813	-2.26047	1.00402e-05	0.000831194	0.000711734	1625	tags=59%, list=10%, signal=53%	4694/51103/4729/4724/4722/4716/55572/4719/4723/54539/4728/4709/374291
HP_ABNORMAL_CNS_MYELINATION	HP_ABNORMAL_CNS_MYELINATION	250	-0.357367	-1.70243	1.06983e-05	0.00087848	0.000752224	2301	tags=28%, list=15%, signal=25%	8893/6812/6663/87178/3431/501/128869/6834/221496/84153/4704/9997/5191/23126/122961/8452/1892/123263/6609/64135/4694/728294/51103/5354/4729/79944/84705/81689/23417/80704/9725/6390/51079/25828/57165/55967/57192/8506/79731/4724/4722/8635/84720/85358/4716/55572/4719/4547/5160/4723/8567/54539/1593/4728/1650/6389/5660/4709/3295/9131/51218/25974/1528/8604/103/84706/4705/51645/374291/51733/221692
GOBP_REGULATION_OF_BLOOD_CIRCULATION	GOBP_REGULATION_OF_BLOOD_CIRCULATION	235	-0.365612	-1.72517	1.08355e-05	0.000882567	0.000755724	1846	tags=23%, list=12%, signal=21%	2166/1193/57731/1824/2702/1525/8912/808/10242/4313/151/3768/140/55151/5350/10269/2946/186/183/84525/125111/775/1482/481/5142/2034/3762/100/6720/1829/3757/6508/79041/51086/952/79191/10060/4624/185/5144/1832/6910/4634/134/148/30819/153/23171/3781/783/488/342527/23493/10699
HP_JOINT_HYPERMOBILITY	HP_JOINT_HYPERMOBILITY	312	0.347128	1.6639	1.12366e-05	0.000907921	0.000777434	2703	tags=29%, list=17%, signal=25%	22800/7042/1073/633/165/1278/1281/7043/1290/6237/1277/22930/1311/5781/5832/526/4853/5932/6611/2131/9719/51098/4131/6016/9320/1501/1289/137492/2736/65109/538/54453/4015/540/84695/89970/84168/134218/8450/5594/1312/9871/55148/55835/54499/80781/9469/221037/5290/5518/9949/2033/1298/23291/9509/90416/5238/64131/8936/9031/10075/990/7337/22808/26057/7461/4763/3239/6872/3778/126792/5744/2006/3981/1293/9739…
GOBP_CARDIAC_MUSCLE_CONTRACTION	GOBP_CARDIAC_MUSCLE_CONTRACTION	125	-0.435423	-1.8815	1.15578e-05	0.000926457	0.000793306	1821	tags=27%, list=12%, signal=24%	1193/1824/2702/808/85366/10848/55151/5350/23327/2946/8557/775/1482/481/5142/3762/1829/6444/3757/79041/3764/4607/51086/4624/5144/1832/4634/134/148/23171/3781/783/488/2257
HP_INCREASED_PROTEINOGENIC_AMINO_ACID_LEVEL_IN_URINE	HP_INCREASED_PROTEINOGENIC_AMINO_ACID_LEVEL_IN_URINE	36	-0.62201	-2.14816	1.20008e-05	0.000954393	0.000817227	1522	tags=36%, list=10%, signal=33%	5625/4548/3054/2653/275/55788/10157/5095/153201/64087/25974/4524/26873
GOBP_OSSIFICATION	GOBP_OSSIFICATION	372	0.325457	1.58698	1.40824e-05	0.00111119	0.000951489	2100	tags=22%, list=13%, signal=20%	22800/7042/9260/51176/6272/1278/861/6662/1009/7043/1290/338773/596/2932/5179/115908/1513/10272/4665/7189/25805/4958/1277/4330/1311/57045/5781/1462/4256/2662/4192/2131/6320/30812/654/3479/3371/1305/170506/10492/9451/2247/2303/10234/865/5747/2736/3611/7286/4015/28964/860/659/90/3488/9562/5594/58476/182/490/51232/3400/23560/1959/22943/6670/23317/64131/4092/4664/8326/7130/2132/5978/9970/4763/55973/16…
GOBP_ESTABLISHMENT_OF_ORGANELLE_LOCALIZATION	GOBP_ESTABLISHMENT_OF_ORGANELLE_LOCALIZATION	350	0.336191	1.63249	1.49642e-05	0.00116412	0.000996809	2187	tags=25%, list=14%, signal=22%	22920/1639/3688/56907/4642/7345/4133/1058/55062/23208/636/10403/553115/6284/5870/10947/6993/9371/51203/4627/8976/63971/7514/4131/9846/4645/8825/8027/66008/85440/2669/57584/4641/3799/4139/55153/9212/7879/128866/29109/547/8773/10079/59349/3833/1063/201294/23291/64284/5901/84100/84376/113130/3837/1072/3692/79003/3598/4646/4644/81/891/8936/92421/3797/6059/10540/9525/10464/51510/6622/27342/4927/4134/9…
HP_POSITIONAL_FOOT_DEFORMITY	HP_POSITIONAL_FOOT_DEFORMITY	340	0.333133	1.60857	1.49837e-05	0.00116412	0.000996809	3375	tags=32%, list=21%, signal=26%	7042/57498/51715/1278/84665/6662/1281/7043/1290/1674/22978/7170/6885/1277/26040/199857/1123/3315/5832/6611/8898/23384/2131/9158/8292/29980/113189/1289/22872/953/285489/9244/29940/2736/91179/5352/23431/1968/5594/1718/1312/547/8449/54499/9469/221037/132884/9949/79158/5307/5830/8516/8481/64856/80267/9427/80184/7136/6622/7707/6872/29072/55191/126792/2121/2074/64327/1293/2260/81839/2067/2073/23483/176…
HP_ABNORMAL_CIRCULATING_NITROGEN_COMPOUND_CONCENTRATION	HP_ABNORMAL_CIRCULATING_NITROGEN_COMPOUND_CONCENTRATION	121	-0.431747	-1.85488	1.51322e-05	0.00116668	0.000999003	2227	tags=31%, list=14%, signal=26%	54968/435/1962/56606/1376/326625/3426/445/1374/38/5162/7385/4179/788/3043/54938/3033/4582/23193/4337/3998/5468/284439/28976/10157/5095/64087/3030/10229/25974/37/1537/5213/3032/2542/718/10699
HP_TRICEPS_WEAKNESS	HP_TRICEPS_WEAKNESS	16	0.766123	2.11948	1.56083e-05	0.00119427	0.00102263	2601	tags=62%, list=17%, signal=52%	81545/1305/285489/6329/1134/1140/8291/9927/375790/4593
GOMF_NUCLEOCYTOPLASMIC_CARRIER_ACTIVITY	GOMF_NUCLEOCYTOPLASMIC_CARRIER_ACTIVITY	27	0.677195	2.12764	1.58226e-05	0.00120156	0.00102888	2169	tags=52%, list=14%, signal=45%	3840/3839/51194/7514/3843/3836/64328/56478/5901/3837/79711/1434/55705/23214
GOBP_ANTIGEN_PROCESSING_AND_PRESENTATION_OF_PEPTIDE_ANTIGEN	GOBP_ANTIGEN_PROCESSING_AND_PRESENTATION_OF_PEPTIDE_ANTIGEN	57	-0.535469	-2.03293	1.59774e-05	0.00120427	0.00103119	3159	tags=51%, list=20%, signal=41%	3077/1785/3113/64167/10437/51752/3108/972/2923/3136/3416/3117/3112/2207/55080/3107/2213/6890/6891/567/3106/3134/6892/5641/30835/3133/3126/563/1509
HP_NECK_MUSCLE_WEAKNESS	HP_NECK_MUSCLE_WEAKNESS	71	0.514114	2.01094	1.62611e-05	0.00121657	0.00104173	2875	tags=38%, list=18%, signal=31%	1073/84665/2673/1674/4632/7170/9499/1410/8292/1305/285489/6329/3908/1134/1140/8291/79188/2992/375790/22880/1293/1760/6616/1303/4593/4703/1103
GOBP_MITOTIC_SISTER_CHROMATID_SEGREGATION	GOBP_MITOTIC_SISTER_CHROMATID_SEGREGATION	144	0.415316	1.82983	1.90117e-05	0.0014119	0.00120898	3844	tags=45%, list=24%, signal=34%	7175/23310/10403/51203/56984/10051/55055/9232/51451/9212/128866/8467/64682/5518/3833/1063/3550/5901/113130/3837/79003/10460/891/92421/9031/10540/25936/9184/9525/990/10464/51510/7756/348654/11065/10459/9319/246184/29082/55795/51143/26271/9055/699/25836/27436/5119/55165/9493/27243/55143/11004/23047/1062/6795/8678/54984/5885/991/57520/56155/79643/10015/9918/118471
HP_WEBBED_NECK	HP_WEBBED_NECK	104	0.454024	1.90228	1.97006e-05	0.00145238	0.00124364	3016	tags=39%, list=19%, signal=32%	22800/165/6237/6885/1123/6201/5781/4222/51729/6611/6016/2303/6135/5594/9469/6218/23291/6210/6138/6224/7136/22808/84700/4763/55617/6154/5604/71/6165/10559/5500/26005/3265/6223/202018/1857/867/10265/673/6235/6232
GOBP_POSITIVE_REGULATION_OF_DNA_BIOSYNTHETIC_PROCESS	GOBP_POSITIVE_REGULATION_OF_DNA_BIOSYNTHETIC_PROCESS	69	0.517271	2.01003	1.98496e-05	0.00145276	0.00124397	1059	tags=29%, list=7%, signal=27%	50507/3326/26272/64094/1736/10575/3320/1545/8550/10576/10694/7203/4931/2247/51659/908/9212/64785/6714/5594
HP_ABNORMALITY_OF_THE_KNEE	HP_ABNORMALITY_OF_THE_KNEE	307	0.335535	1.60537	2.18732e-05	0.00158935	0.00136093	2501	tags=27%, list=16%, signal=23%	1073/165/51715/6424/1278/2673/1290/2535/2892/22978/7170/6885/1277/199857/9499/1311/4853/1300/2131/9839/8292/29980/4131/1289/9451/538/91179/5352/23431/84695/89970/8291/860/2318/1312/374654/547/55148/8449/6578/64682/9469/6840/221037/132884/2033/79158/5307/1298/51626/25914/83480/64131/8936/9031/10381/990/2132/7461/4763/5604/126792/2121/2074/64327/2006/4921/1293/6399/2554/9653/23443/29895/6473/54808/…
HP_HYPERAMMONEMIA	HP_HYPERAMMONEMIA	51	-0.567188	-2.11163	2.20308e-05	0.00158936	0.00136094	2227	tags=41%, list=14%, signal=35%	54968/435/1376/326625/445/1374/38/5162/7385/788/3033/284439/28976/10157/5095/64087/3030/25974/37/1537/3032
GOBP_REGULATION_OF_HEART_CONTRACTION	GOBP_REGULATION_OF_HEART_CONTRACTION	190	-0.381945	-1.75386	2.28686e-05	0.00163811	0.00140268	1821	tags=25%, list=12%, signal=22%	1193/57731/1824/2702/1525/8912/808/3768/140/55151/5350/10269/2946/186/183/84525/125111/775/1482/481/5142/2034/3762/100/6720/1829/3757/6508/79041/51086/79191/10060/4624/5144/1832/6910/4634/134/148/30819/153/23171/3781/783/488/23493/10699
GOBP_STRIATED_MUSCLE_CONTRACTION	GOBP_STRIATED_MUSCLE_CONTRACTION	160	-0.396419	-1.7773	2.51591e-05	0.00178949	0.0015323	1821	tags=25%, list=12%, signal=22%	1193/1824/3164/2702/808/1837/85366/10848/55151/5350/23327/92241/2946/8557/6769/775/1482/481/5142/3762/1829/6444/3757/79041/3764/4607/51086/4624/5144/226/1832/4634/134/148/5224/23171/3781/783/488/2257
GOBP_RESPONSE_TO_INTERFERON_BETA	GOBP_RESPONSE_TO_INTERFERON_BETA	27	-0.666959	-2.14723	2.56961e-05	0.0018149	0.00155406	2887	tags=59%, list=18%, signal=48%	3455/4938/10581/54739/56269/87178/3428/27429/9447/10410/5359/8519/997/51079/3659/684
GOBP_WOUND_HEALING	GOBP_WOUND_HEALING	391	0.318959	1.56065	2.6586e-05	0.00185012	0.00158422	2016	tags=21%, list=13%, signal=19%	5270/7042/2191/2150/3688/1839/1281/131566/87/83478/7043/51330/5627/2151/23208/780/348/1277/3315/1311/3717/64094/389/23499/4853/7414/5058/4627/2131/90102/9158/3479/5051/836/1289/953/7076/960/5023/2247/977/2303/5747/58529/55207/10398/3611/4162/5327/6868/4015/8291/8527/1465/6714/79001/128866/8573/7852/2246/221037/9162/5290/59/2004/6833/462/7980/308/22915/9076/10565/92421/51510/10451/5321/4763/5467/9…
GOBP_CELL_COMMUNICATION_INVOLVED_IN_CARDIAC_CONDUCTION	GOBP_CELL_COMMUNICATION_INVOLVED_IN_CARDIAC_CONDUCTION	56	-0.540121	-2.03989	2.67935e-05	0.00185012	0.00158422	2773	tags=41%, list=18%, signal=34%	6324/478/3728/2316/5566/3270/6330/1824/2702/1525/808/125111/775/481/3762/1829/51086/79191/5144/1832/6910/3781/783
GOBP_AXON_DEVELOPMENT	GOBP_AXON_DEVELOPMENT	446	0.305268	1.51711	2.68975e-05	0.00185012	0.00158422	2085	tags=20%, list=13%, signal=18%	3925/26230/139065/84446/23242/3688/57142/84665/1009/4130/91624/7345/4133/7070/2042/55740/596/2932/4684/780/6277/348/1123/9499/3326/5781/3717/1382/23499/627/4853/23303/2664/3320/7414/5058/55118/2131/85458/836/4131/10678/1909/57609/140578/8851/85440/5747/2736/219699/3908/3799/10512/54437/23394/2596/2115/659/23768/28988/5879/23077/2043/1908/1982/5362/65059/2534/4781/1959/9637/51265/2258/8650/333/579…
GOBP_TISSUE_MIGRATION	GOBP_TISSUE_MIGRATION	285	0.339416	1.61333	2.69275e-05	0.00185012	0.00158422	2394	tags=27%, list=15%, signal=23%	7042/2191/10982/3688/57142/1839/6662/27286/6237/7857/348/5801/3315/5781/493/64094/23499/5176/55466/4627/4215/1545/9839/1647/9404/10014/10755/5607/2247/2303/57669/9448/5747/51094/51157/54453/6868/161742/80005/659/6714/1793/5879/2246/3964/5290/59/6093/285/5168/5829/5606/5797/91862/1803/22846/23411/4763/5467/949/3815/3673/1948/10016/2625/54443/2260/3273/207/10769/4223/5587/1960/23603/55333/7114
HP_METHYLMALONIC_ACIDEMIA	HP_METHYLMALONIC_ACIDEMIA	11	-0.823682	-2.07201	2.87901e-05	0.00196232	0.0016803	1805	tags=64%, list=11%, signal=56%	326625/8802/3054/8803/55788/84693/25974
GOMF_OXIDOREDUCTASE_ACTIVITY_ACTING_ON_NAD_P_H	GOMF_OXIDOREDUCTASE_ACTIVITY_ACTING_ON_NAD_P_H	76	-0.490196	-1.95206	2.89491e-05	0.00196232	0.0016803	3625	tags=49%, list=23%, signal=38%	1536/4720/4725/5447/4714/2330/55068/4835/150209/23530/4707/4701/4731/4704/4711/4713/4694/4702/1535/4729/51079/4717/55967/4724/4696/4722/51181/4716/4719/4723/4708/4728/4712/4709/9131/4705/374291
HP_ABNORMALITY_OF_UPPER_LIMB_JOINT	HP_ABNORMALITY_OF_UPPER_LIMB_JOINT	443	0.306742	1.52222	2.94642e-05	0.00197203	0.00168861	2687	tags=27%, list=17%, signal=23%	22800/633/57498/165/51715/6424/7043/1290/2535/6237/2273/7170/6885/1277/26040/22930/55315/9499/1311/5781/5832/825/4853/3955/2131/9719/55012/8292/29980/3423/6016/1289/9451/285489/9244/23529/65109/538/91179/3908/5352/89970/8291/8450/5594/1718/8449/64682/9469/6840/132884/2033/79158/79188/5307/1298/23291/7798/5648/5830/6938/51626/25914/64131/9031/9427/10381/7136/990/4927/2132/22808/7461/10716/4763/104…
GOBP_IRON_ION_HOMEOSTASIS	GOBP_IRON_ION_HOMEOSTASIS	76	-0.489972	-1.95116	2.95618e-05	0.00197203	0.00168861	3604	tags=41%, list=23%, signal=32%	6536/4682/51312/94033/523/3077/4891/23516/9114/7018/8692/27102/6648/4057/1356/6005/3934/48/567/2395/2034/79689/26234/1534/8031/537/10058/286133/81894/55240/261729
GOBP_RRNA_METABOLIC_PROCESS	GOBP_RRNA_METABOLIC_PROCESS	198	0.384478	1.74769	2.96781e-05	0.00197203	0.00168861	4079	tags=39%, list=26%, signal=30%	79039/64425/55035/51013/6201/6227/51729/1736/55646/4931/10969/10360/6135/4736/11137/8780/51077/23404/6218/10813/23560/1662/8886/131870/92856/6129/3692/9014/84549/57050/6194/9724/51154/10436/9045/6154/4691/10199/23223/5591/6165/54913/23160/10171/6223/2091/11056/9188/63899/51119/51441/29081/134430/28987/55164/9277/6232/10438/6949/9330/79707/705/51575/2975/9326/9191/23076/64768/51367/5303/6125/84881…
GOBP_POSITIVE_REGULATION_OF_CYCLIN_DEPENDENT_PROTEIN_KINASE_ACTIVITY	GOBP_POSITIVE_REGULATION_OF_CYCLIN_DEPENDENT_PROTEIN_KINASE_ACTIVITY	32	0.633737	2.09495	3.0198e-05	0.00199347	0.00170696	3213	tags=56%, list=20%, signal=45%	5311/3326/595/8851/8812/6868/1164/6714/5310/894/891/4331/5716/990/207/1026/1163/219771
GOBP_ESTABLISHMENT_OF_CELL_POLARITY	GOBP_ESTABLISHMENT_OF_CELL_POLARITY	129	0.412794	1.80855	3.10876e-05	0.00203886	0.00174584	2143	tags=26%, list=14%, signal=23%	84446/1639/3688/1058/2932/5911/10403/3326/83700/6624/6993/3320/4627/4131/23625/85440/5747/7465/4478/5310/6093/23291/2258/10806/9585/5908/10565/23150/4752/4134/3996/4983/2625/123016
GOBP_TRANSFORMING_GROWTH_FACTOR_BETA_RECEPTOR_SIGNALING_PATHWAY	GOBP_TRANSFORMING_GROWTH_FACTOR_BETA_RECEPTOR_SIGNALING_PATHWAY	181	0.380825	1.72032	3.13137e-05	0.00204044	0.00174719	1886	tags=25%, list=12%, signal=23%	7042/3688/65997/1278/1281/7043/2331/1030/25805/6885/9518/3326/57045/3693/2662/56937/5654/9719/9839/9110/9404/10755/23592/23625/5747/7041/6868/4015/161742/607/6714/90/93649/6935/26524/2033/5829/2530/8516/2660/200734/4092/4093/51592/23411/6498
HP_WEAKNESS_OF_THE_INTRINSIC_HAND_MUSCLES	HP_WEAKNESS_OF_THE_INTRINSIC_HAND_MUSCLES	20	0.724686	2.10472	3.25591e-05	0.00210799	0.00180503	2775	tags=50%, list=18%, signal=41%	81545/1305/285489/6329/1134/1140/8291/375790/4593/4703
HP_ABNORMALITY_OF_THE_CERVICAL_SPINE	HP_ABNORMALITY_OF_THE_CERVICAL_SPINE	361	0.325846	1.58614	3.33731e-05	0.00214693	0.00183838	2920	tags=29%, list=19%, signal=24%	10982/1073/633/23511/165/51715/6662/1009/7043/2535/51109/2273/26040/1123/6201/1311/5781/4222/526/4853/3955/29980/3423/113189/6016/1501/285489/9244/29940/2736/6135/161742/1134/89970/8450/5594/54585/1312/374654/54499/9469/221037/6218/9949/2033/6210/84100/8481/10806/6138/6224/64131/79147/4867/9427/80184/7136/8820/4927/79718/10716/84700/4763/6872/6154/5604/126792/2074/71/4921/6165/123016/1293/2260/79…
GOBP_ORGANIC_HYDROXY_COMPOUND_METABOLIC_PROCESS	GOBP_ORGANIC_HYDROXY_COMPOUND_METABOLIC_PROCESS	497	-0.299077	-1.52732	3.47028e-05	0.00221834	0.00189952	3274	tags=30%, list=21%, signal=25%	3628/5447/3939/4952/1081/4204/9227/6718/8811/3706/222236/1812/2330/4598/389434/84105/3029/339761/6721/7276/2184/114876/8578/3949/6528/2819/8435/51478/1080/8542/3952/6818/239/23600/1798/10948/2224/3067/1497/1601/66002/10858/80270/147015/3689/445329/650/1735/256356/847/157506/3945/23780/4435/5007/283652/249/2903/231/6531/6817/5950/4779/117247/285440/653/25987/5208/3633/3930/5341/3684/6609/2053/1508…
HP_ABNORMALITY_OF_CARDIOVASCULAR_SYSTEM_ELECTROPHYSIOLOGY	HP_ABNORMALITY_OF_CARDIOVASCULAR_SYSTEM_ELECTROPHYSIOLOGY	433	-0.299675	-1.52004	3.66651e-05	0.00232904	0.00199431	3657	tags=35%, list=23%, signal=27%	7148/3752/801/4720/287/2752/7528/27068/2271/144568/50937/7252/546/10142/5498/26235/21/11232/4088/523/4714/4040/4204/2626/3077/23129/189/3113/57158/80308/1889/389434/5189/7276/3949/6528/6324/7458/1798/10370/25821/4221/478/3728/6926/4000/23395/78987/11155/650/50484/3767/6663/54968/6330/128869/7249/6834/27429/6491/1376/155382/221496/6335/9997/5191/5190/5718/1193/80206/2778/1824/171023/4035/2969/1232…
GOBP_TRANSMEMBRANE_RECEPTOR_PROTEIN_SERINE_THREONINE_KINASE_SIGNALING_PATHWAY	GOBP_TRANSMEMBRANE_RECEPTOR_PROTEIN_SERINE_THREONINE_KINASE_SIGNALING_PATHWAY	336	0.324555	1.56424	3.7012e-05	0.00233638	0.00200059	1886	tags=21%, list=12%, signal=18%	7042/51176/6424/3688/65997/1278/1281/7043/2331/8483/1030/10272/25805/6885/23213/9518/3326/1311/57045/3717/3693/4853/51339/2662/56937/5654/2131/9719/147409/9839/9110/654/9404/10755/11030/23592/23625/5747/3611/3625/7041/6868/4015/161742/607/7044/860/659/6714/90/93649/6935/51232/26524/2033/5829/2530/8516/22943/2660/200734/3547/4092/4681/4093/51592/7130/23411/6498
GOBP_CARDIAC_MUSCLE_CELL_CONTRACTION	GOBP_CARDIAC_MUSCLE_CELL_CONTRACTION	68	-0.506463	-1.99688	3.76863e-05	0.00236417	0.00202439	1199	tags=28%, list=8%, signal=26%	1824/2702/5350/23327/775/5142/3762/1829/6444/3757/3764/5144/1832/134/23171/3781/783/488/2257
HP_ABNORMAL_CIRCULATING_FATTY_ACID_ANION_CONCENTRATION	HP_ABNORMAL_CIRCULATING_FATTY_ACID_ANION_CONCENTRATION	23	-0.698734	-2.15806	3.8304e-05	0.00238809	0.00204487	2070	tags=57%, list=13%, signal=49%	1497/1962/1376/788/3033/55687/55788/28976/3030/25974/37/35/3032
GOBP_REGULATION_OF_MICROTUBULE_CYTOSKELETON_ORGANIZATION	GOBP_REGULATION_OF_MICROTUBULE_CYTOSKELETON_ORGANIZATION	133	0.417218	1.82887	4.00422e-05	0.00248115	0.00212455	2272	tags=28%, list=14%, signal=24%	3925/10982/1639/4130/4133/2042/25999/7175/2932/636/5058/90102/85458/4131/89795/8851/28964/22919/128866/5879/1540/5310/6249/403/6093/8480/2258/10460/23187/92421/9525/51510/6622/80321/29082/26146/157922
HP_ABNORMAL_CIRCULATING_DICARBOXYLIC_ACID_CONCENTRATION	HP_ABNORMAL_CIRCULATING_DICARBOXYLIC_ACID_CONCENTRATION	113	-0.424757	-1.8087	4.17165e-05	0.00256913	0.00219989	3649	tags=39%, list=23%, signal=30%	6689/2271/10661/7252/11232/286/229/6718/6573/389434/6528/23600/132/80270/1376/6513/3930/326625/8802/6005/5048/2936/2639/79944/7385/3054/5443/5589/5230/8803/3043/5825/4547/55687/55788/2110/84693/2035/7173/51218/25974/5213/3418/2109
GOCC_MICROTUBULE	GOCC_MICROTUBULE	354	0.325064	1.57966	4.2713e-05	0.00260934	0.00223432	3450	tags=33%, list=22%, signal=26%	3925/6990/22920/10982/1639/8655/4130/4133/1783/55346/83544/25999/84675/636/4957/8661/79739/23499/7277/6993/9371/23303/10575/51203/3831/10576/10694/7203/63971/10808/23095/81631/4131/11104/25981/3796/6902/89795/3799/908/9212/84056/259266/22919/128866/374654/547/1540/55835/6840/6249/54839/403/3833/23291/65055/84100/2258/84376/51626/9585/92421/3797/23098/10540/10381/51510/7756/1155/51473/4134/7461/84…
GOCC_TRANSPORTER_COMPLEX	GOCC_TRANSPORTER_COMPLEX	351	-0.316791	-1.57882	4.28861e-05	0.00260934	0.00223432	2773	tags=27%, list=18%, signal=23%	6324/1080/4707/348980/478/4701/9177/57194/5348/3775/1261/55144/57348/3767/5566/89832/246329/26517/3763/2903/6330/168507/4731/3742/4704/6335/4711/1193/486/6332/4713/3788/4694/3750/9254/3761/4702/2905/2562/51103/479/8912/808/9022/10242/57406/4729/7385/30818/3743/5350/51079/4717/55967/4724/4696/4722/779/775/481/5142/4716/55572/617/7386/3762/4719/4723/116443/7439/54539/4708/10058/3757/1186/4728/4712/…
GOBP_ESTABLISHMENT_OR_MAINTENANCE_OF_CELL_POLARITY	GOBP_ESTABLISHMENT_OR_MAINTENANCE_OF_CELL_POLARITY	199	0.371333	1.69051	4.33754e-05	0.0026233	0.00224628	2373	tags=26%, list=15%, signal=22%	84446/1639/3688/1058/390/2932/5911/378/10403/3326/83700/389/6624/6993/3320/4627/4131/8825/22836/23625/85440/5747/9578/3611/7465/4478/5879/55742/5310/6093/23291/9948/2258/10806/9585/5908/10565/23150/4752/9886/10092/4134/3996/4983/2625/6548/123016/25932/1398/9124/55333
HP_DYSTONIA	HP_DYSTONIA	448	-0.300545	-1.5248	4.40531e-05	0.00264843	0.0022678	2193	tags=31%, list=14%, signal=27%	4137/1917/26235/10717/2263/10749/777/4714/4204/2760/6575/1292/26275/1737/54832/10533/2774/10463/8560/120892/5138/65018/2733/6324/55280/56910/25821/8575/7701/478/23287/23516/79751/29978/5530/6844/6812/87178/5159/79587/2903/6531/80347/6834/27429/6491/2290/84153/4704/9997/23221/6513/81603/2778/50651/8802/64601/9935/1356/1892/54802/54902/123263/64135/9091/5354/9681/2639/10102/4729/8558/3340/91147/807…
HP_ABNORMALITY_OF_THE_SYNOVIA	HP_ABNORMALITY_OF_THE_SYNOVIA	292	0.340587	1.62729	4.47146e-05	0.00267229	0.00228823	2979	tags=29%, list=19%, signal=24%	7042/1073/633/165/51715/1278/6662/1281/1290/2535/2273/7170/6885/1277/29089/2743/1311/5781/5832/5176/1300/2131/9719/51098/1305/1289/22872/9451/2736/538/23431/134218/55835/9469/132884/79158/9915/1108/9509/5648/6210/2530/8481/64131/79147/9427/375790/10459/2132/57187/84700/5604/126792/2121/4921/1293/2260/79728/2067/207/23443/8546/54808/9179/5351/1857/6616/55159/1303/9896/29920/25836/4091/81031/10262/…
GOBP_CELLULAR_AMINO_ACID_CATABOLIC_PROCESS	GOBP_CELLULAR_AMINO_ACID_CATABOLIC_PROCESS	100	-0.443704	-1.86873	4.92422e-05	0.00292556	0.0025051	3135	tags=41%, list=20%, signal=33%	2572/26275/189/23564/10841/36/2184/58510/8528/3067/9673/7915/64577/64902/89839/3242/55556/2954/1892/5625/38/51380/1743/2744/2653/11112/275/549/10157/593/64087/6470/10295/587/23464/84706/2805/5860/594/2109/2875
GOBP_REGULATION_OF_MACROPHAGE_DERIVED_FOAM_CELL_DIFFERENTIATION	GOBP_REGULATION_OF_MACROPHAGE_DERIVED_FOAM_CELL_DIFFERENTIATION	31	-0.634037	-2.10595	5.14924e-05	0.00304136	0.00260426	1059	tags=35%, list=7%, signal=33%	4792/5322/183/23461/5320/5468/338/185/948/10062/9619
GOCC_CHROMOSOME_CENTROMERIC_REGION	GOCC_CHROMOSOME_CENTROMERIC_REGION	165	0.391984	1.7533	5.44205e-05	0.00319562	0.00273634	3363	tags=35%, list=21%, signal=28%	6990/1639/8655/1058/1783/7175/23310/10403/5515/401541/55839/11335/10910/7514/10051/114991/55055/91687/9212/23219/128866/6249/5518/1063/23291/113130/3297/79003/891/92421/10540/25936/10671/9184/51510/7756/29082/5516/79019/51143/51164/134492/23421/699/7153/2146/5119/11339/10735/9793/1616/27243/55143/11004/23047/1062/6795/4659
HP_VENTRICULAR_ARRHYTHMIA	HP_VENTRICULAR_ARRHYTHMIA	160	-0.387118	-1.7356	5.49638e-05	0.00319645	0.00273705	3642	tags=39%, list=23%, signal=31%	3752/801/4720/287/10142/5498/21/11232/2626/3077/23129/57158/80308/1889/6324/10370/3728/4000/11155/650/50484/3767/6330/7249/1376/6335/1824/171023/123263/6005/2702/808/4149/84705/1837/5350/6390/5236/8557/788/779/775/1482/3762/5979/1829/54539/3757/3764/4607/51086/10060/4624/23224/1832/291/37/6910/5837/4634/6391/23171/783
GOBP_SULFUR_COMPOUND_METABOLIC_PROCESS	GOBP_SULFUR_COMPOUND_METABOLIC_PROCESS	304	-0.33002	-1.61076	5.53432e-05	0.00319645	0.00273705	3082	tags=31%, list=20%, signal=25%	189/51703/2681/1737/11019/2938/4598/3029/1937/50515/9027/284/6818/23743/23205/1497/2952/4507/54988/2799/2180/8702/119391/445329/8801/6648/6817/60386/373156/27430/122961/1193/5166/9374/2954/27247/6776/38/9022/2936/9054/51380/2639/2181/5162/3340/1743/81689/2944/4548/23417/80704/55501/2946/3373/6482/26027/2879/8803/2395/166012/6821/5160/27232/5164/84532/8694/2948/10157/10965/84693/1468/64132/3295/43…
HP_RHABDOMYOLYSIS	HP_RHABDOMYOLYSIS	33	-0.623181	-2.10689	5.53841e-05	0.00319645	0.00273705	1954	tags=48%, list=12%, signal=43%	1376/8802/10102/5236/5230/788/779/617/80746/284439/3030/226/37/3032/5837/5224
GOCC_COMPLEX_OF_COLLAGEN_TRIMERS	GOCC_COMPLEX_OF_COLLAGEN_TRIMERS	22	0.682046	2.028	5.63975e-05	0.00323645	0.0027713	781	tags=45%, list=5%, signal=43%	1295/1278/1281/1290/4060/1277/1300/1307/1289/1287
GOBP_ALCOHOL_METABOLIC_PROCESS	GOBP_ALCOHOL_METABOLIC_PROCESS	323	-0.327917	-1.61117	5.71905e-05	0.00326341	0.00279439	3274	tags=32%, list=21%, signal=26%	3628/5447/4952/4204/9227/6718/8811/3706/222236/2330/4598/84105/339761/6721/7276/114876/8578/3949/2819/8435/51478/1080/8542/3952/6818/1798/10948/2224/1601/10858/147015/445329/650/256356/847/157506/23780/231/6817/5950/4779/653/25987/3633/3930/5341/6609/2053/8720/57104/8912/51805/2584/112724/11165/1565/2055/216/3421/23461/10682/51477/1066/3707/10449/6720/11163/2230/217/10162/84532/1593/116255/8694/1…
GOCC_CENTROSOME	GOCC_CENTROSOME	488	0.297931	1.49549	5.78942e-05	0.00328501	0.00281288	3629	tags=33%, list=23%, signal=26%	22920/84446/1639/51715/22891/8655/56647/1783/9727/84333/2932/636/10403/4957/57534/6201/79989/9371/10575/9851/56062/55012/51098/10694/3176/205564/63971/11104/137492/140578/3796/26056/7486/65109/3799/28964/8291/2314/9212/84056/259266/22919/1540/55835/23637/6249/5252/403/59349/26524/1063/1108/123169/23291/151987/10190/598/9584/84376/8481/10806/51626/9585/25914/3297/10460/4750/4092/10121/891/84930/79…
GOBP_RIBOSOMAL_LARGE_SUBUNIT_BIOGENESIS	GOBP_RIBOSOMAL_LARGE_SUBUNIT_BIOGENESIS	56	0.534194	2.01258	5.84176e-05	0.00329619	0.00282246	3337	tags=46%, list=21%, signal=37%	51121/6147/4931/140801/10969/6128/6135/84231/4736/55153/55003/23560/8886/6129/3692/6122/84549/51154/9045/6154/6165/4869/79707/9326/6169/6152
HP_GLUCOSE_INTOLERANCE	HP_GLUCOSE_INTOLERANCE	380	-0.304966	-1.52379	6.1167e-05	0.00343215	0.00293888	2770	tags=26%, list=18%, signal=22%	1280/1080/7458/3952/23600/4221/5961/55627/987/1497/2321/4000/5995/650/2353/847/50484/3767/5566/51750/5506/10651/26160/6491/155382/84153/5148/5190/2778/1356/10594/3569/2969/4854/64135/4694/138050/3117/51103/57104/4313/1896/4729/10068/7399/8195/5696/1259/3667/11330/10269/4692/84976/4724/3559/4722/54551/3043/84163/2395/54938/1482/24148/5116/4716/55572/3710/49855/4719/6774/4723/7439/55975/51085/55384…
HP_METHYLMALONIC_ACIDURIA	HP_METHYLMALONIC_ACIDURIA	14	-0.794355	-2.16517	6.18363e-05	0.00345053	0.00295462	1805	tags=64%, list=11%, signal=57%	326625/8802/3054/23417/8803/51293/55788/84693/25974
GOBP_ORGANIC_ACID_BIOSYNTHETIC_PROCESS	GOBP_ORGANIC_ACID_BIOSYNTHETIC_PROCESS	285	-0.329264	-1.6021	6.33131e-05	0.00351353	0.00300856	3230	tags=31%, list=21%, signal=25%	23038/2687/6718/26227/189/2681/11019/84105/8560/22928/114876/3553/241/239/23600/23743/23205/4507/54988/10858/80270/157506/140838/221955/5007/435/64577/972/225/64902/7494/171586/5166/84696/10196/445/55301/27349/5354/51380/2264/2944/26031/4548/9415/2744/23417/1565/2946/7923/5322/2879/216/8803/5947/9104/2593/1066/5740/2171/5825/6342/51085/84532/1593/2948/9536/10157/22937/4706/6470/58526/587/5571/634…
GOBP_ACTION_POTENTIAL	GOBP_ACTION_POTENTIAL	132	-0.41323	-1.79996	6.42612e-05	0.00354666	0.00303693	1913	tags=23%, list=12%, signal=20%	6335/5774/6332/1824/2702/1268/1525/8912/808/10242/23327/8506/2767/775/481/3762/1829/3757/6508/3764/948/1832/2898/148/30819/23171/3781/783/488/2257
GOBP_NEGATIVE_REGULATION_OF_CHROMOSOME_ORGANIZATION	GOBP_NEGATIVE_REGULATION_OF_CHROMOSOME_ORGANIZATION	75	0.488582	1.94654	6.48651e-05	0.00354774	0.00303785	2648	tags=41%, list=17%, signal=35%	7175/10403/56984/55055/167227/9232/51451/9212/6714/8467/54386/80119/1063/3550/891/9031/4331/9184/54552/7756/348654/10459/9319/7013/55795/4171/2067/51143/26271/699/7153
GOCC_CONDENSED_CHROMOSOME	GOCC_CONDENSED_CHROMOSOME	200	0.363212	1.65066	6.49833e-05	0.00354774	0.00303785	3783	tags=36%, list=24%, signal=27%	6990/22920/1639/8655/1058/1783/3306/7175/23310/10403/55839/11335/10910/7514/55055/7518/9212/23219/128866/8467/27030/6249/8815/1063/23291/56158/3297/79003/93426/891/92421/9031/10540/25936/10671/9184/51510/7756/64940/3148/3981/29082/79019/55183/51143/51164/134492/285498/23421/699/7153/29893/5119/57820/5883/4438/10735/9793/56159/27243/11004/1062/6795/4659/54984/5885/1111/56155/1104/79643/9918
HP_DECREASED_MINIATURE_ENDPLATE_POTENTIALS	HP_DECREASED_MINIATURE_ENDPLATE_POTENTIALS	12	0.805825	2.04409	6.67787e-05	0.00362616	0.003105	2875	tags=67%, list=18%, signal=55%	1305/285489/6329/1134/1140/375790/4593/1103
HP_TOOTH_MALPOSITION	HP_TOOTH_MALPOSITION	301	0.325695	1.56399	6.73176e-05	0.00363587	0.00311332	2781	tags=28%, list=18%, signal=23%	57498/165/1278/1009/1281/2673/2535/51109/7170/6885/26040/22930/5781/8111/526/4853/6611/55690/23384/9851/9839/51098/3423/1289/80144/1909/29940/85440/2736/65109/91179/7518/5430/4015/860/23394/8450/90/1968/5594/8818/9469/8815/9949/2033/3149/9509/5648/84100/8481/23347/55084/64131/91801/9031/7337/79718/7461/3778/7204/5604/2074/2006/4921/9739/2260/5500/9049/2067/5587/4247/5573/51082/5351/23426/1857/760…
HP_NAUSEA_AND_VOMITING	HP_NAUSEA_AND_VOMITING	438	-0.295655	-1.50104	6.83471e-05	0.00367184	0.00314412	3711	tags=34%, list=24%, signal=27%	53/1738/7099/8243/1230/7490/27086/4720/81622/1717/2271/50937/6850/1604/5873/546/5498/551/2668/229/10891/3077/26227/6948/26275/3113/4158/2956/54832/1187/1889/4598/120892/65018/2733/23530/7458/4221/3655/2130/478/4351/1497/5446/23435/29978/7809/51752/2316/6794/50484/3767/435/148022/51741/249/8915/56606/5445/2064/27429/51081/1376/155382/79932/10587/22900/326625/8802/171023/3426/2969/6609/4694/10892/4…
GOBP_ACUTE_INFLAMMATORY_RESPONSE	GOBP_ACUTE_INFLAMMATORY_RESPONSE	106	-0.43099	-1.81921	6.91572e-05	0.00368428	0.00315477	2258	tags=28%, list=14%, signal=24%	27102/23780/12/695/9332/3569/6279/445/1268/6288/114548/2529/325/5359/59307/2213/9180/7292/2152/3570/3818/2683/9536/3250/3133/56998/2157/134/91807/718
HP_PIGMENTARY_RETINOPATHY	HP_PIGMENTARY_RETINOPATHY	134	-0.410728	-1.79726	6.93082e-05	0.00368428	0.00315477	2726	tags=34%, list=17%, signal=28%	23761/23600/5961/1497/50484/4591/26160/6834/285440/4704/83552/1892/123263/27241/1351/4729/7399/81689/8195/1259/7078/80704/6390/51079/55967/4724/54892/4722/3033/55572/49855/4719/5160/4723/7439/54539/4728/6389/3030/25974/4705/3032/3420/374291/7466
GOCC_INTRINSIC_COMPONENT_OF_MITOCHONDRIAL_MEMBRANE	GOCC_INTRINSIC_COMPONENT_OF_MITOCHONDRIAL_MEMBRANE	66	-0.495598	-1.9445	7.20443e-05	0.00380967	0.00326215	3361	tags=55%, list=21%, signal=43%	5498/10989/55750/285521/1353/65018/23761/5018/81855/54968/8834/10651/60386/9804/9997/55669/578/1268/1374/57143/664/79944/5250/79135/25813/119559/10939/10058/400916/2110/27235/55288/6687/291/55735/80775
GOBP_TRANSITION_METAL_ION_HOMEOSTASIS	GOBP_TRANSITION_METAL_ION_HOMEOSTASIS	127	-0.406661	-1.75816	8.01731e-05	0.00418293	0.00358176	2524	tags=31%, list=16%, signal=27%	23516/7922/9114/7018/28952/8692/27102/6648/1317/9997/4057/1356/6005/6279/4489/3934/4493/6280/5621/48/90639/567/4499/2395/2034/79689/7781/26234/1534/8031/537/4501/10058/1318/286133/81894/55240/261729/122416/4504
GOBP_ANTIGEN_PROCESSING_AND_PRESENTATION_OF_ENDOGENOUS_PEPTIDE_ANTIGEN	GOBP_ANTIGEN_PROCESSING_AND_PRESENTATION_OF_ENDOGENOUS_PEPTIDE_ANTIGEN	19	-0.727502	-2.16286	8.03455e-05	0.00418293	0.00358176	3159	tags=74%, list=20%, signal=59%	3077/64167/51752/3136/3416/3107/6890/6891/567/3106/3134/6892/3133/563
GOBP_CARDIAC_MUSCLE_CELL_ACTION_POTENTIAL	GOBP_CARDIAC_MUSCLE_CELL_ACTION_POTENTIAL	70	-0.491516	-1.94358	8.03455e-05	0.00418293	0.00358176	1736	tags=27%, list=11%, signal=24%	1824/2702/1525/808/23327/775/481/3762/1829/3757/6508/3764/1832/30819/23171/3781/783/488/2257
HP_ABNORMAL_LOCALIZATION_OF_KIDNEY	HP_ABNORMAL_LOCALIZATION_OF_KIDNEY	168	0.38184	1.71242	8.41203e-05	0.004357	0.00373081	3162	tags=32%, list=20%, signal=25%	6885/22930/29089/1123/6201/5781/83700/1736/5932/6611/51339/23384/9839/6605/113189/23592/29940/7518/6135/2314/6659/6218/894/6210/4613/51626/25914/6138/6224/9031/10459/7461/3239/83479/6154/2006/6165/2260/79728/81839/3265/6223/55159/25836/79228/2737/673/6235/57492/6232/1147/2072/6748
HP_HYPEREXTENSIBLE_SKIN	HP_HYPEREXTENSIBLE_SKIN	63	0.501625	1.91391	8.47934e-05	0.00436946	0.00374148	1360	tags=29%, list=9%, signal=26%	7042/165/1278/1281/1290/1277/5781/5832/9719/113189/6016/1289/29940/538/54453/84168/9469/9509
HP_ABNORMAL_SYNAPTIC_TRANSMISSION_AT_THE_NEUROMUSCULAR_JUNCTION	HP_ABNORMAL_SYNAPTIC_TRANSMISSION_AT_THE_NEUROMUSCULAR_JUNCTION	98	0.44966	1.86367	8.57462e-05	0.00439612	0.00376431	2875	tags=35%, list=18%, signal=29%	1073/1639/84665/2673/1674/7170/199857/844/8292/1305/10755/285489/6329/9782/1134/1140/29110/9562/2318/2043/8148/22943/4750/79147/375790/54209/1760/5216/6616/9896/23025/4593/4703/1103
HP_NECK_FLEXOR_WEAKNESS	HP_NECK_FLEXOR_WEAKNESS	32	0.611132	2.02022	9.07723e-05	0.0046303	0.00396483	2775	tags=47%, list=18%, signal=39%	1073/1674/9499/1305/285489/6329/3908/1134/1140/8291/2992/375790/1760/4593/4703
GOBP_REGULATION_OF_ESTABLISHMENT_OF_PROTEIN_LOCALIZATION_TO_CHROMOSOME	GOBP_REGULATION_OF_ESTABLISHMENT_OF_PROTEIN_LOCALIZATION_TO_CHROMOSOME	10	0.824752	1.98422	9.72176e-05	0.00493416	0.00422502	2678	tags=80%, list=17%, signal=66%	1736/10575/10576/10694/7203/908/7013/22948
GOBP_MITOCHONDRION_ORGANIZATION	GOBP_MITOCHONDRION_ORGANIZATION	397	-0.305691	-1.54034	0.000103103	0.00520673	0.00445841	3030	tags=32%, list=19%, signal=27%	9821/54832/10533/7019/118424/80179/5880/91647/84971/120892/6721/5138/2139/65018/30968/4707/23761/1346/987/23287/9638/59286/4000/1191/5018/55823/22885/83447/25880/51547/2189/54968/10105/8834/10651/87178/6648/26517/7249/6834/27429/4205/2537/9804/4704/1352/9997/4711/89839/57048/55669/8408/25994/578/4713/201163/55022/54902/4694/4702/51751/51103/27141/1525/808/57143/664/5245/81858/10456/2648/51079/899…
GOBP_ESTABLISHMENT_OF_PROTEIN_LOCALIZATION_TO_TELOMERE	GOBP_ESTABLISHMENT_OF_PROTEIN_LOCALIZATION_TO_TELOMERE	15	0.749364	2.0321	0.000105408	0.00529663	0.0045354	2678	tags=60%, list=17%, signal=50%	1736/10575/10576/10694/7203/152485/908/7013/22948
GOBP_BRANCHED_CHAIN_AMINO_ACID_CATABOLIC_PROCESS	GOBP_BRANCHED_CHAIN_AMINO_ACID_CATABOLIC_PROCESS	21	-0.685109	-2.0587	0.000110315	0.00551573	0.00472301	3093	tags=57%, list=20%, signal=46%	26275/36/9673/1892/38/11112/549/593/64087/10295/587/594
GOBP_PROTEIN_DEPOLYMERIZATION	GOBP_PROTEIN_DEPOLYMERIZATION	104	0.433023	1.81429	0.000111225	0.00553387	0.00473854	3097	tags=33%, list=20%, signal=26%	10763/3925/1073/2150/4130/130271/51474/4131/3796/442721/89795/2314/23075/6840/5290/9645/3312/9948/2258/6456/1072/829/9525/57026/830/136319/157922/6709/8867/88/26586/9793/2934/6711
GOBP_CELL_MATRIX_ADHESION	GOBP_CELL_MATRIX_ADHESION	216	0.355172	1.63173	0.000112097	0.00554992	0.00475228	2868	tags=29%, list=18%, signal=24%	9748/3688/3682/1281/8515/87/7070/2042/6237/596/2932/780/83700/3693/23499/1307/7414/90102/1842/3685/1305/960/57669/9448/5747/3611/54453/6714/182/8573/5879/5310/3672/6093/5829/8516/9358/7412/26073/5786/4763/3673/3678/7205/2041/71/6548/56477/3691/3273/10580/5054/7059/255743/23603/10018/88/347/4321/3675/146183/8174/30008
HP_DECREASED_SIZE_OF_NERVE_TERMINALS	HP_DECREASED_SIZE_OF_NERVE_TERMINALS	14	0.772179	2.0765	0.00011292	0.00556339	0.00476381	2601	tags=64%, list=17%, signal=54%	2673/8292/1305/285489/6329/1134/1140/375790/4593
GOCC_CYTOCHROME_COMPLEX	GOCC_CYTOCHROME_COMPLEX	29	-0.632723	-2.08237	0.000114317	0.0056039	0.0047985	1914	tags=45%, list=12%, signal=39%	1352/1351/7385/84701/617/7386/1339/9377/7384/56901/1329/7381/1537
GOBP_PROTEIN_LOCALIZATION_TO_CHROMOSOME	GOBP_PROTEIN_LOCALIZATION_TO_CHROMOSOME	71	0.483232	1.89014	0.000114852	0.0056039	0.0047985	2687	tags=37%, list=17%, signal=31%	1058/10403/51535/1736/10575/10576/10694/7203/55055/7518/152485/908/9212/54386/2099/3550/113130/79003/9184/54552/4436/29072/7013/25836/22948/2146
GOBP_REGULATION_OF_CAMP_MEDIATED_SIGNALING	GOBP_REGULATION_OF_CAMP_MEDIATED_SIGNALING	26	-0.632495	-2.01483	0.000117877	0.00570154	0.00488211	3194	tags=42%, list=20%, signal=34%	6344/5138/83873/6343/7320/187/997/5443/5144/5139/23551
GOBP_LIPID_LOCALIZATION	GOBP_LIPID_LOCALIZATION	398	-0.300685	-1.51365	0.000117982	0.00570154	0.00488211	3240	tags=29%, list=21%, signal=24%	8322/4040/2760/9227/8273/51738/57198/624/51703/51761/6555/80832/63924/6721/6754/114876/3949/30968/8435/3553/1080/8542/3952/81575/10948/57194/2180/1601/28965/91869/1191/8600/5375/9370/23780/5007/225/11000/2874/5950/219931/5243/1376/6513/57048/25987/28232/4035/3569/10938/84647/1374/56923/160518/57104/5580/81579/23762/376497/2181/5359/26031/5443/114786/23460/79135/4792/2055/5322/183/114897/5947/788/…
GOBP_DICARBOXYLIC_ACID_METABOLIC_PROCESS	GOBP_DICARBOXYLIC_ACID_METABOLIC_PROCESS	88	-0.439581	-1.81896	0.000120815	0.00581064	0.00497553	1908	tags=26%, list=12%, signal=23%	9380/10840/445/728294/5625/5264/79944/1743/2744/6390/8803/56954/10873/6389/6470/8604/84706/2805/4191/3420/23475/3418/3417
GOBP_ANTIGEN_PROCESSING_AND_PRESENTATION_OF_ENDOGENOUS_ANTIGEN	GOBP_ANTIGEN_PROCESSING_AND_PRESENTATION_OF_ENDOGENOUS_ANTIGEN	26	-0.631969	-2.01316	0.000121407	0.00581142	0.0049762	3159	tags=58%, list=20%, signal=46%	3077/64167/51752/972/3136/3416/3107/6890/6891/567/3106/3134/6892/3133/563
GOBP_ORGANELLE_LOCALIZATION	GOBP_ORGANELLE_LOCALIZATION	458	0.295329	1.47417	0.000122212	0.00582236	0.00498557	2581	tags=24%, list=16%, signal=21%	22920/84446/1639/3688/54843/56907/4642/7345/4133/1058/55062/23208/636/10403/553115/6284/5870/10947/6993/9371/51203/4627/8976/63971/7514/4131/9846/4645/8825/8027/66008/10228/85440/55207/2669/57584/4641/3799/4139/55153/9212/259266/7879/128866/29109/547/8773/10079/59349/3833/117177/1063/201294/23291/376267/64284/9927/5901/84100/84376/113130/3837/1072/3692/79003/2054/3598/4646/4644/81/891/8936/92421/…
GOBP_CIRCADIAN_SLEEP_WAKE_CYCLE_SLEEP	GOBP_CIRCADIAN_SLEEP_WAKE_CYCLE_SLEEP	17	-0.725731	-2.07052	0.000126441	0.00599555	0.00513386	116	tags=24%, list=1%, signal=23%	51738/134/153/5730
HP_AUTOIMMUNITY	HP_AUTOIMMUNITY	171	-0.370302	-1.68873	0.000127491	0.00601708	0.0051523	2778	tags=27%, list=18%, signal=23%	3560/1080/29071/6909/987/2321/8625/8742/919/3702/931/55636/695/716/2903/8772/9138/84153/79932/3569/6609/6005/7128/64135/5580/1493/4795/6239/4313/10068/2213/713/710/3559/115650/3459/712/714/3710/100/6774/1288/715/103/2212/718/10699
HP_HEMOLYTIC_ANEMIA	HP_HEMOLYTIC_ANEMIA	120	-0.408412	-1.74478	0.000128724	0.00604704	0.00517795	2984	tags=32%, list=19%, signal=27%	4791/6573/3560/987/3078/8625/8742/919/3702/931/8526/6513/3426/6005/7128/5580/1493/2936/4179/2213/374354/2592/5230/3559/210/115650/3043/3040/100/6774/10058/2035/203/51604/226/103/5213/2212/718
HP_FOOT_DORSIFLEXOR_WEAKNESS	HP_FOOT_DORSIFLEXOR_WEAKNESS	79	0.461913	1.83711	0.000135126	0.00631841	0.00541033	2547	tags=39%, list=16%, signal=33%	1073/1337/1674/2273/7170/9499/3315/5832/26278/1410/4311/23095/10755/1130/8291/7879/2318/4358/1959/9927/23347/64856/2992/57716/64423/22880/1293/1760/3300/1303/88
GOBP_DETOXIFICATION	GOBP_DETOXIFICATION	122	-0.404028	-1.74389	0.000135945	0.00632739	0.00541801	2400	tags=30%, list=15%, signal=26%	119391/2878/847/6648/5243/373156/10587/1193/2954/4489/4493/2936/6280/2944/2946/2879/216/4499/64359/25824/6565/3043/3040/27244/5292/4257/4501/10058/9536/114757/7173/7001/948/9588/9973/655/4504
GOMF_OLIGOPEPTIDE_BINDING	GOMF_OLIGOPEPTIDE_BINDING	11	-0.795827	-2.00194	0.000137853	0.00638679	0.00546887	1296	tags=55%, list=8%, signal=50%	2944/2946/2948/9536/25974/80142
HP_VENTRICULAR_FIBRILLATION	HP_VENTRICULAR_FIBRILLATION	44	-0.542469	-1.95216	0.000138778	0.00640024	0.0054804	880	tags=27%, list=6%, signal=26%	779/775/54539/3757/3764/4607/10060/1832/37/4634/23171/783
GOBP_MITOCHONDRIAL_GENE_EXPRESSION	GOBP_MITOCHONDRIAL_GENE_EXPRESSION	82	-0.456604	-1.85704	0.000140539	0.00643698	0.00551186	2970	tags=38%, list=19%, signal=31%	7019/60528/54460/25821/4701/23395/51258/55168/51106/87178/4528/51081/79675/133522/285367/54802/10922/28973/10102/51021/54516/6183/54948/54938/5442/219402/60493/400916/65993/64951/57505
HP_POOR_EYE_CONTACT	HP_POOR_EYE_CONTACT	73	-0.477844	-1.90129	0.000140849	0.00643698	0.00551186	1999	tags=34%, list=13%, signal=30%	2290/1352/201163/4694/9254/51103/4729/51079/4724/4722/9230/85358/4716/55572/4719/4723/55384/54539/4728/4709/8604/8788/9568/374291/57582
HP_HIATUS_HERNIA	HP_HIATUS_HERNIA	31	0.620024	2.03363	0.000142489	0.00648259	0.00555091	1360	tags=35%, list=9%, signal=32%	7043/1290/1277/2743/5832/23384/9719/113189/1289/538/9509
GOBP_REGULATION_OF_HEART_RATE	GOBP_REGULATION_OF_HEART_RATE	97	-0.437709	-1.82558	0.000145975	0.00661144	0.00566124	1762	tags=28%, list=11%, signal=25%	5566/3270/6330/57731/1824/808/5350/186/183/125111/775/2034/3762/100/6720/1829/3757/51086/4624/5144/1832/148/153/23171/783/488/23493
HP_LIMITED_ELBOW_MOVEMENT	HP_LIMITED_ELBOW_MOVEMENT	122	0.406819	1.75759	0.00014715	0.00663489	0.00568132	2762	tags=37%, list=18%, signal=31%	633/6424/2535/2273/7170/6885/55315/9499/1311/5781/5832/825/55012/9244/23529/538/91179/3908/5352/89970/8291/5594/9469/6840/79188/5307/5648/9427/126792/2074/4921/1293/6399/9653/29895/6473/54808/3265/5351/91137/1303/25836/4091/2146/10262
GOMF_GTPASE_BINDING	GOMF_GTPASE_BINDING	261	0.335386	1.58688	0.000151304	0.00676273	0.00579079	3703	tags=36%, list=24%, signal=28%	10160/54843/10788/9727/51196/636/22930/1729/51194/9371/2664/3320/5058/148170/9712/9950/7514/91010/4645/22836/3843/26056/85440/9578/538/54453/4641/7813/7879/9827/10152/23077/23637/2665/6093/117177/201294/5830/3837/84079/79711/10204/4644/8936/81624/392/51735/1434/1730/27342/10928/54432/2803/55705/55770/64423/23214/397/114793/8826/2241/5876/94120/23603/78992/5216/64121/1857/5903/29966/5906/10497/604…
HP_HIP_DISLOCATION	HP_HIP_DISLOCATION	209	0.350956	1.60427	0.000151324	0.00676273	0.00579079	2979	tags=28%, list=19%, signal=23%	1073/165/1278/6662/1281/1290/2535/2273/7170/6885/1277/29089/2743/5832/9719/1305/1289/22872/9451/2736/538/134218/9469/79158/9915/9509/5648/2530/8481/64131/79147/9427/375790/10459/126792/1293/2260/79728/2067/207/23443/5351/1857/6616/55159/1303/9896/29920/25836/4091/81031/10262/4703/83987/2737/30008/1103/10735/4626
GOBP_MULTICELLULAR_ORGANISMAL_SIGNALING	GOBP_MULTICELLULAR_ORGANISMAL_SIGNALING	152	-0.389578	-1.74294	0.000152628	0.00679093	0.00581493	2773	tags=30%, list=18%, signal=25%	6324/81033/6543/478/3728/2316/5566/4099/3270/6330/4205/6335/6332/57731/1824/2702/5048/1525/8912/808/10242/5350/10269/8506/183/125111/775/1482/481/3762/1829/3757/6508/51086/79191/10060/5144/1832/2898/6910/3781/783/488/2257/10699
HP_PES_PLANUS	HP_PES_PLANUS	291	0.330448	1.57886	0.000154726	0.00685237	0.00586754	2490	tags=25%, list=16%, signal=21%	7042/10982/633/165/1278/84665/2182/7345/2673/7043/1290/2892/7170/1277/199857/55315/29089/526/2664/55690/51339/9158/9839/1315/1289/9244/81848/8812/65109/538/54453/4015/23431/89970/2314/8450/7879/5594/10159/54499/1848/9469/59/9949/2033/64131/8936/9031/8820/10459/7707/79868/2132/79718/23767/9459/7461/7204/29072/126792/2006/2260/2906/79728/2554/4247/54808/9179/5351/8822/55159/1303
GOCC_GOLGI_APPARATUS_SUBCOMPARTMENT	GOCC_GOLGI_APPARATUS_SUBCOMPARTMENT	321	0.319837	1.54275	0.000155366	0.00685237	0.00586754	3749	tags=34%, list=24%, signal=26%	6272/10631/337876/11031/9159/55062/25999/23208/636/2802/2589/23213/5870/1212/55959/338382/63971/4311/9712/9950/4166/23423/22836/7443/10228/538/23431/540/57448/339122/55361/51125/9827/64090/55297/4124/79683/81555/5879/9469/10079/2530/10565/84661/64131/2525/200312/23250/10893/54432/8534/9341/130340/51760/2803/3996/126792/51128/84272/221079/8601/122553/5587/55300/4247/9179/6487/78992/25825/79586/661…
GOBP_REGULATION_OF_PROTEIN_LOCALIZATION_TO_CHROMOSOME_TELOMERIC_REGION	GOBP_REGULATION_OF_PROTEIN_LOCALIZATION_TO_CHROMOSOME_TELOMERIC_REGION	12	0.788722	2.0007	0.00015862	0.00695691	0.00595706	2678	tags=75%, list=17%, signal=62%	1736/10575/10576/10694/7203/908/54552/7013/22948
GOBP_NUCLEAR_CHROMOSOME_SEGREGATION	GOBP_NUCLEAR_CHROMOSOME_SEGREGATION	223	0.346122	1.60197	0.000159114	0.00695691	0.00595706	3783	tags=38%, list=24%, signal=29%	7175/23310/10403/51203/200942/56984/10051/55055/2669/9232/51451/55743/9212/128866/8467/64682/27030/5518/3833/1063/3550/56158/5901/113130/3837/79003/93426/10460/891/92421/9031/10540/25936/9184/9525/990/10464/51510/7756/348654/11065/10459/64940/9319/84944/246184/81610/29082/7013/55795/898/51143/26271/9055/285498/699/25836/7153/10096/29893/27436/5119/57820/55165/4438/10735/9493/10097/56159/2072/2724…
GOMF_C_ACYLTRANSFERASE_ACTIVITY	GOMF_C_ACYLTRANSFERASE_ACTIVITY	17	-0.720495	-2.05558	0.000161493	0.0070305	0.00602007	1469	tags=47%, list=9%, signal=43%	38/10449/6342/30/3030/23464/55304/3032
GOBP_ACTIN_FILAMENT_ORGANIZATION	GOBP_ACTIN_FILAMENT_ORGANIZATION	384	0.307588	1.50463	0.000162321	0.00703625	0.00602499	2706	tags=24%, list=17%, signal=21%	129446/3925/1073/2150/23242/5999/800/3688/23164/56907/10788/4642/87/7043/55740/79933/130271/390/596/7170/51474/1729/3717/389/3693/6624/1809/5058/90102/165904/148170/8976/7082/4645/22836/442721/9873/5358/4892/4641/2314/6714/28988/8470/29109/5879/10152/23075/6840/5290/6093/9645/5829/10109/9948/64857/1072/10565/4646/1627/4644/8936/829/81624/9886/57026/1730/10459/10092/84940/80115/2041/830/55607/71/2…
HP_REDUCED_CONSCIOUSNESS_CONFUSION	HP_REDUCED_CONSCIOUSNESS_CONFUSION	348	-0.303844	-1.51292	0.000163272	0.00704722	0.00603439	2303	tags=24%, list=15%, signal=21%	50484/8893/3767/6778/435/148022/60386/6834/1376/9997/10587/6513/122961/2778/326625/6653/27247/4854/4694/445/1374/51103/5354/38/9054/2639/4729/10068/5621/51021/1031/2653/5032/80704/275/2592/84976/2767/7292/3106/4724/549/210/4722/788/54551/112476/3033/1512/5664/4716/55572/4719/5160/6774/4723/9377/8398/54539/6945/55788/4728/2619/28514/5095/2110/593/64087/5660/7173/4709/3030/25974/4340/291/56978/4524…
HP_DERMAL_ATROPHY	HP_DERMAL_ATROPHY	85	0.456866	1.83942	0.000173968	0.00744641	0.0063762	2526	tags=35%, list=16%, signal=30%	7042/165/1278/1281/1290/1277/1736/4256/1315/113189/1289/23592/29940/7508/8622/8450/1718/64682/126792/2074/1293/2071/3691/9049/2073/5573/5351/3918/1303/3052
GOBP_TRICARBOXYLIC_ACID_METABOLIC_PROCESS	GOBP_TRICARBOXYLIC_ACID_METABOLIC_PROCESS	14	-0.774555	-2.1112	0.000173995	0.00744641	0.0063762	1603	tags=64%, list=10%, signal=58%	445/48/1431/3421/23409/50/3420/3418/3417
GOCC_LAMELLIPODIUM	GOCC_LAMELLIPODIUM	187	0.365451	1.65768	0.000175991	0.00749303	0.00641612	2353	tags=28%, list=15%, signal=24%	2191/26230/4628/3688/10788/5311/51196/55740/130271/6624/1809/5058/8976/3685/57147/960/23625/9578/3611/28964/84168/28988/8470/5879/10152/23075/55742/5290/65059/59/6093/117177/5829/10109/26986/1072/2054/5797/1627/8936/10381/57026/1803/10092/9459/11275/5783/55917/6548/207/2241/23603
HP_ABNORMAL_MUSCLE_FIBER_TYPE_DISTRIBUTION	HP_ABNORMAL_MUSCLE_FIBER_TYPE_DISTRIBUTION	47	0.550315	1.9829	0.000176568	0.00749303	0.00641612	2775	tags=40%, list=18%, signal=33%	1073/84665/2673/7170/199857/8292/1305/285489/6329/7138/1134/1140/375790/146862/1293/88/4593/4618/4703
GOBP_REGULATION_OF_OSTEOBLAST_PROLIFERATION	GOBP_REGULATION_OF_OSTEOBLAST_PROLIFERATION	23	0.667501	2.0046	0.000177783	0.00751301	0.00643323	526	tags=30%, list=3%, signal=29%	338773/596/115908/4883/4330/30812/3685
GOBP_REGULATION_OF_MICROTUBULE_BASED_PROCESS	GOBP_REGULATION_OF_MICROTUBULE_BASED_PROCESS	203	0.348919	1.58761	0.000183028	0.00770244	0.00659544	3385	tags=31%, list=21%, signal=25%	3925/10982/1639/4130/4133/2042/25999/7175/2932/636/1729/23499/5058/90102/85458/7514/4131/89795/8851/28964/22919/128866/5879/1540/5310/55835/6249/403/6093/8480/2258/54461/10460/23187/92421/9525/51510/348654/6622/23411/122664/80321/29082/26146/10769/157922/85478/4869/5563/51199/7840/5119/284076/26586/9793/56992/4233/27243/8701/64147/4135/117144/5562
GOMF_EXTRACELLULAR_MATRIX_STRUCTURAL_CONSTITUENT_CONFERRING_TENSILE_STRENGTH	GOMF_EXTRACELLULAR_MATRIX_STRUCTURAL_CONSTITUENT_CONFERRING_TENSILE_STRENGTH	38	0.582247	1.97727	0.000197497	0.00824968	0.00706403	2145	tags=47%, list=14%, signal=41%	1295/1278/1281/1290/1277/1300/1307/1305/1289/1287/7373/80781/1298/1282/81578/1296/255631/1293
HP_FATIGUABLE_WEAKNESS_OF_PROXIMAL_LIMB_MUSCLES	HP_FATIGUABLE_WEAKNESS_OF_PROXIMAL_LIMB_MUSCLES	13	0.756777	1.97124	0.000198198	0.00824968	0.00706403	1061	tags=38%, list=7%, signal=36%	1073/84665/7170/844/2318
GOMF_ACTIN_FILAMENT_BINDING	GOMF_ACTIN_FILAMENT_BINDING	200	0.350961	1.59499	0.000198482	0.00824968	0.00706403	3199	tags=30%, list=20%, signal=25%	129446/1073/4628/23164/10788/4642/91624/87/7170/51474/23499/6624/23026/6876/4627/165904/24145/91010/8727/4645/8851/5358/4892/4641/2314/84168/2318/28988/29109/6840/10109/9948/1072/4646/1627/4644/81/829/10092/84940/7287/830/55607/114793/8826/6709/23603/88/10096/79585/4703/65108/7168/4626/10097/27/8409/2934/6711/8736/4082
HP_TRIANGULAR_SHAPED_PHALANGES_OF_THE_HAND	HP_TRIANGULAR_SHAPED_PHALANGES_OF_THE_HAND	204	0.355395	1.61784	0.000201272	0.00833136	0.00713397	4030	tags=43%, list=26%, signal=32%	51715/2535/6885/26040/29089/1123/6201/526/55690/51339/55012/9320/6135/6472/860/5281/23394/90/374654/55148/23404/9469/6218/2033/23291/6210/4613/5053/6138/6224/90416/64131/23019/8936/10075/285362/10459/3239/3778/7204/6154/64327/71/4921/6165/3981/2260/79728/4212/5587/9653/6223/1857/55159/9896/29920/51399/84628/25836/4849/2146/1749/9488/10262/2737/8726/6235/124583/56992/6232/2072/657/86/55215/1795/65…
HP_SOFT_DOUGHY_SKIN	HP_SOFT_DOUGHY_SKIN	10	0.809546	1.94764	0.000206191	0.0085001	0.00727846	2703	tags=90%, list=17%, signal=75%	1278/1290/1277/4256/1289/9509/64131/126792/81031
GOBP_POSITIVE_REGULATION_OF_CELLULAR_COMPONENT_BIOGENESIS	GOBP_POSITIVE_REGULATION_OF_CELLULAR_COMPONENT_BIOGENESIS	429	0.296701	1.47043	0.000216824	0.00890211	0.00762269	2719	tags=25%, list=17%, signal=21%	59272/139065/1639/2150/23242/6662/7043/7070/51196/7058/27286/55062/79933/7175/2932/22930/51535/389/55329/6624/627/1307/1809/3320/5058/90102/148170/8976/4131/3556/442721/89795/8027/57669/8851/9448/9873/23316/538/147381/5789/8128/4478/28964/23394/23768/6714/22919/7879/246175/29109/5879/11152/10152/23075/55835/6249/5290/80063/2099/403/5706/6093/8739/5829/10109/9076/51100/2660/3297/5908/26073/23187/2…
GOBP_TETRAPYRROLE_METABOLIC_PROCESS	GOBP_TETRAPYRROLE_METABOLIC_PROCESS	59	-0.488565	-1.88659	0.000219433	0.00897277	0.00768319	3891	tags=42%, list=25%, signal=32%	259/28982/1543/6536/10857/5498/81853/4891/55316/402055/27102/4779/1352/326625/171425/4548/11330/8803/210/2395/51293/10058/55788/25974/11309
GOBP_POSITIVE_REGULATION_OF_CELL_PROJECTION_ORGANIZATION	GOBP_POSITIVE_REGULATION_OF_CELL_PROJECTION_ORGANIZATION	298	0.319898	1.53354	0.000222866	0.0090764	0.00777193	2689	tags=27%, list=17%, signal=23%	8507/26230/2150/23242/57498/7043/51196/2042/2932/348/1382/23499/55329/6624/627/5176/2664/1809/4192/148170/8976/81545/85458/170506/4131/5274/140578/23316/538/51188/5789/23394/659/6714/466/64764/28988/5879/10152/55835/2043/1982/5362/5290/2534/2033/5168/10109/51265/2660/816/84079/1627/375790/26259/51657/6498/482/2803/3815/3673/22873/5604/4919/54443/25940/5587/23603/3265/23426/5216/202018/1857/9896/5…
HP_LARGE_FACE	HP_LARGE_FACE	239	0.334447	1.55791	0.000224438	0.00910373	0.00779533	3460	tags=33%, list=22%, signal=26%	84665/1281/2673/7043/7170/26040/4256/6611/5058/9851/1305/9320/9244/23529/65109/538/7518/1140/2314/1968/5594/1312/374654/55148/221037/403/4781/23291/8481/90416/8936/4867/91801/10075/80184/375790/10464/51524/22808/79718/4763/6872/3778/29072/5604/4983/2074/4921/9049/2067/4212/207/9653/3265/6616/51399/84628/7703/4849/81031/4703/57231/6567/1103/673/8831/11043/57545/1654/2072/9853/6572/7319/4659/86/581…
GOBP_REGULATION_OF_CIRCADIAN_SLEEP_WAKE_CYCLE	GOBP_REGULATION_OF_CIRCADIAN_SLEEP_WAKE_CYCLE	18	-0.692335	-2.01492	0.000225589	0.00911379	0.00780395	116	tags=22%, list=1%, signal=22%	51738/134/153/5730
GOBP_SISTER_CHROMATID_SEGREGATION	GOBP_SISTER_CHROMATID_SEGREGATION	170	0.370563	1.65753	0.000229057	0.00918045	0.00786103	3844	tags=41%, list=24%, signal=31%	7175/23310/10403/51203/56984/10051/55055/9232/51451/55743/9212/128866/8467/64682/5518/3833/1063/3550/5901/113130/3837/79003/10460/891/92421/9031/10540/25936/9184/9525/990/10464/51510/7756/348654/11065/10459/64940/9319/246184/29082/55795/51143/26271/9055/699/25836/7153/27436/5119/55165/10735/9493/27243/55143/11004/23047/1062/6795/8678/54984/5885/991/57520/56155/79643/10015/9918/118471
GOCC_RNA_POLYMERASE_II_HOLOENZYME	GOCC_RNA_POLYMERASE_II_HOLOENZYME	65	0.486235	1.86734	0.000229057	0.00918045	0.00786103	4016	tags=57%, list=26%, signal=43%	8464/6881/2960/80349/55197/9519/5430/5436/2965/6880/123169/4646/4331/6872/83860/2963/5432/2071/23168/2962/2959/9646/5439/2961/5441/5433/6884/6917/6873/9400/2968/6879/902/2958/6875/27097/548644
GOCC_RNA_POLYMERASE_COMPLEX	GOCC_RNA_POLYMERASE_COMPLEX	87	0.452476	1.8285	0.000231278	0.00919651	0.00787478	4016	tags=49%, list=26%, signal=37%	64425/8464/6881/2960/80349/10621/55197/9519/5430/5436/2965/6880/55703/123169/4646/4331/6872/83860/2963/5432/2071/23168/51082/2962/2959/9646/5439/2961/5441/5433/6884/6917/6873/9400/2968/57169/6879/902/2958/6875/27097/5422/548644
HP_ABNORMALITY_OF_EARLOBE	HP_ABNORMALITY_OF_EARLOBE	87	0.451924	1.82626	0.000231278	0.00919651	0.00787478	3102	tags=43%, list=20%, signal=34%	1009/1281/2892/51109/26040/4853/5932/6611/9839/85440/8450/1968/5594/1718/1312/5879/51099/55835/221037/5290/2033/990/79718/9343/2006/9653/4247/3265/9896/3052/55275/22995/9488/2737/673/7358/5792
GOCC_BASEMENT_MEMBRANE	GOCC_BASEMENT_MEMBRANE	89	0.440928	1.79944	0.000235	0.00930786	0.00797012	3364	tags=38%, list=21%, signal=30%	1295/7060/4016/7058/64094/151887/5176/3898/8292/1289/80144/10319/7076/977/1287/3908/8573/80781/333/64856/1282/375790/302/1296/3691/255743/3918/84628/30008/284217/7045/1739/3912/340706
GOBP_MUSCLE_CELL_MIGRATION	GOBP_MUSCLE_CELL_MIGRATION	78	0.452784	1.80081	0.000238789	0.00938445	0.00803571	2946	tags=38%, list=19%, signal=31%	7060/596/780/3486/4192/1545/3479/85440/538/5327/80005/6714/93649/3488/55742/51177/6093/2660/10092/5467/3673/51804/5054/1398/4208/10221/6282/2887/301/7168
HP_ABNORMAL_SCALP_MORPHOLOGY	HP_ABNORMAL_SCALP_MORPHOLOGY	321	0.316406	1.5262	0.000238793	0.00938445	0.00803571	3649	tags=35%, list=23%, signal=27%	22800/165/1281/4953/6237/6885/22930/55315/1123/6201/5781/4222/51729/526/4853/1736/5932/55690/23384/2131/147409/6605/3479/6016/80144/85440/7486/3872/8812/7518/54453/6135/6868/161742/23394/84168/197131/5594/6659/6578/8818/55835/54499/9469/6218/2033/6210/6938/9076/6138/6224/80267/10075/55630/22808/26057/79718/200879/84700/4763/29072/6154/5604/126792/71/6165/3981/2071/3691/5500/4212/5587/9653/4247/51…
GOBP_ACTOMYOSIN_STRUCTURE_ORGANIZATION	GOBP_ACTOMYOSIN_STRUCTURE_ORGANIZATION	184	0.362445	1.64126	0.000243312	0.00950409	0.00813816	2863	tags=30%, list=18%, signal=25%	3925/1073/4628/3688/84665/7043/79933/1264/389/3693/825/1266/5058/4627/90102/844/7082/442721/57669/8048/9578/58529/10398/7138/4892/2314/257019/1465/6714/2318/29109/5879/6093/5829/9948/122786/5239/2041/71/2006/6548/51804/54443/123016/10580/9124/5573/5216/8477/88/7840/335/4703/4089/27063
HP_ABNORMAL_CIRCULATING_LIPID_CONCENTRATION	HP_ABNORMAL_CIRCULATING_LIPID_CONCENTRATION	239	-0.328542	-1.55422	0.000243719	0.00950409	0.00813816	2924	tags=29%, list=19%, signal=24%	284654/63924/5189/3949/2819/8309/7458/3952/25839/3078/8676/1497/4000/80270/2353/10651/1962/4205/1376/155382/5191/5190/3930/5283/109/201163/2969/6609/2053/1374/57104/5264/2584/5696/10269/10743/788/10682/84163/3033/2717/4547/51085/55384/3998/55687/537/5468/1593/8694/55788/5698/28976/23500/5660/23224/338/3295/367/3030/25974/51604/5256/37/8788/35/338328/3032/2542
GOBP_POSITIVE_REGULATION_OF_NERVOUS_SYSTEM_DEVELOPMENT	GOBP_POSITIVE_REGULATION_OF_NERVOUS_SYSTEM_DEVELOPMENT	245	0.33361	1.55836	0.000245868	0.00955102	0.00817834	2113	tags=23%, list=13%, signal=20%	5270/26230/139065/22891/3066/7058/27286/4673/1382/23499/627/5176/2664/4192/30812/4311/85458/170506/4131/3556/140578/23529/23316/51188/147381/5789/8128/3398/23394/659/23768/259266/28988/7852/4124/7052/2043/1982/5362/1959/51265/4821/8650/816/84079/1627/375790/1524/26259/23767/6498/2803/3815/5604/55179/869/3981
HP_LIMB_GIRDLE_MUSCLE_WEAKNESS	HP_LIMB_GIRDLE_MUSCLE_WEAKNESS	78	0.452219	1.79856	0.000247241	0.00956758	0.00819252	2875	tags=37%, list=18%, signal=31%	1073/2673/7170/199857/9499/1716/1410/1305/285489/6329/9782/1134/1140/8291/2318/51099/23347/79147/2992/375790/10049/22880/1293/1760/6616/1303/4593/4703/1103
[truncated: 308 more rows]

## Sheet: DDAH1 KEGG
ID	Description	setSize	enrichmentScore	NES	pvalue	p.adjust	qvalues	rank	leading_edge	core_enrichment
[truncated: 30 more rows]

## Sheet: OMA1 GO
ID	Description	setSize	enrichmentScore	NES	pvalue	p.adjust	qvalues	rank	leading_edge	core_enrichment
[truncated: 1,296 more rows]

[truncated: 1 more sheets: OMA1 KEGG]
