# Supplementary material for: Identification and analysis of key hypoxia- and immune-related genes in hypertrophic cardiomyopathy
Source: Biol Res. 2023 Aug 9;56:45. doi: 10.1186/s40659-023-00451-4 (PMC10410988; doi:10.1186/s40659-023-00451-4)
Supplement: Supplementary file 7 — Additional file 7: Table S6. Relationshippairs between key genes and targeted miRNAs in miRWalk website. [file 40659_2023_451_MOESM7_ESM.xlsx]

## Sheet: 1.预测.miRWalk_miRNA_Targets
mirnaid	refseqid	genesymbol	duplex	start	end	bindingp	energy	seed	accessibility	au	phylopstem	phylopflank	me	number_of_pairings	binding_region_length	longest_consecutive_pairings	position	validated	TargetScan	miRDB
hsa-miR-4287	NM_012137	DDAH1	TCTCCCTTGAGGGCACTTT#TCCTCATCTCTAAGGGAGAA#(((((((((((((......#))))))......))))))).	3617	3637	0.953846	-17.8	1	6.5e-05	0.632	4.04572	3.50827	-5.76291	13	20	7	3UTR		0	1	#N/A
hsa-miR-29b-1-5p	NM_012137	DDAH1	GCTGGTTTCATATGGTGGTTTAGA#TGAATTGCTATAGAAATCAGG#.((((((((.((((((((((((..#)))))))))))))))))))).	3532	3553	0.961538	-20	1	0.00133895	0.691	3.28296	3.63957	-5.03583	20	21	20	3UTR		0	0	#N/A
hsa-miR-423-5p	NM_012137	DDAH1	TGAGGGGCAGAGAGCGAGACTTT#GGTCTTTTCAGCTACTCTGAACAGATTACTAAGGCCATCTCCTCAT#(((((((((((((((((((((..#))))))....))).)))))...................))))))).	3578	3624	0.961538	-22.3	1	0.0105813	0.588	3.82444	3.66846	-3.93757	21	46	7	3UTR		0	0	hsa-miR-423-5p
hsa-miR-3162-5p	NM_012137	DDAH1	TTAGGGAGTAGAAGGGTGGGGAG#CTCACCGTATTTCCAGTCTTCTACCCCTGC#.(((((.((((((((.((((((.#.)))))).))))))))))))).	1938	1968	0.961538	-27.5	0	0.0828834	0.529	0.696925	0.239704	-5.57006	19	22	13	3UTR		0	0	#N/A
hsa-miR-3202	NM_012137	DDAH1	TGGAAGGGAGAAGAGCTTTAAT#AAAGTTTTTTTCTCCTCCT#.(((.((((((((((((((...#)))))))))))))).))).	2636	2655	0.961538	-19.5	0	0.16357	0.721	0.387087	0.827316	-7.91236	17	19	14	3UTR		0	0	#N/A
hsa-miR-3150b-3p	NM_012137	DDAH1	TGAGGAGATCGTCGAGGTTGG#ACTAAGGCCATCTCCTCAT#(((((((((.(((..(((...#)))..))).))))))))).	3605	3624	0.961538	-19.9	1	0.0105813	0.588	3.90438	3.55885	-6.77237	15	19	9	3UTR		0	1	#N/A
hsa-miR-4647	NM_012137	DDAH1	GAAGATGGTGCTGTGCTGAGGAA#CCTAAATTACTTGCAGCATAGTATTACTTCT#((((.((((((((((((((((..#.))).))))))))))))))))).	3254	3285	0.961538	-23.9	0	0.0499147	0.721	4.37312	5.16755	-8.05661	20	23	17	3UTR		0	0	#N/A
hsa-miR-5580-3p	NM_012137	DDAH1	CACATATGAAGTGAGCCAGCAC#TGCTCTGCTCACTTCTATGTT#.(((((.(((((((((.((((.#))))..)))))))))))))).	2455	2476	0.961538	-23.2	0	0.0218582	0.647	0.398252	0.0328657	-5.33701	18	21	14	3UTR		0	0	#N/A
hsa-miR-6506-3p	NM_012137	DDAH1	TCGTATCAGAGATTCCAGACAC#GTGTCTGTATTTTTGGTGTGAA#(((((((((((((..(((((((#))))))).))))))))))))).	1257	1279	0.961538	-20.5	1	0.00357634	0.691	0.574461	0.323765	-5.52986	20	22	13	3UTR		0	0	#N/A
hsa-miR-6511a-5p	NM_012137	DDAH1	CAGGCAGAAGTGGGGCTGACAGG#TCTGTCTTTCCTTCTCTTTTGTCTGG#((((((((((.((((..((((((#))))))..))))...)))))))))).	3121	3147	0.961538	-24.6	1	0.00487023	0.603	4.09007	4.81254	-6.9954	20	26	10	3UTR		0	0	#N/A
hsa-miR-6785-5p	NM_012137	DDAH1	TGGGAGGGCGTGGATGATGGTG#CACCCCCACCCTCCCTCCCC#.(((((((.(.((.((..((((#))))..))))).))))))).	1126	1146	0.961538	-24.2	1	0.0748047	0.456	0.319471	0.501988	-8.53133	16	20	7	3UTR		0	1	#N/A
hsa-miR-6806-5p	NM_012137	DDAH1	TGTAGGCATGAGGCAGGGCCCAGG#TTGGTCTCCTCTGCCTCTGACTACAT#(((((.((.(((((((((.((((.#))))...)).))))))))).))))).	1548	1574	0.961538	-25.8	0	0.109451	0.412	1.28757	0.838867	-6.89492	20	26	9	3UTR		0	0	#N/A
hsa-miR-6807-5p	NM_012137	DDAH1	GTGAGCCAGTGGAATGGAGAGG#CCTTGACAATCTACTGTGCCACT#(((.(((((((((.((..((((#))))..)).))))))).))))).	1048	1071	0.961538	-23.8	0	0.00764074	0.603	-0.132629	0.494999	-7.82644	18	23	7	3UTR		0	0	#N/A
hsa-miR-6879-5p	NM_012137	DDAH1	CAGGGCAGGGAAGGTGGGAGAG#CCCACCCTCCCTCCCCTC#.((((.(((((.((((((....#)))))).))))).)))).	1130	1148	0.961538	-28.7	0	0.0447178	0.471	0.611019	0.455859	-9.04109	15	18	6	3UTR		0	0	#N/A
hsa-miR-7161-5p	NM_012137	DDAH1	TAAAGACTGTAGAGGCAACTGGT#AGTTGCATGTCAGTCTTTGT#(((((((((.....((((((...#))))))....))))))))).	3670	3690	0.961538	-19	1	0.000590249	0.706	2.7927	2.80004	-13.4976	15	20	9	3UTR		0	1	#N/A
hsa-miR-7702	NM_012137	DDAH1	CTTAGACTGCCAGACTCCCTGA#AGGGAGAAAAATAGTCTGTAGA#(((((((((.....((((((..#)))))).....))))))).)).	3629	3651	0.961538	-17.6	1	0.0248195	0.632	4.13921	3.39585	-13.4976	15	22	7	3UTR		0	0	#N/A
hsa-miR-3059-3p	NM_012137	DDAH1	CCTCTAGGGAAGAGAAGGTTGG#CTTTCCTTCTCTTTTGTCTGGAGA#.(((((((((((((((((..((#))..))))))))))..))))))).	3126	3150	0.961538	-23.3	1	7.74e-05	0.603	4.26325	4.89644	-3.79332	19	24	10	3UTR		0	0	#N/A
hsa-miR-29b-1-5p	NM_001330655	DDAH1	GCTGGTTTCATATGGTGGTTTAGA#TGAATTGCTATAGAAATCAGG#.((((((((.((((((((((((..#)))))))))))))))))))).	3241	3262	0.961538	-20	1	0.00133895	0.691	0	0	-5.03583	20	21	20	3UTR		0	0	#N/A
hsa-miR-134-5p	NM_001330655	DDAH1	TGTGACTGGTTGACCAGAGGGG#CCACGTCTTGGTCACTGTCATAT#((((((.((.((((((((.(((#)).).))).))))))))))))).	2437	2460	0.961538	-20.2	0	0.0201483	0.618	0	0	-6.72377	19	23	13	3UTR		0	0	#N/A
hsa-miR-3162-5p	NM_001330655	DDAH1	TTAGGGAGTAGAAGGGTGGGGAG#CTCACCGTATTTCCAGTCTTCTACCCCTGC#.(((((.((((((((.((((((.#.)))))).))))))))))))).	1647	1677	0.961538	-27.5	0	0.0828834	0.529	0	0	-5.57006	19	22	13	3UTR		0	0	#N/A
hsa-miR-3196	NM_001330655	DDAH1	CGGGGCGGCAGGGGCCTC#GGTCTCCTCTGCCTCT#.(((((((.(((((((..#)))).)))))))))).	1259	1275	0.961538	-23.1	1	0.00486539	0.397	0	0	-4.84971	14	16	10	3UTR		0	0	#N/A
hsa-miR-3202	NM_001330655	DDAH1	TGGAAGGGAGAAGAGCTTTAAT#AAAGTTTTTTTCTCCTCCT#.(((.((((((((((((((...#)))))))))))))).))).	2345	2364	0.961538	-19.5	0	0.16357	0.721	0	0	-7.91236	17	19	14	3UTR		0	0	#N/A
hsa-miR-3917	NM_001330655	DDAH1	GCTCGGACTGAGCAGGTGGG#CCCAATCTGCCAGTTTAGGCT#(((.((((((.(((((((((#)))).))))))))))).))).	2654	2675	0.961538	-23.8	0	0.000190179	0.632	0	0	-9.79437	18	21	11	3UTR		0	0	#N/A
hsa-miR-4537	NM_001330655	DDAH1	TGAGCCGAGCTGAGCTTAGCTG#GCTAGGCTGGCTTCTTTGGACTCC#.((((((((((.((((((((..#)))))))))))))....)).))).	2916	2940	0.961538	-22.3	1	0.010252	0.588	0	0	-7.14013	18	24	13	3UTR		0	0	#N/A
hsa-miR-4673	NM_001330655	DDAH1	TCCAGGCAGGAGCCGGACTGGA#CTAGGCTGGCTTCTTTGGAC#(((((..(((((((((.((((.#)))).)))))))))))))).	2917	2937	0.961538	-23.5	0	0.00287557	0.559	0	0	-7.38222	18	20	14	3UTR		0	0	#N/A
hsa-miR-5580-3p	NM_001330655	DDAH1	CACATATGAAGTGAGCCAGCAC#TGCTCTGCTCACTTCTATGTT#.(((((.(((((((((.((((.#))))..)))))))))))))).	2164	2185	0.961538	-23.2	0	0.0218582	0.647	0	0	-5.33701	18	21	14	3UTR		0	0	#N/A
hsa-miR-6506-3p	NM_001330655	DDAH1	TCGTATCAGAGATTCCAGACAC#GTGTCTGTATTTTTGGTGTGAA#(((((((((((((..(((((((#))))))).))))))))))))).	966	988	0.961538	-20.5	1	0.00357634	0.691	0	0	-5.52986	20	22	13	3UTR		0	0	#N/A
hsa-miR-6778-5p	NM_001330655	DDAH1	AGTGGGAGGACAGGAGGCAGGT#GCTGGCTTCTTTGGACTCCCT#...(((((..((((((((.(((#))).))))))).)..))))).	2921	2942	0.961538	-23.2	0	0.0164525	0.603	0	0	-8.81344	16	21	7	3UTR		0	0	#N/A
hsa-miR-6871-5p	NM_001330655	DDAH1	CATGGGAGTTCGGGGTGGTTGC#CACCTACCCTGACTCACCGTA#.(((((((.(((((((((.((.#)).)))))))))))).)))).	1635	1656	0.961538	-23.8	1	0.122101	0.529	0	0	-4.84971	18	21	12	3UTR		0	0	#N/A
hsa-miR-29b-1-5p	NM_001134445	DDAH1	GCTGGTTTCATATGGTGGTTTAGA#TGAATTGCTATAGAAATCAGG#.((((((((.((((((((((((..#)))))))))))))))))))).	3448	3469	0.961538	-20	1	0.00133895	0.691	0	0	-5.03583	20	21	20	3UTR		0	0	#N/A
hsa-miR-3162-5p	NM_001134445	DDAH1	TTAGGGAGTAGAAGGGTGGGGAG#CTCACCGTATTTCCAGTCTTCTACCCCTGC#.(((((.((((((((.((((((.#.)))))).))))))))))))).	1854	1884	0.961538	-27.5	0	0.0828834	0.529	0	0	-5.57006	19	22	13	3UTR		0	0	#N/A
hsa-miR-3202	NM_001134445	DDAH1	TGGAAGGGAGAAGAGCTTTAAT#AAAGTTTTTTTCTCCTCCT#.(((.((((((((((((((...#)))))))))))))).))).	2552	2571	0.961538	-19.5	0	0.16357	0.721	0	0	-7.91236	17	19	14	3UTR		0	0	#N/A
hsa-miR-3917	NM_001134445	DDAH1	GCTCGGACTGAGCAGGTGGG#CCCAATCTGCCAGTTTAGGCT#(((.((((((.(((((((((#)))).))))))))))).))).	2861	2882	0.961538	-23.8	0	0.000190179	0.632	0	0	-9.79437	18	21	11	3UTR		0	0	#N/A
hsa-miR-4537	NM_001134445	DDAH1	TGAGCCGAGCTGAGCTTAGCTG#GCTAGGCTGGCTTCTTTGGACTCC#.((((((((((.((((((((..#)))))))))))))....)).))).	3123	3147	0.961538	-22.3	1	0.010252	0.588	0	0	-7.14013	18	24	13	3UTR		0	0	#N/A
hsa-miR-4673	NM_001134445	DDAH1	TCCAGGCAGGAGCCGGACTGGA#CTAGGCTGGCTTCTTTGGAC#(((((..(((((((((.((((.#)))).)))))))))))))).	3124	3144	0.961538	-23.5	0	0.00287557	0.559	0	0	-7.38222	18	20	14	3UTR		0	0	#N/A
hsa-miR-5580-3p	NM_001134445	DDAH1	CACATATGAAGTGAGCCAGCAC#TGCTCTGCTCACTTCTATGTT#.(((((.(((((((((.((((.#))))..)))))))))))))).	2371	2392	0.961538	-23.2	0	0.0218582	0.647	0	0	-5.33701	18	21	14	3UTR		0	0	#N/A
hsa-miR-6506-3p	NM_001134445	DDAH1	TCGTATCAGAGATTCCAGACAC#GTGTCTGTATTTTTGGTGTGAA#(((((((((((((..(((((((#))))))).))))))))))))).	1173	1195	0.961538	-20.5	1	0.00357634	0.691	0	0	-5.52986	20	22	13	3UTR		0	0	#N/A
hsa-miR-6871-5p	NM_001134445	DDAH1	CATGGGAGTTCGGGGTGGTTGC#CACCTACCCTGACTCACCGTA#.(((((((.(((((((((.((.#)).)))))))))))).)))).	1842	1863	0.961538	-23.8	1	0.122101	0.529	0	0	-4.84971	18	21	12	3UTR		0	0	#N/A
hsa-miR-6127	NM_001330655	DDAH1	TGAGGGAGTGGGTGGGAGG#CCTCCCCTCACCCCTG#..((((.(((((.((((((#))))))))))))))).	1297	1313	0.969231	-26.6	0	0.263396	0.397	0	0	-7.78982	15	16	15	3UTR		0	0	#N/A
hsa-miR-6756-5p	NM_001330655	DDAH1	AGGGTGGGGCTGGAGGTGGGGCT#GCCACCAACAACCCTCCCCTCACCCC#.((((((((..(((((((((((.#))).))).....))))))))))))).	1285	1311	0.969231	-31.3	1	0.351877	0.397	0	0	-7.86061	19	26	13	3UTR		0	0	#N/A
hsa-miR-6127	NM_001134445	DDAH1	TGAGGGAGTGGGTGGGAGG#CCTCCCCTCACCCCTG#..((((.(((((.((((((#))))))))))))))).	1504	1520	0.969231	-26.6	0	0.263396	0.397	0	0	-7.78982	15	16	15	3UTR		0	0	#N/A
hsa-miR-6756-5p	NM_001134445	DDAH1	AGGGTGGGGCTGGAGGTGGGGCT#GCCACCAACAACCCTCCCCTCACCCC#.((((((((..(((((((((((.#))).))).....))))))))))))).	1492	1518	0.969231	-31.3	1	0.351877	0.397	0	0	-7.86061	19	26	13	3UTR		0	0	#N/A
hsa-miR-765	NM_012137	DDAH1	TGGAGGAGAAGGAAGGTGATG#TACCTTCCTGCAGGTCCACCCTGTCTGCCATTGGTCTCCTCTG#.(((((((((((((((((...#))))))))).........................)))))))).	1518	1561	0.974359	-23.7	1	0.00154279	0.426	0.874611	0.671126	-3.79332	17	43	9	3UTR		0	1	hsa-miR-765
hsa-miR-3173-3p	NM_012137	DDAH1	AAAGGAGGAAATAGGCAGGCCA#GTCTGCCATTGGTCTCCTC#..((((((.(((.(((((((..#))))))))))..)))))).	1540	1559	0.974359	-20.9	1	0.00157845	0.426	1.22207	0.732631	-7.30252	16	19	10	3UTR		0	0	#N/A
hsa-miR-4306	NM_012137	DDAH1	TGGAGAGAAAGGCAGTA#TTGCCTTTCGCTCTT#.((((.(((((((((..#))))))))).)))).	1452	1467	0.974359	-18.4	0	0.245948	0.603	0.645189	0.274141	-5.92733	13	15	9	3UTR		0	0	#N/A
hsa-miR-488-5p	NM_001330655	DDAH1	CCCAGATAATGGCACTCTCAA#GGCTTCTCAGCAGAACTGTGACTGAAATCAGAGCTGCTGTCTGGGG#(((((((...((((((((...#.)))).))))))))))).	1326	1372	0.974359	-20.3	1	1.76e-05	0.485	0	0	-8.55011	15	18	11	3UTR		0	0	#N/A
hsa-miR-488-5p	NM_001134445	DDAH1	CCCAGATAATGGCACTCTCAA#GGCTTCTCAGCAGAACTGTGACTGAAATCAGAGCTGCTGTCTGGGG#(((((((...((((((((...#.)))).))))))))))).	1533	1579	0.974359	-20.3	1	1.76e-05	0.485	0	0	-8.55011	15	18	11	3UTR		0	0	#N/A
hsa-miR-4326	NM_012137	DDAH1	TGTTCCTCTGTCTCCCAGAC#GTCTGGGGCAGTGTTAACTACACAGAGGCACAT#(((.(((((((.((((((((#)))))))).............))))))).))).	1655	1688	0.980769	-22.9	0	0.000161191	0.471	0.655055	0.605724	-10.3164	18	33	8	3UTR		0	0	#N/A
hsa-miR-6127	NM_012137	DDAH1	TGAGGGAGTGGGTGGGAGG#CCTCCCCTCACCCCTG#..((((.(((((.((((((#))))))))))))))).	1588	1604	0.980769	-26.6	0	0.263396	0.397	0.722847	1.00311	-7.78982	15	16	15	3UTR		0	0	#N/A
hsa-miR-6754-5p	NM_012137	DDAH1	CCAGGGAGGCTGGTTTGGAGGA#TCCTTCTGGCTACCTTCCTGC#.((((((((.(((((.((((((#)))))).))))))))))))).	1508	1529	0.980769	-25.8	1	0.00594295	0.456	0.380377	0.760588	-5.26888	19	21	13	3UTR		0	0	#N/A
hsa-miR-6734-5p	NM_001330655	DDAH1	TTGAGGGGAGAATGAGGTGGAGA#CTTCATTCAACACCCCCACCCTCCCTCCCCTCGAG#((((((((((...(((((((...#.))))).)).)))))))))).	825	860	0.980769	-28.6	1	0.00121266	0.485	0	0	-11.3983	17	21	10	3UTR		0	0	#N/A
hsa-miR-6771-5p	NM_001330655	DDAH1	CTCGGGAGGGCATGGGCCAGGC#CCTGGTCCAGGGATCCTCCTC#...((((((((.(((((((((.#)))))))))..).))))))).	1097	1118	0.980769	-28.1	0	8.36e-05	0.559	0	0	-9.86134	17	21	9	3UTR		0	0	#N/A
hsa-miR-6894-5p	NM_001330655	DDAH1	AGGAGGATGGAGAGCTGGGCCAGA#CTGGTCCAGGGATCCTCCTCCTT#(((((((.(((...(((((((((.#)))))))))...)))))))))).	1098	1121	0.980769	-34.5	1	0.000154127	0.559	0	0	-11.744	19	23	10	3UTR		0	0	#N/A
hsa-miR-6734-5p	NM_001134445	DDAH1	TTGAGGGGAGAATGAGGTGGAGA#CTTCATTCAACACCCCCACCCTCCCTCCCCTCGAG#((((((((((...(((((((...#.))))).)).)))))))))).	1032	1067	0.980769	-28.6	1	0.00121266	0.485	0	0	-11.3983	17	21	10	3UTR		0	0	#N/A
hsa-miR-6771-5p	NM_001134445	DDAH1	CTCGGGAGGGCATGGGCCAGGC#CCTGGTCCAGGGATCCTCCTC#...((((((((.(((((((((.#)))))))))..).))))))).	1304	1325	0.980769	-28.1	0	8.36e-05	0.559	0	0	-9.86134	17	21	9	3UTR		0	0	#N/A
hsa-miR-6894-5p	NM_001134445	DDAH1	AGGAGGATGGAGAGCTGGGCCAGA#CTGGTCCAGGGATCCTCCTCCTT#(((((((.(((...(((((((((.#)))))))))...)))))))))).	1305	1328	0.980769	-34.5	1	0.000154127	0.559	0	0	-11.744	19	23	10	3UTR		0	0	#N/A
hsa-miR-12119	NM_012137	DDAH1	TTCTGAGGGGACGGTAGATTTGGGG#CCCTGTCTGCCATTGGTCTCCTCT#....(((((((((((((((..((((#)))))))))))....)))))))).	1536	1560	0.987179	-27.1	0	0.00153879	0.426	1.22165	0.645267	-9.54656	19	24	11	3UTR		0	0	#N/A
hsa-miR-135a-2-3p	NM_001330655	DDAH1	ATGTAGGGATGGAAGCCATGAA#TTCTGGCTACCTTCCTGCAG#.((((((((.((.(((((.(((#)))))))).)))))))))).	1220	1240	0.991453	-22.4	1	0.000841774	0.471	0	0	-6.32496	18	20	10	3UTR		0	0	#N/A
hsa-miR-2682-3p	NM_001330655	DDAH1	CGCCTCTTCAGCGCTGTCTTCC#GGGGCAGTGTTAACTACACAGAGGCA#.((((((..(((((((((((..#)))))))))))........)))))).	1368	1394	0.991453	-21.2	1	0.000259322	0.456	0	0	-7.16335	17	26	11	3UTR		0	0	#N/A
hsa-miR-6500-3p	NM_001330655	DDAH1	ACACTTGTTGGGATGACCTGC#GCAGTGTTAACTACACAGAGGCACATCCTGACAGGG#...((((((((((((.(((..#.)))..)))))))))))).	1371	1407	0.991453	-20.3	0	0.000242332	0.485	0	0	-6.74759	15	19	12	3UTR		0	0	#N/A
hsa-miR-135a-2-3p	NM_001134445	DDAH1	ATGTAGGGATGGAAGCCATGAA#TTCTGGCTACCTTCCTGCAG#.((((((((.((.(((((.(((#)))))))).)))))))))).	1427	1447	0.991453	-22.4	1	0.000841774	0.471	0	0	-6.32496	18	20	10	3UTR		0	0	#N/A
hsa-miR-2682-3p	NM_001134445	DDAH1	CGCCTCTTCAGCGCTGTCTTCC#GGGGCAGTGTTAACTACACAGAGGCA#.((((((..(((((((((((..#)))))))))))........)))))).	1575	1601	0.991453	-21.2	1	0.000259322	0.456	0	0	-7.16335	17	26	11	3UTR		0	0	#N/A
hsa-miR-6500-3p	NM_001134445	DDAH1	ACACTTGTTGGGATGACCTGC#GCAGTGTTAACTACACAGAGGCACATCCTGACAGGG#...((((((((((((.(((..#.)))..)))))))))))).	1578	1614	0.991453	-20.3	0	0.000242332	0.485	0	0	-6.74759	15	19	12	3UTR		0	0	#N/A
hsa-let-7b-5p	NM_012137	DDAH1	TGAGGTAGTAGGTTGTGTGGTT#ATCACACTTCCTAGTCATCTCC#.((((((.((((..(((((((.#)))))))..)))).).))))).	2358	2380	1	-20.7	1	0.177713	0.529	0.487576	0.0311909	-8.25293	17	22	7	3UTR		0	0	#N/A
hsa-let-7e-5p	NM_012137	DDAH1	TGAGGTAGGAGGTTGTATAGTT#CTATCACAGCCACCTTGACCTTG#.((((((((.((((((((((..#)))).)))))).)))..))))).	1467	1490	1	-19.1	1	0.00608033	0.515	0.44582	0.194465	-5.03583	18	23	6	3UTR		0	0	hsa-let-7e-5p
hsa-let-7f-2-3p	NM_012137	DDAH1	CTATACAGTCTACTGTCTTTCC#GGAAGCGATCACCTTGATGCTTGAACCCAACCCCAGACAGTGGACA#.......(((((((((((....#.))))))))))).	2086	2132	1	-18.3	0	0.00769034	0.603	0.938249	0.202858	-17.1102	11	13	11	3UTR		0	0	#N/A
hsa-miR-17-3p	NM_012137	DDAH1	ACTGCAGTGAAGGCACTTGTAG#CCTTCCTGCAGG#.((((((.(((((.........#))))))))))).	1520	1532	1	-17.9	1	0.000266294	0.456	0.480554	0.709567	-7.9323	11	12	11	3UTR		0	0	#N/A
hsa-miR-19a-3p	NM_012137	DDAH1	TGTGCAAATCTATGCAAAACTGA#TCAACATGGTGTTAGATTTGTGCAT#((((((((((((.(((.......#.))))))))))))))).	3732	3757	1	-15.3	1	0.00402344	0.603	2.97382	2.53867	-5.22671	15	17	15	3UTR		0	0	#N/A
hsa-miR-21-5p	NM_012137	DDAH1	TAGCTTATCAGACTGATGTTGA#GCCAGTATATTCTGAAGAATGTCTTCTTGATCAGTCAGATAAGCTT#.((((((((.(((((((...((#.))...))))))).)))))))).	1291	1337	1	-21.6	1	0.0278875	0.735	0.149734	0.319571	-5.03583	17	23	8	3UTR	MIRT030838	0	1	#N/A
hsa-miR-23a-5p	NM_012137	DDAH1	GGGGTTCCTGGGGATGGGATTT#AAGTCCCTGGTCCAGGGATCCTC#((((((((((((...(((((((#)))))))...)))))))))))).	1383	1406	1	-29.2	1	2.81e-05	0.544	0.280199	0.125971	-6.81899	19	23	12	3UTR		0	0	#N/A
hsa-miR-27a-3p	NM_012137	DDAH1	TTCACAGTGGCTAAGTTCCGC#ACTGTGCCACTGTGC#..(((((((((..(((.....#)))..))))))))).	1060	1075	1	-19.7	1	0.0213906	0.632	0.583063	0.499192	-9.59293	12	15	9	3UTR		0	1	hsa-miR-27a-3p
hsa-miR-92a-2-5p	NM_012137	DDAH1	GGGTGGGGATTTGTTGCATTAC#TGCAGAGTCCCCCCCG#(((.((((((((..((((....#))))))))))))))).	974	990	1	-23.2	0	0.00232838	0.382	0.0379076	0.177691	-9.11557	15	16	15	3UTR		0	0	#N/A
hsa-miR-29b-1-5p	NM_012137	DDAH1	GCTGGTTTCATATGGTGGTTTAGA#CTGACTCACCGTATTTCCAGTC#(((((....(((((((((.((((.#)))).)))))))))..))))).	1934	1956	1	-20.1	0	0.0965163	0.5	1.1575	0.196996	-10.7522	18	22	9	3UTR		0	0	#N/A
hsa-miR-148a-3p	NM_012137	DDAH1	TCAGTGCACTACAGAACTTTGT#GAAGTTCTGCACTGAT#(((((((.....((((((((..#))))))))))))))).	3850	3866	1	-17.9	1	0.000751996	0.603	0.238327	0.665512	-14.7217	15	16	15	3UTR		1	1	#N/A
hsa-miR-30c-2-3p	NM_012137	DDAH1	CTGGGAGAAGGCTGTTTACTCT#AGAGTAAACAGCTCCTCATGGT#((..(((..(((((((((((((#))))))))))))).)))..)).	2049	2071	1	-22.4	0	0.00375714	0.559	0.065009	0.351916	-11.8972	18	22	13	3UTR		0	0	#N/A
hsa-miR-7-5p	NM_012137	DDAH1	TGGAAGACTAGTGATTTTGTTGTT#CAGCAAAGTCATTTCTTTCAA#(((((((..(((((((((((((..#)))))))))))))))))))).	1981	2002	1	-20.9	1	0.0894442	0.647	0.415429	0.27655	-7.3076	20	21	20	3UTR		0	0	#N/A
hsa-miR-183-3p	NM_012137	DDAH1	GTGAATTACCGAAGGGCCATAA#GGCCCTTTAGTTCAG#.((((((...((((((((....#)))))))))))))).	3834	3849	1	-18.7	1	0.000252666	0.574	-0.0146116	0.978876	-8.40586	14	15	14	3UTR		0	1	#N/A
hsa-miR-204-3p	NM_012137	DDAH1	GCTGGGAAGGCAAAGGGACGT#TGTCCTTTTGGGTTAAATCTGGCCCTTCCTTGGCA#((((((((((((((((((((.#)))))))))).............))))))).))).	2851	2886	1	-23.9	1	0.000842753	0.544	3.4673	0.992311	-3.93757	20	35	10	3UTR		0	0	#N/A
hsa-miR-204-3p	NM_012137	DDAH1	GCTGGGAAGGCAAAGGGACGT#GTTACTTTTGCCTTTCGCTCTTCTATCACAGCC#(((((((((((((((((((..#))).))))))))))))............)))).	1445	1478	1	-21.2	1	0.241078	0.544	0.338442	0.147638	-3.93757	19	33	12	3UTR		0	0	#N/A
hsa-miR-211-3p	NM_012137	DDAH1	GCAGGGACAGCAAAGGGGTGC#CACTCCTGTTGTTTTCCTTGACA#(((((((.((((((((((((.#))))))).))))).)))))).).	1033	1056	1	-22.7	1	0.00121685	0.515	0.342204	0.364302	-6.25121	19	23	7	3UTR		0	0	#N/A
hsa-miR-216a-3p	NM_012137	DDAH1	TCACAGTGGTCTCTGGGATTAT#TGCCAGGGGCAGACAGGCTTCTCAGCAGAACTGTGAC#(((((((..(((((((((....#.)))))).)))))))))).	1602	1639	1	-18.8	1	0.000109856	0.412	1.04715	0.938342	-7.3076	16	19	10	3UTR	MIRT538159	1	0	#N/A
hsa-miR-222-3p	NM_012137	DDAH1	AGCTACATCTGGCTACTGGGT#ATCCAGTATCAGAAGGTTGCTA#(((.((.(((((.((((((((#)))))))))))))..)).))).	1751	1773	1	-19.8	0	0.0262868	0.618	0.621559	1.06873	-9.80241	18	22	13	3UTR		0	0	#N/A
hsa-miR-23b-3p	NM_012137	DDAH1	ATCACATTGCCAGGGATTACCAC#TGGGTTAAATCTGGCCCTTCCTTGGCAAAAGCAAAAATTCTCCCTGTGAG#.(((((((((((((((...(((.#.)))....))))))))))................))))).	2859	2909	1	-21.6	1	0.00344789	0.544	3.47503	1.16981	-3.79332	18	40	10	3UTR		0	0	#N/A
hsa-miR-27b-3p	NM_012137	DDAH1	TTCACAGTGGCTAAGTTCTGC#CAATCTACTGTGCCACTGTGC#..(((((((((..(((.....#.)))..))))))))).	1054	1075	1	-20.1	1	0.0213906	0.632	-0.311553	0.479623	-9.59293	12	16	9	3UTR		0	1	#N/A
hsa-miR-30b-3p	NM_012137	DDAH1	CTGGGAGGTGGATGTTTACTTC#TATCACACTTCCTAGT#((((((((((((((........#)))).)))))))))).	2357	2373	1	-18.5	1	0.199102	0.544	0.152615	0.0454267	-4.90607	14	16	10	3UTR		0	0	#N/A
hsa-miR-124-5p	NM_012137	DDAH1	CGTGTTCACAGCGGACCTTGAT#TCGAGGTGGTACCTAAGCTGTGGATTTGC#((.((((((((((((((((((.#)))))))....))...))))))))).)).	1146	1175	1	-21	0	0.00639563	0.544	0.399667	0.564891	-5.49511	20	29	9	3UTR		0	0	#N/A
hsa-miR-128-1-5p	NM_012137	DDAH1	CGGGGCCGTAGCACTGTCTGAGA#TCTGGGGCAGTGTTAACTACACAGAGGCACATCCTGACAGGGTTTGCCCCA#.(((((.((((((((((((.(((#))).)))))))))))............................).))))).	1656	1707	1	-26.2	0	3.58e-06	0.5	0.559591	0.763768	-5.33701	20	51	11	3UTR		0	0	#N/A
hsa-miR-128-3p	NM_012137	DDAH1	TCACAGTGAACCGGTCTCTTT#TTGGTTCCTGTGAA#((((((.(((((((.......#))))))))))))).	1370	1384	1	-17.4	0	0.0033121	0.603	0.0638671	0.118982	-6.44976	13	14	13	3UTR	MIRT538157	1	0	#N/A
hsa-miR-140-5p	NM_012137	DDAH1	CAGTGGTTTTACCCTATGGTAG#CTATCACAGCCACCTTGACCTTGGGTAAAACCCA#..(.((((((((((...(((..#.)))..))))))))))).	1467	1501	1	-19.3	0	1.68e-06	0.5	1.01919	0.290915	-8.95752	14	18	11	3UTR		0	1	#N/A
hsa-miR-141-5p	NM_012137	DDAH1	CATCTTCCAGTACAGTGTTGGA#TGCGGCACTGAAGGAAGAG#..((((((....((((((((.(#).))))))))..)))))).	2247	2266	1	-17.9	1	0.011662	0.574	0.177736	0.314233	-13.4275	15	19	8	3UTR		0	0	#N/A
hsa-miR-141-3p	NM_012137	DDAH1	TAACACTGTCTGGTAAAGATGG#CCAACCCCAGACAGTGG#...((((((((((.........#.)))))))))).	2112	2129	1	-19.1	0	0.00662431	0.559	0.18611	0.387087	-8.33988	10	12	10	3UTR		0	0	hsa-miR-141-3p
hsa-miR-145-3p	NM_012137	DDAH1	GGATTCCTGGAAATACTGTTCT#TCCAGGGATCCT#(((((((((((...........#))))))))))).	1393	1405	1	-20.2	1	1.8e-05	0.544	0.323828	0.134358	-10.3988	11	12	11	3UTR		0	0	#N/A
hsa-miR-127-5p	NM_012137	DDAH1	CTGAAGCTCAGAGGGCTCTGAT#TCACGGCCCTTTAGTTCAGA#(((.((((.((((((((.(((.#))).))))))))))))))).	3830	3850	1	-21.3	0	0.000196868	0.574	-0.0146116	0.978876	-8.02599	18	20	15	3UTR		0	0	#N/A
hsa-miR-134-5p	NM_012137	DDAH1	TGTGACTGGTTGACCAGAGGGG#CCACGTCTTGGTCACTGTCATAT#((((((.((.((((((((.(((#)).).))).))))))))))))).	2728	2751	1	-20.2	0	0.0201483	0.618	0.452007	1.2221	-6.72377	19	23	13	3UTR		0	0	#N/A
hsa-miR-184	NM_012137	DDAH1	TGGACGGAGAACTGATAAGGGT#ACCCCTGCAGTTATCCTAGTCCAG#((((((((.(((((.((.((((#)))).))))))).)))..))))).	1960	1984	1	-21.3	1	0.111838	0.603	0.454079	0.31507	-5.72941	19	24	7	3UTR		0	0	#N/A
hsa-miR-185-3p	NM_012137	DDAH1	AGGGGCTGGCTTTCCTCTGGTC#GCCAGAGTAAACAGCTCCTC#((((((((..(((.(((((((.#))))))).))))))))))).	2046	2066	1	-23.5	1	0.000560902	0.574	0.18611	0.457428	-7.09331	18	20	11	3UTR		0	0	#N/A
hsa-miR-186-5p	NM_012137	DDAH1	CAAAGAATTCTCCTTTTGGGCT#GCCCCAGAGATCTAAATTCCAGAAGGAGGGC#.......(((((((((((((..#.))))))))))))).	1701	1732	1	-17.8	0	0.000917835	0.5	0.183534	0.61821	-17.1102	13	15	13	3UTR		0	0	#N/A
hsa-miR-186-3p	NM_012137	DDAH1	GCCCAAAGGTGAATTTTTTGGG#CTCAAGGTTGTCCTTTTGGGTT#(((((((((.((...(((((((#)))))))...))))))))))).	2843	2865	1	-18.8	1	0.000123794	0.618	2.91043	1.55784	-8.0615	18	22	11	3UTR		0	0	#N/A
hsa-miR-193a-5p	NM_012137	DDAH1	TGGGTCTTTGCGGGCGAGATGA#CATCCTGACAGGGTTTGCCCCAGAGATCTAA#((((((((((.((((((((((.#))))..........)))))))))))))))).	1685	1716	1	-24.2	1	0.000122245	0.456	0.69525	0.787115	-6.76235	20	31	16	3UTR		0	0	#N/A
hsa-miR-29c-5p	NM_012137	DDAH1	TGACCGATTTCTCCTGGTGTTC#GAATCAGCCTATTAACAGGCAGGGGAAACGGTA#..((((.(((((((((.((((.#.))))..))))))))))))).	2291	2324	1	-21.4	0	1.26e-05	0.515	-0.0558058	-0.115354	-6.50069	17	21	13	3UTR		0	0	#N/A
hsa-miR-200a-3p	NM_012137	DDAH1	TAACACTGTCTGGTAACGATGT#ACCCAACCCCAGACAGTGG#...((((((((((.........#.)))))))))).	2110	2129	1	-19.1	0	0.00662431	0.559	0.534469	0.328469	-8.33988	10	12	10	3UTR		0	0	#N/A
hsa-miR-101-2-5p	NM_012137	DDAH1	TCGGTTATCATGGTACCGATGC#GCAGGAATCAGCCTATTAACAGGCAGGGGAAACGGTACTTTCCAATGAATGGTAACTGAT#((((((((((((((((((....#.))))))).........))))))))))).	2287	2347	1	-21.2	1	0.0057227	0.544	0.0285545	-0.128753	-3.93757	18	29	11	3UTR		0	0	#N/A
hsa-miR-362-5p	NM_012137	DDAH1	AATCCTTGGAACCTAGGTGTGAGT#ACCACACCTAGGAAGGT#...((((....((((((((((.((#)))))))))))))))).	1732	1749	1	-20.7	0	0.00181314	0.574	0.621559	0.926374	-13.9518	16	17	16	3UTR		0	0	#N/A
hsa-miR-363-5p	NM_012137	DDAH1	CGGGTGGATCACGATGCAATTT#GGTCCACCCT#.(((((((((............#))))))))).	1530	1540	1	-18.5	1	0.000269545	0.426	0.632764	0.731233	-13.0794	9	10	9	3UTR		0	0	#N/A
hsa-miR-363-5p	NM_012137	DDAH1	CGGGTGGATCACGATGCAATTT#TGTATGGTTATCCACTCT#.((((((((.((.(((((....#))))).)).)))))))).	3788	3806	1	-20.7	1	0.000234002	0.529	1.53113	1.84589	-6.32496	15	18	8	3UTR		0	0	#N/A
hsa-miR-365b-5p	NM_012137	DDAH1	AGGGACTTTCAGGGGCAGCTGT#GGTTCCTGTGAAAGTCCCTG#(((((((((((.(((.((((..#))))))).))))))))))).	1372	1392	1	-27.9	1	3.24e-06	0.574	-0.0116527	0.232206	-7.51743	18	20	11	3UTR		0	0	#N/A
hsa-miR-370-3p	NM_012137	DDAH1	GCCTGCTGGGGTGGAACCTGGT#CCAGTCTTCTACCCCTGCAGT#..((((.(((((((((.((((.#))))..))))))))).)))).	1950	1971	1	-27.7	0	0.0952709	0.529	0.361034	0.323444	-6.50069	17	21	9	3UTR		0	0	#N/A
hsa-miR-376a-5p	NM_012137	DDAH1	GTAGATTCTCCTTCTATGAGTA#TACTTTCATTCATTTCATTTCCCCCGTAGCAGATGGAAGGAGAAACCTCTGA#.((((((((((((((((..((.#.))..))))))))))))...)))).	2517	2569	1	-20.8	1	0.000681437	0.588	0.0362589	0.347729	-3.79332	18	25	12	3UTR		0	0	#N/A
hsa-miR-378a-3p	NM_012137	DDAH1	ACTGGACTTGGAGTCAGAAGGC#GTCTTCTACCCCTGCAGTTATCCTAGTCCAGC#.(((((((.(((((.(((((((#)))))))))...........))).))))))).	1953	1985	1	-21.4	1	0.112986	0.603	0.745974	0.29246	-5.58516	19	32	9	3UTR		0	0	#N/A
hsa-miR-379-5p	NM_012137	DDAH1	TGGTAGACTATGGAACGTAGG#CTACCTTCCTGCAGGTCCACCCTGTCTGCCAT#((((((((..((((.((((((#.))))).).))))....)))))))).	1517	1549	1	-22.5	1	0.0114424	0.426	0.652955	0.78505	-6.97192	18	26	8	3UTR		0	0	#N/A
hsa-miR-342-5p	NM_012137	DDAH1	AGGGGTGCTATCTGTGATTGA#TTAACTACACAGAGGCACATCCTG#(((((((((.((((((.....#.))))))))))).)))).	1668	1692	1	-19.9	1	5.81e-05	0.485	0.2799	0.659384	-5.18008	15	18	11	3UTR		0	0	#N/A
hsa-miR-337-3p	NM_012137	DDAH1	CTCCTATATGATGCCTTTCTTC#GAAGGAGGGCACCACACCTAGGAA#.(((((..((.(((((((((((#)))))))))))...))..))))).	1722	1746	1	-22	0	0.00186801	0.559	0.822535	0.778153	-10.4754	18	24	11	3UTR		0	0	#N/A
hsa-miR-148b-3p	NM_012137	DDAH1	TCAGTGCATCACAGAACTTTGT#AGTTCAGAGAAGTTCTGCACTGAT#(((((((.....((((((((..#.))))))))))))))).	3842	3866	1	-17.7	1	0.000751996	0.603	-0.548595	0.925477	-14.7217	15	17	15	3UTR		1	1	#N/A
hsa-miR-331-5p	NM_012137	DDAH1	CTAGGTATGGTCCCAGGGATCC#ATTCCAGAAGGAGGGCACCACACCTAGG#((((((.(((((((........#.))).)))).)))))).	1716	1744	1	-20.6	0	0.000976272	0.544	0.663429	0.772292	-6.44976	13	17	6	3UTR	MIRT538143	0	0	#N/A
hsa-miR-324-3p	NM_012137	DDAH1	CCCACTGCCCCAGGTGCTGCTGG#TCAGCAGAACTGTGACTGAAATCAGAGCTGCTGTCTGGGGCAGTGT#..((((((((((((.((.(((..#.))).))..)))))))))))).	1623	1669	1	-31.4	1	4.42e-06	0.485	0.676251	0.821605	-5.69245	17	22	12	3UTR		0	0	#N/A
hsa-miR-18b-3p	NM_012137	DDAH1	TGCCCTAAATGCCCCTTCTGGC#CCAGAAGGAGGGCAC#((((((.......((((((((.#)))))))))))))).	1719	1734	1	-21.6	0	0.000746683	0.5	0.62156	0.741308	-17.5545	14	15	14	3UTR		0	0	#N/A
hsa-miR-483-5p	NM_012137	DDAH1	AAGACGGGAGGAAAGAAGGGAG#TTTCCTTCTGGCTACCTTCCTGCAGGTCCACCCTGTCTG#.(((((((((((((((((((((#))))))))).......)))))..........))))))).	1506	1545	1	-21.4	1	0.000505942	0.456	0.510964	0.876608	-3.79332	21	39	9	3UTR		0	0	#N/A
hsa-miR-512-5p	NM_012137	DDAH1	CACTCAGCCTTGAGGGCACTTTC#GAAAAAATGTTCTCAAGGTTGT#....((((((((((((((.((((#))))...)))))))))))))).	2832	2854	1	-21.8	0	0.00910971	0.603	1.91186	1.90321	-9.54656	18	22	14	3UTR		0	0	#N/A
hsa-miR-515-3p	NM_012137	DDAH1	GAGTGCCTTCTTTTGGAGCGTT#TGCCCCAGAGATCTAAATTCCAGAAGGAGGGCACCA#(.((((((((((((((((....#.))))))))).)))))))).	1700	1736	1	-22.8	1	0.00128436	0.529	0.412702	0.590575	-5.10125	17	20	9	3UTR		0	0	#N/A
hsa-miR-519e-3p	NM_012137	DDAH1	AAGTGCCTCCTTTTAGAGTGTT#GGCACATCCTGACAGGGTTTGCCCCAGAGATCTAAATTCCAGAAGGAGGGCACC#..((((((((((((.((((...#.)))).))))))))).))).	1681	1735	1	-20.6	1	0.000834132	0.515	0.858608	0.674474	-5.69245	16	20	9	3UTR		0	0	#N/A
hsa-miR-520f-3p	NM_012137	DDAH1	AAGTGCTTCCTTTTAGAGGGTT#CCCTCGAGGTGGTACC#..(((((.((((...(((((..#))))))))).))))).	1143	1159	1	-18.7	0	0.000321395	0.5	0.415323	0.488709	-10.1521	14	16	9	3UTR		0	0	#N/A
hsa-miR-526b-3p	NM_012137	DDAH1	GAAAGTGCTTCCTTTTAGAGGC#GCCTATTAACAGGCAGGGGAAACGGTACTTTCC#((((((((((((((((((((((#)))).))))......)))))...))))))))).	2297	2330	1	-18.6	1	0.000698533	0.559	0.0123496	0.0437521	-3.93757	22	33	9	3UTR		0	0	#N/A
hsa-miR-525-5p	NM_012137	DDAH1	CTCCAGAGGGATGCACTTTCT#AAGGTTGTCCTTTTGGGT#.((((((((((((.(((((..#))))))))))))))))).	2846	2864	1	-17.4	1	0.000145964	0.618	3.06638	1.63214	-4.65016	17	18	17	3UTR		0	0	#N/A
hsa-miR-518c-5p	NM_012137	DDAH1	TCTCTGGAGGGAAGCACTTTCTG#CAGACAGGCTTCTCAGCAGAA#..((((..(((((((.((.((((#)))).)))))))))..)))).	1611	1632	1	-22	0	0.0011198	0.412	0.623	0.87675	-9.04737	17	21	9	3UTR		0	0	#N/A
hsa-miR-518c-5p	NM_012137	DDAH1	TCTCTGGAGGGAAGCACTTTCTG#AGGGTTTGCCCCAGAGAT#(((((((.((.((((.(((....#))))))).))))))))).	1694	1712	1	-20.4	1	1.02e-05	0.471	0.257888	0.608161	-9.30903	16	18	9	3UTR		0	0	#N/A
hsa-miR-519d-3p	NM_012137	DDAH1	CAAAGTGCCTCCCTTTAGAGTG#GAAGGAGGGCACC#....((((((.(((((......#))))).)))))).	1722	1735	1	-16.6	0	0.000834132	0.515	1.44779	0.829235	-12.3713	11	13	6	3UTR		0	0	#N/A
hsa-miR-501-5p	NM_012137	DDAH1	AATCCTTTGTCCCTGGGTGAGA#CTCACCCCTGCCAGGGGCAGACAGGC#...((((((((((((((((((.#))))))).....))))))))..))).	1594	1620	1	-25.4	0	4.82e-06	0.426	1.24955	0.958418	-6.51454	18	26	8	3UTR		0	0	#N/A
hsa-miR-503-3p	NM_012137	DDAH1	GGGGTATTGTTTCCGCTGCCAGG#CTCAAACCTGCAGGAATCAGCCTATTAACAGGCAGGGGAAACGGTACTTTCCA#((((((((((((((.(((((...#.))))).))))))))))))..)).	2278	2331	1	-30.8	1	0.00174701	0.574	-0.0567363	-0.0801834	-4.67302	19	24	12	3UTR		0	0	#N/A
hsa-miR-504-3p	NM_012137	DDAH1	GGGAGTGCAGGGCAGGGTTTC#AAATCTTGCTCTGCTCACTTCTA#((((((((((((((((((((.#))))))))))))))..)))))).	2449	2472	1	-25.7	1	0.0499704	0.662	0.518026	0.0822723	-3.93757	20	23	14	3UTR		0	0	#N/A
hsa-miR-513a-5p	NM_012137	DDAH1	TTCACAGGGAGGTGTCAT#GCAAAAATTCTCCCTGTGAGA#((((((((((((......#.)))))))))))).	2889	2910	1	-20.4	1	0.00151477	0.544	2.04815	1.92936	-7.05204	12	14	12	3UTR		0	1	#N/A
hsa-miR-506-3p	NM_012137	DDAH1	TAAGGCACCCTTCTGAGTAGA#TCCAGTATCAGAAGGTTGCTA#...((((.((((((((.....#.)))))))).)))).	1752	1773	1	-18.4	0	0.0262868	0.618	0.495949	0.996715	-8.82818	12	15	8	3UTR		0	0	#N/A
hsa-miR-507	NM_012137	DDAH1	TTTTGCACCTTTTGGAGTGAA#ATTCCAGAAGGAGGGCAC#...(((.(((((((((((...#)))))))))))...))).	1716	1734	1	-17.5	0	0.000746683	0.5	0.852987	0.78569	-8.05823	14	18	11	3UTR		0	0	#N/A
hsa-miR-509-5p	NM_012137	DDAH1	TACTGCAGACAGTGGCAATCA#TGAAATCAGAGCTGCTGTCTGGGGCAGTGT#((((((((((((((((.....#.))))))))))...)))))).	1639	1669	1	-23.2	1	4.42e-06	0.485	0.745798	0.699664	-3.93757	16	21	10	3UTR		0	0	#N/A
hsa-miR-455-5p	NM_012137	DDAH1	TATGTGCCTTTGGACTACATCG#GTGTTAACTACACAGAGGCACATC#.(((((((((((..........#.))))))))))).	1665	1689	1	-17.8	1	0.000114075	0.485	0.438853	0.560598	-6.90779	11	13	11	3UTR		0	0	#N/A
hsa-miR-487b-3p	NM_012137	DDAH1	AATCGTACAGGGTCATCCACTT#GGTAGCCGGCAAGACCGCACAGGCAAGGCCGATGACTCTGTGCC#....(((((((((((((..(((#.)))...))))))))))))).	989	1033	1	-22.1	0	0.00766923	0.441	0.183066	0.312582	-9.54656	16	21	13	3UTR		0	0	#N/A
hsa-miR-548b-5p	NM_012137	DDAH1	AAAAGTAATTGTGGTTTTGGCC#GCCAAAACCAATCATGCC#....(((....((((((((((.#))))))))))....))).	3810	3828	1	-17.4	0	0.0281705	0.544	1.30629	1.32877	-16.9839	13	18	10	3UTR		0	0	#N/A
hsa-miR-593-3p	NM_012137	DDAH1	TGTCTCTGCTGGGGTTTCT#GATGCTTGAACCCAACCCCAGACAGTGGACAA#((((((((((((((((...#.)))))))).))).))))).	2101	2133	1	-23.8	1	0.00302315	0.603	0.334981	0.242216	-3.93757	16	20	8	3UTR		0	0	#N/A
hsa-miR-599	NM_012137	DDAH1	GTTGTGTCAGTTTATCAAAC#TGAACTGACACGGA#.(((((((((((((......#))))))))))))).	2216	2230	1	-16.7	1	0.0388517	0.603	0.832841	0.198671	-4.76182	13	14	13	3UTR		0	0	#N/A
hsa-miR-601	NM_012137	DDAH1	TGGTCTAGGATTGTTGGAGGAG#CTCTTCTATCACAGCCACCTTGACCT#.((((.(((.((((((((((((#))))))))..))))...))).)))).	1462	1488	1	-20	0	0.0322861	0.515	0.319471	0.150433	-6.93679	19	26	8	3UTR		0	0	#N/A
hsa-miR-610	NM_012137	DDAH1	TGAGCTAAATGTGTGCTGGGA#TCCCAGTAAGGAAACACTCATTTAGTGTCT#.((((((((((.(((((((((#))))))........))).)))))))).)).	1233	1263	1	-19.6	1	0.00217889	0.691	0.491568	0.420914	-7.14013	19	30	8	3UTR		0	0	#N/A
hsa-miR-611	NM_012137	DDAH1	GCGAGGACCCCTCGGGGTCTGAC#TCCCCTCGAGGTGGTACCTAAGCT#((.((((((((((((((...((.#)).)))))))).))).)))..)).	1141	1165	1	-24.8	0	0.000247394	0.471	0.345431	0.513869	-5.49511	18	24	8	3UTR		0	0	#N/A
hsa-miR-614	NM_012137	DDAH1	GAACGCCTGTTCTTGCCAGGTGG#CCCCTGCCAGGGGCAGACAGGCTTCT#(((.(((((((((((.((((.((#)))))).))))....)))))))))).	1598	1624	1	-23.6	0	0.000184098	0.412	1.53732	0.990312	-7.20265	20	26	10	3UTR		0	0	#N/A
hsa-miR-616-3p	NM_012137	DDAH1	AGTCATTGGAGGGTTTGAGCAG#TCTGGCCCTTCCTTGGCA#.((((..((((((((.((....#)).))))))))..)))).	2868	2886	1	-18.6	0	0.000842753	0.544	3.21315	1.51794	-7.47102	14	18	8	3UTR		0	0	#N/A
hsa-miR-619-3p	NM_012137	DDAH1	GACCTGGACATGTTTGTGCCCAGT#TGGTCAATGAACATGTTCAGGA#..((((((((((((((((.(((..#))).)).)))))))))))))).	2067	2089	1	-23.8	1	0.000675056	0.529	0.586093	0.240541	-4.957	19	22	14	3UTR		0	0	#N/A
hsa-miR-637	NM_012137	DDAH1	ACTGGGGGCTTTCGGGCTCTGCGT#TGCAGAGTCCCCCCCGGTA#((((((((.....((((((((((.#)))))))))))))))))).	974	993	1	-31.9	1	0.00100633	0.382	0.0351119	0.196561	-13.6972	18	19	18	3UTR		0	0	#N/A
hsa-miR-645	NM_012137	DDAH1	TCTAGGCTGGTACTGCTGA#GCAGGAATCAGCCTAT#..(((((((((.((((...#))))..))))))))).	2287	2303	1	-20.3	1	0.00025207	0.559	0.167501	-0.118704	-8.3038	13	16	9	3UTR		0	0	#N/A
hsa-miR-648	NM_012137	DDAH1	AAGTGTGCAGGGCACTGGT#ATCTTGCTCTGCTCACTTC#(((((.((((((((..(((#))).)))))))).))))).	2451	2470	1	-19.8	0	0.00242887	0.676	1.45059	0.0420772	-6.80703	16	19	8	3UTR		0	0	#N/A
hsa-miR-648	NM_012137	DDAH1	AAGTGTGCAGGGCACTGGT#ACTGTGCCACTGTGCTACTA#.((((((((((((((.(((#)))))))).)))))).))).	1060	1080	1	-19.8	1	0.017954	0.662	0.69489	0.470537	-4.02637	17	20	8	3UTR		0	0	#N/A
hsa-miR-650	NM_012137	DDAH1	AGGAGGCAGCGCTCTCAGGAC#GTTCTGCAGAAGGCTGTTTTTC#.(((((((((..(((((((((#)))))).)))..))))))))).	3076	3098	1	-21.1	1	0.000219539	0.662	5.40625	4.25881	-9.9649	18	22	9	3UTR		0	0	#N/A
hsa-miR-449b-5p	NM_012137	DDAH1	AGGCAGTGTATTGTTAGCTGGC#GCCTCTGACTACATCTGCCA#.(((((((((..(((((..(((#))).))))))))).))))).	1560	1580	1	-20.8	1	0.0981218	0.397	1.13661	0.884995	-9.9649	17	20	9	3UTR		0	0	#N/A
hsa-miR-654-5p	NM_012137	DDAH1	TGGTGGGCCGCAGAACATGTGC#CTGCAGGTCCACCC#.((((((((((((.........#)))).)))))))).	1525	1539	1	-22.2	1	0.000281189	0.441	0.44543	0.711664	-5.61866	12	14	8	3UTR		0	0	#N/A
hsa-miR-421	NM_012137	DDAH1	ATCAACAGACATTAATTGGGCGC#GTGATTAATCCCAGTAAGGAAACACTCATTTAGTGTCTGTA#....(((((((((((.((((.(.#.).)))).))))))))))).	1225	1266	1	-19.7	0	0.0104454	0.676	0.516984	0.57817	-9.77961	16	20	11	3UTR		0	0	#N/A
hsa-miR-671-5p	NM_012137	DDAH1	AGGAAGCCCTGGAGGGGCTGGAG#TCTGGCCCTTCCTTGGCA#.....(((..((((((((((((.#))))))))))))..))).	2868	2886	1	-28.6	0	0.000842753	0.544	3.10307	1.32117	-15.9645	15	18	12	3UTR		0	0	#N/A
hsa-miR-1301-5p	NM_012137	DDAH1	CGCTCTAGGCACCGCAGCA#GCTGCTGTCTGGGGCA#.((((((((((..(((((.#))))))))))))))).	1649	1665	1	-25.1	1	3.09e-05	0.485	0.681852	0.579844	-8.42926	15	16	15	3UTR		0	0	#N/A
hsa-miR-769-3p	NM_012137	DDAH1	CTGGGATCTCCGGGGTCTTGGTT#GATCAAGAAGCTTGGAAACATCCCAT#.((((((.((((((.((((((((#))))))))..))))))...)))))).	1783	1809	1	-23.7	1	0.009556	0.662	1.61807	0.813324	-6.84241	20	26	8	3UTR		0	0	#N/A
hsa-miR-378d	NM_012137	DDAH1	ACTGGACTTGGAGTCAGAAA#TTTGATTCTAAGTTGAA#..(.((((((((((((((..#)))))))))))))).).	1096	1113	1	-17.8	0	0.00375535	0.618	0.722845	0.536235	-7.98902	15	17	14	3UTR		0	0	#N/A
hsa-miR-759	NM_012137	DDAH1	GCAGAGTGCAAACAATTTTGAC#TTAGACTCTGTGTGCCTCTTCTACATTGCATTCTGCT#(((((((((((...........#.))))))))))).	3156	3193	1	-17.9	1	0.00360743	0.529	5.16036	4.94608	-10.3988	11	13	11	3UTR	MIRT558446	0	0	#N/A
hsa-miR-765	NM_012137	DDAH1	TGGAGGAGAAGGAAGGTGATG#GTCAGAAATTTGCAAAAGTTTTTTTCTCCTCCTTCTCTTCCT#.(((((((((((.(((.((..#.)).)))))))))))))).	2622	2664	1	-25.5	1	0.583669	0.691	0.377951	0.585196	-5.08246	16	19	14	3UTR		0	1	hsa-miR-765
hsa-miR-891a-3p	NM_012137	DDAH1	AGTGGCACATGTTTGTTGTGAG#CTCCTGTTGTTTTCCTTGACAATCTACTGTGCCACTG#(((((((((.((..(((((.((#.)).)))))..))))))))))).	1035	1072	1	-21.7	1	0.00871326	0.618	0.949606	0.432096	-7.32605	18	23	11	3UTR	MIRT538149	0	0	#N/A
hsa-miR-892b	NM_012137	DDAH1	CACTGGCTCCTTTCTGGGTAGA#ACCTAGGAAGGTAAATCCAGTA#.(((((..(((((((((((...#))))))))))).....))))).	1737	1759	1	-22.6	0	0.00696818	0.574	0.475394	0.971593	-7.65065	16	22	11	3UTR	MIRT478384	0	0	#N/A
hsa-miR-541-3p	NM_012137	DDAH1	TGGTGGGCACAGAATCTGGACT#AGTCCCCCCCGGTAGCCGGCAAGACCGCACAGGCAAGGCCGATGACTCTGTGCCCACTC#.((((((((((((.(((((.((#.)))))..)).)))))))))))).	979	1038	1	-26.6	1	0.00526824	0.471	0.196328	0.26226	-4.65016	19	24	12	3UTR		0	0	#N/A
hsa-miR-877-5p	NM_012137	DDAH1	GTAGAGGAGATGGCGCAGGG#TCCTGCAGGTCCACCCTGTCTGCCATTGGTCTCCTCTGCC#((((((((((((((((((((#.))))))..))))....)))))))))).	1523	1563	1	-31.7	1	0.00294143	0.412	0.546504	0.71376	-3.93757	20	28	10	3UTR		0	0	#N/A
hsa-miR-887-5p	NM_012137	DDAH1	CTTGGGAGCCCTGTTAGACTC#GAGGCACATCCTGACAGGGTTTGCCCCAGA#.((((((((((((((((....#.)))))))))))...))))).	1679	1709	1	-24	1	6.02e-06	0.485	0.614507	0.688652	-3.79332	16	21	11	3UTR		0	0	#N/A
hsa-miR-665	NM_012137	DDAH1	ACCAGGAGGCTGAGGCCCCT#GGTCTTTCCTTCTGGC#.((((((((..((((((...#)))))).)))))))).	1502	1518	1	-22	1	0.000121885	0.441	0.170702	0.58446	-7.86061	14	16	8	3UTR		0	0	#N/A
hsa-miR-937-5p	NM_012137	DDAH1	GTGAGTCAGGGTGGGGCTGG#CCTTCTACTCATTTCTGTTTCCACCTACCCTGACTCACC#(((((((((((((((..(((#.)))))))))))))))))).	1905	1944	1	-31.7	1	0.161861	0.529	0.21514	0.323444	-4.17062	18	20	18	3UTR		0	0	#N/A
hsa-miR-937-5p	NM_012137	DDAH1	GTGAGTCAGGGTGGGGCTGG#CAGGTCCACCCTGTCTGCCA#(..((.(((((((((.(((.#))).))))))))).))..).	1528	1548	1	-26.8	0	0.00855552	0.426	0.564426	0.761986	-8.7928	15	20	9	3UTR		0	0	#N/A
hsa-miR-939-5p	NM_012137	DDAH1	TGGGGAGCTGAGGCTCTGGGGGTG#CCAGAGTAAACAGCTCCTCAT#((((((((((..(((((((.....#)))))))...)))))))))).	2047	2068	1	-30.1	1	0.00420382	0.559	0.166012	0.454916	-10.1092	17	21	10	3UTR		0	0	#N/A
hsa-miR-1182	NM_012137	DDAH1	GAGGGTCTTGGGAGGGATGTGAC#CACCCCCACCCTCCCTCCCCTCG#(((((....(((((((.((....#.)))))))))..))))).	1126	1149	1	-25.3	0	0.0295426	0.471	0.495199	0.460053	-10.7522	14	18	9	3UTR		0	0	#N/A
hsa-miR-1182	NM_012137	DDAH1	GAGGGTCTTGGGAGGGATGTGAC#CATGCCTTTCACGGCCCTTT#(((((((.(((((((.(((....#))).))))))).))))))).	3822	3842	1	-24.3	1	0.00149101	0.574	0.358773	0.990118	-6.48426	17	20	7	3UTR		0	0	#N/A
hsa-miR-1236-5p	NM_012137	DDAH1	TGAGTGACAGGGGAAATGGGGA#TCCTCCTTCTCTTCCTTGTTGCTTAA#((((((((((((((...(((((#.)))))...)))))))))))))).	2648	2674	1	-21.7	1	0.352424	0.676	0.737994	0.823321	-4.90607	19	24	14	3UTR		0	0	#N/A
hsa-miR-1208	NM_012137	DDAH1	TCACTGTTCAGACAGGCGGA#CTGTGACTGAAATCAGAGCTGCTGTCTGGGGCAGTGT#.(((((((((((((.((((.#.)))))))))))).))))).	1632	1669	1	-23.2	1	4.42e-06	0.485	0.957426	0.786594	-4.52877	17	20	12	3UTR		0	0	#N/A
hsa-miR-1286	NM_012137	DDAH1	TGCAGGACCAAGATGAGCCCT#CGTCTTGGTCACTGTC#.((((((((((((((......#)))))))))).)))).	2731	2747	1	-21.4	1	0.00898156	0.603	0.936354	1.13954	-4.02637	14	16	10	3UTR		0	0	#N/A
hsa-miR-1249-5p	NM_012137	DDAH1	AGGAGGGAGGAGATGGGCCAAGTT#ACTAAGGCCATCTCCTCATCTCTA#.(((((((((((((((.(..(((.#)))..).)))))))))).))))).	3605	3629	1	-28.3	1	0.00434473	0.632	4.10267	3.58977	-3.79332	19	24	10	3UTR		0	0	#N/A
hsa-miR-1270	NM_012137	DDAH1	CTGGAGATATGGAAGAGCTGTGT#ACCCTGACTCACCGTATTTCCAGT#((((((((((((..(((......#.))).)))))))))))).	1931	1955	1	-19.9	1	0.0953374	0.515	1.10725	0.223793	-6.08354	15	18	12	3UTR		0	0	hsa-miR-1270
hsa-miR-1288-3p	NM_012137	DDAH1	TGGACTGCCCTGATCTGGAGA#TTCCAGAAGGAGGGCACCAC#(((..((((((..(((((((.#)))))))...))))))))).	1717	1737	1	-22.1	0	0.00181234	0.529	0.717262	0.769779	-15.7246	16	20	9	3UTR		0	0	#N/A
hsa-miR-664a-5p	NM_012137	DDAH1	ACTGGCTAGGGAAAATGATTGGAT#TGAATCATGTTTGGTTCCTGTGAAAGTCCCTGGTCCAGG#.(((((((((((...(.((.(((.#.))).)).)...))))))).)))).	1360	1399	1	-23.2	1	1.03e-06	0.544	0.312814	0.148336	-6.67474	17	25	7	3UTR		0	0	#N/A
hsa-miR-1306-3p	NM_012137	DDAH1	ACGTTGGCTCTGGTGGTG#ACCACCTCATTCCAGCCAATGTA#(((((((((..((((((.#)))))).......))))))))).	3769	3792	1	-20.7	1	0.0561528	0.574	2.66779	1.96534	-8.00486	15	23	9	3UTR		0	0	#N/A
hsa-miR-1827	NM_012137	DDAH1	TGAGGCAGTAGATTGAAT#CAATCTACTGTGCCAC#((..(((((((((((...#)))))))))))..)).	1054	1070	1	-17.4	0	0.0158688	0.603	-0.0675664	0.436989	-8.76019	13	16	11	3UTR		0	0	#N/A
hsa-miR-1972	NM_012137	DDAH1	TCAGGCCAGGCACAGTGGCTCA#TGTGCCACTGTGCTA#........(((((((((((.((#)).))))))))))).	1062	1077	1	-23.1	0	0.0207068	0.647	0.730471	0.518762	-19.4239	13	15	11	3UTR		0	0	hsa-miR-1972
hsa-miR-2114-3p	NM_012137	DDAH1	CGAGCCTCAAGCAAGGGACTT#TCCCTGTGAGAGCTCA#.(((((((..((.(((((...#)))))))))).)))).	2899	2915	1	-17.9	1	0.000543264	0.603	1.63077	2.30775	-7.38135	14	16	10	3UTR		0	0	#N/A
hsa-miR-2115-3p	NM_012137	DDAH1	CATCAGAATTCATGGAGGCTAG#CTGGCTTCTTTGGACTCCCTATATGATTGATGA#(((((((.((((.(((((((((#))))))))).)))).))..........))))).	3213	3246	1	-18.9	1	0.0224407	0.588	6.50928	4.833	-7.54034	20	33	9	3UTR		0	0	#N/A
hsa-miR-2681-3p	NM_012137	DDAH1	TATCATGGAGTTGGTAAAGCAC#GTGCTACTAACTCTT#......(((((((((..(((((#)))))))))))))).	1071	1086	1	-16.9	0	0.0459749	0.662	0.682464	0.457257	-15.7996	14	15	14	3UTR		0	0	#N/A
hsa-miR-2682-5p	NM_012137	DDAH1	CAGGCAGTGACTGTTCAGACGTC#ACGTCTTGGTCACTGTCA#..(((((((((((...((((((.#))))))))))))))))).	2730	2748	1	-23	1	0.0118128	0.603	0.87898	1.17669	-6.78234	17	18	17	3UTR		0	0	#N/A
hsa-miR-2682-5p	NM_012137	DDAH1	CAGGCAGTGACTGTTCAGACGTC#ACTCTGAACAGATTACTAAGGCCA#..(((((((((((((((((.((.#))))))))))).)))))...))).	3591	3615	1	-21.8	1	0.0443709	0.603	4.09531	3.78931	-4.957	19	24	11	3UTR		0	0	#N/A
hsa-miR-711	NM_012137	DDAH1	GGGACCCAGGGAGAGACGTAAG#CTTGACCTTGGGTAAAACCCA#(((((((((((.(((.......#)))..))))))))....))).	1480	1501	1	-20.3	1	1.68e-06	0.5	-0.225817	0.431398	-7.51743	14	21	8	3UTR		0	0	#N/A
hsa-miR-711	NM_012137	DDAH1	GGGACCCAGGGAGAGACGTAAG#CTTCCTGCAGGTCCA#.((((((((((((.........#)))))))..))))).	1521	1536	1	-19.2	1	0.00024661	0.412	0.403341	0.811609	-5.61866	12	15	7	3UTR		0	0	#N/A
hsa-miR-3120-5p	NM_012137	DDAH1	CCTGTCTGTGCCTGCTGTACA#TGGGGCAGTGTTAACTACACAGAGGCACATCCTGACAGGG#(((((((((((((.((((...#.)))))))))))....)))))).	1658	1698	1	-25.7	1	0.000242332	0.485	0.456049	0.656258	-4.79441	17	23	11	3UTR		0	0	#N/A
hsa-miR-3121-5p	NM_012137	DDAH1	TCCTTTGCCTATTCTATTTAAG#AGGCAGGGGAA#((((((((((............#)))))))))).	2307	2318	1	-16.2	1	8.25e-05	0.559	0.373688	-0.0625979	-13.2236	10	11	10	3UTR		0	0	#N/A
hsa-miR-3121-3p	NM_012137	DDAH1	TAAATAGAGTAGGCAAAGGACA#CTTTTGCCTTTCGCTCTT#.....((((((((((((((...#)))))))))...))))).	1449	1467	1	-17.3	0	0.245948	0.603	0.421901	0.24898	-13.6656	14	18	9	3UTR		0	0	#N/A
hsa-miR-3131	NM_012137	DDAH1	TCGAGGACTGGTGGAAGGGCCTT#GGCCCAATCTGCCAGTTTA#....(((((((((((.(((((..#)))))..))))))))))).	2943	2962	1	-26.1	0	0.000936249	0.647	0.838952	2.59396	-9.77961	16	19	11	3UTR		0	0	#N/A
hsa-miR-3132	NM_012137	DDAH1	TGGGTAGAGAAGGAGCTCAGAGGA#TTTTCTCCTCCTTCTCTTCCTT#.(((.((((((((((...((((((#)))))).)))))))))).))).	2643	2665	1	-23.3	0	0.614176	0.691	0.340192	0.780249	-8.14541	19	22	10	3UTR		0	0	#N/A
hsa-miR-378b	NM_012137	DDAH1	ACTGGACTTGGAGGCAGAA#TTCTGGCTACCTTCCTGCAGGTCCAC#..((((((((.(((.((..#.)).))).)))))))).	1511	1537	1	-20.1	1	0.000263212	0.426	0.450269	0.768975	-8.51722	13	17	8	3UTR		0	0	#N/A
hsa-miR-378b	NM_012137	DDAH1	ACTGGACTTGGAGGCAGAA#CTGCAGTTATCCTAGTCCAGC#.(((((((.(((.((((..#)))).....))).))))))).	1964	1985	1	-19.3	1	0.112986	0.603	0.784254	0.338517	-6.13885	14	21	7	3UTR		0	0	#N/A
hsa-miR-3138	NM_012137	DDAH1	TGTGGACAGTGAGGTAGAGGGAGT#TTCCTTCTGGCTACCTTCCTGCAGGTCCACC#.((((((.(((((((((((((((.#))))))))....)))))...))..)))))).	1507	1538	1	-24	1	0.000287791	0.426	0.2425	0.758491	-6.10696	21	31	8	3UTR		0	0	#N/A
hsa-miR-3138	NM_012137	DDAH1	TGTGGACAGTGAGGTAGAGGGAGT#GCTCTGCTCACTTCTATGTTTGCAG#((((((((..(((((.((((((((#))))).))))))))..)))))))).	2456	2481	1	-23	1	0.00824591	0.632	1.2096	0.00523152	-6.46952	21	25	8	3UTR		0	0	#N/A
hsa-miR-3144-5p	NM_012137	DDAH1	AGGGGACCAAAGAGATATATAG#TGTCTGCCATTGGTCTCCTC#((((((((((..(((((.....#)))))....)))))))))).	1539	1559	1	-18.8	1	0.00157845	0.426	1.28198	0.742416	-10.1092	15	20	10	3UTR		0	0	#N/A
hsa-miR-3152-5p	NM_012137	DDAH1	ATTGCCTCTGTTCTAACACAAG#ACAGAGGCAC#..(((((((((...........#))))))))).	1676	1686	1	-15.4	1	0.000304657	0.456	0.323817	0.670066	-11.4183	9	10	9	3UTR		0	0	#N/A
hsa-miR-3074-3p	NM_012137	DDAH1	GATATCAGCTCAGTAGGCACCG#GTGCCACTGTGCTA#......(((.((((.(((((..#))))))))).))).	1063	1077	1	-18.3	0	0.0207068	0.647	-0.00962	0.501289	-17.5445	12	14	9	3UTR		0	0	#N/A
hsa-miR-3158-3p	NM_012137	DDAH1	AAGGGCTTCCTCTCTGCAGGAC#CCTGCAGGAATCAGCCTA#..(((((...((.(((((((..#)))))))))...))))).	2284	2302	1	-22	0	0.000176902	0.544	-0.479026	-0.0818583	-10.8587	14	18	9	3UTR		0	0	#N/A
hsa-miR-3171	NM_012137	DDAH1	AGATGTATGGAATCTGTATATATC#ATATGCAGATATCCAATTATGTGCATCC#.((((((((((((((((((((...#)))))))))).))))......)))))).	2690	2718	1	-20.4	1	0.0409181	0.603	1.04725	0.848752	-3.79332	20	28	10	3UTR		0	0	#N/A
hsa-miR-1193	NM_012137	DDAH1	GGGATGGTAGACCGGTGACGTGC#GCAGGTCCACCCTGTCTGCCATTG#..((((((((((.((((((.(((#))).))).)))..)))))))))).	1527	1551	1	-27.2	1	0.000516654	0.426	0.711663	0.72704	-6.24613	19	24	10	3UTR		0	0	#N/A
hsa-miR-3174	NM_012137	DDAH1	TAGTGAGTTAGAGATGCAGAGCC#GGTCTCCTCTGCCTCTGACTACATC#..(((((((((((..((((((..#.)))))))))))))).))).	1550	1575	1	-21.4	1	0.0779109	0.397	1.25868	0.877307	-6.54929	17	20	14	3UTR		0	0	#N/A
hsa-miR-3190-3p	NM_012137	DDAH1	TGTGGAAGGTAGACGGCCAGAGA#TTCTGGCTACCTTCCTGCAG#((((((((((....((((((((.#))))))))))))))).))).	1511	1531	1	-24.3	1	0.000841774	0.471	0.34416	0.748007	-12.2551	18	20	15	3UTR		0	0	hsa-miR-3190-3p
hsa-miR-4299	NM_012137	DDAH1	GCTGGTGACATGAGAGGC#GCTCTGCTATGTTACCTGCT#((.(((((((((..((((#)).))..))))))))).)).	3190	3210	1	-17.8	0	0.00116101	0.544	5.00172	5.03107	-7.64108	15	20	9	3UTR		0	0	#N/A
hsa-miR-4298	NM_012137	DDAH1	CTGGGACAGGAGGAGGAGGCAG#CTGGTCCAGGGATCCTCCTCCTTTCTCT#..((((.((((((((((.....#.)))))))))).)))).	1389	1417	1	-24.9	0	0.131312	0.574	-0.13822	0.15253	-6.50069	14	17	10	3UTR		0	0	#N/A
hsa-miR-4309	NM_012137	DDAH1	CTGGAGTCTAGGATTCCA#GGGATCCTCCTCCT#..((((...((((((((.#)))))))).)))).	1397	1411	1	-18.6	0	0.000130436	0.544	0.436291	0.142046	-9.87071	12	14	8	3UTR		0	0	#N/A
hsa-miR-4314	NM_012137	DDAH1	CTCTGGGAAATGGGACAG#CTGTGAAAGTCCCTGGTCCAGGGA#(((((((....(((((..#.)))))...))))))).	1377	1401	1	-20.3	1	1.37e-07	0.559	-0.303564	0.168605	-11.3749	12	17	7	3UTR		0	0	#N/A
hsa-miR-4259	NM_012137	DDAH1	CAGTTGGGTCTAGGGGTCAGGA#TCCTGACCACCTCATTCCAGCC#..((((((...(((((((((((#)))))))).)))...)))))).	3764	3786	1	-26.3	1	0.131667	0.588	2.37426	1.96955	-10.0807	17	22	8	3UTR		0	0	#N/A
hsa-miR-4259	NM_012137	DDAH1	CAGTTGGGTCTAGGGGTCAGGA#CTTGATGCTTGAACCCAACC#..(((((((.((((.((((((.#)))))).)))).))))))).	2098	2118	1	-23.8	1	0.0612679	0.559	0.277028	0.270688	-6.93496	17	20	7	3UTR		0	0	#N/A
hsa-miR-4259	NM_012137	DDAH1	CAGTTGGGTCTAGGGGTCAGGA#TCCTGACAGGGTTTGCCCCAGAGATCTAAA#...((((((((.((((((((((#))))).........)))))..)))))))).	1687	1717	1	-22.2	0	0.000166882	0.471	0.804906	0.779149	-9.86134	18	30	8	3UTR		0	0	#N/A
hsa-miR-4260	NM_012137	DDAH1	CTTGGGGCATGGAGTCCCA#GGCCGATGACTCTGTGCCCA#....((((((((((((((.#)).....)))))))))))).	1015	1035	1	-22.7	0	0.00195163	0.456	0.200498	0.39785	-9.54656	14	20	12	3UTR		0	0	#N/A
hsa-miR-4266	NM_012137	DDAH1	CTAGGAGGCCTTGGCC#GCCATTGGTCTCCTC#..((((((((.((((.#))))..)))))))).	1544	1559	1	-20.5	1	0.00157845	0.426	1.80617	0.75919	-8.01482	12	15	8	3UTR		0	0	#N/A
hsa-miR-2355-3p	NM_012137	DDAH1	ATTGTCCTTGCTGTTTGGAGAT#CTTGAACCCAACCCCAGACAGTGGACAATT#(((((((..(((((((((....#.)))))))))))))))).	2105	2135	1	-21.9	1	0.00135049	0.603	0.241936	0.303347	-7.3076	16	18	16	3UTR		0	0	#N/A
hsa-miR-4268	NM_012137	DDAH1	GGCTCCTCCTCTCAGGATGTG#CACATCCTGACAGGGTTTGCCC#(((...((((.((((((((((#)))))))))).))))...))).	1683	1705	1	-26.1	0	1.99e-06	0.5	0.353591	0.723624	-15.8144	17	22	10	3UTR		0	0	#N/A
hsa-miR-4270	NM_012137	DDAH1	TCAGGGAGTCAGGGGAGGGC#GCCCTTCCTTGGCAAAAGCAAAAATTCTCCCTGT#.(((((((((((((((((((#)))))))))))))..............)))))).	2872	2906	1	-31	1	0.0400773	0.559	3.04386	1.30466	-3.79332	19	34	13	3UTR		0	0	#N/A
hsa-miR-4281	NM_012137	DDAH1	GGGTCCCGGGGAGGGGGG#CCTCCCTCCCCTCGAGGTGGTACCTA#((((.(((((((((((((#))))))))))).......)).)))).	1135	1161	1	-29.1	0	0.00063481	0.485	0.239196	0.522955	-8.05661	17	26	11	3UTR		0	0	#N/A
hsa-miR-4277	NM_012137	DDAH1	GCAGTTCTGAGCACAGTACAC#GTGACTGAAATCAGAGCTGCT#((((((((((...((((.(((#)))))))...)))))))))).	1634	1655	1	-24.4	1	0.00011598	0.485	0.782339	0.705645	-11.3983	17	21	10	3UTR		0	0	#N/A
hsa-miR-4278	NM_012137	DDAH1	CTAGGGGGTTTGCCCTTG#GAGGGCACCACACCTAGG#(((((((((..((((((.#))))))))).).))))).	1726	1744	1	-20.8	1	0.000976272	0.544	0.828626	0.931398	-8.00486	15	18	9	3UTR		0	0	#N/A
hsa-miR-4280	NM_012137	DDAH1	GAGTGTAGTTCTGAGCAGAGC#GCTCTGCTCACTTCTATGTTTGCAGTCA#((.(((((...((((((((((#)))))))))).........))))).)).	2456	2484	1	-22.5	0	0.014435	0.632	1.1106	-0.00397989	-10.6188	17	28	10	3UTR		0	0	#N/A
hsa-miR-4290	NM_012137	DDAH1	TGCCCTCCTTTCTTCCCTC#GAAGGAGGGCAC#(((((((((((........#))))))))))).	1722	1734	1	-19.7	1	0.000746683	0.5	0.822535	0.778153	-10.3988	11	12	11	3UTR		0	0	#N/A
hsa-miR-3609	NM_012137	DDAH1	CAAAGTGATGAGTAATACTGGCTG#CAGCATAGTATTACTTCTTTGA#(((((....(((((((((((((((#)))).)))))))))))))))).	3267	3289	1	-20.3	0	0.0270301	0.735	4.60022	4.57434	-10.7522	20	22	16	3UTR		0	0	#N/A
hsa-miR-3612	NM_012137	DDAH1	AGGAGGCATCTTGAGAAATGGA#TTTAGTCTCTTGATGTCTCA#..((((((((..((((......#.))))..)))))))).	3867	3887	1	-19	1	0.0442091	0.647	-0.141082	0.380254	-11.1286	12	16	8	3UTR		0	0	#N/A
hsa-miR-3661	NM_012137	DDAH1	TGACCTGGGACTCGGACAGCTG#GCTGTCTGGGGCAGTGTTAA#(((((((...((((((((((..#)))))))))).))).)))).	1652	1672	1	-22.6	1	0.00166471	0.5	0.661754	0.596573	-8.55011	17	20	10	3UTR		0	0	#N/A
hsa-miR-3667-5p	NM_012137	DDAH1	AAAGACCCATTGAGGAGAAGGT#GCCATCTCCTCATCTCTAAGGGA#.....(((..((((((((.(((#))).)))))))).......))).	3611	3634	1	-19	0	0.000116457	0.647	3.63895	3.49281	-15.9645	14	23	8	3UTR		0	0	#N/A
hsa-miR-3667-5p	NM_012137	DDAH1	AAAGACCCATTGAGGAGAAGGT#CCTTCTCTTCCTTGTTGCTTA#.(((...((..((((((((((.#))))))))))..))...))).	2652	2673	1	-18.2	0	0.348992	0.676	0.393786	0.863218	-15.4243	15	21	10	3UTR		0	0	#N/A
hsa-miR-3675-5p	NM_012137	DDAH1	TATGGGGCTTCTGTAGAGATTTC#CTGCAGAGTCCCCC#...((((.((((((((.......#)))))))).)))).	973	987	1	-19.3	0	0.000179394	0.426	0.170702	0.211937	-8.82818	12	14	8	3UTR		0	0	#N/A
hsa-miR-3679-5p	NM_012137	DDAH1	TGAGGATATGGCAGGGAAGGGGA#TCCCCTCACCCCTGCCAGGGGCAGACAGGCTTCTCAG#((((((..((((((((.((((((#))))))...)))))))).............)))))).	1590	1627	1	-29.8	0	0.000494832	0.397	0.638977	0.977982	-7.7949	20	37	8	3UTR		0	0	#N/A
hsa-miR-3688-3p	NM_012137	DDAH1	TATGGAAAGACTTTGCCACTCT#TGGGTAAAACCCAAGGTCTTTCCT#...((((((((((((.......#.)))))))))))).	1488	1512	1	-17.7	0	0.00107499	0.441	-0.185746	0.40414	-6.74759	12	14	12	3UTR		0	0	#N/A
hsa-miR-3688-3p	NM_012137	DDAH1	TATGGAAAGACTTTGCCACTCT#GGCAGATCTTTCTAA#..((((((((.((((((.....#)))))))))))))).	3551	3566	1	-17.7	1	0.00402288	0.676	4.83339	3.68374	-7.78178	14	15	14	3UTR		0	0	#N/A
hsa-miR-3689a-3p	NM_012137	DDAH1	CTGGGAGGTGTGATATCGTGGT#ACTGATCCAGGCACATTATCACACTTCCTAGT#(((((((((((((((..(((.(#.).)))..))))))))))))))).	2341	2373	1	-27.7	1	0.199102	0.544	-0.021565	-0.0299394	-4.17062	19	24	15	3UTR		0	0	#N/A
hsa-miR-3713	NM_012137	DDAH1	GGTATCCGTTTGGGGATGGT#CATCCCATGGGTACA#.((((((((...((((((..#)))))))))))))).	1801	1816	1	-19.6	1	0.00538851	0.647	0.487575	0.798251	-11.2074	14	15	14	3UTR		0	0	#N/A
hsa-miR-3907	NM_012137	DDAH1	AGGTGCTCCAGGCTGGCTCACA#GAGCTGCTGTCTGGGGCAGTG#.(.((((((((((.(((((...#)))))...)))))))))).).	1647	1668	1	-25.9	0	2.2e-06	0.485	0.708649	0.588139	-6.2077	16	21	10	3UTR		0	0	#N/A
hsa-miR-3689b-3p	NM_012137	DDAH1	CTGGGAGGTGTGATATTGTGGT#ACTGATCCAGGCACATTATCACACTTCCTAGT#(((((((((((((((.((((.(#.).)))).))))))))))))))).	2341	2373	1	-29.9	1	0.199102	0.544	-0.021565	-0.0299394	-4.17062	20	24	15	3UTR		0	0	#N/A
hsa-miR-3914	NM_012137	DDAH1	AAGGAACCAGAAAATGAGAAGT#TCATGTTTGGTTCCTG#.((((((((((..((((.....#)))).)))))))))).	1364	1380	1	-18	1	0.00432461	0.618	-0.0543497	0.143444	-8.42926	14	16	10	3UTR		0	1	#N/A
hsa-miR-3915	NM_012137	DDAH1	TTGAGGAAAAGATGGTCTTATT#TAAGGCCATCTCCTCAT#.((((((...((((((((((..#)))))))))))))))).	3607	3624	1	-22.1	1	0.0105813	0.588	4.34156	3.69938	-8.40586	16	17	16	3UTR		0	0	#N/A
hsa-miR-3917	NM_012137	DDAH1	GCTCGGACTGAGCAGGTGGG#CCCAATCTGCCAGTTTAGGCT#(((.((((((.(((((((((#)))).))))))))))).))).	2945	2966	1	-23.8	0	0.000190179	0.632	0.829945	2.42609	-9.79437	18	21	11	3UTR		0	0	#N/A
hsa-miR-3934-5p	NM_012137	DDAH1	TCAGGTGTGGAAACTGAGGCAG#CTGCCATTGGTCTCCTCTGCCTCTGACTACATCTGC#.(((((((((...(.(((((((#.))))))).).))))))))).	1542	1578	1	-23.7	1	0.0826105	0.412	1.71376	0.799028	-11.9895	17	21	9	3UTR		0	0	hsa-miR-3934-5p
hsa-miR-3940-5p	NM_012137	DDAH1	GTGGGTTGGGGCGGGCTCTG#CAGGGTTTGCCCCAGAGATCTAAATTCCAGAAGGAGGGCACCACA#((((((((((((((((((((#)))))))))))))).......................)).)))).	1693	1738	1	-28.5	1	0.000694631	0.515	0.754021	0.915982	-3.93757	20	45	14	3UTR		0	0	#N/A
hsa-miR-3945	NM_012137	DDAH1	AGGGCATAGGAGAGGGTTGATAT#ATCTCCACCTTTCCTGTATTGCCTG#.(((((((((((((((..(((..#)))..).)))))))))...))))).	2374	2399	1	-21.6	1	0.0455688	0.603	0.022156	-0.0533866	-3.79332	18	25	9	3UTR		0	0	#N/A
hsa-miR-550b-2-5p	NM_012137	DDAH1	ATGTGCCTGAGGGAGTAAGACA#GTCTTTCCTTCTGGCTACC#..(((((.((((((..(((((.#))))))))))).))).)).	1503	1522	1	-19.8	0	0.0592069	0.456	0.0984802	0.553708	-8.23913	16	19	11	3UTR		0	0	#N/A
hsa-miR-550b-2-5p	NM_012137	DDAH1	ATGTGCCTGAGGGAGTAAGACA#ACATCCCATGGGTACAA#.((((((((.((((((......#)).)))).)))))))).	1800	1817	1	-18.2	1	0.00469405	0.632	0.562941	0.828397	-5.03583	14	17	8	3UTR		0	0	#N/A
hsa-miR-4424	NM_012137	DDAH1	AGAGTTAACTCAAAATGGACTA#GTCCTTTTGGGTTAAATCTG#(((.(((((((((((.((((..#))))))))))))))).))).	2852	2872	1	-19.8	0	5.89e-05	0.618	3.45082	1.60738	-7.20265	18	20	15	3UTR		0	0	#N/A
hsa-miR-4428	NM_012137	DDAH1	CAAGGAGACGGGAACATGGAGC#CCGTATTTCCAGTCTTCTA#..((((((((((((.((((...#)))).))))).))))))).	1942	1961	1	-18.9	1	0.155663	0.515	0.62156	0.179411	-5.69245	16	19	7	3UTR		0	0	#N/A
hsa-miR-4430	NM_012137	DDAH1	AGGCTGGAGTGAGCGGAG#TTCCTGACCACCTCATTCCAGCCA#.((((((((((((.((..#.))..)))))))))))).	3763	3787	1	-24.7	1	0.150741	0.588	2.66467	1.90772	-4.65016	14	18	12	3UTR		0	1	#N/A
hsa-miR-4436a	NM_012137	DDAH1	GCAGGACAGGCAGAAGTGGAT#GTCCACCCTGTCTGCCA#...((.(((((((..((((((#)))))).))))))))).	1531	1548	1	-21.3	0	0.00855552	0.426	1.38981	0.723545	-10.0078	15	17	9	3UTR		0	0	#N/A
hsa-miR-4440	NM_012137	DDAH1	TGTCGTGGGGCTTGCTGGCTTG#AGCCGGCAAGACCGCACAGGCAA#(((((((.((((((((((((..#)))))))))).)).))).)))).	992	1015	1	-30.7	1	0.000127268	0.338	0.213174	0.3007	-6.25121	19	23	10	3UTR		0	0	#N/A
hsa-miR-4442	NM_012137	DDAH1	GCCGGACAAGAGGGAGG#CCTCCTTCTCTTCCT#...(((..(((((((((#)))))))))..))).	2649	2664	1	-19.2	0	0.583669	0.691	0.234493	0.743803	-10.3719	12	15	9	3UTR		0	0	#N/A
hsa-miR-4447	NM_012137	DDAH1	GGTGGGGGCTGTTGTTT#ATTCAACACCCCCACCC#((((((((.(((((...#.))))))))))))).	1120	1137	1	-23.9	1	0.00407711	0.485	0.813706	0.501289	-5.96246	13	15	13	3UTR		0	0	#N/A
hsa-miR-4448	NM_012137	DDAH1	GGCTCCTTGGTCTAGGGGTA#ACCCCTGCCAGGGGCA#.((.(((((((..((((((.#))))))))))))))).	1597	1613	1	-24.7	0	3.81e-07	0.382	0.575076	0.92015	-11.4613	15	16	15	3UTR		0	0	#N/A
hsa-miR-4453	NM_012137	DDAH1	GAGCTTGGTCTGTAGCGGTT#GACCGCACAGGCAAGGCCG#(.((((.((((((.((((((#)))))))))))).))))).	1001	1020	1	-22.8	0	4.17e-06	0.368	-0.0413039	0.302797	-7.50178	17	19	12	3UTR		0	0	#N/A
hsa-miR-4460	NM_012137	DDAH1	ATAGTGGTTGTGAATTTACCTT#TCACAGCCACC#...((((((((((.........#)))))))))).	1470	1481	1	-16.7	0	0.382225	0.559	0.935316	0.215432	-8.33988	10	11	10	3UTR		0	0	#N/A
hsa-miR-4472	NM_012137	DDAH1	GGTGGGGGGTGTTGTTTT#ATTCAACACCCCCACCC#(((.((((((((((....#.))))))))))))).	1120	1137	1	-23.9	0	0.00407711	0.485	0.77876	0.588654	-7.9381	13	15	13	3UTR		0	0	#N/A
hsa-miR-4475	NM_012137	DDAH1	CAAGGGACCAAGCATTCATTAT#GAAGCTTGGAAACATCCCATGG#((.((((((((((.(((.....#))))))))).....)))).)).	1789	1811	1	-17.7	0	0.00372976	0.662	0.956519	0.795739	-6.35195	15	22	9	3UTR		0	0	#N/A
hsa-miR-3689c	NM_012137	DDAH1	CTGGGAGGTGTGATATTGTGGT#ACTGATCCAGGCACATTATCACACTTCCTAGT#(((((((((((((((.((((.(#.).)))).))))))))))))))).	2341	2373	1	-29.9	1	0.199102	0.544	-0.021565	-0.0299394	-4.17062	20	24	15	3UTR		0	0	#N/A
hsa-miR-3689d	NM_012137	DDAH1	GGGAGGTGTGATCTCACACTCG#GGGATCCTCCTCCTT#((((((.(.((((((.......#))))))).)))))).	1397	1412	1	-19.5	0	0.000154127	0.559	0.564426	0.13925	-6.7707	13	15	7	3UTR		0	0	#N/A
hsa-miR-4490	NM_012137	DDAH1	TCTGGTAAGAGATTTGGGCATA#GCCCAATCTGCCAGTTTAGGCTTACCAGC#.(((((((((((.((((((...#)))))))))...........)))))))).	2944	2973	1	-21.4	1	0.0102574	0.662	1.48942	2.85402	-5.08246	17	29	9	3UTR		0	1	#N/A
hsa-miR-4502	NM_012137	DDAH1	GCTGATGATGATGGTGCTGAAG#ACCATCTCATCAGA#.(((((((.((((((.......#))))))))))))).	2756	2770	1	-19	1	0.00214719	0.632	1.14917	1.06524	-5.08276	13	14	13	3UTR		0	0	#N/A
hsa-miR-4521	NM_012137	DDAH1	GCTAAGGAAGTCCTGTGCTCAG#TTGGGTTAAATCTGGCCCTTCCTTGGCA#((((((((((.((...((((((#)))))).......))..)))))))))).	2858	2886	1	-20.7	1	0.000842753	0.544	4.00021	1.59637	-8.58769	18	28	10	3UTR		0	0	#N/A
hsa-miR-4522	NM_012137	DDAH1	TGACTCTGCCTGTAGGCCGGT#ATCAGCCTATTAACAGGCAGGGG#...((((((((((((((.(((#))).))))....)))))))))).	2293	2316	1	-24.5	0	7.15e-05	0.544	0.141449	-0.0944191	-6.51454	17	23	10	3UTR		0	0	#N/A
hsa-miR-4535	NM_012137	DDAH1	GTGGACCTGGCTGGGAC#TTCCTGCAGGTCCACC#((((((((.((.((((.#)))).)))))))))).	1522	1538	1	-21.7	1	0.000287791	0.426	0.750803	0.699782	-8.34077	14	16	10	3UTR		0	0	#N/A
hsa-miR-4540	NM_012137	DDAH1	TTAGTCCTGCCTGTAGGTTTA#AAACCTGCAGGAATCAGCCTATTAACAGGCAGGGG#....(((((((((((((((..#.)))))....)))))))))).	2281	2316	1	-22.3	0	7.15e-05	0.544	-0.094199	-0.0743216	-9.54656	15	21	10	3UTR		0	0	#N/A
hsa-miR-3976	NM_012137	DDAH1	TATAGAGAGCAGGAAGATTAATGT#TTCTGCTCTGCTATGT#((((((((((((((..........#))))))))).))))).	3186	3202	1	-17.4	1	0.000852537	0.5	5.16554	4.97983	-4.90607	14	16	9	3UTR		0	0	#N/A
hsa-miR-3978	NM_012137	DDAH1	GTGGAAAGCATGCATCCAGGGTGT#CAGCCAATGTATGGTTATCCACT#(((((((.(((((((...((.((.#)).)).))))))).)).))))).	3781	3804	1	-20.8	1	0.0002062	0.529	1.7399	2.05527	-6.48426	18	23	7	3UTR		0	1	#N/A
hsa-miR-4633-3p	NM_012137	DDAH1	AGGAGCTAGCCAGGCATATGCA#TGCTAGGCTGGCTTCTT#(((((((((((.((((......#)))).))))))))))).	3206	3223	1	-23.3	1	0.00270395	0.559	6.12187	4.89576	-7.28438	15	17	11	3UTR		0	0	#N/A
hsa-miR-4646-5p	NM_012137	DDAH1	ACTGGGAAGAGGAGCTGAGGGA#TCTCCTCCTTCTCTTCCTTGTT#((.(((((((((((..((((((#)).))))))))))))))).)).	2646	2668	1	-23.2	0	0.438396	0.676	0.530206	0.890498	-6.46361	19	22	15	3UTR		0	0	#N/A
hsa-miR-4653-3p	NM_012137	DDAH1	TGGAGTTAAGGGTTGCTTGGAGA#CAGGCAAGGCCGATGACTCTG#.(((((((..(((((((((....#))))))..)))..))))))).	1008	1029	1	-20.4	1	0.000222587	0.441	0.313663	0.274141	-6.09222	16	21	7	3UTR		0	0	#N/A
hsa-miR-4653-3p	NM_012137	DDAH1	TGGAGTTAAGGGTTGCTTGGAGA#TCCAGGGATCCTCCTCCT#.((((...((((((.((((((..#)))))))))))).)))).	1393	1411	1	-20	0	0.000130436	0.544	-0.0413031	0.142745	-10.2871	16	18	12	3UTR		0	0	#N/A
hsa-miR-4660	NM_012137	DDAH1	TGCAGCTCTGGTGGAAAATGGAG#ATCAGAGCTGCT#.(((((((((((...........#))))))))))).	1643	1655	1	-19.9	1	0.00011598	0.485	0.75914	0.696559	-6.90779	11	12	11	3UTR		0	0	#N/A
hsa-miR-4659b-3p	NM_012137	DDAH1	TTTCTTCTTAGACATGGCAGCT#AGCTGCTGTCTGGGGCAGT#...((((((((((..(((((((#))))))))))))))).)).	1648	1667	1	-19.4	0	1.59e-06	0.5	0.719002	0.592326	-8.10683	17	19	15	3UTR		0	0	#N/A
hsa-miR-4667-5p	NM_012137	DDAH1	ACTGGGGAGCAGAAGGAGAACC#GGTCTTTCCTTCTGGCTACCTTCCTGCAGG#.(((((((((((((((((((((#))).)))))))))).....)))))..))).	1502	1532	1	-22.9	1	0.000266294	0.456	0.357481	0.80392	-3.79332	21	30	10	3UTR		0	0	#N/A
hsa-miR-4667-3p	NM_012137	DDAH1	TCCCTCCTTCTGTCCCCACAG#GGGTTTGCCCCAGAGATCTAAATTCCAGAAGGAGGGC#.(((((((((((.........#.))))))))))).	1695	1732	1	-21.4	1	0.000917835	0.5	0.773813	0.709486	-6.90779	11	13	11	3UTR		0	0	#N/A
hsa-miR-4669	NM_012137	DDAH1	TGTGTCCGGGAAGTGGAGGAGG#CCTCCTTCTCTTCCTTGTTGCT#.((..(.((((((.((((((((#)))))))).)))))).)..)).	2649	2671	1	-24.2	0	0.360993	0.662	0.286597	0.751144	-13.3449	17	22	8	3UTR		0	0	#N/A
hsa-miR-4669	NM_012137	DDAH1	TGTGTCCGGGAAGTGGAGGAGG#CCTCCTCCTTTCTCTTTTACT#.(((...((((((.((((((((#))))))))))))))...))).	1402	1423	1	-22.9	0	0.237901	0.588	0.289518	0.157422	-12.2138	17	21	14	3UTR		0	0	#N/A
hsa-miR-4673	NM_012137	DDAH1	TCCAGGCAGGAGCCGGACTGGA#TTCATGAATCATGTTTGGTTCCTGTGAAAGTCCCTGGT#.(((((((((((((((((..((#.))..))))))))))))........))))).	1356	1394	1	-27.1	1	2.68e-05	0.559	0.0776057	0.176992	-3.79332	19	31	12	3UTR		0	0	#N/A
hsa-miR-4673	NM_012137	DDAH1	TCCAGGCAGGAGCCGGACTGGA#TCCTTCTGGCTACCTTCCTGC#..((((.((((((((((..(((#))).))))))).))).)))).	1508	1529	1	-24.6	0	0.00594295	0.456	0.394991	0.646664	-6.50069	17	21	7	3UTR		0	0	#N/A
hsa-miR-4676-5p	NM_012137	DDAH1	GAGCCAGTGGTGAGACAGTGA#TACTGTGCCACTGTGCTA#.((((((((((...((((((.#))))))))))))).))).	1059	1077	1	-21.5	1	0.0207068	0.647	0.730471	0.518762	-9.2861	16	18	13	3UTR		0	0	#N/A
hsa-miR-4681	NM_012137	DDAH1	AACGGGAATGCAGGCTGTATCT#CCTGTATTGCCTGTG#.(((((((((((((........#)))))))).))))).	2386	2401	1	-17.5	1	0.0163494	0.603	-0.0627172	-0.0366387	-4.76182	13	15	8	3UTR		0	0	#N/A
hsa-miR-4682	NM_012137	DDAH1	TCTGAGTTCCTGGAGCCTGGTCT#ACTTTCTCCAGAACTCAGAC#((((((((.((((((...(((..#)))..)))))))))))))).	3706	3726	1	-21.6	1	0.0516601	0.676	1.27819	2.75507	-5.22701	17	20	14	3UTR		0	1	#N/A
hsa-miR-4688	NM_012137	DDAH1	TAGGGGCAGCAGAGGACCTGGG#CCCAAGGTCTTTCCTTCTGGCTACCTTCCTGCAGGTCCACCCTGTCTGCCATTGGTCTCCTCTGCCTCTGA#((((((((((((((((((((.(#.).)))))))......))))).............)))))))).	1497	1568	1	-27.5	1	0.0172544	0.412	0.388083	0.851447	-3.93757	21	43	8	3UTR		0	0	#N/A
hsa-miR-4689	NM_012137	DDAH1	TTGAGGAGACATGGTGGGGGCC#GGCTACCTTCCTGCAGGTCCACCCTGTCTGCCATTGGTCTCCTCT#..((((((((((((((((((((#.))))).))......)))))..)))))))).	1515	1560	1	-28.4	1	0.00153879	0.426	0.691033	0.764082	-4.957	20	31	8	3UTR		0	0	#N/A
hsa-miR-4693-3p	NM_012137	DDAH1	TGAGAGTGGAATTCACAGTATTT#AGATATCCAATTATGTGCATCCTGTGAATAAACCACGTCTTG#.((((((((.((((((((.....#.))))))))...)))).)))).	2696	2738	1	-18.8	1	0.00517002	0.618	0.296062	0.937563	-5.03583	16	22	8	3UTR		0	0	#N/A
hsa-miR-4693-3p	NM_012137	DDAH1	TGAGAGTGGAATTCACAGTATTT#TACTGTGGGATCCAATTTAAACTTCTTTCTTCTCT#.(((((((((.(((((((((...#))))))))).))))...............))))).	2160	2195	1	-18.2	1	0.224053	0.691	0.22705	0.351078	-6.6181	18	35	9	3UTR		0	0	#N/A
hsa-miR-4694-5p	NM_012137	DDAH1	AGGTGTTATCCTATCCATTTGC#GCAGATGGAAGGAGAAACCTC#((((....((((.(((((((((#)))))))))))))...)))).	2545	2566	1	-22.2	0	0.000138208	0.588	0.279155	0.145077	-15.104	17	21	13	3UTR		0	0	#N/A
hsa-miR-4697-3p	NM_012137	DDAH1	TGTCAGTGACTCCTGCCCCTTGGT#GCCAGGGGCAGACAGGCTTCTCAGCAGAACTGTGACTGAA#..(((((.((..(((((((.((((#)))))))))))....................)).))))).	1603	1643	1	-25.3	0	0.000213023	0.456	1.42975	0.869643	-13.4422	18	40	11	3UTR		0	0	#N/A
hsa-miR-4700-5p	NM_012137	DDAH1	TCTGGGGATGAGGACAGTGTGT#TACTCTGAACAGATTACTAAGGCCATCTCCTCATCTCTAA#..((((((((((((..(((.((#.))))).)))))))))))).	3590	3630	1	-20.6	1	0.00602196	0.632	3.92936	3.8666	-5.9255	17	20	12	3UTR		0	0	#N/A
hsa-miR-4701-3p	NM_012137	DDAH1	ATGGGTGATGGGTGTGGTGT#GCACCACACCTAGGAAGGTAAATCCAG#.(((((..((((((((((((#)))))))))))).........))))).	1730	1757	1	-24.1	0	0.00673994	0.574	1.10725	0.95652	-7.65065	17	27	12	3UTR		0	0	#N/A
hsa-miR-4708-3p	NM_012137	DDAH1	AGCAAGGCGGCATCTCTCTGAT#ATCAGAGCTGCTGTCTGGGGCA#.((.((((((((...(((((((#))))))).))))))))...)).	1643	1665	1	-21.6	0	3.09e-05	0.485	0.370338	0.633966	-9.70677	17	22	8	3UTR		0	0	#N/A
hsa-miR-4712-3p	NM_012137	DDAH1	AATGAGAGACCTGTACTGTAT#GCAGACAGGCTTCTCAG#..((((((.(((((.((((..#))))))))).)))))).	1610	1627	1	-19.8	1	0.000494832	0.397	-0.125174	0.898344	-6.74884	15	17	9	3UTR		0	0	#N/A
hsa-miR-4714-3p	NM_012137	DDAH1	CCAACCTAGGTGGTCAGAGTTG#CTGACCACCTC#.......((((((((((.....#)))))))))).	3766	3777	1	-18.8	0	0.0813047	0.603	2.50916	1.91616	-17.1102	10	11	10	3UTR		0	0	#N/A
hsa-miR-4716-3p	NM_012137	DDAH1	AAGGGGGAAGGAAACATGGAGA#TCCAGGGATCCTCCTCCTTT#(((((((.((((..(.((((..#)))).)..))))))))))).	1393	1413	1	-21.9	1	0.000226604	0.559	0.135756	0.133659	-8.63023	16	20	11	3UTR		0	0	#N/A
hsa-miR-4722-5p	NM_012137	DDAH1	GGCAGGAGGGCTGTGCCAGGTTG#CCTGGTCCAGGGATCCTCCTCCT#((.((((((((((.((((((...#)))))).)))...))))))))).	1388	1411	1	-26.9	0	0.000130436	0.544	0.19167	0.167906	-6.35195	18	23	9	3UTR		0	0	#N/A
hsa-miR-4723-5p	NM_012137	DDAH1	TGGGGGAGCCATGAGATAAGAGCA#GGTCTTTCCTTCTGGCTACCTTCC#.((((((((((.(((..((((.(.#).))))..))).))))).))))).	1502	1526	1	-22.6	1	0.0401533	0.471	0.405157	0.721448	-7.37318	18	24	5	3UTR		0	0	#N/A
hsa-miR-4726-5p	NM_012137	DDAH1	AGGGCCAGAGGAGCCTGGAGTGG#CCTTTTGGGTTAAATCTGGCCCTT#(((((((((..(((((((((.((#)))))))))))...))))))))).	2854	2878	1	-27.3	1	0.000599391	0.559	2.98382	1.56472	-8.00486	20	24	11	3UTR		0	1	#N/A
hsa-miR-4727-3p	NM_012137	DDAH1	ATAGTGGGAAGCTGGCAGATTC#AATCTGCCAGTTTAGGCTTACC#...((((((((((((((((((.#)))))))))))))...))))).	2948	2970	1	-22.1	0	0.000697111	0.647	1.08103	2.69716	-6.51454	18	22	13	3UTR		0	0	#N/A
hsa-miR-4727-3p	NM_012137	DDAH1	ATAGTGGGAAGCTGGCAGATTC#TCTGCTATGTTACCTGCTAG#.(((((((.((((((((((...#))))))).))).))))))).	3192	3212	1	-20.6	1	0.000763852	0.559	5.32546	5.01165	-4.84971	17	20	7	3UTR		0	0	#N/A
hsa-miR-4739	NM_012137	DDAH1	AAGGGAGGAGGAGCGGAGGGGCCCT#GTCCCTGGTCCAGGGATCCTCCTCCTTTC#((((((((((((..((((((((...#)))))...))).....)))))))))))).	1385	1414	1	-30.2	1	0.000967913	0.559	0.266221	0.183282	-6.08354	20	29	12	3UTR		0	0	#N/A
hsa-miR-4743-5p	NM_012137	DDAH1	TGGCCGGATGGGACAGGAGGCAT#TGCCTCTGACTACATCTGCCAC#(((.((((((.....(((((((.#))))))).....))))))))).	1559	1581	1	-24.3	0	0.10362	0.382	1.10226	0.819996	-16.0226	16	22	9	3UTR		0	0	#N/A
hsa-miR-4744	NM_012137	DDAH1	TCTAAAGACTAGACTTCGCTATG#GCTAGGCTGGCTTCTTTGGAC#((((((((((((.(((.((....#)).)))))))..)))))))).	3207	3228	1	-15.3	1	0.00287557	0.559	6.47706	4.76361	-5.22671	17	21	8	3UTR		0	0	#N/A
hsa-miR-122b-5p	NM_012137	DDAH1	TTTAGTGTGATAATGGCGTTTGA#CAATGAATGGTAACTGATCCAGGCACATTATCACACTT#...((((((((((((..(((((.#.))))).)))))))))))).	2329	2367	1	-21.6	0	0.11353	0.559	-0.120938	0.00690642	-6.74759	17	20	12	3UTR		0	0	#N/A
hsa-miR-4748	NM_012137	DDAH1	GAGGTTTGGGGAGGATTTGCT#AGCAAAAATTCTCCCTGTGAGAGCTCA#(((.(((((((((((((((((#)))))..)))))))))...))).))).	2888	2915	1	-22.5	0	0.000543264	0.603	1.92473	1.84542	-6.9696	20	27	9	3UTR		0	0	#N/A
hsa-miR-4751	NM_012137	DDAH1	AGAGGACCCGTAGCTGCTAGAAGG#CCTTCTGGCTACCTTCCTGCAGGTCCA#...(((((.((((..(((((((((#))))))))).......)))).))))).	1509	1536	1	-26.2	0	0.00024661	0.412	0.110905	0.61032	-9.16322	18	27	9	3UTR		0	0	#N/A
hsa-miR-4753-5p	NM_012137	DDAH1	CAAGGCCAAAGGAAGAGAACAG#TTCTCTTCCTTGTTGCTTA#..((((..(((((((((((...#)))))))))))...)))).	2654	2673	1	-19.8	0	0.348992	0.676	0.62765	0.889	-8.81432	15	19	11	3UTR		0	0	#N/A
hsa-miR-4753-5p	NM_012137	DDAH1	CAAGGCCAAAGGAAGAGAACAG#CTGTTGTTTTCCTTGACAATCTACTGTGCCA#...(((((((((((((.(((((#))))).))))))))..........)).))).	1038	1069	1	-19.3	0	0.0110144	0.588	0.447938	0.387366	-6.51454	18	31	8	3UTR		0	0	#N/A
hsa-miR-4753-5p	NM_012137	DDAH1	CAAGGCCAAAGGAAGAGAACAG#CTGGCCCTTCCTTGGCA#....(((.(((((((.(..(((#)))..))))))))))).	2869	2886	1	-18.5	0	0.000842753	0.544	3.80679	1.58674	-12.0932	14	17	11	3UTR		0	0	#N/A
hsa-miR-4753-3p	NM_012137	DDAH1	TTCTCTTTCTTTAGCCTTGTGT#ACACGGATCTCTTACAAAGAACAATGCGGCACTGAAGGAAGAGAT#.(((((((((((((..((((((#.))))))..))))))))))))).	2223	2268	1	-19.4	1	0.0028379	0.588	0.0650091	0.230493	-4.76182	19	23	13	3UTR		0	1	#N/A
hsa-miR-4754	NM_012137	DDAH1	ATGCGGACCTGGGTTAGCGGAGT#GCTCTGCTCACTTCTATGTTTGCAG#.(((((((.(((((.((((((((#)))))))).))..))).))))))).	2456	2481	1	-22	1	0.00824591	0.632	1.48408	0.0203048	-5.58516	20	25	8	3UTR		0	0	#N/A
hsa-miR-4755-3p	NM_012137	DDAH1	AGCCAGGCTCTGAAGGGAAAGT#CTGGCCCTTCCTTGGCA#.((((((....((((((..((.#))..)))))))))))).	2869	2886	1	-20.3	1	0.000842753	0.544	2.74531	1.61701	-11.2306	14	17	12	3UTR		0	0	#N/A
hsa-miR-4756-3p	NM_012137	DDAH1	CCAGAGATGGTTGCCTTCCTAT#TAGGAAGGTAAATCCAGTATCA#...((..((((((((((((((.#)))))))))))..)))...)).	1740	1762	1	-20	0	0.0155705	0.588	0.667616	1.01011	-9.95919	16	22	11	3UTR		0	0	#N/A
hsa-miR-4762-3p	NM_012137	DDAH1	CTTCTGATCAAGATTTGTGGTG#ACCACGTCTTGGTCAC#....((((((((((..(((((.#))))))))))))))).	2727	2743	1	-19.1	0	0.00373615	0.618	0.609786	1.20284	-10.5151	15	16	15	3UTR		0	0	#N/A
hsa-miR-4768-5p	NM_012137	DDAH1	ATTCTCTCTGGATCCCATGGAT#GTCCAGGGATCCT#.........(((((((.(((((#)))))))))))).	1392	1405	1	-19.9	0	1.8e-05	0.544	0.52715	0.150433	-20.4803	12	13	12	3UTR		0	0	#N/A
hsa-miR-4776-5p	NM_012137	DDAH1	GTGGACCAGGATGGCAAGGGCT#CCCTGCAGTTATCCTAGTCCAG#.(((((.((((((((.((((..#))))...)))))))).))))).	1962	1984	1	-24	0	0.111838	0.603	-0.157224	0.357777	-5.57006	17	22	8	3UTR		0	0	#N/A
hsa-miR-4778-3p	NM_012137	DDAH1	TCTTCTTCCTTTGCAGAGTTGA#ACTTTCATTCATTTCATTTCCCCCGTAGCAGATGGAAGGAGAA#((((((((((((((........#.))))).))))))))).	2518	2561	1	-19.4	1	6.61e-05	0.603	-0.285069	0.322607	-4.90607	14	17	9	3UTR		0	0	#N/A
hsa-miR-4436b-3p	NM_012137	DDAH1	CAGGGCAGGAAGAAGTGGACAA#TGTGCCTCTTCTACATTGCATTCTGCTCTGC#(((((((((((((((.(((((.#))).)).)))))........)))))))))).	3166	3197	1	-22.9	1	0.00167217	0.515	4.73386	5.01136	-4.17062	20	31	10	3UTR		0	0	#N/A
hsa-miR-4436b-3p	NM_012137	DDAH1	CAGGGCAGGAAGAAGTGGACAA#TCACTTCAAATCTTGCTCTGC#((((((((((.(((((((....#)))))))...)))))))))).	2442	2463	1	-23.2	1	0.000654831	0.662	0.909625	0.10237	-6.76235	17	21	10	3UTR		0	0	#N/A
hsa-miR-2467-3p	NM_012137	DDAH1	AGCAGAGGCAGAGAGGCTCAGG#TTGGTCTCCTCTGCCTCTGACTA#(((((((((((((((((.(((.#)))))))).)))))))))).)).	1548	1571	1	-29.1	1	0.0706598	0.412	1.37468	0.843759	-3.93757	20	23	10	3UTR		0	0	#N/A
hsa-miR-4793-3p	NM_012137	DDAH1	TCTGCACTGTGAGTTGGCTGGCT#AGCCGGCAAGACCGCACAGGCAA#..(((.(((((.(((.(((((((#)))))))..)))..)))))))).	992	1015	1	-24.4	0	0.000127268	0.338	-0.0080215	0.257367	-10.4378	18	23	8	3UTR		0	0	#N/A
hsa-miR-4796-3p	NM_012137	DDAH1	TAAAGTGGCAGAGTATAGACAC#TCTTGCTCTGCTCACTTC#..(((((((((((((.(((...#))))))))))).))))).	2452	2470	1	-20.1	1	0.00242887	0.676	0.803395	0.0261665	-5.19005	16	18	11	3UTR		0	0	#N/A
hsa-miR-5003-3p	NM_012137	DDAH1	TACTTTTCTAGGTTGTTGGGG#CCACACCTAGGAAGGTAA#((((((((((((.((.(((..#))))))))))))))))).	1733	1751	1	-20.5	1	0.0025108	0.574	0.504323	0.95317	-5.45975	17	18	17	3UTR		0	0	#N/A
hsa-miR-5004-3p	NM_012137	DDAH1	CTTGGATTTTCCTGGGCCTCAG#GGTCCAGGGATCCTCCT#...(((..((((((((((....#))))))))))...))).	1391	1408	1	-21.2	0	5.94e-05	0.559	-0.0208015	0.111992	-10.3719	13	17	10	3UTR		0	0	#N/A
hsa-miR-5006-5p	NM_012137	DDAH1	TTGCCAGGGCAGGAGGTGGAA#TCCACCTTTCCTGTATTGCCTGTGGCT#..((((((((((((((((((.#)))))))).......)))))).)))).	2377	2404	1	-25.6	1	0.00244591	0.618	0.204147	-0.020728	-4.957	18	27	8	3UTR		0	0	#N/A
hsa-miR-5007-5p	NM_012137	DDAH1	TAGAGTCTGGCTGATATGGTTT#GCTATGTTACCTGCTAGGCTG#...(((((((((((((((((..#)))))))))...)))))))).	3195	3216	1	-18.6	0	0.000387811	0.559	5.61246	4.78177	-6.51454	17	21	9	3UTR		0	0	#N/A
hsa-miR-5007-3p	NM_012137	DDAH1	ATCATATGAACCAAACTCTAAT#GTTTGGTTCCTGTGAA#.(((((.(((((((((......#))))))))).))))).	1368	1384	1	-18	0	0.0033121	0.603	-0.0319843	0.121079	-5.33701	14	16	9	3UTR		0	0	#N/A
hsa-miR-5010-3p	NM_012137	DDAH1	TTTTGTGTCTCCCATTCCCCAG#CTGGGGCAGTGTTAACTACACAGAGGCACAT#...((((((((.((((((((((#)))))).))))...........)))))))).	1657	1688	1	-22.2	0	0.000161191	0.471	0.725093	0.625815	-9.86134	18	31	8	3UTR		0	0	#N/A
hsa-miR-5088-3p	NM_012137	DDAH1	TCCCTTCTTCCTGGGCCCTCA#AGGGTTTGCCCCAGAGATCTAAATTCCAGAAGGAGGGC#.((((((((((((((((((..#)))).....)))))..............))))))))).	1694	1732	1	-23.1	1	0.000917835	0.5	0.661392	0.825048	-3.79332	18	38	9	3UTR		0	0	#N/A
hsa-miR-5090	NM_012137	DDAH1	CCGGGGCAGATTGGTGTAGGGTG#CATCCTGACAGGGTTTGCCCCA#..((((((((((..(((((((((#))))))).)).)))))))))).	1685	1707	1	-26.2	1	3.58e-06	0.5	0.822535	0.722047	-7.10297	19	22	10	3UTR		0	0	#N/A
hsa-miR-5093	NM_012137	DDAH1	AGGAAATGAGGCTGGCTAGGAGC#GCAGTTATCCTAGTCCAGCAAAGTCATTTCTTT#(((((((((.(((((((((((..#.)))))).)))))....))))))))).	1966	1999	1	-25.5	1	0.036296	0.632	-0.0539447	0.332655	-5.18008	20	27	9	3UTR		0	0	#N/A
hsa-miR-5093	NM_012137	DDAH1	AGGAAATGAGGCTGGCTAGGAGC#TTCCTGACCACCTCATTCCA#.((.(((((((.(((.((((((.#)))))).)))))))))))).	3763	3783	1	-23.2	0	0.108473	0.588	2.52682	2.17753	-10.4052	18	20	12	3UTR		0	0	#N/A
hsa-miR-5191	NM_012137	DDAH1	AGGATAGGAAGAATGAAGTGCT#GCATTTTATTTTCCTGACCA#.((.((((.((((((((((((.#)))))))))))))))).)).	3753	3773	1	-19.6	0	0.0738758	0.618	3.51717	2.02576	-7.88174	18	20	16	3UTR		0	0	#N/A
hsa-miR-5194	NM_012137	DDAH1	TGAGGGGTTTGGAATGGGATGG#CCACCCTCCCTCCCCTCGA#(((((((...(((..(((.(((#)))))))))..))))))).	1131	1150	1	-22.5	1	0.0150024	0.485	0.654952	0.485913	-10.1424	16	19	9	3UTR		0	0	#N/A
hsa-miR-5194	NM_012137	DDAH1	TGAGGGGTTTGGAATGGGATGG#CATTTTATTTTCCTGACCACCTCAT#(((((((((.(((((((((((.#))))))))..))).)))).))))).	3754	3779	1	-21.9	1	0.0914944	0.603	3.13956	2.05808	-5.18008	20	25	8	3UTR		0	0	#N/A
hsa-miR-5195-3p	NM_012137	DDAH1	ATCCAGTTCTCTGAGGGGGCT#GGCCCTTTAGTTCAGAGAAGTTCTGCACTGA#...((((((((((((((((((#))))))....))))))))........)))).	3834	3865	1	-21.3	0	0.000245059	0.588	-0.0164859	1.06881	-6.51454	18	31	8	3UTR		0	0	#N/A
hsa-miR-5100	NM_012137	DDAH1	TTCAGATCCCAGCGGTGCCTCT#GGTGGTACCTAAGCTGTGGATTTGC#..(((((((((((((((((.((#)).))))))...)))).))))))).	1150	1175	1	-25.1	1	0.00639563	0.544	0.372722	0.576073	-4.957	19	25	7	3UTR		0	0	#N/A
hsa-miR-5591-3p	NM_012137	DDAH1	ATACCCATAGCTTAGCTCCCA#TGGTACCTAAGCTGTGGA#....(((((((((((...(((#)))...))))))))))).	1152	1170	1	-20	0	0.00139845	0.5	0.562731	0.469139	-9.77961	14	18	11	3UTR		0	0	#N/A
hsa-miR-548ax	NM_012137	DDAH1	AGAAGTAATTGCGGTTTTGCCA#GGCAAGACCGCACAGGCA#....((...((((((((((((.#))))))))))))...)).	996	1014	1	-24	0	9.41e-05	0.338	0.145074	0.316076	-14.4603	14	18	12	3UTR		0	1	#N/A
hsa-miR-5690	NM_012137	DDAH1	TCAGCTACTACCTCTATTAGG#CCTCCCCTCGAGGTGGTACCTAAGCTGT#.(((((((((((((.......#.)))))))).....))))).	1139	1167	1	-18	1	0.00134635	0.471	0.353197	0.485913	-4.76182	13	20	8	3UTR		0	0	#N/A
hsa-miR-5691	NM_012137	DDAH1	TTGCTCTGAGCTCCGAGAAAGC#CTTTCACGGCCCTTTAGTTCAGAGA#...((((((((((((.(((((.#))))).)))......))))))))).	3827	3852	1	-20.1	0	0.000298775	0.603	-0.198852	1.01541	-6.74759	17	25	9	3UTR		0	0	#N/A
hsa-miR-5694	NM_012137	DDAH1	CAGATCATGGGACTGTCTCAG#CTGTGAAAGTCCCTGGTCC#..(((((.((((((.((.(((#))).)).))))))))))).	1377	1396	1	-20.7	0	7.55e-05	0.544	-0.237	0.198658	-8.00609	16	19	11	3UTR		0	0	#N/A
hsa-miR-6069	NM_012137	DDAH1	GGGCTAGGGCCTGCTGCCCCC#GGGGCAGACAGGCTTCTCAGCA#..((((((((((((((((((.#))))))).)))))).)).))).	1607	1629	1	-31	1	0.00016128	0.412	1.01706	0.945177	-4.957	18	22	7	3UTR		0	0	#N/A
hsa-miR-6076	NM_012137	DDAH1	AGCATGACAGAGGAGAGGTGG#CCACCTTTCCTGTATTGCC#.(((..((..(((((((((((#)))))))))))))..))).	2378	2397	1	-23.3	0	0.113977	0.603	0.286598	0.064687	-12.1122	16	19	13	3UTR		0	0	#N/A
hsa-miR-6085	NM_012137	DDAH1	AAGGGGCTGGGGGAGCACA#GCTCTTCTATCACAGCCACCTTG#((((((((((((((((...#))))))).....))))).)))).	1461	1484	1	-22.5	1	0.0747297	0.544	0.550023	0.218927	-3.93757	16	23	7	3UTR		0	0	#N/A
hsa-miR-6086	NM_012137	DDAH1	GGAGGTTGGGAAGGGCAGAG#TCTGGCCCTTCCTTGGCAAAAGCAAAAATTCTCCC#(((((..((((((((((((.#)))).))))))))................))))).	2868	2903	1	-23.6	0	0.148264	0.574	3.37615	1.30191	-7.38222	17	35	8	3UTR		0	0	#N/A
hsa-miR-6086	NM_012137	DDAH1	GGAGGTTGGGAAGGGCAGAG#CTCTGCCTCTGACTACATCTGCCA#(((((((((..(((((((((#))))))).))..))).)))).)).	1556	1580	1	-22.6	1	0.0981218	0.397	1.18693	0.840963	-8.00486	18	24	7	3UTR		0	0	#N/A
hsa-miR-6088	NM_012137	DDAH1	AGAGATGAAGCGGGGGGGCG#GTCCACCCTGTCTGCCATTGGTCTCC#.(((((.((((((((((((.#)))).))))))......)).))))).	1531	1557	1	-22.5	0	0.000465124	0.441	0.627205	0.683707	-5.33701	17	26	6	3UTR		0	1	#N/A
hsa-miR-6124	NM_012137	DDAH1	GGGAAAAGGAAGGGGGAGGA#TTCTCCTCCTTCTCTTCCTT#(((((..(((((((((((((#))))))))))))).))))).	2645	2665	1	-25	0	0.614176	0.691	0.487575	0.729567	-7.38222	18	20	13	3UTR		0	0	#N/A
hsa-miR-6124	NM_012137	DDAH1	GGGAAAAGGAAGGGGGAGGA#TCTCCACCTTTCCTGTATTGCCT#((.((.(((((((((((((.#))))).))))))))...)).)).	2375	2398	1	-22.8	0	0.265574	0.603	0.358376	0.0496137	-7.39607	17	23	8	3UTR		0	0	#N/A
hsa-miR-6127	NM_012137	DDAH1	TGAGGGAGTGGGTGGGAGG#CTCTGTGCCCACTCCTG#...((((((((((.((((.#))))..)))))))))).	1024	1041	1	-24.5	0	0.00157316	0.456	0.11339	0.385968	-7.37138	14	17	10	3UTR		0	0	#N/A
hsa-miR-6132	NM_012137	DDAH1	AGCAGGGCTGGGGATTGCA#TGCAGTTATCCTAGTCCAGCA#.((.(((((((((((((((#)))))))..)))))))).)).	1965	1986	1	-22.8	0	0.103939	0.588	0.172318	0.323444	-6.82535	17	21	8	3UTR		0	0	#N/A
hsa-miR-6133	NM_012137	DDAH1	TGAGGGAGGAGGTTGGGTA#ATCCTCCTCCTTTCTCT#.(((((((((((..((((.#)))).))))))))))).	1400	1417	1	-23.1	1	0.131312	0.574	0.0239294	0.131562	-5.9393	15	17	11	3UTR		0	0	#N/A
hsa-miR-6134	NM_012137	DDAH1	TGAGGTGGTAGGATGTAGA#TCCTGACCACCTCAT#(((((((((((((......#))))).)))))))).	3764	3779	1	-21.1	1	0.0914944	0.603	2.44652	1.95831	-5.76291	13	15	8	3UTR		0	1	#N/A
hsa-miR-6165	NM_012137	DDAH1	CAGCAGGAGGTGAGGGGAG#CTCCCCTCACCCCTGCC#..(((((.(((((((((((#)))))))))))))))).	1589	1606	1	-33.8	0	0.234558	0.397	0.877879	1.02126	-7.27064	16	17	16	3UTR		0	0	#N/A
hsa-miR-6715b-5p	NM_012137	DDAH1	ACAGGCACGACTGGTTTGGCA#TGCCAAAACCAATCATGCCTT#..(((((.((.((((((((((#))))))).))).)).))))).	3809	3830	1	-22.2	0	0.0340756	0.544	1.24497	1.37093	-10.0954	17	21	7	3UTR		0	0	#N/A
hsa-miR-6716-5p	NM_012137	DDAH1	TGGGAATGGGGGTAAGGGCC#CCCCCACCCTCCCTCCCC#.((((..((((((..(((..#)))..))))))..)))).	1128	1146	1	-21.3	0	0.0748047	0.456	0.378047	0.435591	-8.83026	13	18	6	3UTR		0	0	#N/A
hsa-miR-6717-5p	NM_012137	DDAH1	AGGCGATGTGGGGATGTAGAGA#CTCTGCCTCTGACTACATCTGCCA#.(((((((((((((.((((((.#)))))).)))..))))))).))).	1556	1580	1	-24.8	1	0.0981218	0.397	1.22257	0.764082	-4.52877	19	24	7	3UTR		0	0	#N/A
hsa-miR-6511b-5p	NM_012137	DDAH1	CTGCAGGCAGAAGTGGGGCTGACA#GTCATCTCCACCTTTCCTGTATTGCCTGTGGC#((((((((((((((((((.((((.#)))).))))))..)))......))))))))).	2371	2403	1	-27.1	1	0.00327512	0.603	0.19384	-0.0383134	-3.93757	22	32	9	3UTR		0	0	#N/A
hsa-miR-6511b-5p	NM_012137	DDAH1	CTGCAGGCAGAAGTGGGGCTGACA#TGCAGGTCCACCCTGTCTGCC#..((((((((..(((((.(((.((#))))).))))).)))))))).	1526	1547	1	-26.1	1	0.00477873	0.441	1.25402	0.716556	-11.1286	18	21	8	3UTR		0	0	#N/A
hsa-miR-6718-5p	NM_012137	DDAH1	TAGTGGTCAGAGGGCTTATGA#CCTCTGACTACA#..(((((((((((........#))))))))))).	1561	1573	1	-20.6	1	0.0973053	0.397	1.13711	0.869619	-6.78234	11	12	11	3UTR		0	0	#N/A
hsa-miR-6721-5p	NM_012137	DDAH1	TGGGCAGGGGCTTATTGTAGGAG#CCTGCAGTTATCCTAGTCCAG#(((((((((....((((((((..#))))))))..)))).))))).	1963	1984	1	-21.9	1	0.111838	0.603	0.454079	0.31507	-12.6408	17	21	8	3UTR		0	0	#N/A
hsa-miR-6722-3p	NM_012137	DDAH1	TGCAGGGGTCGGGTGGGCCAGG#CCTGACTCACCGTATTTCCAGTCTTCTACCCCTGCAG#(((((((((..((((((.((((#)))).))))))................))))))))).	1933	1970	1	-30.4	1	0.0913205	0.544	0.346147	0.37285	-8.00486	19	37	9	3UTR		0	0	#N/A
hsa-miR-6728-5p	NM_012137	DDAH1	TTGGGATGGTAGGACCAGAGGGG#TCCTTCTGGCTACCTTCCTG#..((((.(((((..(((((((((#)))))))))))))).)))).	1508	1528	1	-26.2	0	0.0133341	0.441	0.104693	0.589353	-8.64666	18	20	14	3UTR		0	1	#N/A
hsa-miR-6728-5p	NM_012137	DDAH1	TTGGGATGGTAGGACCAGAGGGG#CCACGTCTTGGTCACTGTCATATTTTGAACCATCTCAT#.((((((((((((((((((.(((#)).).))).)))).))............))))))))).	2728	2766	1	-23.4	1	0.0206786	0.632	0.963415	1.06799	-3.79332	21	38	9	3UTR		0	1	#N/A
hsa-miR-6730-5p	NM_012137	DDAH1	AGAAAGGTGGAGGGGTTGTCAGA#TCTATCACAGCCACCTTGACCTTG#...(((((.((((((((((.(((#)))...)))))).)))).))))).	1466	1490	1	-22.9	0	0.00608033	0.515	1.02529	0.308388	-7.57093	18	24	6	3UTR		0	1	#N/A
hsa-miR-6731-5p	NM_012137	DDAH1	TGGGAGAGCAGGGTATTGTGGA#TCCACCTACCCTGACTCACCG#..((.((((((((((..(((((#))))).))))))).))).)).	1924	1945	1	-24.8	0	0.139398	0.544	0.371861	0.260639	-9.30909	17	21	7	3UTR		0	0	#N/A
hsa-miR-6734-5p	NM_012137	DDAH1	TTGAGGGGAGAATGAGGTGGAGA#CTTCATTCAACACCCCCACCCTCCCTCCCCTCGAG#((((((((((...(((((((...#.))))).)).)))))))))).	1116	1151	1	-28.6	1	0.00121266	0.485	0.873812	0.511074	-11.3983	17	21	10	3UTR		0	0	#N/A
hsa-miR-6735-5p	NM_012137	DDAH1	CAGGGCAGAGGGCACAGGAATCTGA#TTTGGTTCCTGTGAAAGTCCCTGGTCCA#..((((..((((((((((((((.((#)).)))))))))).....)))).)))).	1369	1397	1	-25.2	0	4.25e-05	0.544	0.100442	0.214733	-8.81432	20	28	10	3UTR		0	0	#N/A
hsa-miR-6736-5p	NM_012137	DDAH1	CTGGGTGAGGGCATCTGTGGT#ATCACCTTGATGCTTGAACCCAA#.(((((..(((((((.(((((#)))))...)))))))..))))).	2093	2116	1	-22.9	0	0.0474313	0.544	0.305738	0.238867	-7.8837	17	23	7	3UTR		0	0	#N/A
hsa-miR-6738-5p	NM_012137	DDAH1	CGAGGGGTAGAAGAGCACAGGGG#CCCTGTCTGCCATTGGTCTCCTCTGCCTCTG#..(((((((((.((((((((((.#)))))).........).))).))))))))).	1536	1567	1	-25.5	1	0.00602946	0.412	1.12263	0.644568	-8.3038	19	31	9	3UTR		0	0	#N/A
hsa-miR-6738-5p	NM_012137	DDAH1	CGAGGGGTAGAAGAGCACAGGGG#CCCCCACCCTCCCTCCCCTCGA#(((((((.((..(((....((((#))))....))).))))))))).	1128	1150	1	-24.3	1	0.0150024	0.485	0.654952	0.485913	-12.6558	16	22	9	3UTR		0	0	#N/A
hsa-miR-6743-5p	NM_012137	DDAH1	AAGGGGCAGGGACGGGTGGCCC#CCACCCTCCCTCCCCTC#.(((((.(((((.((((((...#)))))))))))))))).	1131	1148	1	-30.7	0	0.0447178	0.471	0.648295	0.444677	-6.62614	16	17	16	3UTR		0	0	#N/A
hsa-miR-6743-5p	NM_012137	DDAH1	AAGGGGCAGGGACGGGTGGCCC#GCCATTGGTCTCCTCTGCCTCTG#.((((((((((((.((((((..#)))))).))))...)))))))).	1544	1567	1	-29	1	0.00602946	0.412	1.49631	0.773868	-4.65016	18	23	8	3UTR		0	0	#N/A
hsa-miR-6748-5p	NM_012137	DDAH1	TGTGGGTGGGAAGGACTGGATT#TCCAGTCTTCTACCCCTGCAG#((((((.((..(((((((((..#)))))))))...)))))))).	1949	1970	1	-23.9	0	0.0913205	0.544	0.614116	0.248077	-9.54854	17	21	9	3UTR		0	0	#N/A
hsa-miR-6753-3p	NM_012137	DDAH1	TGGTCTGTCTCTGCCCTGGCAC#TGCCAGGGGCAGACAGGCTT#.(((((((((...((((((((.#))))))))..))))))))).	1602	1622	1	-29.9	1	8.28e-06	0.412	1.95605	0.953744	-11.254	17	20	9	3UTR		0	0	#N/A
hsa-miR-6760-5p	NM_012137	DDAH1	CAGGGAGAAGGTGGAAGTGCAGA#TCTGTTTCCACCTACCCTGA#(((((...((((((((..(((((#))))))))))))).))))).	1918	1938	1	-25.9	0	0.207571	0.559	-0.048363	0.291623	-9.69585	18	20	13	3UTR		0	0	#N/A
hsa-miR-6764-5p	NM_012137	DDAH1	TCCCAGGGTCTGGTCAGAGTTG#ATTACTGACCATATATGACCTTGGA#..((((((((((((((((((..#))).))))))).....)))))))).	1861	1886	1	-23.3	1	0.00791226	0.676	0.180528	0.253939	-4.957	18	25	8	3UTR		0	0	#N/A
hsa-miR-6764-5p	NM_012137	DDAH1	TCCCAGGGTCTGGTCAGAGTTG#GCTCTTCTATCACAGCCACCTTGACCTTGGGT#.(((((((((.(((..(.((((#.))))))))..))))))))).	1461	1493	1	-21.8	1	0.00054165	0.485	0.980669	0.281131	-7.5866	17	21	9	3UTR		0	0	#N/A
hsa-miR-6766-5p	NM_012137	DDAH1	CGGGTGGGAGCAGATCTTATTGAG#TCTGTTTCCACCTA#.(((((((((((((..........#))))))))))))).	1918	1932	1	-21.8	1	0.678226	0.632	0.028936	0.287436	-4.76182	13	14	13	3UTR		0	0	#N/A
hsa-miR-6767-5p	NM_012137	DDAH1	TCGCAGACAGGGACACATGGAGA#TCCACCCTGTCTGCC#..((((((((((.....((((..#)))))))))))))).	1532	1547	1	-23.6	1	0.00477873	0.441	1.15338	0.696288	-8.07147	14	15	14	3UTR		0	0	#N/A
hsa-miR-6769a-5p	NM_012137	DDAH1	AGGTGGGTATGGAGGAGCCCT#GCTCTTCTATCACAGCCACCTT#((((((.(((((((((((...#))))))))))...).)))))).	1461	1483	1	-23.7	0	0.39634	0.544	0.37139	0.155326	-5.48126	17	22	10	3UTR		0	0	#N/A
hsa-miR-6772-5p	NM_012137	DDAH1	TGGGTGTAGGCTGGAGCTGAGG#CCTCATTCCAGCCAATGTATGGTTATCCAC#((((((..((((((((.(((((#)))))))))))))..........)))))).	3773	3803	1	-24.1	0	0.000219282	0.529	3.11902	1.96674	-7.7949	19	30	13	3UTR		0	0	#N/A
hsa-miR-6779-5p	NM_012137	DDAH1	CTGGGAGGGGCTGGGTTTGGC#GTTAAATCTGGCCCTTCCTTGG#(.(((((((((((((((((((#))))))))))))))))))).).	2862	2884	1	-29.2	1	0.000655231	0.544	3.47821	1.16981	-5.10125	20	22	19	3UTR		0	0	#N/A
hsa-miR-6781-5p	NM_012137	DDAH1	CGGGCCGGAGGTCAAGGGCGT#CGCTCTTCTATCACAGCCACCTTGACCTTGGGTAAAACCCA#.(((((.((((((((((..((#.))..)))))))))).)).....))).	1460	1501	1	-26	0	1.68e-06	0.5	0.555105	0.162315	-5.33701	17	27	10	3UTR		0	0	#N/A
hsa-miR-6781-3p	NM_012137	DDAH1	TGCCTCTTTTCCACGGCCTCAG#CTGGGGCAGTGTTAACTACACAGAGGCAC#(((((((((..(((.(((((((#))))))).)))..))......))))))).	1657	1686	1	-24.1	1	0.000304657	0.456	0.174945	0.608199	-8.7403	19	29	7	3UTR		0	0	#N/A
hsa-miR-6782-5p	NM_012137	DDAH1	TAGGGGTGGGGGAATTCAGGGGTGT#ACACCCCCACCCTCCCTCCCCTC#.(((((.(((((......(((((((#)))))))....))))).))))).	1125	1148	1	-30.4	0	0.0447178	0.471	0.798729	0.537633	-8.45148	17	23	7	3UTR		0	0	#N/A
hsa-miR-6801-5p	NM_012137	DDAH1	TGGTCAGAGGCAGCAGGAAATGA#TTCCTGCAGGTCCACCCTGTCTGCCATTGGTCTCCTCTGCCTCTGACTAC#(((((((((((((.((((.((.(#.).)).))))))))))))))))).	1522	1572	1	-29.5	1	0.0835892	0.397	0.957252	0.692094	-4.79441	20	24	17	3UTR		0	0	#N/A
hsa-miR-6803-5p	NM_012137	DDAH1	CTGGGGGTGGGGGGCTGGGCGT#CGTATTTCCAGTCTTCTACCCCTGC#..(((((((((((((((((...#.))))))))))))))))).	1943	1968	1	-30.8	1	0.0828834	0.529	0.731899	0.156801	-4.957	17	19	17	3UTR		0	0	#N/A
hsa-miR-6804-5p	NM_012137	DDAH1	TGAGGGTGTCAGCAGGTGACG#GTCTTTCCTTCTGGCTACCTTCC#.(((((((((((.(((.(((.#)))...))).))))).)))))).	1503	1526	1	-22	1	0.0401533	0.471	0.401345	0.714459	-5.08246	17	23	6	3UTR		0	0	#N/A
hsa-miR-6808-5p	NM_012137	DDAH1	CAGGCAGGGAGGTGGGACCATG#CATGGTCAATGAACATGTTCAGGAAGCGATCACCTTGATGCTTGA#((((((..((((((((((((((#)))))))......................)))))))..)))))).	2065	2110	1	-25.2	0	0.0115059	0.529	0.601089	0.195322	-7.7949	20	45	7	3UTR		0	0	#N/A
hsa-miR-6810-5p	NM_012137	DDAH1	ATGGGGACAGGGATCAGCATGGC#TCATGTTTGGTTCCTGTGAAAGTCCCTG#..((((((((((((((((((((.#))))))).)))))))......)))))).	1364	1392	1	-23.9	1	3.24e-06	0.574	0.00736193	0.276937	-4.957	20	28	7	3UTR		0	0	#N/A
hsa-miR-6813-5p	NM_012137	DDAH1	CAGGGGCTGGGGTTTCAGGTTCT#GAGCCAGAGTAAACAGCTCCTC#.((((((((....(((.(((((.#))))).)))....)))))))).	2044	2066	1	-23.3	1	0.000560902	0.574	0.18611	0.457428	-12.4965	16	22	8	3UTR		0	0	#N/A
hsa-miR-6814-5p	NM_012137	DDAH1	TCCCAAGGGTGAGATGCTGCCA#CAGCCACCTTGACCTTGGGT#.(((((((..(((..((((...#))))...)))..))))))).	1473	1493	1	-20.3	1	0.00054165	0.485	-0.375452	0.385269	-7.68451	14	20	7	3UTR		0	0	#N/A
hsa-miR-6820-3p	NM_012137	DDAH1	TGTGACTTCTCCCCTGCCACAG#GGCAGGGGAAACGGTACT#.(((.....(((((((((....#))))))))).....))).	2308	2326	1	-22.1	0	7.62e-05	0.515	0.390808	-0.0575735	-14.727	12	18	9	3UTR		0	1	#N/A
hsa-miR-6824-5p	NM_012137	DDAH1	GTAGGGGAGGTTGGGCCAGGGA#TCCCTGGTCCAGGGATCCTCCTCCTT#..((((((((((((((((((((#))))))))))))....))))).))).	1386	1412	1	-33.8	1	0.000154127	0.559	0.0820793	0.185379	-4.957	20	26	12	3UTR		0	0	#N/A
hsa-miR-6829-5p	NM_012137	DDAH1	TGGGCTGCTGAGAAGGGGCA#GTCCCCCCCGGTAGCCG#..((((((((.(..(((((.#)))))..))))))))).	980	997	1	-24	1	2.88e-05	0.368	-0.0249951	0.179088	-9.92775	14	17	9	3UTR		0	0	#N/A
hsa-miR-6830-5p	NM_012137	DDAH1	CCAAGGAAGGAGGCTGGACATC#TGTCCTTTTGGGTTAAATCTGGCCCTTCCTTGGC#(((((((((..(((((((....#.)))))))))))))))).	2851	2885	1	-23.7	1	0.000740855	0.544	3.82775	1.67205	-8.00486	16	18	16	3UTR		0	1	#N/A
hsa-miR-6831-5p	NM_012137	DDAH1	TAGGTAGAGTGTGAGGAGGAGGTC#GCCTCTTCTACATTGCATTCTGCTCTGC#(((((((((((((((((((((((.#)))))))))...))))))))))).))).	3169	3197	1	-27	1	0.00167217	0.515	4.60208	5.12354	-3.93757	23	28	11	3UTR		0	0	#N/A
hsa-miR-6831-5p	NM_012137	DDAH1	TAGGTAGAGTGTGAGGAGGAGGTC#GGCCATCTCCTCATCTCTAA#....(((((.(((((((((.((((#)))).)))))))))))))).	3610	3630	1	-25.8	0	0.00602196	0.632	3.80445	3.42957	-10.7891	18	20	14	3UTR		0	0	#N/A
hsa-miR-6833-5p	NM_012137	DDAH1	GTGTGGAAGATGGGAGGAGAAA#TTTCTCCTCCTTCTCTTCCT#....((((((.(((((((((((#)))))))))))..)))))).	2644	2664	1	-26.6	0	0.583669	0.691	0.518025	0.786951	-12.3713	17	20	11	3UTR		0	0	#N/A
hsa-miR-6834-5p	NM_012137	DDAH1	GTGAGGGACTGGGATTTGTGG#TCACACTTCCTAGTCATCTCCACC#((((((((((((((..(((((#)))))..)))))))).)))).)).	2359	2383	1	-22.9	1	0.15026	0.544	-0.161412	-0.016541	-4.90607	19	24	8	3UTR		0	0	#N/A
hsa-miR-6838-5p	NM_012137	DDAH1	AAGCAGCAGTGGCAAGACTCCT#TGCCACTGTGCTA#.((((.((((((((........#)))))))))))).	1064	1077	1	-20	0	0.0207068	0.647	0.191669	0.494999	-6.66278	12	13	12	3UTR		0	0	#N/A
hsa-miR-6846-5p	NM_012137	DDAH1	TGGGGGCTGGATGGGGTAGAGT#TTCTACCCCTGCAGTTATCCTAGTCCA#...((((((((((((((((((.#))))))))).......)))).))))).	1956	1983	1	-25.3	0	0.124776	0.588	0.237643	0.243891	-6.51454	18	27	9	3UTR		0	0	#N/A
hsa-miR-6851-5p	NM_012137	DDAH1	AGGAGGTGGTACTAGGGGCCAGC#CTGTGAAAGTCCCTGGTCCAGGGATCCTCCTC#(((((((((.(((((((((....#.)))))))))))).....)))))).	1377	1409	1	-27.2	1	8.36e-05	0.559	0.154393	0.221024	-5.18008	18	25	12	3UTR		0	0	#N/A
hsa-miR-6857-5p	NM_012137	DDAH1	TTGGGGATTGGGTCAGGCCAGT#GCTTGAACCCAACCCCAGA#((((((.(((((((((((....#)))))).))))))))))).	2104	2123	1	-26.6	0	0.0263413	0.529	0.26985	0.264826	-5.48126	17	19	11	3UTR		0	0	#N/A
hsa-miR-6858-5p	NM_012137	DDAH1	GTGAGGAGGGGCTGGCAGGGAC#CCCTGTCTGCCATTGGTCTCCTCT#..((((((((((.(((((((..#))))))).))).....))))))).	1536	1560	1	-28.6	1	0.00153879	0.426	1.17574	0.659245	-6.24613	17	24	7	3UTR		0	0	#N/A
hsa-miR-6859-3p	NM_012137	DDAH1	TGACCCCCATGTCGCCTCTGTAG#ACAGAGGCACATCCTGACAGGGTTT#.(((((...((((((((((((..#)))))))).......))))))))).	1676	1701	1	-22.2	0	0.000188605	0.5	0.402953	0.623171	-8.70704	17	25	9	3UTR		0	0	#N/A
hsa-miR-6864-3p	NM_012137	DDAH1	GTGAGACTTCTCTCCCTTCAG#AAGGGAGAAAAATAGTCTG#...(((((..((((((((...#)))))))).....))))).	3628	3647	1	-16.8	0	0.0181114	0.618	4.14483	3.64457	-8.81344	13	19	8	3UTR		0	0	#N/A
hsa-miR-6865-5p	NM_012137	DDAH1	TAGGTGGCAGAGGAGGGACTTCA#TGCCATTGGTCTCCTCTGCCTCTGACTACATCTGCCACCA#..((((((((((((((((((...#.)))).))))).............))))))))).	1543	1583	1	-28.2	1	0.158152	0.368	1.27849	0.653654	-4.957	18	34	9	3UTR		0	1	#N/A
hsa-miR-6866-5p	NM_012137	DDAH1	TTAGAGGCTGGAATAGAGATTCT#GGGATCCAATTTAAACTTCTTTCTTCTCTAGCCTTTAAA#((((((((((((..(((((....#.)))))..)))))))))))).	2166	2205	1	-21.6	1	0.213499	0.632	0.0912051	0.391274	-6.08354	17	21	12	3UTR		0	0	#N/A
hsa-miR-6870-5p	NM_012137	DDAH1	TGGGGGAGATGGGGGTTGA#TTAACCACTATCTTTCCCT#.(((((((((((.((((((#)))))).))))))))))).	2585	2604	1	-23.4	1	0.606822	0.735	-0.328511	0.574665	-5.08246	17	19	11	3UTR		0	0	#N/A
hsa-miR-6871-5p	NM_012137	DDAH1	CATGGGAGTTCGGGGTGGTTGC#GCGATCACCTTGATGCTTGAACCCAA#..((((((((((((((((((((#))))))))))))).)))....)))).	2090	2116	1	-25.2	1	0.0474313	0.544	0.52241	0.14424	-4.957	20	26	13	3UTR		0	0	#N/A
hsa-miR-6873-5p	NM_012137	DDAH1	CAGAGGGAATACAGAGGGCAAT#TTGTCTGGAGAAATCACTTAGACTCTGTGTGCCTCTT#.(((((..((((((((......#.)))))))).))))).	3139	3176	1	-18.9	0	0.0228342	0.588	3.48378	4.69902	-7.65065	13	16	8	3UTR		0	0	#N/A
hsa-miR-6875-5p	NM_012137	DDAH1	TGAGGGACCCAGGACAGGAGA#CTTCTGGCTACCTTCCTGCAGGTCCACCCTGTCTGCCATTGGTCTCCTCT#.((((((((..(((((((.((#.))...)))))))......)))).)))).	1510	1560	1	-21.9	1	0.00153879	0.426	0.707315	0.699782	-7.86061	17	29	7	3UTR		0	0	#N/A
hsa-miR-6879-5p	NM_012137	DDAH1	CAGGGCAGGGAAGGTGGGAGAG#TTTCCACCTACCCTGACTCACCGTATTTCCAGTCTTCTACCCCTGC#((((((((((.(((((((((..#))))))))).))))).........................))))).	1922	1968	1	-27.5	1	0.0828834	0.529	0.661755	0.198671	-6.76235	19	46	9	3UTR		0	0	#N/A
hsa-miR-6892-5p	NM_012137	DDAH1	GTAAGGGACCGGAGAGTAGGA#CCTGCTAGGCTGGCTTCTTTGGACTCCCTA#...(((((((((((((((((.#)))))..........)))))))..))))).	3204	3234	1	-19.8	0	0.0539048	0.603	5.8061	4.63586	-6.51454	17	30	7	3UTR		0	0	#N/A
hsa-miR-6895-5p	NM_012137	DDAH1	CAGGGCCAGGCACAGAGTAAG#CTGTGAAAGTCCCTGGTCCA#..(((((((((((((......#)))))......)))))))).	1377	1397	1	-20.7	1	4.25e-05	0.544	-0.0437559	0.179089	-5.19005	13	20	8	3UTR		0	0	#N/A
hsa-miR-7106-5p	NM_012137	DDAH1	TGGGAGGAGGGGATCTTGGG#CCCTGGTCCAGGGATCCTCCTCCTTTCT#.(((((((((((((((((((#.)))))).)))).))))))))).	1387	1415	1	-27.8	1	0.0170676	0.559	0.0505547	0.195164	-3.79332	19	23	9	3UTR		0	0	#N/A
hsa-miR-7109-5p	NM_012137	DDAH1	CTGGGGGGAGGAGACCCTGCT#CAGGGATCCTCCTCCTT#..((((((((((..(((((..#))))).)))))))))).	1395	1412	1	-27.7	1	0.000154127	0.559	0.381775	0.15882	-7.10297	15	17	10	3UTR		0	0	#N/A
hsa-miR-7109-5p	NM_012137	DDAH1	CTGGGGGGAGGAGACCCTGCT#GCAGAGTCCCCCCCGGT#((((((((....(((.((((.#)))).))))))))))).	975	992	1	-26	1	0.00117442	0.368	0.198658	0.208443	-12.6411	15	17	11	3UTR		0	0	#N/A
hsa-miR-7151-3p	NM_012137	DDAH1	CTACAGGCTGGAATGGGCTCA#TGACCACCTCATTCCAGCCAATGTAT#.((((((((((((((((....#.))))))))))))..)))).	3767	3793	1	-23.5	1	0.0230521	0.588	3.04252	1.70818	-3.79332	16	20	12	3UTR		0	0	#N/A
hsa-miR-7155-5p	NM_012137	DDAH1	TCTGGGGTCTTGGGCCATC#CCCAACCCCAGAC#((((((((..((((.....#)))))))))))).	2111	2124	1	-19.9	1	0.0547771	0.544	0.244728	0.411371	-7.20497	12	13	12	3UTR		0	0	#N/A
hsa-miR-7157-5p	NM_012137	DDAH1	TCAGCATTCATTGGCACCAGAGA#CTCTGTGTGCCAAAACCAATCATGCC#...((((...((((((((((((.#))))).)))))))........)))).	3802	3828	1	-19.8	0	0.0281705	0.544	0.934449	1.58874	-11.1271	16	26	7	3UTR		0	0	#N/A
hsa-miR-4433b-3p	NM_012137	DDAH1	CAGGAGTGGGGGGTGGGACGT#TAGTTACTTTTGCCTTTCGCTCTTC#.(((((((((((((((((.((#.))))))))))))))))))).	1443	1468	1	-19.7	1	0.235833	0.603	0.260739	0.283227	-3.79332	19	21	19	3UTR		0	0	#N/A
hsa-miR-4433b-3p	NM_012137	DDAH1	CAGGAGTGGGGGGTGGGACGT#GTTGAATTGCTTCATTCAACACCCCCACCCTCCCTCCC#..((((.((((((((((....#.)))))))))))))).	1107	1145	1	-30.1	0	0.0898993	0.471	0.32027	0.479623	-6.50069	14	16	14	3UTR		0	0	#N/A
hsa-miR-7844-5p	NM_012137	DDAH1	AAAACTAGGACTGTGTGGTGTA#GCACATTATCACACTTCCTAGTC#...(((((((..((((((((..#.)))))))).))))))).	2351	2374	1	-19.9	0	0.224932	0.529	0.336843	-0.0374761	-12.6861	15	18	8	3UTR		0	0	#N/A
hsa-miR-7844-5p	NM_012137	DDAH1	AAAACTAGGACTGTGTGGTGTA#GCACCACACCTAGG#....(((((....((((((((.#))))))))))))).	1730	1744	1	-18.9	0	0.000976272	0.544	1.24124	0.943959	-18.2498	13	14	13	3UTR		0	0	#N/A
hsa-miR-7845-5p	NM_012137	DDAH1	AAGGGACAGGGAGGGTCGTGG#CCCCACCCTCCCTCCCCTC#.((((..(((((((((.(.((#))).))))))))).)))).	1129	1148	1	-25.4	0	0.0447178	0.471	0.353196	0.490106	-7.23797	16	19	9	3UTR		0	0	#N/A
hsa-miR-7847-3p	NM_012137	DDAH1	CGTGGAGGACGAGGAGGAGGC#CCTCCTCCTTTCTCTTTTACT#.((((((((.((((((((((.#))))))))))..)))))))).	1402	1423	1	-26.4	1	0.237901	0.588	0.197261	0.163013	-5.03583	18	21	10	3UTR		0	0	#N/A
hsa-miR-8052	NM_012137	DDAH1	CGGGACTGTAGAGGGCATGAGC#TCATGCCTTTCACGGCCCT#.(((.((((.((((((((((..#)))))))))).))))))).	3821	3840	1	-26	0	0.00201226	0.559	3.01503	1.04633	-9.15487	17	19	10	3UTR		0	0	#N/A
hsa-miR-8056	NM_012137	DDAH1	CGTGGATTGTCTGGATGCAT#GTGCATCCTGTGAATAAACCACGT#(((((.(((((.((((((((#))))))))...)).))).))))).	2710	2734	1	-20.2	0	0.00379204	0.618	0.942776	1.0358	-9.18534	18	24	8	3UTR		0	0	#N/A
hsa-miR-8074	NM_012137	DDAH1	CTATGGCGAGACTGGCATGTACTC#GAGTTGCATGTCAGTCTTTGTA#.....(((((((((((((((((((#)))).))))))))))))).)).	3669	3691	1	-24.5	0	0.000745636	0.691	3.1585	2.91808	-13.6656	19	22	13	3UTR		0	0	#N/A
hsa-miR-8085	NM_012137	DDAH1	TGGGAGAGAGGACTGTGAGGC#GTCCAGGGATCCTCCTCCTT#.(((((.(((((((.((.(((#))))).)).)))))))))).	1392	1412	1	-22.3	0	0.000154127	0.559	0.478226	0.128766	-6.07246	17	20	10	3UTR		0	0	#N/A
hsa-miR-8086	NM_012137	DDAH1	TGCTAGTCTGGACTGATATGGT#CCAATCTGCCAGTTTAGGCTTACCAGCAT#(((((((((((((((.(((((.#)))...)).)))))))))))....)))).	2946	2975	1	-18	1	0.0106905	0.676	1.93131	2.87466	-4.17062	20	29	11	3UTR		0	0	#N/A
hsa-miR-8089	NM_012137	DDAH1	CCTGGGGACAGGGGATTGGGGCAG#CTGCCTCTGACTACATCTGCCACCAACAACCCTCCCCTCACCCCTGCCAGGG#(((((((..(((((((((((((((#.))))).))))......))))))..))))....))).	1558	1610	1	-32.1	1	7.63e-06	0.382	1.31248	0.683707	-7.3076	22	37	6	3UTR		0	0	#N/A
hsa-miR-9500	NM_012137	DDAH1	AAGGGAAGATGGTGACCAC#TGGTCACTGTCA#.......(((((((((((.#))))))))))).	2736	2748	1	-17.3	0	0.0118128	0.603	0.87898	1.17669	-17.1102	11	12	11	3UTR		0	0	#N/A
hsa-miR-9985	NM_012137	DDAH1	TTCACAGTGGCTAAGCTAT#CTGTGCCACTGTGC#..(((((((((..((....#))..))))))))).	1061	1075	1	-18.3	1	0.0213906	0.632	0.583063	0.499192	-9.82598	11	14	9	3UTR		0	1	#N/A
hsa-miR-9986	NM_012137	DDAH1	TGTGAGGTTGTCATGCCTGC#GGGCAGACAGGCTTCTCAG#((.(((((((((.(((((..#)))))))))).)))).)).	1608	1627	1	-18.9	0	0.000494832	0.397	1.42176	0.953058	-6.78424	16	19	10	3UTR		0	0	#N/A
hsa-miR-10226	NM_012137	DDAH1	CCATGTGTCTGGGCTGGGAAAC#CCCAACCCCAGACAGTGGA#((((.((((((((.((((....#))))..)))))))))))).	2111	2130	1	-24.9	0	0.00674206	0.574	0.244728	0.450729	-8.91345	16	19	12	3UTR		0	0	#N/A
hsa-miR-10393-3p	NM_012137	DDAH1	TGGTCAGATTTGAACTCTTCAA#GAAAAAATGTTCTCAAGGTTGTCCTTTTGGGTTAAATCTGGCCC#.(((((((((((.((((.....#.))))))))))))))).	2832	2876	1	-19	1	8.76e-06	0.574	0.979052	2.11099	-5.08246	15	17	15	3UTR		0	0	#N/A
hsa-miR-10397-3p	NM_012137	DDAH1	CATAGATCTCGTCGCTTACTGGGA#CCCGGTAGCCGGCAAGACCGCACAGGCAAGGCCGATGACTCTGTGC#(((((((((.((((.((((((((.#)))))))).)))).)))......................)))))).	986	1032	1	-22.3	1	0.00270664	0.441	0.281852	0.37199	-5.91553	21	46	8	3UTR		0	0	#N/A
hsa-miR-11181-3p	NM_012137	DDAH1	AGGAGGAGGAGGTCAGGC#CCTGGTCCAGGGATCCTCCTCCTT#(((((((((((((((((.#))))).)).....)))))))))).	1388	1412	1	-25.8	1	0.000154127	0.559	0.0895668	0.195164	-3.93757	17	24	10	3UTR		0	1	#N/A
hsa-miR-11181-3p	NM_012137	DDAH1	AGGAGGAGGAGGTCAGGC#CCTGACCACCTCATTCCA#.((((((((.(((((((.#))))))).)))).)))).	3765	3783	1	-24.7	1	0.108473	0.588	2.64281	2.16347	-5.03583	15	18	7	3UTR		0	1	#N/A
hsa-miR-11399	NM_012137	DDAH1	TTCAGGTCTGGGGCTGAAACCT#GGGTTTGCCCCAGAGATCTAAATTCCAGAAG#(((.((((((((((..((((((#))))))))))))))..........)).))).	1695	1726	1	-22	0	0.033544	0.485	0.514372	0.678503	-7.9381	19	31	14	3UTR		0	0	#N/A
hsa-miR-12114	NM_012137	DDAH1	CAGGTGGAGGTGTGAGGTC#CCTAGTCATCTCCACCTT#.(((((((((((..(((..#)))...))))))))))).	2367	2385	1	-22	1	0.14576	0.559	0.00644909	0.00858112	-5.9393	14	18	11	3UTR		0	1	#N/A
hsa-miR-12124	NM_012137	DDAH1	GAGGAAATGCAGATGCTGGA#TCCAGCAAAGTCATTTCTTTC#(((((((((....(((((((#)))))))....))))))))).	1979	2000	1	-18.8	1	0.0482204	0.632	0.070734	0.339355	-12.6408	16	21	9	3UTR		0	0	#N/A
hsa-miR-12127	NM_012137	DDAH1	TAGAGGTTCTAATGGTCCAGGGTTA#CCCTGGTCCAGGGATCCTCC#..((((.(((..(((.((((((...#)))))).))).))).)))).	1387	1407	1	-26.5	0	3.82e-05	0.544	-0.339508	0.17839	-12.9053	16	20	6	3UTR		0	0	#N/A
hsa-miR-12128	NM_012137	DDAH1	TTCAGGGATGGCGCATGAAGAGGAGA#CTCTTCTATCACAGCCACCTTGAC#.((((((.((((...((((((((((.#))))))).)))..)))))))))).	1462	1486	1	-26	1	0.0524542	0.544	0.11034	0.130165	-8.98838	20	24	10	3UTR		0	0	#N/A
hsa-let-7f-1-3p	NM_001330655	DDAH1	CTATACAATCTATTGCCTTCCC#GGAAGGTAAATCCAGTATCAGAAGGTTGC#.....((((((.(((((((((.#))))))))).............)))))).	1451	1480	1	-14.9	0	0.0260877	0.618	0	0	-17.0124	15	29	9	3UTR		0	0	#N/A
hsa-miR-17-3p	NM_001330655	DDAH1	ACTGCAGTGAAGGCACTTGTAG#CAAGGTCTTTCCTTCTGGCTACCTTCCTGCAGG#.((((((.(((((.........#.))))))))))).	1208	1241	1	-18.6	1	0.000266294	0.456	0	0	-7.9323	11	13	11	3UTR		0	0	#N/A
hsa-miR-19b-3p	NM_001330655	DDAH1	TGTGCAAATCCATGCAAAACTGA#GCTGTGGATTTGCT#...((((((((((((........#)).)))))))))).	871	885	1	-17.4	0	0.00548417	0.544	0	0	-6.74759	12	14	10	3UTR		0	0	#N/A
hsa-miR-21-5p	NM_001330655	DDAH1	TAGCTTATCAGACTGATGTTGA#GCCAGTATATTCTGAAGAATGTCTTCTTGATCAGTCAGATAAGCTT#.((((((((.(((((((...((#.))...))))))).)))))))).	1000	1046	1	-21.6	1	0.0278875	0.735	0	0	-5.03583	17	23	8	3UTR	MIRT030838	0	1	#N/A
hsa-miR-23a-5p	NM_001330655	DDAH1	GGGGTTCCTGGGGATGGGATTT#AAGTCCCTGGTCCAGGGATCCTC#((((((((((((...(((((((#)))))))...)))))))))))).	1092	1115	1	-29.2	1	2.81e-05	0.544	0	0	-6.81899	19	23	12	3UTR		0	0	#N/A
hsa-miR-23a-5p	NM_001330655	DDAH1	GGGGTTCCTGGGGATGGGATTT#GAGTCCCCCCCGGTAGCCG#..((((.((((((..(((((((#))))))))))))).)))).	687	706	1	-25.1	0	2.88e-05	0.368	0	0	-8.09298	17	19	13	3UTR		0	0	#N/A
hsa-miR-27a-3p	NM_001330655	DDAH1	TTCACAGTGGCTAAGTTCCGC#GACAATCTACTGTGCCACTGTGC#..(((((((((..(((.....#.)))..))))))))).	761	784	1	-20.1	1	0.0213906	0.632	0	0	-9.59293	12	16	9	3UTR		0	1	hsa-miR-27a-3p
hsa-miR-29a-3p	NM_001330655	DDAH1	TAGCACCATCTGAAATCGGTTA#AACTCAGACATGATTTCAACATGGTGTTAG#(((((((((.(((((((((((.#.))).))))))))..))))))))).	3426	3456	1	-21.2	1	0.000179749	0.632	0	0	-5.18008	20	25	9	3UTR		0	0	#N/A
hsa-miR-93-3p	NM_001330655	DDAH1	ACTGCTGAGCTAGCACTTCCCG#AGGCTTCTCAGCAGA#.((((((((..(((.((.....#))))).)))))))).	1325	1340	1	-17.8	1	0.00140098	0.412	0	0	-8.59606	13	15	8	3UTR		0	0	#N/A
hsa-miR-29b-3p	NM_001330655	DDAH1	TAGCACCATTTGAAATCAGTGTT#ACACTTTAACTTTCTCCAGAACTCAGACATGATTTCAACATGGTGTTAG#((((((((((((((((((.((((#.))))))))))))).))))))))).	3407	3456	1	-24	1	0.000179749	0.632	0	0	-3.93757	22	25	13	3UTR		0	0	#N/A
hsa-miR-198	NM_001330655	DDAH1	GGTCCAGAGGGGAGATAGGTTC#GAATTGCTTCATTCAACACCCCCACCCTCCCTCCCCTCGAGGTGGTACCT#((((((((((((((..(((...#.)))..))))))))....))).))).	819	869	1	-26.3	1	0.00046452	0.485	0	0	-4.90607	17	26	8	3UTR		0	0	#N/A
hsa-miR-208a-5p	NM_001330655	DDAH1	GAGCTTTTGGCCCGGGTTATAC#ACCCCTGCCAGGGGCA#..(((((((((..((((.....#))))..))))))))).	1306	1322	1	-20.2	1	3.81e-07	0.382	0	0	-9.59293	13	16	9	3UTR		0	0	#N/A
hsa-miR-30c-2-3p	NM_001330655	DDAH1	CTGGGAGAAGGCTGTTTACTCT#AGAGTAAACAGCTCCTCATGGT#((..(((..(((((((((((((#))))))))))))).)))..)).	1758	1780	1	-22.4	0	0.00375714	0.559	0	0	-11.8972	18	22	13	3UTR		0	0	#N/A
hsa-miR-30c-2-3p	NM_001330655	DDAH1	CTGGGAGAAGGCTGTTTACTCT#GTATTTCCAGTCTTCTACCCC#..((((((((((((..(((...#)))....))))))))).))).	1653	1674	1	-19	1	0.17457	0.515	0	0	-5.9255	15	21	9	3UTR		0	0	#N/A
hsa-miR-7-5p	NM_001330655	DDAH1	TGGAAGACTAGTGATTTTGTTGTT#CAGCAAAGTCATTTCTTTCAA#(((((((..(((((((((((((..#)))))))))))))))))))).	1690	1711	1	-20.9	1	0.0894442	0.647	0	0	-7.3076	20	21	20	3UTR		0	0	#N/A
hsa-miR-183-3p	NM_001330655	DDAH1	GTGAATTACCGAAGGGCCATAA#GGCCCTTTAGTTCAG#.((((((...((((((((....#)))))))))))))).	3543	3558	1	-18.7	1	0.000252666	0.574	0	0	-8.40586	14	15	14	3UTR		0	1	#N/A
hsa-miR-204-3p	NM_001330655	DDAH1	GCTGGGAAGGCAAAGGGACGT#TGTCCTTTTGGGTTAAATCTGGCCCTTCCTTGGCA#((((((((((((((((((((.#)))))))))).............))))))).))).	2560	2595	1	-23.9	1	0.000842753	0.544	0	0	-3.93757	20	35	10	3UTR		0	0	#N/A
hsa-miR-210-3p	NM_001330655	DDAH1	CTGTGCGTGTGACAGCGGCTGA#AGCTGCTGTCTGGGGCAGTGTTAACTACACAGAGGCACAT#.(((((((((((((((((((..#))))))))))................))))....))))).	1357	1397	1	-24.4	1	0.000161191	0.471	0	0	-3.79332	19	40	10	3UTR	MIRT003179	0	0	#N/A
hsa-miR-211-3p	NM_001330655	DDAH1	GCAGGGACAGCAAAGGGGTGC#CACTCCTGTTGTTTTCCTTGACA#(((((((.((((((((((((.#))))))).))))).)))))).).	742	765	1	-22.7	1	0.00121685	0.515	0	0	-6.25121	19	23	7	3UTR		0	0	#N/A
hsa-miR-211-3p	NM_001330655	DDAH1	GCAGGGACAGCAAAGGGGTGC#GTGCCTCTTCTACATTGCATTCTGCTCTGCTATGTTACCTGCT#(((((((((((((((((((((#)))))))))..................))))..))).))))).	2876	2919	1	-21.6	1	0.00116101	0.544	0	0	-3.93757	21	43	9	3UTR		0	0	#N/A
hsa-miR-212-5p	NM_001330655	DDAH1	ACCTTGGCTCTAGACTGCTTACT#GGTAGTCTAATATGAGCCAGAGTA#((.((((((((((((((((....#)))))))))....))))))).)).	1740	1764	1	-22.2	0	8.47e-05	0.632	0	0	-5.49511	18	24	9	3UTR		0	0	#N/A
hsa-let-7g-3p	NM_001330655	DDAH1	CTGTACAGGCCACTGCCTTGC#GCACAGGCAAGGCCGATGACTCTGTGCC#..(((((((.(((.(((((((#.))))))).).)).).)))))).	714	742	1	-20.8	1	0.00766923	0.441	0	0	-7.05635	17	23	7	3UTR		0	0	#N/A
hsa-miR-27b-3p	NM_001330655	DDAH1	TTCACAGTGGCTAAGTTCTGC#CAATCTACTGTGCCACTGTGC#..(((((((((..(((.....#.)))..))))))))).	763	784	1	-20.1	1	0.0213906	0.632	0	0	-9.59293	12	16	9	3UTR		0	1	#N/A
hsa-miR-30b-3p	NM_001330655	DDAH1	CTGGGAGGTGGATGTTTACTTC#TATCACACTTCCTAGT#((((((((((((((........#)))).)))))))))).	2066	2082	1	-18.5	1	0.199102	0.544	0	0	-4.90607	14	16	10	3UTR		0	0	#N/A
hsa-miR-122-5p	NM_001330655	DDAH1	TGGAGTGTGACAATGGTGTTTG#CAGGCACATTATCACACTTCC#.(((((((((.(((.(((((((#)))))))))).))))))))).	2057	2078	1	-21	1	0.179004	0.574	0	0	-7.35355	19	21	10	3UTR		0	0	#N/A
hsa-miR-124-5p	NM_001330655	DDAH1	CGTGTTCACAGCGGACCTTGAT#TCATCTGTTGTGATATACACC#.((((((((((((((...(((.#)))))))))))))...)))).	3057	3078	1	-17.5	1	0.000710216	0.662	0	0	-4.02637	17	21	13	3UTR		0	0	#N/A
hsa-miR-128-3p	NM_001330655	DDAH1	TCACAGTGAACCGGTCTCTTT#TTGGTTCCTGTGAA#((((((.(((((((.......#))))))))))))).	1079	1093	1	-17.4	0	0.0033121	0.603	0	0	-6.44976	13	14	13	3UTR	MIRT538157	1	0	#N/A
hsa-miR-130a-3p	NM_001330655	DDAH1	CAGTGCAATGTTAAAAGGGCAT#GTGCCTCTTCTACATTGCATTC#.((((((((((..((.((((((#)))))).))..)))))))))).	2876	2898	1	-21.2	1	0.0210945	0.529	0	0	-8.66231	18	22	10	3UTR		0	0	#N/A
hsa-miR-137-5p	NM_001330655	DDAH1	ACGGGTATTCTTGGGTGGATAAT#GTTATCCACTCTGTGTGCCA#...(((((.(..(((((((((((#))))))))))).).))))).	3503	3523	1	-21.1	0	0.0132596	0.544	0	0	-13.7425	17	20	11	3UTR		0	0	#N/A
hsa-miR-140-5p	NM_001330655	DDAH1	CAGTGGTTTTACCCTATGGTAG#CTATCACAGCCACCTTGACCTTGGGTAAAACCCA#..(.((((((((((...(((..#.)))..))))))))))).	1176	1210	1	-19.3	0	1.68e-06	0.5	0	0	-8.95752	14	18	11	3UTR		0	1	#N/A
hsa-miR-141-3p	NM_001330655	DDAH1	TAACACTGTCTGGTAAAGATGG#CCAACCCCAGACAGTGG#...((((((((((.........#.)))))))))).	1821	1838	1	-19.1	0	0.00662431	0.559	0	0	-8.33988	10	12	10	3UTR		0	0	hsa-miR-141-3p
hsa-miR-143-5p	NM_001330655	DDAH1	GGTGCAGTGCTGCATCTCTGGT#ACCAGAGAGAGAACGAATGTTAGCCACATGCCCA#((.(((((((((((((((((((#)))))))).........))).))).)).))))).	2497	2531	1	-22.3	0	0.0147071	0.632	0	0	-5.49511	21	34	8	3UTR		0	0	#N/A
hsa-miR-145-3p	NM_001330655	DDAH1	GGATTCCTGGAAATACTGTTCT#TCCAGGGATCCT#(((((((((((...........#))))))))))).	1102	1114	1	-20.2	1	1.8e-05	0.544	0	0	-10.3988	11	12	11	3UTR		0	0	#N/A
hsa-miR-127-5p	NM_001330655	DDAH1	CTGAAGCTCAGAGGGCTCTGAT#TCACGGCCCTTTAGTTCAGA#(((.((((.((((((((.(((.#))).))))))))))))))).	3539	3559	1	-21.3	0	0.000196868	0.574	0	0	-8.02599	18	20	15	3UTR		0	0	#N/A
hsa-miR-149-5p	NM_001330655	DDAH1	TCTGGCTCCGTGTCTTCACTCCC#GGATTTGCTAAATGAATTAAGCAACCTAGAAGATACAGAGCTAA#..((((((.((((((((......#.)))))))).)))))).	876	920	1	-20.8	1	0.145196	0.691	0	0	-6.01339	14	17	8	3UTR		0	1	#N/A
hsa-miR-184	NM_001330655	DDAH1	TGGACGGAGAACTGATAAGGGT#ACCCTGACTCACCGTATTTCCAGTCTTCTACCCCTGCAGTTATCCTAGTCCAG#((((((((.(((((.((.((((#.)))).))))))).)))..))))).	1640	1693	1	-21.5	1	0.111838	0.603	0	0	-5.72941	19	25	7	3UTR		0	0	#N/A
hsa-miR-193a-5p	NM_001330655	DDAH1	TGGGTCTTTGCGGGCGAGATGA#TTTGCCCCAGAGATCTAA#((((((((((.(((((((....#))))))))))))))))).	1407	1425	1	-23.8	1	0.000122245	0.456	0	0	-6.76235	17	18	17	3UTR		0	0	#N/A
hsa-miR-29c-5p	NM_001330655	DDAH1	TGACCGATTTCTCCTGGTGTTC#GAATCAGCCTATTAACAGGCAGGGGAAACGGTA#..((((.(((((((((.((((.#.))))..))))))))))))).	2000	2033	1	-21.4	0	1.26e-05	0.515	0	0	-6.50069	17	21	13	3UTR		0	0	#N/A
hsa-miR-200a-3p	NM_001330655	DDAH1	TAACACTGTCTGGTAACGATGT#ACCCAACCCCAGACAGTGG#...((((((((((.........#.)))))))))).	1819	1838	1	-19.1	0	0.00662431	0.559	0	0	-8.33988	10	12	10	3UTR		0	0	#N/A
hsa-miR-101-2-5p	NM_001330655	DDAH1	TCGGTTATCATGGTACCGATGC#GCAGGAATCAGCCTATTAACAGGCAGGGGAAACGGTACTTTCCAATGAATGGTAACTGAT#((((((((((((((((((....#.))))))).........))))))))))).	1996	2056	1	-21.2	1	0.0057227	0.544	0	0	-3.93757	18	29	11	3UTR		0	0	#N/A
hsa-miR-34c-5p	NM_001330655	DDAH1	AGGCAGTGTAGTTAGCTGATTGC#TCTGCCTCTGACTACATCTGCCA#.((((((((((((((........#.))))))))).))))).	1266	1289	1	-21.5	1	0.0981218	0.397	0	0	-4.02637	14	17	9	3UTR		0	0	#N/A
hsa-miR-296-3p	NM_001330655	DDAH1	GAGGGTTGGGTGGAGGCTCTCC#GTTTCCACCTACCCTG#.((((.(((((((((((.....#))))))))))))))).	1630	1646	1	-24.9	0	0.222588	0.574	0	0	-5.69428	15	16	15	3UTR		0	0	#N/A
hsa-miR-296-3p	NM_001330655	DDAH1	GAGGGTTGGGTGGAGGCTCTCC#CCCCCACCCTCCCTCC#(((((..((((((.((......#)).)))))).))))).	837	853	1	-24	0	0.105127	0.485	0	0	-8.23906	13	16	6	3UTR		0	0	#N/A
hsa-miR-130b-3p	NM_001330655	DDAH1	CAGTGCAATGATGAAAGGGCAT#GTGCCTCTTCTACATTGCATTC#.(((((((((..(((.((((((#)))))).)))..))))))))).	2876	2898	1	-21.5	1	0.0210945	0.529	0	0	-10.198	18	22	9	3UTR		0	0	#N/A
hsa-miR-361-3p	NM_001330655	DDAH1	TCCCCCAGGTGTGATTCTGATTT#AAATCAGAGCTGCTGTCTGGGGC#..(((((((.(((.(((((((((#))))))))).)))..))))))).	1350	1373	1	-22.3	1	2.83e-05	0.5	0	0	-7.05635	19	23	9	3UTR		0	0	hsa-miR-361-3p
hsa-miR-363-5p	NM_001330655	DDAH1	CGGGTGGATCACGATGCAATTT#GGTCCACCCT#.(((((((((............#))))))))).	1239	1249	1	-18.5	1	0.000269545	0.426	0	0	-13.0794	9	10	9	3UTR		0	0	#N/A
hsa-miR-363-5p	NM_001330655	DDAH1	CGGGTGGATCACGATGCAATTT#TGTATGGTTATCCACTCT#.((((((((.((.(((((....#))))).)).)))))))).	3497	3515	1	-20.7	1	0.000234002	0.529	0	0	-6.32496	15	18	8	3UTR		0	0	#N/A
hsa-miR-365b-5p	NM_001330655	DDAH1	AGGGACTTTCAGGGGCAGCTGT#GGTTCCTGTGAAAGTCCCTG#(((((((((((.(((.((((..#))))))).))))))))))).	1081	1101	1	-27.9	1	3.24e-06	0.574	0	0	-7.51743	18	20	11	3UTR		0	0	#N/A
hsa-miR-370-3p	NM_001330655	DDAH1	GCCTGCTGGGGTGGAACCTGGT#CCAGTCTTCTACCCCTGCAGT#..((((.(((((((((.((((.#))))..))))))))).)))).	1659	1680	1	-27.7	0	0.0952709	0.529	0	0	-6.50069	17	21	9	3UTR		0	0	#N/A
hsa-miR-370-3p	NM_001330655	DDAH1	GCCTGCTGGGGTGGAACCTGGT#CAGGGTTTGCCCCAGAGATCTAAATTCCAGAAGGAGGGCA#((((.((((((((((.((((..#)))).))))))))))....................)))).	1402	1442	1	-25.1	0	0.000805423	0.515	0	0	-8.28966	18	40	10	3UTR		0	0	#N/A
hsa-miR-376a-5p	NM_001330655	DDAH1	GTAGATTCTCCTTCTATGAGTA#TACTTTCATTCATTTCATTTCCCCCGTAGCAGATGGAAGGAGAAACCTCTGA#.((((((((((((((((..((.#.))..))))))))))))...)))).	2226	2278	1	-20.8	1	0.000681437	0.588	0	0	-3.79332	18	25	12	3UTR		0	0	#N/A
hsa-miR-378a-3p	NM_001330655	DDAH1	ACTGGACTTGGAGTCAGAAGGC#GTCTTCTACCCCTGCAGTTATCCTAGTCCAGC#.(((((((.(((((.(((((((#)))))))))...........))).))))))).	1662	1694	1	-21.4	1	0.112986	0.603	0	0	-5.58516	19	32	9	3UTR		0	0	#N/A
hsa-miR-328-5p	NM_001330655	DDAH1	GGGGGGGCAGGAGGGGCTCAGGG#CTCTGTGCCCACTCCTGTTGTTTTCCT#(((((((((((((((((.(((((#))))).)))).))))))))..))))).	733	760	1	-31.5	1	0.00454542	0.5	0	0	-3.93757	22	27	8	3UTR		0	0	#N/A
hsa-miR-342-5p	NM_001330655	DDAH1	AGGGGTGCTATCTGTGATTGA#TTAACTACACAGAGGCACATCCTG#(((((((((.((((((.....#.))))))))))).)))).	1377	1401	1	-19.9	1	5.81e-05	0.485	0	0	-5.18008	15	18	11	3UTR		0	0	#N/A
hsa-miR-337-3p	NM_001330655	DDAH1	CTCCTATATGATGCCTTTCTTC#GAAGGAGGGCACCACACCTAGGAA#.(((((..((.(((((((((((#)))))))))))...))..))))).	1431	1455	1	-22	0	0.00186801	0.559	0	0	-10.4754	18	24	11	3UTR		0	0	#N/A
hsa-miR-324-3p	NM_001330655	DDAH1	CCCACTGCCCCAGGTGCTGCTGG#CCAGGGGCAGACAGGCTTCTCAGCAGAACTGTGACTGAAATCAGAGCTGCTGTCTGGGGCAGTGT#..((((((((((((.((.(((..#.))).))..)))))))))))).	1313	1378	1	-31.4	1	4.42e-06	0.485	0	0	-5.69245	17	22	12	3UTR		0	0	#N/A
hsa-miR-18b-3p	NM_001330655	DDAH1	TGCCCTAAATGCCCCTTCTGGC#CCAGAAGGAGGGCAC#((((((.......((((((((.#)))))))))))))).	1428	1443	1	-21.6	0	0.000746683	0.5	0	0	-17.5545	14	15	14	3UTR		0	0	#N/A
hsa-miR-449a	NM_001330655	DDAH1	TGGCAGTGTATTGTTAGCTGGT#GCCATTGGTCTCCTCTGCCTCTGACTACATCTGCCAC#((((((((((..(((((..(((#.))).))))))))).)))))).	1253	1290	1	-20.2	1	0.10362	0.382	0	0	-10.1092	18	22	9	3UTR		0	0	#N/A
hsa-miR-431-3p	NM_001330655	DDAH1	CAGGTCGTCTTGCAGGGCTTCT#CCTGCAGGAATCAGCCTA#.((((..(((((((((......#)))))))))....)))).	1993	2011	1	-19.7	0	0.000176902	0.544	0	0	-7.23797	13	18	9	3UTR		0	0	#N/A
hsa-miR-483-5p	NM_001330655	DDAH1	AAGACGGGAGGAAAGAAGGGAG#CTTTCTGTCTTTCCTTCTCTTTTGTCTG#.(((((((((((((((((((((#)))))).))))))))))).....)))).	2827	2855	1	-22.3	1	0.0192728	0.603	0	0	-3.79332	21	28	11	3UTR		0	0	#N/A
hsa-miR-483-5p	NM_001330655	DDAH1	AAGACGGGAGGAAAGAAGGGAG#TTTCCTTCTGGCTACCTTCCTGCAGGTCCACCCTGTCTG#.(((((((((((((((((((((#))))))))).......)))))..........))))))).	1215	1254	1	-21.4	1	0.000505942	0.456	0	0	-3.79332	21	39	9	3UTR		0	0	#N/A
hsa-miR-202-3p	NM_001330655	DDAH1	AGAGGTATAGGGCATGGGAA#CCGATGACTCTGTGCCCA#.(.((((((((((((.((..#)).))).)))))))))).	726	744	1	-20.4	0	0.00195163	0.456	0	0	-5.58391	15	18	10	3UTR		0	0	#N/A
hsa-miR-432-5p	NM_001330655	DDAH1	TCTTGGAGTAGGTCATTGGGTGG#CCACCTTGACCTTGGGTAAAACCCAAGGT#((((((.((((((((..((((((#))))))))))))........)))))))).	1185	1214	1	-23.2	0	1.12e-07	0.485	0	0	-5.71431	20	29	12	3UTR		0	0	#N/A
hsa-miR-512-5p	NM_001330655	DDAH1	CACTCAGCCTTGAGGGCACTTTC#GAAAAAATGTTCTCAAGGTTGT#....((((((((((((((.((((#))))...)))))))))))))).	2541	2563	1	-21.8	0	0.00910971	0.603	0	0	-9.54656	18	22	14	3UTR		0	0	#N/A
hsa-miR-515-3p	NM_001330655	DDAH1	GAGTGCCTTCTTTTGGAGCGTT#AGGGTTTGCCCCAGAGATCTAAATTCCAGAAGGAGGGCACCA#(.((((((((((((((((....#.))))))))).)))))))).	1403	1445	1	-22.8	1	0.00128436	0.529	0	0	-5.10125	17	20	9	3UTR		0	0	#N/A
hsa-miR-519e-3p	NM_001330655	DDAH1	AAGTGCCTCCTTTTAGAGTGTT#GGCACATCCTGACAGGGTTTGCCCCAGAGATCTAAATTCCAGAAGGAGGGCACC#..((((((((((((.((((...#.)))).))))))))).))).	1390	1444	1	-20.6	1	0.000834132	0.515	0	0	-5.69245	16	20	9	3UTR		0	0	#N/A
hsa-miR-520f-3p	NM_001330655	DDAH1	AAGTGCTTCCTTTTAGAGGGTT#ACCCTCCCTCCCCTCGAGGTGGTACC#..(((((.((((...(((((..#.))))))))).))))).	842	868	1	-19.1	0	0.000321395	0.5	0	0	-10.1521	14	17	9	3UTR		0	0	#N/A
hsa-miR-520a-5p	NM_001330655	DDAH1	CTCCAGAGGGAAGTACTTTCT#AGAAGGCTGTTTTTCACTTTTCCTTTCTTTTGCTTCTTTCTGTCTTTCCTTCTCTTTTGTCTGGAGA#(((((((.(((((........#.))))).))))))).	2792	2859	1	-17.6	1	7.74e-05	0.603	0	0	-8.07655	12	15	7	3UTR		0	0	#N/A
hsa-miR-526b-3p	NM_001330655	DDAH1	GAAAGTGCTTCCTTTTAGAGGC#GCCTATTAACAGGCAGGGGAAACGGTACTTTCC#((((((((((((((((((((((#)))).))))......)))))...))))))))).	2006	2039	1	-18.6	1	0.000698533	0.559	0	0	-3.93757	22	33	9	3UTR		0	0	#N/A
hsa-miR-518c-5p	NM_001330655	DDAH1	TCTCTGGAGGGAAGCACTTTCTG#CAGACAGGCTTCTCAGCAGAA#..((((..(((((((.((.((((#)))).)))))))))..)))).	1320	1341	1	-22	0	0.0011198	0.412	0	0	-9.04737	17	21	9	3UTR		0	0	#N/A
hsa-miR-501-3p	NM_001330655	DDAH1	AATGCACCCGGGCAAGGATTCT#TGTCTGGGGCAG#..(((.((((((((........#))))))))))).	1363	1375	1	-17.7	0	1.34e-06	0.5	0	0	-7.82646	11	12	11	3UTR		0	0	#N/A
hsa-miR-503-3p	NM_001330655	DDAH1	GGGGTATTGTTTCCGCTGCCAGG#CTCAAACCTGCAGGAATCAGCCTATTAACAGGCAGGGGAAACGGTACTTTCCA#((((((((((((((.(((((...#.))))).))))))))))))..)).	1987	2040	1	-30.8	1	0.00174701	0.574	0	0	-4.67302	19	24	12	3UTR		0	0	#N/A
hsa-miR-504-3p	NM_001330655	DDAH1	GGGAGTGCAGGGCAGGGTTTC#AACCCTCCCCTCACCCCT#(((.(((.((((.((((((..#)))))).)))))))))).	1294	1312	1	-25	0	0.287605	0.397	0	0	-10.5724	16	18	10	3UTR		0	0	#N/A
hsa-miR-504-3p	NM_001330655	DDAH1	GGGAGTGCAGGGCAGGGTTTC#GACTCTGTGCCCACTCCTG#(((((((..(.((((((((..#)))))))).).))))))).	731	750	1	-22.8	1	0.00157316	0.456	0	0	-10.1324	16	19	8	3UTR		0	0	#N/A
hsa-miR-505-5p	NM_001330655	DDAH1	GGGAGCCAGGAAGTATTGATGT#GCATTCTGCTCTGCTATGTTACCTGCTAGGCTGGCTTCTTTGGACTCCCT#((((((((((((((........#.))))))).)).))))).	2892	2942	1	-20.6	1	0.0164525	0.603	0	0	-4.90607	14	18	7	3UTR		0	0	#N/A
hsa-miR-506-3p	NM_001330655	DDAH1	TAAGGCACCCTTCTGAGTAGA#TCCAGTATCAGAAGGTTGCTA#...((((.((((((((.....#.)))))))).)))).	1461	1482	1	-18.4	0	0.0262868	0.618	0	0	-8.82818	12	15	8	3UTR		0	0	#N/A
hsa-miR-509-5p	NM_001330655	DDAH1	TACTGCAGACAGTGGCAATCA#TGAAATCAGAGCTGCTGTCTGGGGCAGTGT#((((((((((((((((.....#.))))))))))...)))))).	1348	1378	1	-23.2	1	4.42e-06	0.485	0	0	-3.93757	16	21	10	3UTR		0	0	#N/A
hsa-miR-455-5p	NM_001330655	DDAH1	TATGTGCCTTTGGACTACATCG#GTGTTAACTACACAGAGGCACATC#.(((((((((((..........#.))))))))))).	1374	1398	1	-17.8	1	0.000114075	0.485	0	0	-6.90779	11	13	11	3UTR		0	0	#N/A
hsa-miR-487b-3p	NM_001330655	DDAH1	AATCGTACAGGGTCATCCACTT#GGTAGCCGGCAAGACCGCACAGGCAAGGCCGATGACTCTGTGCC#....(((((((((((((..(((#.)))...))))))))))))).	698	742	1	-22.1	0	0.00766923	0.441	0	0	-9.54656	16	21	13	3UTR		0	0	#N/A
hsa-miR-575	NM_001330655	DDAH1	GAGCCAGTTGGACAGGAGC#GTTACCTGCTAGGCTGGCTTC#(((((((((((.(((((((#))).)))))))).))))))).	2909	2930	1	-21	1	0.00265966	0.544	0	0	-7.28438	18	21	8	3UTR		0	0	#N/A
hsa-miR-584-5p	NM_001330655	DDAH1	TTATGGTTTGCCTGGGACTGAG#CAGTTTAGGCTTACCAG#...((((..((((.((((((..#))))))))))..)))).	2664	2681	1	-18.8	0	0.00318359	0.662	0	0	-10.7414	14	17	10	3UTR		0	0	#N/A
hsa-miR-593-3p	NM_001330655	DDAH1	TGTCTCTGCTGGGGTTTCT#GATGCTTGAACCCAACCCCAGACAGTGGACAA#((((((((((((((((...#.)))))))).))).))))).	1810	1842	1	-23.8	1	0.00302315	0.603	0	0	-3.93757	16	20	8	3UTR		0	0	#N/A
hsa-miR-601	NM_001330655	DDAH1	TGGTCTAGGATTGTTGGAGGAG#CTTCTACCCCTGCAGTTATCCTAGTCCAG#(((.(((((((..(((.(((..#.))).)))..))))))).))).	1664	1693	1	-23.3	0	0.111838	0.603	0	0	-11.6055	16	22	7	3UTR		0	0	#N/A
hsa-miR-605-5p	NM_001330655	DDAH1	TAAATCCCATGGTGCCTTCTCCT#AGGGTTTGCCCCAGAGATCTAAATTCCAGAAGGAGGGCACCACACCTAGGAA#....(((..(((((((((((...#.)))))))))))......))).	1403	1455	1	-20.3	0	0.00186801	0.559	0	0	-12.9166	14	22	11	3UTR		0	0	#N/A
hsa-miR-610	NM_001330655	DDAH1	TGAGCTAAATGTGTGCTGGGA#TCCCAGTAAGGAAACACTCATTTAGTGTCT#.((((((((((.(((((((((#))))))........))).)))))))).)).	942	972	1	-19.6	1	0.00217889	0.691	0	0	-7.14013	19	30	8	3UTR		0	0	#N/A
hsa-miR-616-3p	NM_001330655	DDAH1	AGTCATTGGAGGGTTTGAGCAG#TCTGGCCCTTCCTTGGCA#.((((..((((((((.((....#)).))))))))..)))).	2577	2595	1	-18.6	0	0.000842753	0.544	0	0	-7.47102	14	18	8	3UTR		0	0	#N/A
hsa-miR-619-3p	NM_001330655	DDAH1	GACCTGGACATGTTTGTGCCCAGT#ACTGGTAGTCTAATATGAGCCAGAGTAAACAGCTCCTCATGGTCAATGAACATGTTCAGGA#..((((((((((((((((.(((..#.))).)).)))))))))))))).	1737	1798	1	-23.8	1	0.000675056	0.529	0	0	-4.957	19	23	14	3UTR		0	0	#N/A
hsa-miR-631	NM_001330655	DDAH1	AGACCTGGCCCAGACCTCAGC#CTGAAATCAGAGCTGCTGTCTGGGGCAGTGTTA#.((((((.(((((((..((((#.))))..))))))).))).))).	1347	1380	1	-27.9	1	5.47e-05	0.485	0	0	-6.34001	17	23	7	3UTR		0	0	#N/A
hsa-miR-33b-3p	NM_001330655	DDAH1	CAGTGCCTCGGCAGTGCAGCCC#GGCTTCTCAGCAGAACTGTGACTGAAATCAGAGCTGCTGTCTGGGGCAGTGT#((.((((((((((..(((((..#.))))))).)))))))).)).	1326	1378	1	-25.6	0	4.42e-06	0.485	0	0	-7.0874	17	21	8	3UTR		0	0	#N/A
hsa-miR-638	NM_001330655	DDAH1	AGGGATCGCGGGCGGGTGGCGGCCT#TGGCTACCTTCCTGCAGGTCCA#..((((((((((.(((((((.(...#).))))))).))))).))))).	1223	1245	1	-29	1	0.00024661	0.412	0	0	-6.24613	18	22	7	3UTR		0	0	#N/A
hsa-miR-642a-3p	NM_001330655	DDAH1	AGACACATTTGGAGAGGGAACC#TTCCTTCTCTTTTGTCTG#(((((.....((((((((((..#))))))))))..))))).	2837	2855	1	-18.5	0	0.0192728	0.603	0	0	-11.9948	15	18	10	3UTR		0	0	#N/A
hsa-miR-645	NM_001330655	DDAH1	TCTAGGCTGGTACTGCTGA#TCAAACCTGCAGGAATCAGCCTAT#..(((((((((.((((...#.))))..))))))))).	1988	2012	1	-20.3	1	0.00025207	0.559	0	0	-8.3038	13	17	9	3UTR		0	0	#N/A
hsa-miR-648	NM_001330655	DDAH1	AAGTGTGCAGGGCACTGGT#ATCTTGCTCTGCTCACTTC#(((((.((((((((..(((#))).)))))))).))))).	2160	2179	1	-19.8	0	0.00242887	0.676	0	0	-6.80703	16	19	8	3UTR		0	0	#N/A
hsa-miR-650	NM_001330655	DDAH1	AGGAGGCAGCGCTCTCAGGAC#CCTGCTAGGCTGGCTTCTT#(((((.((((.((..((((..#))))..)))))).))))).	2913	2932	1	-21	0	0.00270395	0.559	0	0	-10.2556	15	19	6	3UTR		0	0	#N/A
hsa-miR-650	NM_001330655	DDAH1	AGGAGGCAGCGCTCTCAGGAC#GTCCAGGGATCCTCCTCCTT#((((((.((.(.((((.((((#)))).)))).))))))))).	1101	1121	1	-20.7	0	0.000154127	0.559	0	0	-10.0706	17	20	9	3UTR		0	0	#N/A
hsa-miR-652-5p	NM_001330655	DDAH1	CAACCCTAGGAGAGGGTGCCATTCA#GGAGGGCACCACACCTAGGA#....((((((....((((((.(((.#))).))))))...)))))).	1434	1454	1	-25.2	0	0.00158207	0.559	0	0	-17.8641	15	20	6	3UTR		0	0	#N/A
hsa-miR-663a	NM_001330655	DDAH1	AGGCGGGGCGCCGCGGGACCGC#GGTCTTTCCTTCTGGCTACCTTCCTGCAGGTCCACCCTGTCTG#((((((((.(((((((((....#.)))))).)))...)))))))).	1211	1254	1	-26.5	1	0.000505942	0.456	0	0	-4.99396	17	23	8	3UTR		0	0	#N/A
hsa-miR-449b-5p	NM_001330655	DDAH1	AGGCAGTGTATTGTTAGCTGGC#GCCTCTGACTACATCTGCCA#.(((((((((..(((((..(((#))).))))))))).))))).	1269	1289	1	-20.8	1	0.0981218	0.397	0	0	-9.9649	17	20	9	3UTR		0	0	#N/A
hsa-miR-654-5p	NM_001330655	DDAH1	TGGTGGGCCGCAGAACATGTGC#GCTACCTTCCTGCAGGTCCACCC#.((((((((((((.........#.)))).)))))))).	1225	1248	1	-22.6	1	0.000281189	0.441	0	0	-5.61866	12	15	8	3UTR		0	0	#N/A
hsa-miR-659-5p	NM_001330655	DDAH1	AGGACCTTCCCTGAACCAAGGA#TCCTGTGAAAGTCCCTGGTCCAGGGATCCTCCTC#((((...((((((.((((.(((#.))).)))).))))))...)))).	1084	1118	1	-24.3	0	8.36e-05	0.559	0	0	-12.3581	17	24	6	3UTR		0	0	#N/A
hsa-miR-421	NM_001330655	DDAH1	ATCAACAGACATTAATTGGGCGC#GTGATTAATCCCAGTAAGGAAACACTCATTTAGTGTCTGTA#....(((((((((((.((((.(.#.).)))).))))))))))).	934	975	1	-19.7	0	0.0104454	0.676	0	0	-9.77961	16	20	11	3UTR		0	0	#N/A
hsa-miR-671-5p	NM_001330655	DDAH1	AGGAAGCCCTGGAGGGGCTGGAG#TCTGGCCCTTCCTTGGCA#.....(((..((((((((((((.#))))))))))))..))).	2577	2595	1	-28.6	0	0.000842753	0.544	0	0	-15.9645	15	18	12	3UTR		0	0	#N/A
hsa-miR-668-5p	NM_001330655	DDAH1	TGCGCCTCGGGTGAGCATG#CTCCCCTCGAGGTGG#..(((((((((.(((....#))).)).))))))).	849	864	1	-18.5	1	2.23e-05	0.485	0	0	-8.53685	12	15	7	3UTR		0	0	#N/A
hsa-miR-668-3p	NM_001330655	DDAH1	TGTCACTCGGCTCGGCCCACTAC#GGCAAGGCCGATGACT#.((((.((((((..(((......#)))..)))))))))).	719	735	1	-21.2	0	0.000131976	0.397	0	0	-7.84025	13	16	10	3UTR		0	0	#N/A
hsa-miR-320b	NM_001330655	DDAH1	AAAAGCTGGGTTGAGAGGGCAA#TGACCACCTCATTCCAGCC#....((((((.((((..((((.#)).))..)))).)))))).	3476	3495	1	-21	0	0.131667	0.588	0	0	-12.6044	14	19	6	3UTR		0	0	#N/A
hsa-miR-320b	NM_001330655	DDAH1	AAAAGCTGGGTTGAGAGGGCAA#GCCCAATCTGCCAGTTTA#..(((((((...((..((((..#))))..))..))))))).	2653	2671	1	-19.7	1	0.000936249	0.647	0	0	-13.3396	13	18	7	3UTR		0	0	#N/A
hsa-miR-320c	NM_001330655	DDAH1	AAAAGCTGGGTTGAGAGGGT#ACCACCTCATTCCAGCC#....((((((.((((..(((#)))..)))).)))))).	3478	3495	1	-20.7	0	0.131667	0.588	0	0	-12.6044	13	17	6	3UTR		0	0	#N/A
hsa-miR-1323	NM_001330655	DDAH1	TCAAAACTGAGGGGCATTTTCT#GCCCTTTAGTTCAGAG#((..(((((((((((.......#)))))))))))..)).	3544	3560	1	-19	0	0.000130104	0.588	0	0	-8.76019	13	16	11	3UTR		0	0	#N/A
hsa-miR-1301-5p	NM_001330655	DDAH1	CGCTCTAGGCACCGCAGCA#GCTGCTGTCTGGGGCA#.((((((((((..(((((.#))))))))))))))).	1358	1374	1	-25.1	1	3.09e-05	0.485	0	0	-8.42926	15	16	15	3UTR		0	0	#N/A
hsa-miR-769-3p	NM_001330655	DDAH1	CTGGGATCTCCGGGGTCTTGGTT#GATCAAGAAGCTTGGAAACATCCCAT#.((((((.((((((.((((((((#))))))))..))))))...)))))).	1492	1518	1	-23.7	1	0.009556	0.662	0	0	-6.84241	20	26	8	3UTR		0	0	#N/A
hsa-miR-769-3p	NM_001330655	DDAH1	CTGGGATCTCCGGGGTCTTGGTT#ACCTTGACCTTGGGTAAAACCCAA#.((((...(((((((((..(((.#)))..))))))))).....)))).	1187	1211	1	-23.1	0	3.11e-07	0.5	0	0	-9.55161	16	24	9	3UTR		0	0	#N/A
hsa-miR-762	NM_001330655	DDAH1	GGGGCTGGGGCCGGGGCCGAGC#GTTTGGTTCCTGTGAAAGTCCCT#((((((...((.((((((((((#)))))))))).))...)))))).	1077	1100	1	-27.3	0	4.59e-06	0.574	0	0	-12.1981	18	23	10	3UTR		0	0	#N/A
hsa-miR-759	NM_001330655	DDAH1	GCAGAGTGCAAACAATTTTGAC#TTAGACTCTGTGTGCCTCTTCTACATTGCATTCTGCT#(((((((((((...........#.))))))))))).	2865	2902	1	-17.9	1	0.00360743	0.529	0	0	-10.3988	11	13	11	3UTR	MIRT558446	0	0	#N/A
hsa-miR-765	NM_001330655	DDAH1	TGGAGGAGAAGGAAGGTGATG#GTCAGAAATTTGCAAAAGTTTTTTTCTCCTCCTTCTCTTCCT#.(((((((((((.(((.((..#.)).)))))))))))))).	2331	2373	1	-25.5	1	0.583669	0.691	0	0	-5.08246	16	19	14	3UTR		0	1	hsa-miR-765
hsa-miR-891a-3p	NM_001330655	DDAH1	AGTGGCACATGTTTGTTGTGAG#CTCCTGTTGTTTTCCTTGACAATCTACTGTGCCACTG#(((((((((.((..(((((.((#.)).)))))..))))))))))).	744	781	1	-21.7	1	0.00871326	0.618	0	0	-7.32605	18	23	11	3UTR	MIRT538149	0	0	#N/A
hsa-miR-874-5p	NM_001330655	DDAH1	CGGCCCCACGCACCAGGGTAAGA#CTGCTGTCTGGGGCA#..((((((.(((.(((.......#))).))).)))))).	1359	1374	1	-19.7	1	3.09e-05	0.485	0	0	-7.30252	12	15	6	3UTR		0	0	#N/A
hsa-miR-892b	NM_001330655	DDAH1	CACTGGCTCCTTTCTGGGTAGA#TTTGCCCCAGAGATCTAAATTCCAGAAGGAGGGCACCACACCTAGGAAGGTAAATCCAGTA#.(((((..(((((((((((...#.))))))))))).....))))).	1407	1468	1	-22.7	0	0.00696818	0.574	0	0	-7.65065	16	23	11	3UTR	MIRT478384	0	0	#N/A
hsa-miR-541-3p	NM_001330655	DDAH1	TGGTGGGCACAGAATCTGGACT#AGTCCCCCCCGGTAGCCGGCAAGACCGCACAGGCAAGGCCGATGACTCTGTGCCCACTC#.((((((((((((.(((((.((#.)))))..)).)))))))))))).	688	747	1	-26.6	1	0.00526824	0.471	0	0	-4.65016	19	24	12	3UTR		0	0	#N/A
hsa-miR-744-5p	NM_001330655	DDAH1	TGCGGGGCTAGGGCTAACAGCA#TGTTAGCCACATGCCCAAGTT#.((.((((...((((((((...#))))))))....))))..)).	2514	2535	1	-21.6	0	0.0263851	0.603	0	0	-11.949	14	21	8	3UTR		0	0	#N/A
hsa-miR-877-5p	NM_001330655	DDAH1	GTAGAGGAGATGGCGCAGGG#TCCTGCAGGTCCACCCTGTCTGCCATTGGTCTCCTCTGCC#((((((((((((((((((((#.))))))..))))....)))))))))).	1232	1272	1	-31.7	1	0.00294143	0.412	0	0	-3.93757	20	28	10	3UTR		0	0	#N/A
hsa-miR-887-5p	NM_001330655	DDAH1	CTTGGGAGCCCTGTTAGACTC#AGTGTTAACTACACAGAGGCACATCCTGACAGGGTTTGCCCCAGA#.((((((((((((((((....#.)))))))))))...))))).	1373	1418	1	-24	1	6.02e-06	0.485	0	0	-3.79332	16	21	11	3UTR		0	0	#N/A
hsa-miR-665	NM_001330655	DDAH1	ACCAGGAGGCTGAGGCCCCT#GGGTAAAACCCAAGGTCTTTCCTTCTGGC#.((((((((..((((((...#.)))))).)))))))).	1198	1227	1	-22.2	1	0.000121885	0.441	0	0	-7.86061	14	17	8	3UTR		0	0	#N/A
hsa-miR-374b-3p	NM_001330655	DDAH1	CTTAGCAGGTTGTATTATCATT#ACCTGCTAGGC#((((((((((............#)))))))))).	2912	2923	1	-15.1	1	0.000769238	0.559	0	0	-13.2236	10	11	10	3UTR	MIRT538142	0	0	#N/A
hsa-miR-937-5p	NM_001330655	DDAH1	GTGAGTCAGGGTGGGGCTGG#CCTTCTACTCATTTCTGTTTCCACCTACCCTGACTCACC#(((((((((((((((..(((#.)))))))))))))))))).	1614	1653	1	-31.7	1	0.161861	0.529	0	0	-4.17062	18	20	18	3UTR		0	0	#N/A
hsa-miR-937-5p	NM_001330655	DDAH1	GTGAGTCAGGGTGGGGCTGG#CAGGTCCACCCTGTCTGCCA#(..((.(((((((((.(((.#))).))))))))).))..).	1237	1257	1	-26.8	0	0.00855552	0.426	0	0	-8.7928	15	20	9	3UTR		0	0	#N/A
hsa-miR-1182	NM_001330655	DDAH1	GAGGGTCTTGGGAGGGATGTGAC#CACCCCCACCCTCCCTCCCCTCG#(((((....(((((((.((....#.)))))))))..))))).	835	858	1	-25.3	0	0.0295426	0.471	0	0	-10.7522	14	18	9	3UTR		0	0	#N/A
hsa-miR-1182	NM_001330655	DDAH1	GAGGGTCTTGGGAGGGATGTGAC#CATGCCTTTCACGGCCCTTT#(((((((.(((((((.(((....#))).))))))).))))))).	3531	3551	1	-24.3	1	0.00149101	0.574	0	0	-6.48426	17	20	7	3UTR		0	0	#N/A
hsa-miR-1231	NM_001330655	DDAH1	GTGTCTGGGCGGACAGCTGC#CAGGGTTTGCCCCAGAGATCTAAATTCCAGAAGGAGGGCACC#((((((((((((((..(((.#))).)))))))).......................)))))).	1402	1444	1	-19.7	1	0.000834132	0.515	0	0	-4.90607	17	42	8	3UTR		0	0	#N/A
hsa-miR-1236-5p	NM_001330655	DDAH1	TGAGTGACAGGGGAAATGGGGA#TCCTCCTTCTCTTCCTTGTTGCTTAA#((((((((((((((...(((((#.)))))...)))))))))))))).	2357	2383	1	-21.7	1	0.352424	0.676	0	0	-4.90607	19	24	14	3UTR		0	0	#N/A
hsa-miR-1237-3p	NM_001330655	DDAH1	TCCTTCTGCTCCGTCCCCCAG#GGGGCAGACAGGC#.(((((((((((.........#)))))))).))).	1316	1329	1	-17.5	1	4.82e-06	0.426	0	0	-6.90779	11	13	8	3UTR		0	1	#N/A
hsa-miR-1208	NM_001330655	DDAH1	TCACTGTTCAGACAGGCGGA#CTGTGACTGAAATCAGAGCTGCTGTCTGGGGCAGTGT#.(((((((((((((.((((.#.)))))))))))).))))).	1341	1378	1	-23.2	1	4.42e-06	0.485	0	0	-4.52877	17	20	12	3UTR		0	0	#N/A
hsa-miR-1293	NM_001330655	DDAH1	TGGGTGGTCTGGAGATTTGTGC#TTTCCTGACCACCTC#.((((((((.(((((.......#))))).)))))))).	3471	3486	1	-20.8	1	0.0813047	0.603	0	0	-5.26888	13	15	8	3UTR		0	0	#N/A
hsa-miR-1293	NM_001330655	DDAH1	TGGGTGGTCTGGAGATTTGTGC#CTGCAGGTCCACCCT#.((((((((((.((........#)).)))).)))))).	1234	1249	1	-20.3	1	0.000269545	0.426	0	0	-8.10863	12	15	6	3UTR		0	0	#N/A
hsa-miR-1294	NM_001330655	DDAH1	TGTGAGGTTGGCATTGTTGTCT#AGAGAACGAATGTTAGCCACATG#.(((.(((((((((((((.(((#))).))).)))))))))).))).	2504	2527	1	-19.4	0	0.0241773	0.647	0	0	-7.91236	19	23	10	3UTR		0	0	#N/A
hsa-miR-1295a	NM_001330655	DDAH1	TTAGGCCGCAGATCTGGGTGA#CACCCTGTCTGCCATTGGTCTC#..(((((((((((..(((((.#))))).))))))....))))).	1243	1265	1	-22.9	1	0.000307859	0.426	0	0	-6.54929	16	22	6	3UTR		0	0	#N/A
hsa-miR-1249-5p	NM_001330655	DDAH1	AGGAGGGAGGAGATGGGCCAAGTT#ACTAAGGCCATCTCCTCATCTCTA#.(((((((((((((((.(..(((.#)))..).)))))))))).))))).	3314	3338	1	-28.3	1	0.00434473	0.632	0	0	-3.79332	19	24	10	3UTR		0	0	#N/A
hsa-miR-1250-5p	NM_001330655	DDAH1	ACGGTGCTGGATGTGGCCTTT#GGAGGGCACCACACCTAGGAAGGTAAATCCAGTATCA#..((((((((((...((((((#.))))))..)))))))))).	1434	1471	1	-22.4	1	0.0155705	0.588	0	0	-7.83842	16	20	10	3UTR		0	0	#N/A
hsa-miR-1250-5p	NM_001330655	DDAH1	ACGGTGCTGGATGTGGCCTTT#AAGGCCATCTCCTCATCT#..((((..(((.((((((((.#)))))))).))).)))).	3317	3335	1	-20.7	0	0.00802684	0.603	0	0	-12.1611	15	18	8	3UTR		0	0	#N/A
hsa-miR-1268a	NM_001330655	DDAH1	CGGGCGTGGTGGTGGGGG#CCCCCACCCTCCCTCCCC#.(((.(.((.((((((((#))))))))..))).))).	837	855	1	-25.7	0	0.0748047	0.456	0	0	-10.6986	14	18	8	3UTR		0	0	#N/A
hsa-miR-1268a	NM_001330655	DDAH1	CGGGCGTGGTGGTGGGGG#CCCTCACCCCTGCCA#..((((.((.((((((((#)))))))))))))).	1301	1316	1	-24.3	0	0.219934	0.397	0	0	-7.74319	14	15	14	3UTR		0	0	#N/A
hsa-miR-1269a	NM_001330655	DDAH1	CTGGACTGAGCCGTGCTACTGG#CCTTTCACGGCCCTTTAGTTCAGA#(((((((((((((((.......#.))))))...))))))))).	3535	3559	1	-20.8	1	0.000196868	0.574	0	0	-4.17062	15	20	9	3UTR		0	0	#N/A
hsa-miR-1270	NM_001330655	DDAH1	CTGGAGATATGGAAGAGCTGTGT#GCTCTGCTCACTTCTATGTTTGCAGT#(((.((((((((((((((.(.((#)).).))))..)))))))))).))).	2165	2191	1	-20.2	0	0.0106383	0.632	0	0	-6.9696	20	26	10	3UTR		0	0	hsa-miR-1270
hsa-miR-1270	NM_001330655	DDAH1	CTGGAGATATGGAAGAGCTGTGT#ACCCTGACTCACCGTATTTCCAGT#((((((((((((..(((......#.))).)))))))))))).	1640	1664	1	-19.9	1	0.0953374	0.515	0	0	-6.08354	15	18	12	3UTR		0	0	hsa-miR-1270
hsa-miR-1288-3p	NM_001330655	DDAH1	TGGACTGCCCTGATCTGGAGA#TTCCAGAAGGAGGGCACCAC#(((..((((((..(((((((.#)))))))...))))))))).	1426	1446	1	-22.1	0	0.00181234	0.529	0	0	-15.7246	16	20	9	3UTR		0	0	#N/A
hsa-miR-664a-5p	NM_001330655	DDAH1	ACTGGCTAGGGAAAATGATTGGAT#TGAATCATGTTTGGTTCCTGTGAAAGTCCCTGGTCCAGG#.(((((((((((...(.((.(((.#.))).)).)...))))))).)))).	1069	1108	1	-23.2	1	1.03e-06	0.544	0	0	-6.67474	17	25	7	3UTR		0	0	#N/A
hsa-miR-1909-3p	NM_001330655	DDAH1	CGCAGGGGCCGGGTGCTCACCG#TGGGTTAAATCTGGCCCTTCCTTGGCAAAAGCAAAAATTCTCCCTGTGA#(((((((((((((((((((...#)))))...)))))))))..........................))))).	2568	2617	1	-22.9	1	0.0139933	0.529	0	0	-3.93757	19	49	9	3UTR		0	0	#N/A
hsa-miR-1910-3p	NM_001330655	DDAH1	GAGGCAGAAGCAGGATGACA#TGCATTCTGCTCTGCTA#..(((((.(((((((((.((#)))))))))))))))).	2891	2908	1	-21.6	0	0.00213067	0.515	0	0	-7.27064	16	17	16	3UTR		0	0	#N/A
hsa-miR-1911-5p	NM_001330655	DDAH1	TGAGTACCGCCATGTCTGTTGGG#CCTTTACTCAAACCTGCAGGAATCAGCCTATTAACAGGCAGGGGAAACGGTACTTT#.((((((((((.((((((((((.#.)))))))))).))....)))))))).	1981	2037	1	-24.2	1	0.00128462	0.544	0	0	-7.14013	20	27	10	3UTR		0	0	#N/A
hsa-miR-1972	NM_001330655	DDAH1	TCAGGCCAGGCACAGTGGCTCA#TGTGCCACTGTGCTA#........(((((((((((.((#)).))))))))))).	771	786	1	-23.1	0	0.0207068	0.647	0	0	-19.4239	13	15	11	3UTR		0	0	hsa-miR-1972
hsa-miR-1973	NM_001330655	DDAH1	ACCGTGCAAAGGTAGCATA#GCTACCTTCCTGCAGGTC#(((.((((((((((((...#))))))))..))))))).	1225	1243	1	-20.1	0	0.000418929	0.426	0	0	-6.9696	15	18	8	3UTR		0	0	#N/A
hsa-miR-1976	NM_001330655	DDAH1	CCTCCTGCCCTCCTTGCTGT#ACAGGGTTTGCCCCAGAGATCTAAATTCCAGAAGGAGGGCACCACACCTAGGAAGGT#(((((((((((((((.(((.#.))))))))))))).........))).)).	1401	1458	1	-25.2	1	0.00181314	0.574	0	0	-4.17062	18	30	13	3UTR		0	0	#N/A
hsa-miR-2114-3p	NM_001330655	DDAH1	CGAGCCTCAAGCAAGGGACTT#TCCCTGTGAGAGCTCA#.(((((((..((.(((((...#)))))))))).)))).	2608	2624	1	-17.9	1	0.000543264	0.603	0	0	-7.38135	14	16	10	3UTR		0	0	#N/A
hsa-miR-2276-5p	NM_001330655	DDAH1	GCCCTCTGTCACCTTGCAGACG#CTGCCAGGGGCAGACAGGCT#(((.((((((.(((.((((...#)))).)))))))))..))).	1310	1330	1	-23.8	0	6.45e-06	0.426	0	0	-10.5298	16	20	9	3UTR		0	0	#N/A
hsa-miR-2682-5p	NM_001330655	DDAH1	CAGGCAGTGACTGTTCAGACGTC#ACGTCTTGGTCACTGTCA#..(((((((((((...((((((.#))))))))))))))))).	2439	2457	1	-23	1	0.0118128	0.603	0	0	-6.78234	17	18	17	3UTR		0	0	#N/A
hsa-miR-711	NM_001330655	DDAH1	GGGACCCAGGGAGAGACGTAAG#CTTGACCTTGGGTAAAACCCA#(((((((((((.(((.......#)))..))))))))....))).	1189	1210	1	-20.3	1	1.68e-06	0.5	0	0	-7.51743	14	21	8	3UTR		0	0	#N/A
hsa-miR-711	NM_001330655	DDAH1	GGGACCCAGGGAGAGACGTAAG#CTTCCTGCAGGTCCA#.((((((((((((.........#)))))))..))))).	1230	1245	1	-19.2	1	0.00024661	0.412	0	0	-5.61866	12	15	7	3UTR		0	0	#N/A
hsa-miR-3116	NM_001330655	DDAH1	TGCCTGGAACATAGTAGGGACT#GTGTGCCTCTTCTACATTGCATTCTGCTCTGCTATGTTACCTGCTAGGCT#.((((((((((((((((((...#.)))))))))))).....)))))).	2874	2924	1	-24.7	1	0.000805544	0.559	0	0	-3.79332	18	25	12	3UTR		0	1	#N/A
hsa-miR-3120-5p	NM_001330655	DDAH1	CCTGTCTGTGCCTGCTGTACA#TGGGGCAGTGTTAACTACACAGAGGCACATCCTGACAGGG#(((((((((((((.((((...#.)))))))))))....)))))).	1367	1407	1	-25.7	1	0.000242332	0.485	0	0	-4.79441	17	23	11	3UTR		0	0	#N/A
hsa-miR-3121-5p	NM_001330655	DDAH1	TCCTTTGCCTATTCTATTTAAG#AGGCAGGGGAA#((((((((((............#)))))))))).	2016	2027	1	-16.2	1	8.25e-05	0.559	0	0	-13.2236	10	11	10	3UTR		0	0	#N/A
hsa-miR-3131	NM_001330655	DDAH1	TCGAGGACTGGTGGAAGGGCCTT#GGCCCAATCTGCCAGTTTA#....(((((((((((.(((((..#)))))..))))))))))).	2652	2671	1	-26.1	0	0.000936249	0.647	0	0	-9.77961	16	19	11	3UTR		0	0	#N/A
hsa-miR-378b	NM_001330655	DDAH1	ACTGGACTTGGAGGCAGAA#TTCTGGCTACCTTCCTGCAGGTCCAC#..((((((((.(((.((..#.)).))).)))))))).	1220	1246	1	-20.1	1	0.000263212	0.426	0	0	-8.51722	13	17	8	3UTR		0	0	#N/A
hsa-miR-3138	NM_001330655	DDAH1	TGTGGACAGTGAGGTAGAGGGAGT#TTCCTTCTGGCTACCTTCCTGCAGGTCCACC#.((((((.(((((((((((((((.#))))))))....)))))...))..)))))).	1216	1247	1	-24	1	0.000287791	0.426	0	0	-6.10696	21	31	8	3UTR		0	0	#N/A
hsa-miR-3138	NM_001330655	DDAH1	TGTGGACAGTGAGGTAGAGGGAGT#GCTCTGCTCACTTCTATGTTTGCAG#((((((((..(((((.((((((((#))))).))))))))..)))))))).	2165	2190	1	-23	1	0.00824591	0.632	0	0	-6.46952	21	25	8	3UTR		0	0	#N/A
hsa-miR-3144-5p	NM_001330655	DDAH1	AGGGGACCAAAGAGATATATAG#TGTCTGCCATTGGTCTCCTC#((((((((((..(((((.....#)))))....)))))))))).	1248	1268	1	-18.8	1	0.00157845	0.426	0	0	-10.1092	15	20	10	3UTR		0	0	#N/A
hsa-miR-3147	NM_001330655	DDAH1	GGTTGGGCAGTGAGGAGGGTGTGA#TGGCTACCTTCCTGCAGGTCCACCCT#((.(((((..((((((((((((.(#).)).)))))))).)).))))).)).	1223	1249	1	-24.4	0	0.000269545	0.426	0	0	-7.79401	20	26	8	3UTR		0	0	#N/A
hsa-miR-3150a-3p	NM_001330655	DDAH1	CTGGGGAGATCCTCGAGGTTGG#CTGGCTTCTTTGGACTCCCTAT#.(((((((.(((..((((((((#))))))))...)))))))))).	2922	2944	1	-22.1	1	0.0421665	0.603	0	0	-6.99569	18	22	10	3UTR		0	0	#N/A
hsa-miR-3150a-3p	NM_001330655	DDAH1	CTGGGGAGATCCTCGAGGTTGG#CAACTTTGAACTGACACGGATCTCTTA#...((((((((((((((((((.#)))))))))........))))))))).	1919	1946	1	-21.9	0	0.0262878	0.603	0	0	-6.51454	18	27	9	3UTR		0	0	#N/A
hsa-miR-3150a-3p	NM_001330655	DDAH1	CTGGGGAGATCCTCGAGGTTGG#CCTCCCCTCGAGGTGGTACCTAA#.((((.....((((((((..((#))...)))))))).....)))).	848	871	1	-20.9	0	0.000879771	0.485	0	0	-11.8505	14	23	8	3UTR		0	0	#N/A
hsa-miR-3151-5p	NM_001330655	DDAH1	GGTGGGGCAATGGGATCAGGT#GCTTGAACCCAACCCCAG#..(((((...((((.((((((#)))))).)))).))))).	1813	1831	1	-21.9	0	0.0119915	0.544	0	0	-10.305	15	18	6	3UTR		0	0	#N/A
hsa-miR-3152-5p	NM_001330655	DDAH1	ATTGCCTCTGTTCTAACACAAG#ACAGAGGCAC#..(((((((((...........#))))))))).	1385	1395	1	-15.4	1	0.000304657	0.456	0	0	-11.4183	9	10	9	3UTR		0	0	#N/A
hsa-miR-3154	NM_001330655	DDAH1	CAGAAGGGGAGTTGGGAGCAGA#TCTGTGCCCACTCCTGTTGTT#.(.((.(((((.((((.(((((#))))).))))))))).)).).	734	755	1	-22.9	0	0.000308037	0.471	0	0	-10.5986	17	21	9	3UTR		0	0	#N/A
hsa-miR-3158-3p	NM_001330655	DDAH1	AAGGGCTTCCTCTCTGCAGGAC#CCTGCAGGAATCAGCCTA#..(((((...((.(((((((..#)))))))))...))))).	1993	2011	1	-22	0	0.000176902	0.544	0	0	-10.8587	14	18	9	3UTR		0	0	#N/A
hsa-miR-3158-3p	NM_001330655	DDAH1	AAGGGCTTCCTCTCTGCAGGAC#GTTCTGCAGAAGGCTGTTTTTC#((((((..(((.((((((((((#)))))))))))))..)))))).	2785	2807	1	-21.9	0	0.000219539	0.662	0	0	-11.1417	19	22	13	3UTR		0	0	#N/A
hsa-miR-3162-5p	NM_001330655	DDAH1	TTAGGGAGTAGAAGGGTGGGGAG#CCCCACCCTCCCTCCCC#...(((((..(.(((((((((..#)))))))))).))))).	838	855	1	-28.1	0	0.0748047	0.456	0	0	-12.1602	15	17	10	3UTR		0	0	#N/A
hsa-miR-1193	NM_001330655	DDAH1	GGGATGGTAGACCGGTGACGTGC#GCAGGTCCACCCTGTCTGCCATTG#..((((((((((.((((((.(((#))).))).)))..)))))))))).	1236	1260	1	-27.2	1	0.000516654	0.426	0	0	-6.24613	19	24	10	3UTR		0	0	#N/A
hsa-miR-3174	NM_001330655	DDAH1	TAGTGAGTTAGAGATGCAGAGCC#GGTCTCCTCTGCCTCTGACTACATC#..(((((((((((..((((((..#.)))))))))))))).))).	1259	1284	1	-21.4	1	0.0779109	0.397	0	0	-6.54929	17	20	14	3UTR		0	0	#N/A
hsa-miR-3180-3p	NM_001330655	DDAH1	TGGGGCGGAGCTTCCGGAGGCC#GGTCTCCTCTGCCTCTGACTACATCTGCCACCAA#(((((((((.....(((((((.#.)))))))......)))))).))).	1259	1293	1	-26.3	1	0.170034	0.382	0	0	-13.4976	16	25	7	3UTR		0	0	#N/A
hsa-miR-3187-5p	NM_001330655	DDAH1	CCTGGGCAGCGTGTGGCTGAAGG#TTAGCCACATGCCCAA#..((((((...(((((((((...#))))))))))))))).	2516	2532	1	-24.2	1	0.0160509	0.632	0	0	-10.0807	15	16	15	3UTR		0	0	#N/A
hsa-miR-3187-3p	NM_001330655	DDAH1	TTGGCCATGGGGCTGCGCGG#CTGGTAGTCTAATATGAGCCAGAGTAAACAGCTCCTCATGGTCAAT#(((((((((((((((.....#.)))).)).))))))))).	1738	1784	1	-22.6	1	0.00297373	0.574	0	0	-4.17062	15	19	9	3UTR		0	0	#N/A
hsa-miR-3188	NM_001330655	DDAH1	AGAGGCTTTGTGCGGATACGGGG#CCACCCTGTCTGCCATTGGTCTCC#.((((((.((.(((((((.(((.#.))))))))))))..)))))).	1242	1266	1	-24.3	1	0.000465124	0.441	0	0	-8.93173	18	22	12	3UTR		0	0	#N/A
hsa-miR-3189-3p	NM_001330655	DDAH1	CCCTTGGGTCTGATGGGGTAG#CTCCTCATCTCTAAGGGA#((((((((...(((((((.((#))))))))))))))))).	3325	3343	1	-20.7	1	0.000116457	0.647	0	0	-9.06125	17	18	17	3UTR		0	0	#N/A
hsa-miR-3191-3p	NM_001330655	DDAH1	TGGGGACGTAGCTGGCCAGACAG#CTGCTAGGCTGGCTTCTTTGGACTCCCTAT#((((((.((((((((((((.(((#))))).)))))))).......)))))))).	2914	2944	1	-23.3	0	0.0421665	0.603	0	0	-5.48126	21	30	8	3UTR		0	0	#N/A
hsa-miR-514b-5p	NM_001330655	DDAH1	TTCTCAAGAGGGAGGCAATCAT#TCTCCCTGTGAGAGC#((((((..(((((((.......#))))))).)))))).	2606	2621	1	-17.6	0	0.00078499	0.574	0	0	-8.02794	13	15	7	3UTR		0	0	#N/A
hsa-miR-4294	NM_001330655	DDAH1	GGGAGTCTACAGCAGGG#CTCTGCTATGTTACCTGCTAGGCTGGCTTCTTTGGACTCCCT#((((((((((((((((.#.)))))).)...........))))))))).	2900	2942	1	-23.3	1	0.0164525	0.603	0	0	-3.93757	16	30	9	3UTR		0	0	#N/A
hsa-miR-4298	NM_001330655	DDAH1	CTGGGACAGGAGGAGGAGGCAG#CTGGTCCAGGGATCCTCCTCCTTTCTCT#..((((.((((((((((.....#.)))))))))).)))).	1098	1126	1	-24.9	0	0.131312	0.574	0	0	-6.50069	14	17	10	3UTR		0	0	#N/A
hsa-miR-4306	NM_001330655	DDAH1	TGGAGAGAAAGGCAGTA#GTTTTTTTCTCCT#.((((((((((((....#)))))))))))).	2348	2361	1	-16.3	1	0.0940505	0.721	0	0	-5.61866	12	13	12	3UTR		0	0	#N/A
hsa-miR-4309	NM_001330655	DDAH1	CTGGAGTCTAGGATTCCA#GGGATCCTCCTCCT#..((((...((((((((.#)))))))).)))).	1106	1120	1	-18.6	0	0.000130436	0.544	0	0	-9.87071	12	14	8	3UTR		0	0	#N/A
hsa-miR-4314	NM_001330655	DDAH1	CTCTGGGAAATGGGACAG#CTGTGAAAGTCCCTGGTCCAGGGA#(((((((....(((((..#.)))))...))))))).	1086	1110	1	-20.3	1	1.37e-07	0.559	0	0	-11.3749	12	17	7	3UTR		0	0	#N/A
hsa-miR-4322	NM_001330655	DDAH1	CTGTGGGCTCAGCGCGTGGGG#CCGATGACTCTGTGCCCACT#..((((((.(((.((((.((.#)).))).).))).)))))).	726	746	1	-24.1	1	0.0047816	0.471	0	0	-7.30252	15	20	6	3UTR		0	0	#N/A
hsa-miR-4321	NM_001330655	DDAH1	TTAGCGGTGGACCGCCCTGCG#GGCTACCTTCCTGCAGGTCCACCCTGT#.(((.((((((((((......#.)).))))))))))).	1224	1251	1	-20.2	0	0.000180947	0.441	0	0	-8.14541	13	16	11	3UTR		0	0	#N/A
hsa-miR-4257	NM_001330655	DDAH1	CCAGAGGTGGGGACTGAG#TTGGTCTCCTCTGCCTCTGA#.((((((((((((((((.#)))))))))...))))))).	1257	1277	1	-23.1	1	0.0172544	0.412	0	0	-3.79332	16	20	9	3UTR		0	0	#N/A
hsa-miR-4259	NM_001330655	DDAH1	CAGTTGGGTCTAGGGGTCAGGA#TCCTGACAGGGTTTGCCCCAGAGATCTAAA#...((((((((.((((((((((#))))).........)))))..)))))))).	1396	1426	1	-22.2	0	0.000166882	0.471	0	0	-9.86134	18	30	8	3UTR		0	0	#N/A
hsa-miR-4260	NM_001330655	DDAH1	CTTGGGGCATGGAGTCCCA#GGCCGATGACTCTGTGCCCA#....((((((((((((((.#)).....)))))))))))).	724	744	1	-22.7	0	0.00195163	0.456	0	0	-9.54656	14	20	12	3UTR		0	0	#N/A
hsa-miR-2355-3p	NM_001330655	DDAH1	ATTGTCCTTGCTGTTTGGAGAT#CTTGAACCCAACCCCAGACAGTGGACAATT#(((((((..(((((((((....#.)))))))))))))))).	1814	1844	1	-21.9	1	0.00135049	0.603	0	0	-7.3076	16	18	16	3UTR		0	0	#N/A
hsa-miR-4270	NM_001330655	DDAH1	TCAGGGAGTCAGGGGAGGGC#GCCCTTCCTTGGCAAAAGCAAAAATTCTCCCTGT#.(((((((((((((((((((#)))))))))))))..............)))))).	2581	2615	1	-31	1	0.0400773	0.559	0	0	-3.79332	19	34	13	3UTR		0	0	#N/A
hsa-miR-4281	NM_001330655	DDAH1	GGGTCCCGGGGAGGGGGG#CCTCCCTCCCCTCGAGGTGGTACCTA#((((.(((((((((((((#))))))))))).......)).)))).	844	870	1	-29.1	0	0.00063481	0.485	0	0	-8.05661	17	26	11	3UTR		0	0	#N/A
hsa-miR-4277	NM_001330655	DDAH1	GCAGTTCTGAGCACAGTACAC#GTGACTGAAATCAGAGCTGCT#((((((((((...((((.(((#)))))))...)))))))))).	1343	1364	1	-24.4	1	0.00011598	0.485	0	0	-11.3983	17	21	10	3UTR		0	0	#N/A
hsa-miR-4278	NM_001330655	DDAH1	CTAGGGGGTTTGCCCTTG#GAGGGCACCACACCTAGG#(((((((((..((((((.#))))))))).).))))).	1435	1453	1	-20.8	1	0.000976272	0.544	0	0	-8.00486	15	18	9	3UTR		0	0	#N/A
hsa-miR-4284	NM_001330655	DDAH1	GGGCTCACATCACCCCAT#GGGTGATGTGATTCA#(((.(((((((((((...#)))))))))))))).	3166	3181	1	-21.2	0	0.000909563	0.721	0	0	-7.20265	14	15	14	3UTR		0	0	#N/A
hsa-miR-4290	NM_001330655	DDAH1	TGCCCTCCTTTCTTCCCTC#GAGATCTAAATTCCAGAAGGAGGGCAC#(((((((((((........#.))))))))))).	1416	1443	1	-20.3	1	0.000746683	0.5	0	0	-10.3988	11	13	11	3UTR		0	0	#N/A
hsa-miR-3619-5p	NM_001330655	DDAH1	TCAGCAGGCAGGCTGGTGCAGC#CTGTATTGCCTGTGGCTTGTTGT#.((((((((((((.(((((((.#)))))))))))...)))))))).	2096	2119	1	-22.7	1	0.00223847	0.632	0	0	-4.65016	19	23	11	3UTR		0	0	#N/A
hsa-miR-3620-5p	NM_001330655	DDAH1	GTGGGCTGGGCTGGGCTGGGCC#GGCCCAATCTGCCAGTTTAGGCTTACC#((((((((((((((..((((((#)))))).....))))))))).))))).	2652	2679	1	-28	1	0.000697111	0.647	0	0	-4.90607	20	27	9	3UTR		0	0	#N/A
hsa-miR-3620-5p	NM_001330655	DDAH1	GTGGGCTGGGCTGGGCTGGGCC#CCTAGTCCAGCAAAGTCA#...((((..(((((((((((..#)))))))))))..)))).	1683	1701	1	-27.2	0	0.108245	0.588	0	0	-9.88456	15	18	11	3UTR		0	0	#N/A
hsa-miR-3652	NM_001330655	DDAH1	CGGCTGGAGGTGTGAGGA#TCACACTTCCTAGTCA#.((((((((((((((...#)))))))))).)))).	2068	2084	1	-21.5	1	0.224881	0.529	0	0	-4.02637	14	16	10	3UTR		0	1	#N/A
hsa-miR-3661	NM_001330655	DDAH1	TGACCTGGGACTCGGACAGCTG#GCTGTCTGGGGCAGTGTTAA#(((((((...((((((((((..#)))))))))).))).)))).	1361	1381	1	-22.6	1	0.00166471	0.5	0	0	-8.55011	17	20	10	3UTR		0	0	#N/A
hsa-miR-3675-5p	NM_001330655	DDAH1	TATGGGGCTTCTGTAGAGATTTC#CTGCAGAGTCCCCC#...((((.((((((((.......#)))))))).)))).	682	696	1	-19.3	0	0.000179394	0.426	0	0	-8.82818	12	14	8	3UTR		0	0	#N/A
hsa-miR-3675-5p	NM_001330655	DDAH1	TATGGGGCTTCTGTAGAGATTTC#TTCTGCAGAAGGCTG#....((.(((((((((((.....#))))))))))).)).	2786	2801	1	-19.1	0	0.000190513	0.691	0	0	-11.0902	13	15	11	3UTR		0	0	#N/A
hsa-miR-3677-3p	NM_001330655	DDAH1	CTCGTGGGCTCTGGCCACGGCC#GCCGGCAAGACCGCACAGGCAAGGCCGATGACTCTGTGCCCACT#...((((((.(.((.(((((((#.))))).)).))..).)))))).	702	746	1	-24.2	0	0.0047816	0.471	0	0	-11.8393	16	23	6	3UTR		0	0	#N/A
hsa-miR-3680-5p	NM_001330655	DDAH1	GACTCACTCACAGGATTGTGCA#TGTGCATCCTGTGAATAAACCACGTCTTGGTCA#((((.((((((((((.((((((#)))))))))))))).........))...)))).	2418	2451	1	-19.8	0	0.00365767	0.603	0	0	-8.28966	20	33	14	3UTR		0	0	#N/A
hsa-miR-3688-3p	NM_001330655	DDAH1	TATGGAAAGACTTTGCCACTCT#GGCAGATCTTTCTAA#..((((((((.((((((.....#)))))))))))))).	3260	3275	1	-17.7	1	0.00402288	0.676	0	0	-7.78178	14	15	14	3UTR		0	0	#N/A
hsa-miR-3689a-3p	NM_001330655	DDAH1	CTGGGAGGTGTGATATCGTGGT#CCAATGAATGGTAACTGATCCAGGCACATTATCACACTTCCTAGT#(((((((((((((((..(((.(#.).)))..))))))))))))))).	2037	2082	1	-27.7	1	0.199102	0.544	0	0	-4.17062	19	24	15	3UTR		0	0	#N/A
hsa-miR-3713	NM_001330655	DDAH1	GGTATCCGTTTGGGGATGGT#CATCCCATGGGTACA#.((((((((...((((((..#)))))))))))))).	1510	1525	1	-19.6	1	0.00538851	0.647	0	0	-11.2074	14	15	14	3UTR		0	0	#N/A
hsa-miR-3907	NM_001330655	DDAH1	AGGTGCTCCAGGCTGGCTCACA#TGTGACTGAAATCAGAGCTGCTGTCTGGGGCAGTG#.(.((((((((((.(((((...#.)))))...)))))))))).).	1342	1377	1	-25.7	0	2.2e-06	0.485	0	0	-6.2077	16	22	10	3UTR		0	0	#N/A
hsa-miR-3689b-3p	NM_001330655	DDAH1	CTGGGAGGTGTGATATTGTGGT#ACTGATCCAGGCACATTATCACACTTCCTAGT#(((((((((((((((.((((.(#.).)))).))))))))))))))).	2050	2082	1	-29.9	1	0.199102	0.544	0	0	-4.17062	20	24	15	3UTR		0	0	#N/A
hsa-miR-3911	NM_001330655	DDAH1	TGTGTGGATCCTGGAGGAGGCA#GTCTTTCCTTCTGGCTACCTTCCTGCAGGTCCACC#...(((((.((((.((((((..#.)))))).))))))))).	1212	1247	1	-25.2	0	0.000287791	0.426	0	0	-8.42777	15	18	9	3UTR		0	0	#N/A
hsa-miR-3914	NM_001330655	DDAH1	AAGGAACCAGAAAATGAGAAGT#TCATGTTTGGTTCCTG#.((((((((((..((((.....#)))).)))))))))).	1073	1089	1	-18	1	0.00432461	0.618	0	0	-8.42926	14	16	10	3UTR		0	1	#N/A
hsa-miR-3918	NM_001330655	DDAH1	ACAGGGCCGCAGATGGAGACT#GGTCTCCTCTGCCTCTGA#.(((((..(((((.(((((((#))))))))))))))))).	1259	1277	1	-24.3	0	0.0172544	0.412	0	0	-8.50749	17	18	17	3UTR		0	0	hsa-miR-3918
hsa-miR-3150b-5p	NM_001330655	DDAH1	CAACCTCGAGGATCTCCCCAGC#CCTCGAGGTG#..(((((((((...........#))))))))).	853	863	1	-17.8	1	1.73e-05	0.471	0	0	-11.4183	9	10	9	3UTR		0	0	#N/A
hsa-miR-3150b-3p	NM_001330655	DDAH1	TGAGGAGATCGTCGAGGTTGG#TCAGCTACTCTGAACAGATTACTAAGGCCATCTCCTCAT#(((((((((.(((..(((...#.)))..))).))))))))).	3294	3333	1	-20.3	1	0.0105813	0.588	0	0	-6.77237	15	20	9	3UTR		0	1	#N/A
hsa-miR-3922-3p	NM_001330655	DDAH1	TCTGGCCTTGACTTGACTCTTT#AAGACCGCACAGGCAAGGCCGA#..((((((((.((((.......#.)))))))))))).	708	730	1	-18.4	1	4.29e-06	0.353	0	0	-8.01482	12	14	12	3UTR		0	0	#N/A
hsa-miR-3929	NM_001330655	DDAH1	GAGGCTGATGTGAGTAGACCACT#GTCTGCCATTGGTCTCC#((((((((((...((((((....#)))))))))))))))).	1249	1266	1	-19.3	1	0.000465124	0.441	0	0	-11.3983	16	17	16	3UTR		0	0	#N/A
hsa-miR-3934-5p	NM_001330655	DDAH1	TCAGGTGTGGAAACTGAGGCAG#CTGCCATTGGTCTCCTCTGCCTCTGACTACATCTGC#.(((((((((...(.(((((((#.))))))).).))))))))).	1251	1287	1	-23.7	1	0.0826105	0.412	0	0	-11.9895	17	21	9	3UTR		0	0	hsa-miR-3934-5p
hsa-miR-3939	NM_001330655	DDAH1	TACGCGCAGACCACAGGATGTC#GCATCCTGTGAATAAACCACGTCTTGGTC#...((..((((((((((((((.#))))))))))..........))))..)).	2421	2450	1	-19.3	0	0.00359613	0.603	0	0	-9.95919	16	29	10	3UTR		0	0	#N/A
hsa-miR-3940-5p	NM_001330655	DDAH1	GTGGGTTGGGGCGGGCTCTG#CAGGGTTTGCCCCAGAGATCTAAATTCCAGAAGGAGGGCACCACA#((((((((((((((((((((#)))))))))))))).......................)).)))).	1402	1447	1	-28.5	1	0.000694631	0.515	0	0	-3.93757	20	45	14	3UTR		0	0	#N/A
hsa-miR-3945	NM_001330655	DDAH1	AGGGCATAGGAGAGGGTTGATAT#ATCTCCACCTTTCCTGTATTGCCTG#.(((((((((((((((..(((..#)))..).)))))))))...))))).	2083	2108	1	-21.6	1	0.0455688	0.603	0	0	-3.79332	18	25	9	3UTR		0	0	#N/A
hsa-miR-550b-2-5p	NM_001330655	DDAH1	ATGTGCCTGAGGGAGTAAGACA#GTCTTTCCTTCTGGCTACC#..(((((.((((((..(((((.#))))))))))).))).)).	1212	1231	1	-19.8	0	0.0592069	0.456	0	0	-8.23913	16	19	11	3UTR		0	0	#N/A
hsa-miR-1268b	NM_001330655	DDAH1	CGGGCGTGGTGGTGGGGGTG#CCCTCACCCCTGCCA#..((((.((.((((((((..#)))))))))))))).	1301	1316	1	-24.9	0	0.219934	0.397	0	0	-7.74319	14	15	14	3UTR		0	0	#N/A
hsa-miR-378e	NM_001330655	DDAH1	ACTGGACTTGGAGTCAGGA#CCTGCAGTTATCCTAGTCCAGC#.(((((((.(((..((((.#))))......))).))))))).	1672	1694	1	-19.9	1	0.112986	0.603	0	0	-6.99569	14	22	7	3UTR		0	0	#N/A
hsa-miR-4424	NM_001330655	DDAH1	AGAGTTAACTCAAAATGGACTA#GTCCTTTTGGGTTAAATCTG#(((.(((((((((((.((((..#))))))))))))))).))).	2561	2581	1	-19.8	0	5.89e-05	0.618	0	0	-7.20265	18	20	15	3UTR		0	0	#N/A
hsa-miR-4428	NM_001330655	DDAH1	CAAGGAGACGGGAACATGGAGC#CCGTATTTCCAGTCTTCTA#..((((((((((((.((((...#)))).))))).))))))).	1651	1670	1	-18.9	1	0.155663	0.515	0	0	-5.69245	16	19	7	3UTR		0	0	#N/A
hsa-miR-4436a	NM_001330655	DDAH1	GCAGGACAGGCAGAAGTGGAT#TCTGCTCTGCTATGTTACCTGCT#(((((((((((((.((((((.#))))))))))).)))..))))).	2896	2919	1	-23	1	0.00116101	0.544	0	0	-4.79441	19	23	11	3UTR		0	0	#N/A
hsa-miR-4437	NM_001330655	DDAH1	TGGGCTCAGGGTACAAAGGTT#GACCGCACAGGCAAGGCCGATGACTCTGTGCCCAC#(((((.((((((.((..((((#.))))..)))))))).))))).	710	745	1	-23.9	0	0.00431962	0.471	0	0	-7.36071	17	22	8	3UTR		0	0	#N/A
hsa-miR-4442	NM_001330655	DDAH1	GCCGGACAAGAGGGAGG#CCTCCTTCTCTTCCT#...(((..(((((((((#)))))))))..))).	2358	2373	1	-19.2	0	0.583669	0.691	0	0	-10.3719	12	15	9	3UTR		0	0	#N/A
hsa-miR-4444	NM_001330655	DDAH1	CTCGAGTTGGAAGAGGCG#GCTTCTTTGGACTCC#...(((((.((((((((.#)))))))).))))).	2925	2940	1	-20.2	0	0.010252	0.588	0	0	-7.57093	13	15	8	3UTR		0	0	#N/A
hsa-miR-4446-3p	NM_001330655	DDAH1	CAGGGCTGGCAGTGACATGGGT#CTATGTTACCTGCTAGGCTG#..((.(((((((((((((((..#))))))))).)))))).)).	2905	2925	1	-23.6	0	0.000387811	0.559	0	0	-9.07604	17	20	9	3UTR		0	0	#N/A
hsa-miR-4446-3p	NM_001330655	DDAH1	CAGGGCTGGCAGTGACATGGGT#GCCCAATCTGCCAGTTTA#..((((((((((.....(((((#)))))..)))))))))).	2653	2671	1	-21.7	1	0.000936249	0.647	0	0	-8.07147	15	18	10	3UTR		0	0	#N/A
hsa-miR-4446-3p	NM_001330655	DDAH1	CAGGGCTGGCAGTGACATGGGT#CCACCTCATTCCAGCCA#...((((((.(((((..(((..#)))..))))))))))).	3479	3496	1	-21	0	0.150741	0.588	0	0	-7.9901	14	17	11	3UTR		0	0	#N/A
hsa-miR-4447	NM_001330655	DDAH1	GGTGGGGGCTGTTGTTT#ATTCAACACCCCCACCC#((((((((.(((((...#.))))))))))))).	829	846	1	-23.9	1	0.00407711	0.485	0	0	-5.96246	13	15	13	3UTR		0	0	#N/A
hsa-miR-4453	NM_001330655	DDAH1	GAGCTTGGTCTGTAGCGGTT#GACCGCACAGGCAAGGCCG#(.((((.((((((.((((((#)))))))))))).))))).	710	729	1	-22.8	0	4.17e-06	0.368	0	0	-7.50178	17	19	12	3UTR		0	0	#N/A
hsa-miR-4453	NM_001330655	DDAH1	GAGCTTGGTCTGTAGCGGTT#AATTGCTATAGAAATCAGGCA#..((((((((((((((((((#))))))))))))..)))))).	3243	3264	1	-20.7	1	0.000739362	0.691	0	0	-4.957	18	21	12	3UTR		0	0	#N/A
hsa-miR-4456	NM_001330655	DDAH1	CCTGGTGGCTTCCTTTT#AGAAGGAGGGCACCAC#..(((((.(((((((((#))))))))).))))).	1430	1446	1	-20.9	0	0.00181234	0.529	0	0	-7.27064	14	16	9	3UTR		0	0	#N/A
hsa-miR-3135b	NM_001330655	DDAH1	GGCTGGAGCGAGTGCAGTGGTG#ACCACCTCATTCCAGCCA#((((((((.(((....(((((.#)))))))).)))))))).	3478	3496	1	-25.2	1	0.150741	0.588	0	0	-8.10843	16	18	8	3UTR		0	0	#N/A
hsa-miR-3135b	NM_001330655	DDAH1	GGCTGGAGCGAGTGCAGTGGTG#CATTGCATTCTGCTCTGCTA#(((.(((((((((((((((...#)))))))))).)))))))).	2888	2908	1	-25.2	0	0.00213067	0.515	0	0	-6.9696	18	20	10	3UTR		0	0	#N/A
hsa-miR-4462	NM_001330655	DDAH1	TGACACGGAGGGTGGCTTGGGAA#TTCCTGACCACCTCATTCCAGCCAATGTATGGTTATCCACTCTGTGTG#..((((((((((((((.(((((.#.)))))))))............)).)))))))).	3472	3520	1	-23.9	1	0.0016555	0.515	0	0	-4.957	19	34	9	3UTR		0	0	#N/A
hsa-miR-4463	NM_001330655	DDAH1	GAGACTGGGGTGGGGCC#CCCCACCCTCCCTCC#(((...(((((((((..#)))))))))..))).	838	853	1	-21.2	0	0.105127	0.485	0	0	-13.2226	12	15	9	3UTR		0	1	#N/A
hsa-miR-4466	NM_001330655	DDAH1	GGGTGCGGGCCGGCGGGG#TCCTGCAGGTCCACCCT#((((..(((((.((((((#)))))).))))))))).	1232	1249	1	-23.9	0	0.000269545	0.426	0	0	-13.3044	15	17	9	3UTR		0	0	#N/A
hsa-miR-4467	NM_001330655	DDAH1	TGGCGGCGGTAGTTATGGGCTT#AGGCCGATGACTCTGTGCCC#.(((.((((.((((((.(((((#))))).))))))))))))).	723	743	1	-23.6	0	0.001553	0.456	0	0	-9.15487	18	20	13	3UTR		0	0	#N/A
hsa-miR-4472	NM_001330655	DDAH1	GGTGGGGGGTGTTGTTTT#ATTCAACACCCCCACCC#(((.((((((((((....#.))))))))))))).	829	846	1	-23.9	0	0.00407711	0.485	0	0	-7.9381	13	15	13	3UTR		0	0	#N/A
hsa-miR-4472	NM_001330655	DDAH1	GGTGGGGGGTGTTGTTTT#AACAACCCTCCCCTCACCC#(((((((((.((((((..#))))))...))))))))).	1291	1310	1	-23.4	1	0.396874	0.382	0	0	-5.18008	15	19	9	3UTR		0	0	#N/A
hsa-miR-4474-3p	NM_001330655	DDAH1	TTGTGGCTGGTCATGAGGCTAA#CCTCATTCCAGCCAA#...(((((((..((((((....#)))))).))))))).	3482	3497	1	-21.7	0	0.0353068	0.588	0	0	-12.6861	13	15	7	3UTR		0	0	#N/A
hsa-miR-4475	NM_001330655	DDAH1	CAAGGGACCAAGCATTCATTAT#ATGTTTGGTTCCTG#..(((((((((((((.......#))))))))))))).	1075	1089	1	-19.1	1	0.00432461	0.618	0	0	-5.19005	13	14	13	3UTR		0	0	#N/A
hsa-miR-3689c	NM_001330655	DDAH1	CTGGGAGGTGTGATATTGTGGT#ACTGATCCAGGCACATTATCACACTTCCTAGT#(((((((((((((((.((((.(#.).)))).))))))))))))))).	2050	2082	1	-29.9	1	0.199102	0.544	0	0	-4.17062	20	24	15	3UTR		0	0	#N/A
hsa-miR-3689d	NM_001330655	DDAH1	GGGAGGTGTGATCTCACACTCG#TGTGAGAGCTCAACATCTCA#..((((((((((((((((....#)))))))..))).)))))).	2612	2632	1	-19.2	1	0.0473534	0.588	0	0	-4.957	16	20	7	3UTR		0	0	#N/A
hsa-miR-4481	NM_001330655	DDAH1	GGAGTGGGCTGGTGGTT#GACTCTGTGCCCACTCCT#((((((((((((.((((#))))))).))))))))).	731	749	1	-22.1	1	0.00641167	0.456	0	0	-5.22671	16	18	9	3UTR		0	0	#N/A
hsa-miR-4486	NM_001330655	DDAH1	GCTGGGCGAGGCTGGCA#CCAGTCTTCTACCCCTGCAGTTATCCTAGTCCAGCA#(((((((((((((((..#))))))))....................))))))).	1659	1695	1	-21.6	1	0.103939	0.588	0	0	-4.17062	15	36	8	3UTR		0	0	#N/A
hsa-miR-4486	NM_001330655	DDAH1	GCTGGGCGAGGCTGGCA#TGTTAGCCACATGCCCAA#..((((((.((((((((#))))))))...)))))).	2514	2532	1	-21.3	1	0.0160509	0.632	0	0	-6.01339	14	18	8	3UTR		0	0	#N/A
hsa-miR-4490	NM_001330655	DDAH1	TCTGGTAAGAGATTTGGGCATA#GCCCAATCTGCCAGTTTAGGCTTACCAGC#.(((((((((((.((((((...#)))))))))...........)))))))).	2653	2682	1	-21.4	1	0.0102574	0.662	0	0	-5.08246	17	29	9	3UTR		0	1	#N/A
hsa-miR-4492	NM_001330655	DDAH1	GGGGCTGGGCGCGCGCC#GGTTATCCACTCTGTGTGCCAAAACCAATCATGCCTTTCACGGCCCTT#(((((((((((((((..#.))))))))....................))))))).	3502	3550	1	-21.5	1	0.0013498	0.559	0	0	-4.17062	15	37	8	3UTR		0	0	#N/A
hsa-miR-4492	NM_001330655	DDAH1	GGGGCTGGGCGCGCGCC#TGTGCCCACTCCT#((((.((((((((....#)))))))))))).	736	749	1	-19.8	0	0.00641167	0.456	0	0	-9.88195	12	13	12	3UTR		0	0	#N/A
hsa-miR-4498	NM_001330655	DDAH1	TGGGCTGGCAGGGCAAGTGCTG#GCATTCTGCTCTGCTATGTTACCT#.(((((((((((((((((((..#))))).)))))))))).))..)).	2892	2916	1	-23.5	1	0.00214548	0.529	0	0	-3.79332	19	24	10	3UTR		0	0	#N/A
hsa-miR-4498	NM_001330655	DDAH1	TGGGCTGGCAGGGCAAGTGCTG#CAGGAAAAATGGCCCAATCTGCCAGTTTAG#((((((((((((((...(.(((#))).)......))))....)))))))))).	2642	2672	1	-21.9	1	0.00105435	0.647	0	0	-4.90607	18	30	10	3UTR		0	0	#N/A
hsa-miR-4502	NM_001330655	DDAH1	GCTGATGATGATGGTGCTGAAG#ACCATCTCATCAGA#.(((((((.((((((.......#))))))))))))).	2465	2479	1	-19	1	0.00214719	0.632	0	0	-5.08276	13	14	13	3UTR		0	0	#N/A
hsa-miR-4505	NM_001330655	DDAH1	AGGCTGGGCTGGGACGGA#TCCAGTCTTCTACCCCTGCAGTTATCCTAGTCCAGCA#..((((((((((((....#.)))))))))))).	1658	1695	1	-23.2	1	0.103939	0.588	0	0	-5.9255	12	14	12	3UTR		0	0	#N/A
hsa-miR-4507	NM_001330655	DDAH1	CTGGGTTGGGCTGGGCTGGG#CCTAGTCCAGCAAAGTCAT#.(((.((..(((((((((((#))))))))))).)).))).	1683	1702	1	-22.9	0	0.0897687	0.603	0	0	-11.2824	16	19	11	3UTR		0	0	#N/A
hsa-miR-4508	NM_001330655	DDAH1	GCGGGGCTGGGCGCGCG#TGTGTGCCAAAACCAATCATGCCTTTCACGGCCCTT#..(((((((((((((((#))))))))....................))))))).	3514	3550	1	-21.3	1	0.0013498	0.559	0	0	-4.957	15	36	8	3UTR		0	0	#N/A
hsa-miR-4516	NM_001330655	DDAH1	GGGAGAAGGGTCGGGGC#TCTGGCCCTTCCTTGGCAAAAGCAAAAATTCTCCCT#(((((((((((((((..#)))))))))....................)))))).	2577	2613	1	-21.9	1	0.129966	0.574	0	0	-4.17062	15	36	9	3UTR		0	1	#N/A
hsa-miR-4518	NM_001330655	DDAH1	GCTCAGGGATGATAACTGTGCTGAGA#GTATGGTTATCCACTCTGTGTG#((.(((((..(((((((((((.....#)))))))))))..))))).)).	3498	3520	1	-20.9	0	0.0016555	0.515	0	0	-7.79401	18	22	11	3UTR		0	0	#N/A
hsa-miR-4523	NM_001330655	DDAH1	GACCGAGAGGGCCTCGGCTGT#ACAGCTCCTCATGGTCA#(((((.((((.....((((((#)))))))))).))))).	1765	1782	1	-21	0	0.00356456	0.559	0	0	-14.8915	15	17	10	3UTR		0	0	#N/A
hsa-miR-4534	NM_001330655	DDAH1	GGATGGAGGAGGGGTCT#AGGCCATCTCCTCATCTC#((((.((((((((((((#))))).))))))))))).	3318	3336	1	-20.4	0	0.00677944	0.603	0	0	-8.05661	16	18	11	3UTR		0	0	#N/A
hsa-miR-378i	NM_001330655	DDAH1	ACTGGACTAGGAGTCAGAAGG#CCTGTGAAAGTCCCTGGTCCAGG#.((((((((((..(((..(((#))).))).....)))))))))).	1085	1108	1	-21.6	1	1.03e-06	0.544	0	0	-8.42926	16	23	10	3UTR		0	0	#N/A
hsa-miR-4535	NM_001330655	DDAH1	GTGGACCTGGCTGGGAC#TTCTGGCTACCTTCCTGCAGGTCCACC#((((((((.((.((((.#.)))).)))))))))).	1220	1247	1	-21.9	1	0.000287791	0.426	0	0	-8.34077	14	17	10	3UTR		0	0	#N/A
hsa-miR-1587	NM_001330655	DDAH1	TTGGGCTGGGCTGGGTTGGG#CCAATCATGCCTTTCACGGCCCT#..(((((((((..((((((.#))))))..))).....)))))).	3526	3549	1	-24.3	1	0.00201226	0.559	0	0	-9.59293	15	23	6	3UTR		0	0	#N/A
hsa-miR-1587	NM_001330655	DDAH1	TTGGGCTGGGCTGGGTTGGG#CCCTGCAGTTATCCTAGTCCAGCA#....(((((((((((..(((#))).........))))))))))).	1671	1695	1	-22.9	0	0.103939	0.588	0	0	-9.77961	14	24	11	3UTR		0	0	#N/A
hsa-miR-4538	NM_001330655	DDAH1	GAGCTTGGATGAGCTGGGCTGA#CGGCCCTTTAGTTCAGAGAAGTTCT#((((((...((((((((((((.#))))))...))))))...)))))).	3542	3567	1	-24.8	0	0.00319783	0.588	0	0	-8.85129	18	25	6	3UTR		0	0	#N/A
hsa-miR-4540	NM_001330655	DDAH1	TTAGTCCTGCCTGTAGGTTTA#ACAGGCAGGGG#....((((((((((.......#)))))))))).	2014	2025	1	-18.5	0	7.15e-05	0.544	0	0	-10.5151	10	11	10	3UTR		0	0	#N/A
hsa-miR-3972	NM_001330655	DDAH1	CTGCCAGCCCCGTTCCAGGGCA#TGCTCTGCTATGTTACCTGCTAGGCTGGCT#..(((((((.(((..(((((((#)))))))..)))..........))))))).	2898	2928	1	-23.7	1	0.00282713	0.559	0	0	-7.7918	17	30	7	3UTR		0	0	#N/A
hsa-miR-3975	NM_001330655	DDAH1	TGAGGCTAATGCACTACTTCAC#GAAGTTCTGCACTGATTTTTAGTCTCT#.((((((((((((..(((((..#)))))..)))).......)))))))).	3559	3586	1	-19.5	1	0.00487792	0.662	0	0	-5.38561	17	27	8	3UTR		0	0	#N/A
hsa-miR-4632-5p	NM_001330655	DDAH1	GAGGGCAGCGTGGGTGTGGCGGA#CCCCCACCCTCCCTCCCCTCG#(((((.((.(.(((((.((.((.#))))))))).).)).))))).	837	858	1	-26.8	0	0.0295426	0.471	0	0	-9.7197	17	21	9	3UTR		0	0	#N/A
hsa-miR-4633-3p	NM_001330655	DDAH1	AGGAGCTAGCCAGGCATATGCA#TGCTAGGCTGGCTTCTT#(((((((((((.((((......#)))).))))))))))).	2915	2932	1	-23.3	1	0.00270395	0.559	0	0	-7.28438	15	17	11	3UTR		0	0	#N/A
hsa-miR-4653-3p	NM_001330655	DDAH1	TGGAGTTAAGGGTTGCTTGGAGA#CAGGCAAGGCCGATGACTCTG#.(((((((..(((((((((....#))))))..)))..))))))).	717	738	1	-20.4	1	0.000222587	0.441	0	0	-6.09222	16	21	7	3UTR		0	0	#N/A
hsa-miR-4653-3p	NM_001330655	DDAH1	TGGAGTTAAGGGTTGCTTGGAGA#TCCAGGGATCCTCCTCCT#.((((...((((((.((((((..#)))))))))))).)))).	1102	1120	1	-20	0	0.000130436	0.544	0	0	-10.2871	16	18	12	3UTR		0	0	#N/A
hsa-miR-4655-5p	NM_001330655	DDAH1	CACCGGGGATGGCAGAGGGTCG#ACCCTCCCTCCCCTCGAGGTGG#(((((((((.((..((((((..#)))))))))))))....)))).	842	864	1	-25.2	1	2.23e-05	0.485	0	0	-7.32605	17	22	13	3UTR		0	0	#N/A
hsa-miR-4656	NM_001330655	DDAH1	TGGGCTGAGGGCAGGAGGCCTGT#GGCTACCTTCCTGCAGGTCCACCCTGTCTGCCATTGGTCTCCTCTGCCTC#.((((.(((((((((.(((((((#.)))))))...))))).............)))).)))).	1224	1274	1	-27.8	0	0.00583881	0.412	0	0	-5.92733	20	39	7	3UTR		0	0	#N/A
hsa-miR-4660	NM_001330655	DDAH1	TGCAGCTCTGGTGGAAAATGGAG#ATCAGAGCTGCT#.(((((((((((...........#))))))))))).	1352	1364	1	-19.9	1	0.00011598	0.485	0	0	-6.90779	11	12	11	3UTR		0	0	#N/A
hsa-miR-4664-3p	NM_001330655	DDAH1	CTTCCGGTCTGTGAGCCCCGTC#GGGGCAGACAGGCTT#.....(((((((..(((((...#)))))..))))))).	1316	1331	1	-23.1	0	8.28e-06	0.412	0	0	-15.8116	12	15	7	3UTR		0	0	#N/A
hsa-miR-4667-3p	NM_001330655	DDAH1	TCCCTCCTTCTGTCCCCACAG#GGGTTTGCCCCAGAGATCTAAATTCCAGAAGGAGGGC#.(((((((((((.........#.))))))))))).	1404	1441	1	-21.4	1	0.000917835	0.5	0	0	-6.90779	11	13	11	3UTR		0	0	#N/A
hsa-miR-4669	NM_001330655	DDAH1	TGTGTCCGGGAAGTGGAGGAGG#CCTCCTCCTTTCTCTTTTACT#.(((...((((((.((((((((#))))))))))))))...))).	1111	1132	1	-22.9	0	0.237901	0.588	0	0	-12.2138	17	21	14	3UTR		0	0	#N/A
hsa-miR-4669	NM_001330655	DDAH1	TGTGTCCGGGAAGTGGAGGAGG#CTTTCTCCAGAACTCAGACATG#.(((((.(((...(((((((((#)))))))))...))).))))).	3416	3438	1	-21.1	0	0.0217512	0.691	0	0	-12.7977	17	22	9	3UTR		0	0	#N/A
hsa-miR-4673	NM_001330655	DDAH1	TCCAGGCAGGAGCCGGACTGGA#TTCATGAATCATGTTTGGTTCCTGTGAAAGTCCCTGGT#.(((((((((((((((((..((#.))..))))))))))))........))))).	1065	1103	1	-27.1	1	2.68e-05	0.559	0	0	-3.79332	19	31	12	3UTR		0	0	#N/A
hsa-miR-4673	NM_001330655	DDAH1	TCCAGGCAGGAGCCGGACTGGA#TCCTTCTGGCTACCTTCCTGC#..((((.((((((((((..(((#))).))))))).))).)))).	1217	1238	1	-24.6	0	0.00594295	0.456	0	0	-6.50069	17	21	7	3UTR		0	0	#N/A
hsa-miR-4674	NM_001330655	DDAH1	CTGGGCTCGGGACGCGCGGCT#AGCTGCTGTCTGGGGCA#....((((.(((((.((((((#))))))))))).)))).	1357	1374	1	-24	0	3.09e-05	0.485	0	0	-11.3384	15	17	11	3UTR		0	0	#N/A
hsa-miR-4676-5p	NM_001330655	DDAH1	GAGCCAGTGGTGAGACAGTGA#CTGTCTGCCATTGGTCTCC#(((((((((((.((((((...#)))))))))))))).))).	1247	1266	1	-24.8	1	0.000465124	0.441	0	0	-7.28438	17	19	14	3UTR		0	0	#N/A
hsa-miR-4676-3p	NM_001330655	DDAH1	CACTGTTTCACCACTGGCTCTT#GCCAGGGGCAGACAGG#..((((((..((.(((((....#)))))))..)))))).	1312	1328	1	-20	1	3.2e-06	0.412	0	0	-8.54503	13	16	7	3UTR		0	0	#N/A
hsa-miR-4681	NM_001330655	DDAH1	AACGGGAATGCAGGCTGTATCT#CCTGTATTGCCTGTG#.(((((((((((((........#)))))))).))))).	2095	2110	1	-17.5	1	0.0163494	0.603	0	0	-4.76182	13	15	8	3UTR		0	0	#N/A
hsa-miR-4682	NM_001330655	DDAH1	TCTGAGTTCCTGGAGCCTGGTCT#CTCCAGAACTCAGAC#((((((((.((((((........#)))))))))))))).	3420	3435	1	-21.1	1	0.0516601	0.676	0	0	-5.22701	14	15	14	3UTR		0	1	#N/A
hsa-miR-4682	NM_001330655	DDAH1	TCTGAGTTCCTGGAGCCTGGTCT#AGGCTGGCTTCTTTGGACTCC#...((((((..((((((.(((((#)))))))))))...)))))).	2919	2940	1	-20.8	0	0.010252	0.588	0	0	-10.5818	17	21	11	3UTR		0	1	#N/A
hsa-miR-4687-3p	NM_001330655	DDAH1	TGGCTGTTGGAGGGGGCAGGC#GCAGAGTCCCCCCCGGTAGCCGG#((((((((((.((((((..((#))...)))))).)))))))))).	684	707	1	-26.2	1	2.7e-05	0.353	0	0	-6.76235	18	23	10	3UTR		0	1	#N/A
hsa-miR-1343-5p	NM_001330655	DDAH1	TGGGGAGCGGCCCCCGGGTGGG#CTCACCCCTGCCAGGGGCAGACAGGCTTCTCAG#((((((((.(((((..((((((#.)))))).)))))......)))))))).	1303	1336	1	-28.5	1	0.000494832	0.397	0	0	-5.96246	19	28	8	3UTR		0	0	#N/A
hsa-miR-4689	NM_001330655	DDAH1	TTGAGGAGACATGGTGGGGGCC#GGCTACCTTCCTGCAGGTCCACCCTGTCTGCCATTGGTCTCCTCT#..((((((((((((((((((((#.))))).))......)))))..)))))))).	1224	1269	1	-28.4	1	0.00153879	0.426	0	0	-4.957	20	31	8	3UTR		0	0	#N/A
hsa-miR-4690-5p	NM_001330655	DDAH1	GAGCAGGCGAGGCTGGGCTGAA#GGTCCACCCTGTCTGCCA#(.((((((.(((.((((((...#)))))).)))))))))).	1239	1257	1	-22.9	1	0.00855552	0.426	0	0	-7.44677	16	18	10	3UTR		0	0	#N/A
hsa-miR-4694-5p	NM_001330655	DDAH1	AGGTGTTATCCTATCCATTTGC#GCAGATGGAAGGAGAAACCTC#((((....((((.(((((((((#)))))))))))))...)))).	2254	2275	1	-22.2	0	0.000138208	0.588	0	0	-15.104	17	21	13	3UTR		0	0	#N/A
hsa-miR-4697-3p	NM_001330655	DDAH1	TGTCAGTGACTCCTGCCCCTTGGT#GCCACCAACAACCCTCCCCTCACCCCTGCCAGGGGCAGACAGGCTTCTCAGCAGAACTGTGACTGAA#..(((((.((..(((((((.((((#.)))))))))))....................)).))))).	1285	1352	1	-25.5	0	0.000213023	0.456	0	0	-13.4422	18	41	11	3UTR		0	0	#N/A
hsa-miR-4700-5p	NM_001330655	DDAH1	TCTGGGGATGAGGACAGTGTGT#CACACTTCCTAGTCATCTCCAC#..((((((((((((.((((((.#)))))))))...))))))))).	2069	2091	1	-23.5	1	0.174345	0.544	0	0	-5.69245	18	22	9	3UTR		0	0	#N/A
hsa-miR-4700-5p	NM_001330655	DDAH1	TCTGGGGATGAGGACAGTGTGT#TACTCTGAACAGATTACTAAGGCCATCTCCTCATCTCTAA#..((((((((((((..(((.((#.))))).)))))))))))).	3299	3339	1	-20.6	1	0.00602196	0.632	0	0	-5.9255	17	20	12	3UTR		0	0	#N/A
hsa-miR-4701-3p	NM_001330655	DDAH1	ATGGGTGATGGGTGTGGTGT#GCACCACACCTAGGAAGGTAAATCCAG#.(((((..((((((((((((#)))))))))))).........))))).	1439	1466	1	-24.1	0	0.00673994	0.574	0	0	-7.65065	17	27	12	3UTR		0	0	#N/A
hsa-miR-4704-5p	NM_001330655	DDAH1	GACACTAGGCATGTGAGTGATT#CACTCATTTAGTGTCT#((((((((....(((((((...#))))))))))))))).	956	972	1	-18.8	1	0.00217889	0.691	0	0	-12.408	15	16	15	3UTR		0	0	#N/A
hsa-miR-4706	NM_001330655	DDAH1	AGCGGGGAGGAAGTGGGCGCTGCTT#GTGCCCACTCCTGTTGTTTTCCTTGA#..((((((((((((((((((.....#))))))))).......))))))))).	737	763	1	-25.2	1	0.00142262	0.5	0	0	-4.957	18	26	9	3UTR		0	0	#N/A
hsa-miR-4708-5p	NM_001330655	DDAH1	AGAGATGCCGCCTTGCTCCTT#AGGGGCAGACAGGCTTCTCA#.((((.(((...((((((((.#))))))))...))).)))).	1315	1335	1	-23.2	0	6.73e-05	0.397	0	0	-13.1084	15	20	8	3UTR		0	0	#N/A
hsa-miR-4712-3p	NM_001330655	DDAH1	AATGAGAGACCTGTACTGTAT#GCAGACAGGCTTCTCAG#..((((((.(((((.((((..#))))))))).)))))).	1319	1336	1	-19.8	1	0.000494832	0.397	0	0	-6.74884	15	17	9	3UTR		0	0	#N/A
hsa-miR-4716-3p	NM_001330655	DDAH1	AAGGGGGAAGGAAACATGGAGA#TCCAGGGATCCTCCTCCTTT#(((((((.((((..(.((((..#)))).)..))))))))))).	1102	1122	1	-21.9	1	0.000226604	0.559	0	0	-8.63023	16	20	11	3UTR		0	0	#N/A
hsa-miR-4716-3p	NM_001330655	DDAH1	AAGGGGGAAGGAAACATGGAGA#TTTCTGTCTTTCCTTCTCTTTTG#((((((((((((((.(((((((#))))))).)))))))))))))).	2828	2851	1	-21.8	1	0.101523	0.603	0	0	-4.67302	21	23	14	3UTR		0	0	#N/A
hsa-miR-4716-3p	NM_001330655	DDAH1	AAGGGGGAAGGAAACATGGAGA#TTTCATTCATTTCATTTCCCCCG#..((((((((((((.((((((.#))))))...)))).)))))))).	2229	2252	1	-20.1	1	0.079411	0.603	0	0	-5.69245	18	23	8	3UTR		0	0	#N/A
hsa-miR-3529-5p	NM_001330655	DDAH1	AGGTAGACTGGGATTTGTTGTT#CCCTGTCTGCCA#.(((((((.(((..........#))).))))))).	1245	1257	1	-18.2	1	0.00855552	0.426	0	0	-7.96418	10	12	7	3UTR		0	0	#N/A
hsa-miR-4717-3p	NM_001330655	DDAH1	ACACATGGGTGGCTGTGGCCT#TCACAGCCACCTTGA#...((.((((((((((((...#)))))))))))))).	1179	1194	1	-22.3	0	0.0619726	0.544	0	0	-8.4155	14	15	14	3UTR		0	0	#N/A
hsa-miR-4717-3p	NM_001330655	DDAH1	ACACATGGGTGGCTGTGGCCT#GGCTACCTTCCTGCAGGTCCACCCTGTC#..(((.((((((((((((((.#)))))).........)).))))))))).	1224	1252	1	-22.4	0	0.000181214	0.441	0	0	-6.85796	17	28	9	3UTR		0	0	#N/A
hsa-miR-4722-5p	NM_001330655	DDAH1	GGCAGGAGGGCTGTGCCAGGTTG#CCTGGTCCAGGGATCCTCCTCCT#((.((((((((((.((((((...#)))))).)))...))))))))).	1097	1120	1	-26.9	0	0.000130436	0.544	0	0	-6.35195	18	23	9	3UTR		0	0	#N/A
hsa-miR-4722-5p	NM_001330655	DDAH1	GGCAGGAGGGCTGTGCCAGGTTG#TCTGGCTACCTTCCTGCA#.(((((((((.((.((((((...#))))))))))))))))).	1221	1239	1	-26.8	1	0.00334854	0.456	0	0	-7.47494	17	18	17	3UTR		0	0	#N/A
hsa-miR-4723-5p	NM_001330655	DDAH1	TGGGGGAGCCATGAGATAAGAGCA#GCTGGCTTCTTTGGACTCCCTA#..(((((((((.((((....(((.#)))....))))))).)))))).	2921	2943	1	-22.4	1	0.0539048	0.603	0	0	-8.3038	16	22	7	3UTR		0	0	#N/A
hsa-miR-4724-5p	NM_001330655	DDAH1	AACTGAACCAGGAGTGAGCTTCG#TGAAATCAGAGCTGCTGTCTGGGGCAGTG#.((((..((((((((.(((((..#.)))))))).)))))..)))).	1348	1377	1	-22.2	0	2.2e-06	0.485	0	0	-7.47102	17	22	8	3UTR		0	0	#N/A
hsa-miR-4727-3p	NM_001330655	DDAH1	ATAGTGGGAAGCTGGCAGATTC#AATCTGCCAGTTTAGGCTTACC#...((((((((((((((((((.#)))))))))))))...))))).	2657	2679	1	-22.1	0	0.000697111	0.647	0	0	-6.51454	18	22	13	3UTR		0	0	#N/A
hsa-miR-4727-3p	NM_001330655	DDAH1	ATAGTGGGAAGCTGGCAGATTC#TCTGCTATGTTACCTGCTAG#.(((((((.((((((((((...#))))))).))).))))))).	2901	2921	1	-20.6	1	0.000763852	0.559	0	0	-4.84971	17	20	7	3UTR		0	0	#N/A
hsa-miR-4729	NM_001330655	DDAH1	TCATTTATCTGTTGGGAAGCTA#GGCTTCTCAGCAGAACTGTGAC#((((...((((((((((((((.#))))))))))))))...)))).	1326	1348	1	-25.5	0	0.000109856	0.412	0	0	-11.5013	18	22	14	3UTR	MIRT568753	0	0	#N/A
hsa-miR-4731-5p	NM_001330655	DDAH1	TGCTGGGGGCCACATGAGTGTG#TAGACTCTGTGTGCCTCTT#....((((((((((.((((.((#)).)))))))).)))))).	2866	2885	1	-20.4	0	0.0228342	0.588	0	0	-10.282	16	19	8	3UTR		0	0	#N/A
hsa-miR-4732-3p	NM_001330655	DDAH1	GCCCTGACCTGTCCTGTTCTG#GCAGGAATCAGCCTATTAACAGGCAGGGG#.(((((.((((((((((....#)))))).............))))))))).	1996	2025	1	-21.5	0	7.15e-05	0.544	0	0	-5.33701	15	29	9	3UTR		0	0	#N/A
hsa-miR-4740-5p	NM_001330655	DDAH1	AGGACTGATCCTCTCGGGCAGG#CCTGCAGGAATCAGCCTA#(((.((((((((.....(((((#))))))))).))))))).	1993	2011	1	-19.2	0	0.000176902	0.544	0	0	-10.0841	16	18	9	3UTR		0	0	#N/A
hsa-miR-4740-3p	NM_001330655	DDAH1	GCCCGAGAGGATCCGTCCCTGC#GGTTGTCCTTTTGGGTT#((((((((((((((........#))..)))))))))))).	2557	2574	1	-20.1	1	0.000123794	0.618	0	0	-4.90607	14	17	12	3UTR		0	0	#N/A
hsa-miR-4743-5p	NM_001330655	DDAH1	TGGCCGGATGGGACAGGAGGCAT#TGCCTCTGACTACATCTGCCAC#(((.((((((.....(((((((.#))))))).....))))))))).	1268	1290	1	-24.3	0	0.10362	0.382	0	0	-16.0226	16	22	9	3UTR		0	0	#N/A
hsa-miR-122b-5p	NM_001330655	DDAH1	TTTAGTGTGATAATGGCGTTTGA#CAATGAATGGTAACTGATCCAGGCACATTATCACACTT#...((((((((((((..(((((.#.))))).)))))))))))).	2038	2076	1	-21.6	0	0.11353	0.559	0	0	-6.74759	17	20	12	3UTR		0	0	#N/A
hsa-miR-4748	NM_001330655	DDAH1	GAGGTTTGGGGAGGATTTGCT#AGCAAAAATTCTCCCTGTGAGAGCTCA#(((.(((((((((((((((((#)))))..)))))))))...))).))).	2597	2624	1	-22.5	0	0.000543264	0.603	0	0	-6.9696	20	27	9	3UTR		0	0	#N/A
hsa-miR-4748	NM_001330655	DDAH1	GAGGTTTGGGGAGGATTTGCT#GGATCCTCCTCCTTTCTCT#((((...(((((((((((...#)))))))))))...)))).	1107	1126	1	-21.2	0	0.131312	0.574	0	0	-11.5013	15	19	11	3UTR		0	0	#N/A
hsa-miR-4753-5p	NM_001330655	DDAH1	CAAGGCCAAAGGAAGAGAACAG#TTCTCTTCCTTGTTGCTTA#..((((..(((((((((((...#)))))))))))...)))).	2363	2382	1	-19.8	0	0.348992	0.676	0	0	-8.81432	15	19	11	3UTR		0	0	#N/A
hsa-miR-4753-3p	NM_001330655	DDAH1	TTCTCTTTCTTTAGCCTTGTGT#ACACGGATCTCTTACAAAGAACAATGCGGCACTGAAGGAAGAGAT#.(((((((((((((..((((((#.))))))..))))))))))))).	1932	1977	1	-19.4	1	0.0028379	0.588	0	0	-4.76182	19	23	13	3UTR		0	1	#N/A
hsa-miR-4754	NM_001330655	DDAH1	ATGCGGACCTGGGTTAGCGGAGT#GCTCTGCTCACTTCTATGTTTGCAG#.(((((((.(((((.((((((((#)))))))).))..))).))))))).	2165	2190	1	-22	1	0.00824591	0.632	0	0	-5.58516	20	25	8	3UTR		0	0	#N/A
hsa-miR-4755-5p	NM_001330655	DDAH1	TTTCCCTTCAGAGCCTGGCTTT#AGCCTATTAACAGGCAGGGGAAAC#((((((((....(((((.....#.))))))))))))).	2005	2029	1	-17.8	1	7.46e-05	0.544	0	0	-12.408	13	15	13	3UTR		0	0	#N/A
hsa-miR-4755-5p	NM_001330655	DDAH1	TTTCCCTTCAGAGCCTGGCTTT#GCCAGTATATTCTGAAGA#.....((((((((.(((((...#)))))....)))))))).	1000	1018	1	-17.6	0	0.000902164	0.662	0	0	-14.5224	13	18	8	3UTR		0	0	#N/A
hsa-miR-4762-3p	NM_001330655	DDAH1	CTTCTGATCAAGATTTGTGGTG#ACCACGTCTTGGTCAC#....((((((((((..(((((.#))))))))))))))).	2436	2452	1	-19.1	0	0.00373615	0.618	0	0	-10.5151	15	16	15	3UTR		0	0	#N/A
hsa-miR-4763-3p	NM_001330655	DDAH1	AGGCAGGGGCTGGTGCTGGGCGGG#CCTGTCTGCCATTGGTCTCCTCTGCCTC#(((((((((((((((.((((((((#)))))))).))))))...))))))))).	1246	1274	1	-29.4	1	0.00583881	0.412	0	0	-4.17062	23	28	9	3UTR		0	0	#N/A
hsa-miR-4763-3p	NM_001330655	DDAH1	AGGCAGGGGCTGGTGCTGGGCGGG#CCCTCCCCTCACCCCTGCCA#.((((((((.(((.(..(((.(((#))).))))))))))))))).	1296	1316	1	-28.9	1	0.219934	0.397	0	0	-6.12572	18	20	15	3UTR		0	0	#N/A
hsa-miR-4768-3p	NM_001330655	DDAH1	CCAGGAGATCCAGAGAGAAT#TTCTTTGGACTCCC#...((((.(((((((((...#))))))))))))).	2927	2941	1	-18.2	0	0.0133482	0.588	0	0	-8.82818	13	14	13	3UTR		0	0	#N/A
hsa-miR-4769-5p	NM_001330655	DDAH1	GGTGGGATGGAGAGAAGGTATGAG#TCATATTTTGAACCATCTCATCA#((((((((((....(((((((((.#)))))))))...)))))))))).	2454	2477	1	-23.3	1	0.0105861	0.632	0	0	-12.2551	19	23	10	3UTR		0	0	#N/A
hsa-miR-4773	NM_001330655	DDAH1	CAGAACAGGAGCATAGAAAGGC#CCTTTCTTTTGCTTCTTTCTGT#(((((.(((((((.(((((((.#)))))))..)))))))))))).	2813	2835	1	-22.7	0	0.0843781	0.632	0	0	-6.69537	19	22	12	3UTR		0	0	#N/A
hsa-miR-4778-3p	NM_001330655	DDAH1	TCTTCTTCCTTTGCAGAGTTGA#ACTTTCATTCATTTCATTTCCCCCGTAGCAGATGGAAGGAGAA#((((((((((((((........#.))))).))))))))).	2227	2270	1	-19.4	1	6.61e-05	0.603	0	0	-4.90607	14	17	9	3UTR		0	0	#N/A
hsa-miR-4436b-3p	NM_001330655	DDAH1	CAGGGCAGGAAGAAGTGGACAA#CTTTCTTTTGCTTCTTTCTGTCTTT#.((((((((((((((((((...#.)))))))))))))))))).	2814	2839	1	-22.3	1	0.0878032	0.662	0	0	-3.79332	18	20	18	3UTR		0	0	#N/A
hsa-miR-4436b-3p	NM_001330655	DDAH1	CAGGGCAGGAAGAAGTGGACAA#TCACTTCAAATCTTGCTCTGC#((((((((((.(((((((....#)))))))...)))))))))).	2151	2172	1	-23.2	1	0.000654831	0.662	0	0	-6.76235	17	21	10	3UTR		0	0	#N/A
hsa-miR-2467-5p	NM_001330655	DDAH1	TGAGGCTCTGTTAGCCTTGGCTC#GCCACCAACAACCCTCCCCTCACCCCTGCCAGGGGCAGACAGGCTTCT#.(((((.(((((.((((((((..#.))))))).).)))))))))).	1285	1333	1	-26.2	0	0.000184098	0.412	0	0	-6.62614	18	22	10	3UTR		0	0	#N/A
hsa-miR-4786-3p	NM_001330655	DDAH1	TGAAGCCAGCTCTGGTCTGGGC#GCATTCTGCTCTGCTATGTTACCTGCTAGGCTGGCTTCT#.(((((((((.(((((..(((.#.))))))))))))))))).	2892	2931	1	-26.7	1	0.00285318	0.544	0	0	-6.6181	17	19	17	3UTR		0	0	#N/A
hsa-miR-4793-3p	NM_001330655	DDAH1	TCTGCACTGTGAGTTGGCTGGCT#AGCCGGCAAGACCGCACAGGCAA#..(((.(((((.(((.(((((((#)))))))..)))..)))))))).	701	724	1	-24.4	0	0.000127268	0.338	0	0	-10.4378	18	23	8	3UTR		0	0	#N/A
hsa-miR-4796-3p	NM_001330655	DDAH1	TAAAGTGGCAGAGTATAGACAC#TCTTGCTCTGCTCACTTC#..(((((((((((((.(((...#))))))))))).))))).	2161	2179	1	-20.1	1	0.00242887	0.676	0	0	-5.19005	16	18	11	3UTR		0	0	#N/A
hsa-miR-5004-3p	NM_001330655	DDAH1	CTTGGATTTTCCTGGGCCTCAG#TGAAAGTCCCTGGTCCAGGGATCCTCCT#...(((..((((((((((....#.))))))))))...))).	1089	1117	1	-21.2	0	5.94e-05	0.559	0	0	-10.3719	13	18	10	3UTR		0	0	#N/A
hsa-miR-5006-5p	NM_001330655	DDAH1	TTGCCAGGGCAGGAGGTGGAA#CCACCAACAACCCTCCCCTCACCCCTGCCAGGGGCAGA#(((((..((((((.(((((..#.)))))))))))...))))).	1286	1324	1	-27.3	0	3.48e-07	0.397	0	0	-8.23906	16	21	11	3UTR		0	0	#N/A
hsa-miR-5007-3p	NM_001330655	DDAH1	ATCATATGAACCAAACTCTAAT#GTTTGGTTCCTGTGAA#.(((((.(((((((((......#))))))))).))))).	1077	1093	1	-18	0	0.0033121	0.603	0	0	-5.33701	14	16	9	3UTR		0	0	#N/A
hsa-miR-5010-3p	NM_001330655	DDAH1	TTTTGTGTCTCCCATTCCCCAG#CTGGGGCAGTGTTAACTACACAGAGGCACAT#...((((((((.((((((((((#)))))).))))...........)))))))).	1366	1397	1	-22.2	0	0.000161191	0.471	0	0	-9.86134	18	31	8	3UTR		0	0	#N/A
hsa-miR-5088-3p	NM_001330655	DDAH1	TCCCTTCTTCCTGGGCCCTCA#GAGGCACATCCTGACAGGGTTTGCCCCAGAGATCTAAATTCCAGAAGGAGGGC#.((((((((((((((((((..#.)))).....)))))..............))))))))).	1388	1441	1	-23.6	1	0.000917835	0.5	0	0	-3.79332	18	39	9	3UTR		0	0	#N/A
hsa-miR-5092	NM_001330655	DDAH1	AATCCACGCTGAGCTTGGCATC#TGCTAGGCTGGCTTCTTTGGAC#..((((.(((.(((((((((..#)))))))))))).....)))).	2915	2937	1	-18.3	0	0.00287557	0.559	0	0	-9.32546	16	22	12	3UTR		0	0	#N/A
hsa-miR-5093	NM_001330655	DDAH1	AGGAAATGAGGCTGGCTAGGAGC#GCAGTTATCCTAGTCCAGCAAAGTCATTTCTTT#(((((((((.(((((((((((..#.)))))).)))))....))))))))).	1675	1708	1	-25.5	1	0.036296	0.632	0	0	-5.18008	20	27	9	3UTR		0	0	#N/A
hsa-miR-5093	NM_001330655	DDAH1	AGGAAATGAGGCTGGCTAGGAGC#TTCCTGACCACCTCATTCCA#.((.(((((((.(((.((((((.#)))))).)))))))))))).	3472	3492	1	-23.2	0	0.108473	0.588	0	0	-10.4052	18	20	12	3UTR		0	0	#N/A
hsa-miR-5186	NM_001330655	DDAH1	AGAGATTGGTAGAAATCAGGT#CCTGCAGGTCCACCCTGTCTGCCATTGGTCTCC#.((((((((((((...((((.#.)))))))))))...))))).	1233	1266	1	-19.2	1	0.000465124	0.441	0	0	-5.61866	16	21	11	3UTR		0	0	#N/A
hsa-miR-5189-5p	NM_001330655	DDAH1	TCTGGGCACAGGCGGATGGACAGG#CCTTTCCTGTATTGCCTGTGGCTT#...((.(((((((((..(((.(((#))).)))....))))))))).)).	2090	2114	1	-23.3	0	0.00233208	0.618	0	0	-8.64855	17	24	9	3UTR		0	0	#N/A
hsa-miR-5190	NM_001330655	DDAH1	CCAGTGACTGAGCTGGAGCCA#CCACGTCTTGGTCACTGT#.(((((((((((((((.....#))).).))))))))))).	2437	2455	1	-19.6	1	0.00766213	0.603	0	0	-3.79332	15	18	11	3UTR		0	0	#N/A
hsa-miR-5190	NM_001330655	DDAH1	CCAGTGACTGAGCTGGAGCCA#TCCAGCAAAGTCATTT#..(((((((..((((((....#))))))..))))))).	1688	1704	1	-19.5	1	0.0672403	0.618	0	0	-9.02428	13	16	7	3UTR		0	0	#N/A
hsa-miR-5191	NM_001330655	DDAH1	AGGATAGGAAGAATGAAGTGCT#GCATTTTATTTTCCTGACCA#.((.((((.((((((((((((.#)))))))))))))))).)).	3462	3482	1	-19.6	0	0.0738758	0.618	0	0	-7.88174	18	20	16	3UTR		0	0	#N/A
hsa-miR-5194	NM_001330655	DDAH1	TGAGGGGTTTGGAATGGGATGG#CCACCCTCCCTCCCCTCGA#(((((((...(((..(((.(((#)))))))))..))))))).	840	859	1	-22.5	1	0.0150024	0.485	0	0	-10.1424	16	19	9	3UTR		0	0	#N/A
hsa-miR-5195-3p	NM_001330655	DDAH1	ATCCAGTTCTCTGAGGGGGCT#GGCCCTTTAGTTCAGAGAAGTTCTGCACTGA#...((((((((((((((((((#))))))....))))))))........)))).	3543	3574	1	-21.3	0	0.000245059	0.588	0	0	-6.51454	18	31	8	3UTR		0	0	#N/A
hsa-miR-5571-3p	NM_001330655	DDAH1	GTCCTAGGAGGCTCCTCTG#CAGAGCTGCTGTCTGGGGCA#((((((((.(((..(((((#)))))..))).)))))))).	1354	1374	1	-23.6	1	3.09e-05	0.485	0	0	-7.13993	16	20	8	3UTR		0	1	#N/A
hsa-miR-5572	NM_001330655	DDAH1	GTTGGGGTGCAGGGGTCTGCT#CCCCTCACCCCTGCC#((.((((((.(((((......#))))))))))).)).	1300	1315	1	-23.5	0	0.234558	0.397	0	0	-6.97067	13	15	11	3UTR		0	0	#N/A
hsa-miR-1295b-3p	NM_001330655	DDAH1	AATAGGCCACGGATCTGGGCAA#CCTAGTCATCTCCACCTTTCCTGTATTGCCTGTGGCTTGTTG#((((((((((......((((((#.)))))))))))))))).	2076	2118	1	-19.8	1	0.00215813	0.632	0	0	-13.2236	16	18	16	3UTR		0	0	#N/A
hsa-miR-5589-5p	NM_001330655	DDAH1	GGCTGGGTGCTCTTGTGCAGT#CTGCCAGGGGCAGACAGGCT#(.(((..((((((((.((((.#))))))))))))..))).).	1310	1330	1	-25.5	0	6.45e-06	0.426	0	0	-8.77894	16	20	12	3UTR		0	0	#N/A
hsa-miR-5591-3p	NM_001330655	DDAH1	ATACCCATAGCTTAGCTCCCA#TGGTACCTAAGCTGTGGA#....(((((((((((...(((#)))...))))))))))).	861	879	1	-20	0	0.00139845	0.5	0	0	-9.77961	14	18	11	3UTR		0	0	#N/A
hsa-miR-5680	NM_001330655	DDAH1	GAGAAATGCTGGACTAATCTGC#GCAGTTATCCTAGTCCAGCAAAGTCATTTCTTT#((((((((((((((((..((((#))))......))))))))))......)))))).	1675	1708	1	-21.5	1	0.036296	0.632	0	0	-3.93757	20	33	10	3UTR		0	0	#N/A
hsa-miR-5684	NM_001330655	DDAH1	AACTCTAGCCTGAGCAACAG#TGTTACCTGCTAGGCTGGC#....(((((((.((((....#.))))))))))).	2908	2927	1	-16	0	0.00286236	0.559	0	0	-12.8934	11	13	11	3UTR		0	0	#N/A
hsa-miR-548ax	NM_001330655	DDAH1	AGAAGTAATTGCGGTTTTGCCA#GGCAAGACCGCACAGGCA#....((...((((((((((((.#))))))))))))...)).	705	723	1	-24	0	9.41e-05	0.338	0	0	-14.4603	14	18	12	3UTR		0	1	#N/A
hsa-miR-5690	NM_001330655	DDAH1	TCAGCTACTACCTCTATTAGG#CCTCCCCTCGAGGTGGTACCTAAGCTGT#.(((((((((((((.......#.)))))))).....))))).	848	876	1	-18	1	0.00134635	0.471	0	0	-4.76182	13	20	8	3UTR		0	0	#N/A
hsa-miR-5694	NM_001330655	DDAH1	CAGATCATGGGACTGTCTCAG#CTGTGAAAGTCCCTGGTCC#..(((((.((((((.((.(((#))).)).))))))))))).	1086	1105	1	-20.7	0	7.55e-05	0.544	0	0	-8.00609	16	19	11	3UTR		0	0	#N/A
hsa-miR-5699-5p	NM_001330655	DDAH1	TGCCCCAACAAGGAAGGACAAG#TCTCTTCCTTGTTGC#.....(((((((((((((....#)).))))))))))).	2364	2379	1	-17.5	0	0.373858	0.662	0	0	-13.6656	13	15	11	3UTR		0	0	#N/A
hsa-miR-1199-5p	NM_001330655	DDAH1	CCTGAGCCCGGGCCGCGCAG#CACGGCCCTTTAGTTCAGA#.((((((..((((((.(...#).))))))....)))))).	3540	3559	1	-20.4	1	0.000196868	0.574	0	0	-7.3964	13	19	6	3UTR		0	0	#N/A
hsa-miR-6071	NM_001330655	DDAH1	TTCTGCTGCCGGCCAAGGC#GGCTTCTCAGCAGAAC#((((((((..((((.....#))))...)))))))).	1326	1342	1	-18.2	1	0.00069891	0.412	0	0	-7.20497	12	16	8	3UTR		0	0	#N/A
hsa-miR-6076	NM_001330655	DDAH1	AGCATGACAGAGGAGAGGTGG#CCACCTTTCCTGTATTGCC#.(((..((..(((((((((((#)))))))))))))..))).	2087	2106	1	-23.3	0	0.113977	0.603	0	0	-12.1122	16	19	13	3UTR		0	0	#N/A
hsa-miR-6081	NM_001330655	DDAH1	AGGAGCAGTGCCGGCCAAGGCGCC#TGCTAGGCTGGCTTCTTTGGACTCCC#.(((((((.(((((((..((((..#)))).)))))))..))...).)))).	2915	2941	1	-22	1	0.0133482	0.588	0	0	-4.84971	18	26	7	3UTR		0	0	#N/A
hsa-miR-6085	NM_001330655	DDAH1	AAGGGGCTGGGGGAGCACA#GCTCTTCTATCACAGCCACCTTG#((((((((((((((((...#))))))).....))))).)))).	1170	1193	1	-22.5	1	0.0747297	0.544	0	0	-3.93757	16	23	7	3UTR		0	0	#N/A
hsa-miR-6086	NM_001330655	DDAH1	GGAGGTTGGGAAGGGCAGAG#CTCTGCCTCTGACTACATCTGCCA#(((((((((..(((((((((#))))))).))..))).)))).)).	1265	1289	1	-22.6	1	0.0981218	0.397	0	0	-8.00486	18	24	7	3UTR		0	0	#N/A
hsa-miR-6086	NM_001330655	DDAH1	GGAGGTTGGGAAGGGCAGAG#TTCTGTCTTTCCTTCTCTT#(((((..(((((((((((((#)))))))))))))))))).	2829	2848	1	-21.9	0	0.146096	0.632	0	0	-7.38222	18	19	18	3UTR		0	0	#N/A
hsa-miR-6088	NM_001330655	DDAH1	AGAGATGAAGCGGGGGGGCG#GCCATCTCCTCATCTCTA#((((((((...((((((((.#))).))))))))))))).	3320	3338	1	-22.1	1	0.00434473	0.632	0	0	-9.06125	16	18	13	3UTR		0	1	#N/A
hsa-miR-6089	NM_001330655	DDAH1	GGAGGCCGGGGTGGGGCGGGGCGG#CCCTCCCCTCACCCCTGCCAGGGGCAGACAGGCTTCTC#((((((((((((((((.((((.((#)))))))))))))))...............))))))).	1296	1334	1	-34.3	1	4.79e-05	0.397	0	0	-3.93757	22	38	15	3UTR		0	0	#N/A
hsa-miR-6127	NM_001330655	DDAH1	TGAGGGAGTGGGTGGGAGG#CCCCCACCCTCCCTCCCCTCGA#((((((((.(((((((.((#)))))))))...))))).))).	837	859	1	-27.4	1	0.0150024	0.485	0	0	-4.99396	17	22	9	3UTR		0	0	#N/A
hsa-miR-6127	NM_001330655	DDAH1	TGAGGGAGTGGGTGGGAGG#CTCTGTGCCCACTCCTG#...((((((((((.((((.#))))..)))))))))).	733	750	1	-24.5	0	0.00157316	0.456	0	0	-7.37138	14	17	10	3UTR		0	0	#N/A
hsa-miR-6127	NM_001330655	DDAH1	TGAGGGAGTGGGTGGGAGG#CCTTCTACTCATTTCTG#...((((((((((((((((#)))))))))))))))).	1614	1631	1	-22	0	0.21718	0.603	0	0	-6.51454	16	17	16	3UTR		0	0	#N/A
hsa-miR-6129	NM_001330655	DDAH1	TGAGGGAGTTGGGTGTATA#ACCCAACCCCA#...(((.(((((((.....#)))))))))).	1819	1830	1	-17.7	0	0.00875846	0.559	0	0	-9.02673	10	11	10	3UTR		0	0	#N/A
hsa-miR-6133	NM_001330655	DDAH1	TGAGGGAGGAGGTTGGGTA#ATCCTCCTCCTTTCTCT#.(((((((((((..((((.#)))).))))))))))).	1109	1126	1	-23.1	1	0.131312	0.574	0	0	-5.9393	15	17	11	3UTR		0	0	#N/A
hsa-miR-6134	NM_001330655	DDAH1	TGAGGTGGTAGGATGTAGA#CTACATCTGCCACCA#...(((((((.(((((((.#)))))))))))))).	1277	1292	1	-22.4	0	0.158152	0.368	0	0	-9.33931	14	15	14	3UTR		0	1	#N/A
hsa-miR-6134	NM_001330655	DDAH1	TGAGGTGGTAGGATGTAGA#TCCTGACCACCTCAT#(((((((((((((......#))))).)))))))).	3473	3488	1	-21.1	1	0.0914944	0.603	0	0	-5.76291	13	15	8	3UTR		0	1	#N/A
hsa-miR-6506-5p	NM_001330655	DDAH1	ACTGGGATGTCACTGAATATGGT#GTGATTAATCCCAGTA#(((((((((((((..........#)))))..)))))))).	934	950	1	-18.1	1	0.012594	0.691	0	0	-5.76291	13	16	8	3UTR		0	0	#N/A
hsa-miR-6511a-5p	NM_001330655	DDAH1	CAGGCAGAAGTGGGGCTGACAGG#TCTGTCTTTCCTTCTCTTTTGTCTGG#((((((((((.((((..((((((#))))))..))))...)))))))))).	2830	2856	1	-24.6	1	0.00487023	0.603	0	0	-6.9954	20	26	10	3UTR		0	0	#N/A
hsa-miR-6511a-3p	NM_001330655	DDAH1	CCTCACCATCCCTTCTGCCTGC#CAGGCAGGGGAAACGGTA#....(((.((((..(((((((.#)))))))))))...))).	2015	2033	1	-20.4	0	1.26e-05	0.515	0	0	-14.0062	14	18	11	3UTR		0	0	#N/A
hsa-miR-6515-5p	NM_001330655	DDAH1	TTGGAGGGTGTGGAAGACATC#ATGCCTTTCACGGCCCTTTAGT#((((((((((((((((.(((.#))).)))))))).)))))))).	3532	3554	1	-20.6	1	0.000947744	0.559	0	0	-3.93757	19	22	8	3UTR		0	0	#N/A
hsa-miR-6717-5p	NM_001330655	DDAH1	AGGCGATGTGGGGATGTAGAGA#TCCTAGTCATCTCCACCTTTCCTGTATTGCCTG#((((((((((((((.((.((((#.)))).))..)))))))))))))).	2075	2108	1	-21.8	1	0.0455688	0.603	0	0	-4.67302	20	25	14	3UTR		0	0	#N/A
hsa-miR-6511b-5p	NM_001330655	DDAH1	CTGCAGGCAGAAGTGGGGCTGACA#GTCATCTCCACCTTTCCTGTATTGCCTGTGGC#((((((((((((((((((.((((.#)))).))))))..)))......))))))))).	2080	2112	1	-27.1	1	0.00327512	0.603	0	0	-3.93757	22	32	9	3UTR		0	0	#N/A
hsa-miR-6511b-5p	NM_001330655	DDAH1	CTGCAGGCAGAAGTGGGGCTGACA#TGCAGGTCCACCCTGTCTGCC#..((((((((..(((((.(((.((#))))).))))).)))))))).	1235	1256	1	-26.1	1	0.00477873	0.441	0	0	-11.1286	18	21	8	3UTR		0	0	#N/A
hsa-miR-6718-5p	NM_001330655	DDAH1	TAGTGGTCAGAGGGCTTATGA#CCTCTGACTACA#..(((((((((((........#))))))))))).	1270	1282	1	-20.6	1	0.0973053	0.397	0	0	-6.78234	11	12	11	3UTR		0	0	#N/A
hsa-miR-6720-5p	NM_001330655	DDAH1	TTCCAGCCCTGGTAGGCGCCGCG#CCTGCTAGGCTGGC#..((((.(((((((((.......#))))))))))))).	2913	2927	1	-21.3	0	0.00286236	0.559	0	0	-6.50069	13	14	13	3UTR		0	0	#N/A
hsa-miR-6721-5p	NM_001330655	DDAH1	TGGGCAGGGGCTTATTGTAGGAG#TTCCTGTGAAAGTCCCTGGTCCAG#(((((((((((((.(((((((((#)))))))))))))))))).)))).	1083	1107	1	-25.3	1	2.12e-05	0.544	0	0	-4.79441	22	24	18	3UTR		0	0	#N/A
hsa-miR-6721-5p	NM_001330655	DDAH1	TGGGCAGGGGCTTATTGTAGGAG#CCTGCAGTTATCCTAGTCCAG#(((((((((....((((((((..#))))))))..)))).))))).	1672	1693	1	-21.9	1	0.111838	0.603	0	0	-12.6408	17	21	8	3UTR		0	0	#N/A
hsa-miR-6722-3p	NM_001330655	DDAH1	TGCAGGGGTCGGGTGGGCCAGG#CCTGACTCACCGTATTTCCAGTCTTCTACCCCTGCAG#(((((((((..((((((.((((#)))).))))))................))))))))).	1642	1679	1	-30.4	1	0.0913205	0.544	0	0	-8.00486	19	37	9	3UTR		0	0	#N/A
hsa-miR-6727-5p	NM_001330655	DDAH1	CTCGGGGCAGGCGGCTGGGAGCG#CTCCCCTCACCCCTGCCAGGGGC#(((..((((((.((..(((((..#)))))....))))))))..))).	1298	1321	1	-25.2	0	4.32e-07	0.382	0	0	-15.4039	16	23	8	3UTR		0	0	#N/A
hsa-miR-6728-5p	NM_001330655	DDAH1	TTGGGATGGTAGGACCAGAGGGG#CCACGTCTTGGTCACTGTCATATTTTGAACCATCTCAT#.((((((((((((((((((.(((#)).).))).)))).))............))))))))).	2437	2475	1	-23.4	1	0.0206786	0.632	0	0	-3.79332	21	38	9	3UTR		0	1	#N/A
hsa-miR-6730-5p	NM_001330655	DDAH1	AGAAAGGTGGAGGGGTTGTCAGA#TCTATCACAGCCACCTTGACCTTG#...(((((.((((((((((.(((#)))...)))))).)))).))))).	1175	1199	1	-22.9	0	0.00608033	0.515	0	0	-7.57093	18	24	6	3UTR		0	1	#N/A
hsa-miR-6732-5p	NM_001330655	DDAH1	TAGGGGGTGGCAGGCTGGCC#CCAGTCTTCTACCCCTG#..((((((((.(((((((..#))))))).)))))))).	1659	1676	1	-26	1	0.0815254	0.515	0	0	-7.78178	15	17	8	3UTR		0	0	#N/A
hsa-miR-6732-5p	NM_001330655	DDAH1	TAGGGGGTGGCAGGCTGGCC#GGCTGGCTTCTTTGGACTCCCTAT#((((((((((.(((((((((#)))))))))))....)))))))).	2920	2944	1	-24.6	1	0.0421665	0.603	0	0	-6.76235	19	24	11	3UTR		0	0	#N/A
hsa-miR-6732-5p	NM_001330655	DDAH1	TAGGGGGTGGCAGGCTGGCC#GGTCCACCCTGTCTGCCATTGGTCTCCTCTGC#((((((((((((((((((((#)).)))....)))))))))......)))))).	1239	1271	1	-23.6	1	0.00170481	0.426	0	0	-3.93757	20	32	9	3UTR		0	0	#N/A
hsa-miR-6735-5p	NM_001330655	DDAH1	CAGGGCAGAGGGCACAGGAATCTGA#TTAGACTCTGTGTGCCTCTTCTACATTGCATTCTGCTCTGC#(((((((((((((((((((.(((((#))))).))).)))))))..............))))))))).	2865	2906	1	-28.7	1	0.00167217	0.515	0	0	-3.93757	24	41	9	3UTR		0	0	#N/A
hsa-miR-6735-5p	NM_001330655	DDAH1	CAGGGCAGAGGGCACAGGAATCTGA#TTTGGTTCCTGTGAAAGTCCCTGGTCCA#..((((..((((((((((((((.((#)).)))))))))).....)))).)))).	1078	1106	1	-25.2	0	4.25e-05	0.544	0	0	-8.81432	20	28	10	3UTR		0	0	#N/A
hsa-miR-6735-3p	NM_001330655	DDAH1	AGGCCTGTGGCTCCTCCCTCAG#GAGAGAGAACGAATGTTAGCCACATGCCC#.(((.(((((((.(((.(((..#))).)))..........))))))).))).	2501	2530	1	-21.7	0	0.0164705	0.618	0	0	-9.20149	16	29	7	3UTR		0	0	#N/A
hsa-miR-6736-5p	NM_001330655	DDAH1	CTGGGTGAGGGCATCTGTGGT#ATCACCTTGATGCTTGAACCCAA#.(((((..(((((((.(((((#)))))...)))))))..))))).	1802	1825	1	-22.9	0	0.0474313	0.544	0	0	-7.8837	17	23	7	3UTR		0	0	#N/A
hsa-miR-6737-5p	NM_001330655	DDAH1	TTGGGGTGGTCGGCCCTGGAG#TTCAGGAAGCGATCACCTTGAT#((((((((((((..((((((.#))))))...)))))))))))).	1791	1813	1	-23.6	1	0.00217299	0.515	0	0	-6.08354	18	22	12	3UTR		0	0	#N/A
hsa-miR-6738-5p	NM_001330655	DDAH1	CGAGGGGTAGAAGAGCACAGGGG#CCCTGTCTGCCATTGGTCTCCTCTGCCTCTG#..(((((((((.((((((((((.#)))))).........).))).))))))))).	1245	1276	1	-25.5	1	0.00602946	0.412	0	0	-8.3038	19	31	9	3UTR		0	0	#N/A
hsa-miR-6738-5p	NM_001330655	DDAH1	CGAGGGGTAGAAGAGCACAGGGG#CCTTTCGCTCTTCTATCACAGCCACCTTGA#((((((((((((((((..((((.#))))..))))))))......))).))))).	1164	1194	1	-25.3	1	0.0619726	0.544	0	0	-3.93757	20	30	8	3UTR		0	0	#N/A
hsa-miR-6743-5p	NM_001330655	DDAH1	AAGGGGCAGGGACGGGTGGCCC#CCACCCTCCCTCCCCTC#.(((((.(((((.((((((...#)))))))))))))))).	840	857	1	-30.7	0	0.0447178	0.471	0	0	-6.62614	16	17	16	3UTR		0	0	#N/A
hsa-miR-6743-5p	NM_001330655	DDAH1	AAGGGGCAGGGACGGGTGGCCC#GCCATTGGTCTCCTCTGCCTCTG#.((((((((((((.((((((..#)))))).))))...)))))))).	1253	1276	1	-29	1	0.00602946	0.412	0	0	-4.65016	18	23	8	3UTR		0	0	#N/A
hsa-miR-6743-3p	NM_001330655	DDAH1	AGCCGCTCTTCTCCCTGCCCACA#GGCAGGGGAAACGGTA#.((((...(((.(((((((....#)))))))))).)))).	2017	2033	1	-22.7	0	1.26e-05	0.515	0	0	-12.8984	14	16	10	3UTR		0	0	#N/A
hsa-miR-6745	NM_001330655	DDAH1	TGGGTGGAAGAAGGTCTGGTT#GACCACCTCATTCCAGCCAA#(((.(((((..((((..((((#))))))))..))))).))).	3477	3497	1	-21.2	0	0.0353068	0.588	0	0	-11.2699	16	20	8	3UTR		0	0	#N/A
hsa-miR-6746-5p	NM_001330655	DDAH1	CCGGGAGAAGGAGGTGGCCTGG#AGGCCATCTCCTCATCTCTAAGGG#((.(((((((((((((((((..#))))))))))))..)))))..)).	3318	3342	1	-31	0	0.000322842	0.632	0	0	-5.49511	19	24	12	3UTR		0	0	#N/A
hsa-miR-6746-5p	NM_001330655	DDAH1	CCGGGAGAAGGAGGTGGCCTGG#CCAGGCACATTATCACACTTCCTAGTCATCTCCA#...(((((((((((((((((((#)))))).........)))))))).....))))).	2056	2090	1	-26.7	0	0.180404	0.529	0	0	-6.51454	19	34	8	3UTR		0	0	#N/A
hsa-miR-6747-3p	NM_001330655	DDAH1	TCCTGCCTTCCTCTGCACCAG#GTAGCAGATGGAAGGAGA#..((.(((((((((((((...#)).))))).)))))))).	2251	2269	1	-19.7	0	5.5e-05	0.618	0	0	-9.07604	15	18	8	3UTR		0	0	#N/A
hsa-miR-6747-3p	NM_001330655	DDAH1	TCCTGCCTTCCTCTGCACCAG#GCAGGGGAAACGGTAC#...(((((((((((((.....#)))))))))..)))).	2018	2034	1	-19.1	0	1.58e-05	0.529	0	0	-6.51454	13	16	9	3UTR		0	0	#N/A
hsa-miR-6748-5p	NM_001330655	DDAH1	TGTGGGTGGGAAGGACTGGATT#TCCAGTCTTCTACCCCTGCAG#((((((.((..(((((((((..#)))))))))...)))))))).	1658	1679	1	-23.9	0	0.0913205	0.544	0	0	-9.54854	17	21	9	3UTR		0	0	#N/A
hsa-miR-6749-5p	NM_001330655	DDAH1	TCGGGCCTGGGGTTGGGGGAGC#GCTTGAACCCAACCCCAGA#......(((((((((((.((((#))))...))))))))))).	1813	1832	1	-27.1	0	0.0263413	0.529	0	0	-15.5666	15	19	11	3UTR		0	0	#N/A
hsa-miR-6749-3p	NM_001330655	DDAH1	CTCCTCCCCTGCCTGGCCCAG#CTGCAGGAATCAGCCTATTAACAGGCAGGGGAA#....(((((((((((......#.))))))))))).	1994	2027	1	-25.4	0	8.25e-05	0.559	0	0	-9.77961	11	13	11	3UTR		0	0	#N/A
hsa-miR-6752-5p	NM_001330655	DDAH1	GGGGGGTGTGGAGCCAGGGGGC#TCCCTGGTCCAGGGATCCTCCT#(((((((.((((.(((((((..#)))))))))))...))))))).	1095	1117	1	-28.6	1	5.94e-05	0.559	0	0	-7.54034	18	22	11	3UTR		0	1	#N/A
hsa-miR-6754-5p	NM_001330655	DDAH1	CCAGGGAGGCTGGTTTGGAGGA#CCTGCTAGGCTGGCTTCTTTGGA#(((((((((((((((((((((.#))).)))))))))))))))))).	2913	2936	1	-29.8	1	0.00176947	0.544	0	0	-3.93757	21	23	18	3UTR		0	0	#N/A
hsa-miR-6754-5p	NM_001330655	DDAH1	CCAGGGAGGCTGGTTTGGAGGA#TCCTTCTGGCTACCTTCCTGC#.((((((((.(((((.((((((#)))))).))))))))))))).	1217	1238	1	-25.8	1	0.00594295	0.456	0	0	-5.26888	19	21	13	3UTR		0	0	#N/A
hsa-miR-6754-5p	NM_001330655	DDAH1	CCAGGGAGGCTGGTTTGGAGGA#TCTTCTATCACAGCCACCTTGA#.(((((.(((((...(((((((#)))))))...))))).))))).	1172	1194	1	-24.5	0	0.0619726	0.544	0	0	-8.21843	17	22	7	3UTR		0	0	#N/A
hsa-miR-6756-5p	NM_001330655	DDAH1	AGGGTGGGGCTGGAGGTGGGGCT#GGCTACCTTCCTGCAGGTCCACCCTG#((((((((.(((.(((.((((((#)))..))).))).))).)))))))).	1224	1250	1	-33.2	1	0.000186871	0.426	0	0	-6.28309	20	26	8	3UTR		0	0	#N/A
hsa-miR-6757-5p	NM_001330655	DDAH1	TAGGGATGGGAGGCCAGGATGA#CGTCTTGGTCACTGTCATATTTTGAACCATCTCA#..(((((((..((((((((((.#))))))))))................))))))).	2440	2474	1	-23.2	1	0.0062644	0.647	0	0	-9.02428	17	34	10	3UTR		0	0	#N/A
hsa-miR-6757-5p	NM_001330655	DDAH1	TAGGGATGGGAGGCCAGGATGA#GGCCATCTCCTCATCTCTAA#(((((((((((((((.......#))))...))).)))))))).	3319	3339	1	-22	1	0.00602196	0.632	0	0	-4.17062	15	20	8	3UTR		0	0	#N/A
hsa-miR-6758-5p	NM_001330655	DDAH1	TAGAGAGGGGAAGGATGTGATGT#CACCCTCCCTCCCCTCG#....(((((((.(((.(((....#)))..))).))))))).	841	858	1	-21	0	0.0295426	0.471	0	0	-13.1264	13	17	7	3UTR		0	0	#N/A
hsa-miR-6758-5p	NM_001330655	DDAH1	TAGAGAGGGGAAGGATGTGATGT#TATCACATAAGTTTTCCTCATCTGT#((((((((((((..((((((((.#))))))))...)))))))).)))).	3040	3065	1	-21.1	1	0.00628157	0.676	0	0	-6.08354	20	25	8	3UTR		0	0	#N/A
hsa-miR-6760-5p	NM_001330655	DDAH1	CAGGGAGAAGGTGGAAGTGCAGA#TCTGTTTCCACCTACCCTGA#(((((...((((((((..(((((#))))))))))))).))))).	1627	1647	1	-25.9	0	0.207571	0.559	0	0	-9.69585	18	20	13	3UTR		0	0	#N/A
hsa-miR-6760-5p	NM_001330655	DDAH1	CAGGGAGAAGGTGGAAGTGCAGA#TCACCGTATTTCCAGTCTTCTACCCCTGC#((((((((((((((((((((.((#))...))))))))).))))))..))))).	1648	1677	1	-24.2	1	0.0828834	0.529	0	0	-3.93757	22	29	9	3UTR		0	0	#N/A
hsa-miR-6760-3p	NM_001330655	DDAH1	ACACTGTCCCCTTCTCCCCAG#CTGCTGTCTGGGGCAGTGTT#((((((((((...........#.)))))))))).	1359	1379	1	-17.6	1	1.42e-05	0.485	0	0	-13.2236	10	12	10	3UTR		0	0	#N/A
hsa-miR-6761-5p	NM_001330655	DDAH1	TCTGAGAGAGCTCGATGGCAG#CTGCCATTGGTCTCCTCT#...(((.(((.((((((((((#)))))))))).)))))).	1251	1269	1	-22.7	0	0.00153879	0.426	0	0	-10.883	16	18	10	3UTR		0	0	#N/A
hsa-miR-6763-5p	NM_001330655	DDAH1	CTGGGGAGTGGCTGGGGAG#CCCCACCCTCCCTCCCCT#..((((((.((.(((((..#))))).))...)))))).	838	856	1	-24.4	1	0.0597027	0.471	0	0	-9.36019	13	18	6	3UTR		0	0	#N/A
hsa-miR-6764-5p	NM_001330655	DDAH1	TCCCAGGGTCTGGTCAGAGTTG#GCTCTTCTATCACAGCCACCTTGACCTTGGGT#.(((((((((.(((..(.((((#.))))))))..))))))))).	1170	1202	1	-21.8	1	0.00054165	0.485	0	0	-7.5866	17	21	9	3UTR		0	0	#N/A
hsa-miR-6765-5p	NM_001330655	DDAH1	GTGAGGCGGGGCCAGGAGGGTGTGT#ACACCCCCACCCTCCCTCCCCTCGA#.(((((.((((...((((((((...#.))))))))))))))))).	834	859	1	-28.3	0	0.0150024	0.485	0	0	-10.8298	17	19	17	3UTR		0	0	#N/A
hsa-miR-6766-5p	NM_001330655	DDAH1	CGGGTGGGAGCAGATCTTATTGAG#TCTGTTTCCACCTA#.(((((((((((((..........#))))))))))))).	1627	1641	1	-21.8	1	0.678226	0.632	0	0	-4.76182	13	14	13	3UTR		0	0	#N/A
hsa-miR-6766-5p	NM_001330655	DDAH1	CGGGTGGGAGCAGATCTTATTGAG#CGATGACTCTGTGCCCACTCC#.(((((((.(((((..((((((..#)))))).))))).))))))).	727	748	1	-23.1	1	0.00603702	0.456	0	0	-5.81821	18	21	7	3UTR		0	0	#N/A
hsa-miR-6767-5p	NM_001330655	DDAH1	TCGCAGACAGGGACACATGGAGA#TCCACCCTGTCTGCC#..((((((((((.....((((..#)))))))))))))).	1241	1256	1	-23.6	1	0.00477873	0.441	0	0	-8.07147	14	15	14	3UTR		0	0	#N/A
hsa-miR-6767-5p	NM_001330655	DDAH1	TCGCAGACAGGGACACATGGAGA#CTCTGTGTGCCTCTTCTACATTGCATTCTGCTCTGCT#..((((((((((.(((((((((.#)))))))))))................))).))))).	2870	2907	1	-22.6	1	0.0026563	0.515	0	0	-6.24613	19	37	11	3UTR		0	0	#N/A
hsa-miR-6769a-5p	NM_001330655	DDAH1	AGGTGGGTATGGAGGAGCCCT#AGGCCGATGACTCTGTGCCCACTC#.(((((((((((((..(((..#.)))......))))))))))))).	723	747	1	-24.3	1	0.00526824	0.471	0	0	-4.76182	16	24	13	3UTR		0	0	#N/A
hsa-miR-6770-3p	NM_001330655	DDAH1	CTGGCGGCTGTGTCTTCACAG#GAAGATACAGAGCTAA#.((((..((((((((((....#)))))))))).)))).	904	920	1	-20.1	0	0.145196	0.691	0	0	-7.23797	14	16	10	3UTR		0	0	#N/A
hsa-miR-6771-5p	NM_001330655	DDAH1	CTCGGGAGGGCATGGGCCAGGC#TCTGGCCCTTCCTTGGCAAAAGCAAAAATTCTCCCTGTGAGA#((((((((((.(.((((((((.#)))))))).)))..................)))))...))).	2577	2619	1	-24	1	0.00151477	0.544	0	0	-8.05148	19	42	8	3UTR		0	0	#N/A
hsa-miR-6772-5p	NM_001330655	DDAH1	TGGGTGTAGGCTGGAGCTGAGG#CCTCATTCCAGCCAATGTATGGTTATCCAC#((((((..((((((((.(((((#)))))))))))))..........)))))).	3482	3512	1	-24.1	0	0.000219282	0.529	0	0	-7.7949	19	30	13	3UTR		0	0	#N/A
hsa-miR-6773-5p	NM_001330655	DDAH1	TTGGGCCCAGGAGTAAACAGGAT#TCCTGTATTGCCTGTGGCTTG#..(((((((((.....((((((.#))))))....)))).))))).	2094	2115	1	-21.8	1	0.00227002	0.618	0	0	-11.4183	15	21	6	3UTR		0	0	#N/A
hsa-miR-6778-5p	NM_001330655	DDAH1	AGTGGGAGGACAGGAGGCAGGT#GCTTCTTTCTGTCTTTCCT#...((((((((((((((.((((#)))))))))))))))))).	2823	2842	1	-23.5	0	0.285638	0.647	0	0	-6.51454	18	19	18	3UTR		0	0	#N/A
hsa-miR-6779-5p	NM_001330655	DDAH1	CTGGGAGGGGCTGGGTTTGGC#GTTAAATCTGGCCCTTCCTTGG#(.(((((((((((((((((((#))))))))))))))))))).).	2571	2593	1	-29.2	1	0.000655231	0.544	0	0	-5.10125	20	22	19	3UTR		0	0	#N/A
hsa-miR-6780a-5p	NM_001330655	DDAH1	TTGGGAGGGAAGACAGCTGGAGA#TTCTTTCTGTCTTTCCTTCTC#..((((((((((((((..((((.#))))..)))))))))))))).	2825	2846	1	-24.3	1	0.170225	0.632	0	0	-4.957	18	21	14	3UTR		0	0	#N/A
hsa-miR-6781-5p	NM_001330655	DDAH1	CGGGCCGGAGGTCAAGGGCGT#CGCTCTTCTATCACAGCCACCTTGACCTTGGGTAAAACCCA#.(((((.((((((((((..((#.))..)))))))))).)).....))).	1169	1210	1	-26	0	1.68e-06	0.5	0	0	-5.33701	17	27	10	3UTR		0	0	#N/A
hsa-miR-6781-3p	NM_001330655	DDAH1	TGCCTCTTTTCCACGGCCTCAG#CTGGGGCAGTGTTAACTACACAGAGGCAC#(((((((((..(((.(((((((#))))))).)))..))......))))))).	1366	1395	1	-24.1	1	0.000304657	0.456	0	0	-8.7403	19	29	7	3UTR		0	0	#N/A
hsa-miR-6782-5p	NM_001330655	DDAH1	TAGGGGTGGGGGAATTCAGGGGTGT#ACACCCCCACCCTCCCTCCCCTC#.(((((.(((((......(((((((#)))))))....))))).))))).	834	857	1	-30.4	0	0.0447178	0.471	0	0	-8.45148	17	23	7	3UTR		0	0	#N/A
hsa-miR-6783-3p	NM_001330655	DDAH1	TTCCTGGGCTTCTCCTCTGTAG#CAGAAGGAGGGCACCACACCTAGGAAG#((((((((.((((((((((...#)))).)))))).......)))))))).	1429	1456	1	-20.6	1	0.000917138	0.574	0	0	-4.99396	18	27	8	3UTR		0	0	#N/A
hsa-miR-6784-5p	NM_001330655	DDAH1	GCCGGGGCTTTGGGTGAGGG#CCCTCACCCCTGCCAGGGGCA#(((..(((...(((((((((#)))))))))..)))...))).	1301	1322	1	-29.3	0	3.81e-07	0.382	0	0	-16.2123	15	21	9	3UTR		0	0	#N/A
hsa-miR-6785-5p	NM_001330655	DDAH1	TGGGAGGGCGTGGATGATGGTG#TCATCTCCACCTTTCCTG#.(((((((.(((((.(((((..#))))))))))))))))).	2081	2099	1	-22.2	1	0.220802	0.588	0	0	-5.58516	17	18	17	3UTR		0	1	#N/A
hsa-miR-6786-5p	NM_001330655	DDAH1	GCGGTGGGGCCGGAGGGGCGT#ATGCCTTTCACGGCCCTTTAGTTCAGAGAAGTTCTGCA#((((.((((((((((((((((#))))))))).)))))))................)))).	3532	3570	1	-29.6	0	0.000358386	0.574	0	0	-8.05661	20	38	9	3UTR		0	0	#N/A
hsa-miR-6786-5p	NM_001330655	DDAH1	GCGGTGGGGCCGGAGGGGCGT#TGCCCACTCCTGTTGTTTTCCTTGACAATCTACTGTGCCACTGTG#(((((((.((.(((((((((.#))))).))))........................)).))))))).	738	783	1	-25.9	1	0.0208459	0.632	0	0	-9.07598	18	45	7	3UTR		0	0	#N/A
hsa-miR-6787-5p	NM_001330655	DDAH1	TGGCGGGGGTAGAGCTGGCTGC#GTATTTCCAGTCTTCTACCCCTGCA#..((((((((((((((((....#.)))))..))))))))))).	1653	1678	1	-28.8	1	0.080836	0.544	0	0	-4.957	16	20	11	3UTR		0	0	#N/A
hsa-miR-6787-5p	NM_001330655	DDAH1	TGGCGGGGGTAGAGCTGGCTGC#GCCACCAACAACCCTCCCCTCACCCCTGCCAG#((((((((((.(((.((((...#))))..............))))))))))))).	1285	1317	1	-26.8	1	0.00917652	0.397	0	0	-7.4978	17	32	13	3UTR		0	0	#N/A
hsa-miR-6790-5p	NM_001330655	DDAH1	GTGAGTGTGGATTTGGCGGGGTT#GGCCCAATCTGCCAGTTTAGGCTTACC#((((((.((((.(((((((((((#)))))....)))))))))).)))))).	2652	2679	1	-22.7	0	0.000697111	0.647	0	0	-8.82806	21	27	10	3UTR		0	0	#N/A
hsa-miR-6792-5p	NM_001330655	DDAH1	GTAAGCAGGGGCTCTGGGTGA#TCCCCTCACCCCTGCC#....(((((((....(((.((#)))))...))))))).	1299	1315	1	-20.3	0	0.234558	0.397	0	0	-15.7748	12	16	7	3UTR		0	0	#N/A
hsa-miR-6793-5p	NM_001330655	DDAH1	TGTGGGTTCTGGGTTGGGGTGA#TCACCTTGATGCTTGAACCCAA#..(((((((.(.((((((((((#)))))))))).)..))))))).	1803	1825	1	-24.8	1	0.0474313	0.544	0	0	-9.54631	18	22	10	3UTR		0	0	#N/A
hsa-miR-6794-5p	NM_001330655	DDAH1	CAGGGGGACTGGGGGTGAGC#CTCACCGTATTTCCAGTCTTCTACCCCTGC#(((((((((((((((((((.#)))))).....))))))).....)))))).	1647	1677	1	-28	1	0.0828834	0.529	0	0	-3.93757	19	30	7	3UTR		0	0	#N/A
hsa-miR-6795-5p	NM_001330655	DDAH1	TGGGGGGACAGGATGAGAGGCTGT#GCTTCTTTCTGTCTTTCCT#.(((((((((((..(((((((...#)))))))))))))))))).	2823	2842	1	-24.6	1	0.285638	0.647	0	0	-5.9393	18	19	18	3UTR		0	0	#N/A
hsa-miR-6796-5p	NM_001330655	DDAH1	TTGTGGGGTTGGAGAGCTGGCTG#GCTTGAACCCAACCCCAGAC#.(.(((((((((.(..(.(((..#))).)..)))))))))).).	1813	1833	1	-22.3	0	0.0547771	0.544	0	0	-7.60849	15	20	10	3UTR		0	0	#N/A
hsa-miR-6797-5p	NM_001330655	DDAH1	AGGAGGGAAGGGGCTGAGAACAGGA#CCTGGTCCAGGGATCCTCCTCCTTTCTC#((((((((.(((((((.((.((((.#)))).)))))....)))).)))))))).	1097	1125	1	-24.4	1	0.0594201	0.574	0	0	-4.99396	21	28	8	3UTR		0	0	#N/A
hsa-miR-6798-5p	NM_001330655	DDAH1	CCAGGGGGATGGGCGAGCTTGGG#CCCAAGGTCTTTCCTTCTGGC#(((((((((.((((...((((((#)))))))))).))))))))).	1206	1227	1	-26.6	1	0.000121885	0.441	0	0	-6.14858	19	21	10	3UTR		0	0	#N/A
hsa-miR-6799-5p	NM_001330655	DDAH1	GGGGAGGTGTGCAGGGCTGG#CTTGCTCTGCTCACTTCTA#..(((((((.(((((((.((#)).))))))).))))))).	2162	2181	1	-23.7	1	0.0499704	0.662	0	0	-6.19951	16	19	7	3UTR		0	0	#N/A
hsa-miR-6799-5p	NM_001330655	DDAH1	GGGGAGGTGTGCAGGGCTGG#CCACCCTCCCTCCCCT#(((((((.(...((((.(((#))))))))))))))).	840	856	1	-23.1	1	0.0597027	0.471	0	0	-13.6653	15	16	15	3UTR		0	0	#N/A
hsa-miR-6800-5p	NM_001330655	DDAH1	GTAGGTGACAGTCAGGGGCGG#CTGCTCTGCTATGTTACCTGCT#((((((((((....(((((((#)))))))....)))))))))).	2897	2919	1	-25.7	1	0.00116101	0.544	0	0	-12.2551	17	22	10	3UTR		0	0	#N/A
hsa-miR-6801-5p	NM_001330655	DDAH1	TGGTCAGAGGCAGCAGGAAATGA#TTCCTGCAGGTCCACCCTGTCTGCCATTGGTCTCCTCTGCCTCTGACTAC#(((((((((((((.((((.((.(#.).)).))))))))))))))))).	1231	1281	1	-29.5	1	0.0835892	0.397	0	0	-4.79441	20	24	17	3UTR		0	0	#N/A
hsa-miR-6803-5p	NM_001330655	DDAH1	CTGGGGGTGGGGGGCTGGGCGT#CGTATTTCCAGTCTTCTACCCCTGC#..(((((((((((((((((...#.))))))))))))))))).	1652	1677	1	-30.8	1	0.0828834	0.529	0	0	-4.957	17	19	17	3UTR		0	0	#N/A
hsa-miR-6803-5p	NM_001330655	DDAH1	CTGGGGGTGGGGGGCTGGGCGT#TGCCACCAACAACCCTCCCCTCACCCCTG#..((((((((((((..(((...#.))).)))))))))))).	1284	1313	1	-32.2	1	0.263396	0.397	0	0	-5.9255	15	18	12	3UTR		0	0	#N/A
hsa-miR-6803-5p	NM_001330655	DDAH1	CTGGGGGTGGGGGGCTGGGCGT#ACCCCCACCCTCCCTCCCCTC#..(((((.((((((.((((.((#)).)))).)))))).))))).	836	857	1	-30.2	0	0.0447178	0.471	0	0	-8.00609	17	21	6	3UTR		0	0	#N/A
hsa-miR-6804-5p	NM_001330655	DDAH1	TGAGGGTGTCAGCAGGTGACG#TGTTACCTGCTAGGCTGGCTTCTTTGGACTCCCTA#..((((.((((((((((((((#)))))))))))...............))).)))).	2908	2943	1	-24.6	0	0.0539048	0.603	0	0	-6.50069	18	35	11	3UTR		0	0	#N/A
hsa-miR-6804-5p	NM_001330655	DDAH1	TGAGGGTGTCAGCAGGTGACG#GTCTTTCCTTCTGGCTACCTTCC#.(((((((((((.(((.(((.#)))...))).))))).)))))).	1212	1235	1	-22	1	0.0401533	0.471	0	0	-5.08246	17	23	6	3UTR		0	0	#N/A
hsa-miR-6808-5p	NM_001330655	DDAH1	CAGGCAGGGAGGTGGGACCATG#CATGGTCAATGAACATGTTCAGGAAGCGATCACCTTGATGCTTGA#((((((..((((((((((((((#)))))))......................)))))))..)))))).	1774	1819	1	-25.2	0	0.0115059	0.529	0	0	-7.7949	20	45	7	3UTR		0	0	#N/A
hsa-miR-6810-5p	NM_001330655	DDAH1	ATGGGGACAGGGATCAGCATGGC#TCATGTTTGGTTCCTGTGAAAGTCCCTG#..((((((((((((((((((((.#))))))).)))))))......)))))).	1073	1101	1	-23.9	1	3.24e-06	0.574	0	0	-4.957	20	28	7	3UTR		0	0	#N/A
hsa-miR-6810-5p	NM_001330655	DDAH1	ATGGGGACAGGGATCAGCATGGC#GCCGATGACTCTGTGCCCAC#.((((.((((((.(((...((((#)))).))))))))).)))).	725	745	1	-23.4	0	0.00431962	0.471	0	0	-6.98341	17	20	9	3UTR		0	0	#N/A
hsa-miR-6810-3p	NM_001330655	DDAH1	TCCCCTGCTCCCTTGTTCCCCAG#AACAGGCAGGGGAA#(((((((((..............#.))))))))).	2013	2027	1	-18.4	1	8.25e-05	0.559	0	0	-14.4661	9	11	9	3UTR		0	0	#N/A
hsa-miR-6813-5p	NM_001330655	DDAH1	CAGGGGCTGGGGTTTCAGGTTCT#GAGCCAGAGTAAACAGCTCCTC#.((((((((....(((.(((((.#))))).)))....)))))))).	1753	1775	1	-23.3	1	0.000560902	0.574	0	0	-12.4965	16	22	8	3UTR		0	0	#N/A
hsa-miR-6814-5p	NM_001330655	DDAH1	TCCCAAGGGTGAGATGCTGCCA#CAGCCACCTTGACCTTGGGT#.(((((((..(((..((((...#))))...)))..))))))).	1182	1202	1	-20.3	1	0.00054165	0.485	0	0	-7.68451	14	20	7	3UTR		0	0	#N/A
hsa-miR-6814-3p	NM_001330655	DDAH1	ACTCGCATCCTTCCCTTGGCAG#CTGCCAGGGGCAGACAGGCT#....((...((.((((((((((#)))))))))).))....)).	1310	1330	1	-22	0	6.45e-06	0.426	0	0	-17.8071	14	20	10	3UTR		0	0	#N/A
hsa-miR-6819-5p	NM_001330655	DDAH1	TTGGGGTGGAGGGCCAAGGAGC#CTGCCATTGGTCTCCTCTGCCTCT#..(((((((((((((((((((.#)).)).)))))..)))))))))).	1251	1275	1	-24.3	1	0.00486539	0.397	0	0	-4.957	19	24	10	3UTR		0	0	#N/A
hsa-miR-6819-3p	NM_001330655	DDAH1	AAGCCTCTGTCCCCACCCCAG#TGGGGCAGTGTTAACTACACAGAGGCA#..(((((((((((((......#))))).............)))))))).	1367	1394	1	-21.3	1	0.000259322	0.456	0	0	-5.19005	13	27	8	3UTR		0	0	#N/A
hsa-miR-6823-5p	NM_001330655	DDAH1	TCAGGGTTGGTAGGGGTTGCT#ACCCCTGCCAGGGGCAGACAGGCTTCTCAGCAGAACTGTGAC#(((.(((((((((((((....#))))))))))........................))).))).	1306	1348	1	-21.3	0	0.000109856	0.412	0	0	-6.9696	16	42	10	3UTR		0	0	#N/A
hsa-miR-6823-3p	NM_001330655	DDAH1	TGAGCCTCTCCTTCCCTCCAG#GATGGAAGGAGAAACCTCT#.(((..(((((((((.((...#)).)))))))))...))).	2257	2276	1	-19.2	0	9.74e-05	0.603	0	0	-10.0464	14	19	9	3UTR		0	0	#N/A
hsa-miR-6824-5p	NM_001330655	DDAH1	GTAGGGGAGGTTGGGCCAGGGA#TCCCTGGTCCAGGGATCCTCCTCCTT#..((((((((((((((((((((#))))))))))))....))))).))).	1095	1121	1	-33.8	1	0.000154127	0.559	0	0	-4.957	20	26	12	3UTR		0	0	#N/A
hsa-miR-6825-5p	NM_001330655	DDAH1	TGGGGAGGTGTGGAGTCAGCAT#GCTGGCTTCTTTGGACTCCCTAT#(((((((....(((((((((..#)))))))))......))))))).	2921	2944	1	-26.3	1	0.0421665	0.603	0	0	-11.3749	16	23	9	3UTR		0	0	#N/A
hsa-miR-6827-5p	NM_001330655	DDAH1	TGGGAGCCATGAGGGTCTGTGC#ACAGCTCCTCATGGTC#.....((((((((((.((((..#)))).)))))))))).	1765	1781	1	-21.9	0	0.00377788	0.574	0	0	-13.8986	14	16	10	3UTR		0	0	#N/A
hsa-miR-6827-5p	NM_001330655	DDAH1	TGGGAGCCATGAGGGTCTGTGC#CAGGGATCCTCCTCCTT#.(((((....((((((((.((.#)).))))))))))))).	1104	1121	1	-20.6	0	0.000154127	0.559	0	0	-9.94954	15	17	13	3UTR		0	0	#N/A
hsa-miR-6829-5p	NM_001330655	DDAH1	TGGGCTGCTGAGAAGGGGCA#GTCCCCCCCGGTAGCCG#..((((((((.(..(((((.#)))))..))))))))).	689	706	1	-24	1	2.88e-05	0.368	0	0	-9.92775	14	17	9	3UTR		0	0	#N/A
hsa-miR-6830-5p	NM_001330655	DDAH1	CCAAGGAAGGAGGCTGGACATC#TCACAGCCACCTTGACCTTGGG#((((((((((.(((((((....#)).))))).))))..)))))).	1179	1201	1	-23.8	1	0.000522509	0.5	0	0	-6.76235	17	22	6	3UTR		0	1	#N/A
hsa-miR-6830-5p	NM_001330655	DDAH1	CCAAGGAAGGAGGCTGGACATC#TGTCCTTTTGGGTTAAATCTGGCCCTTCCTTGGC#(((((((((..(((((((....#.)))))))))))))))).	2560	2594	1	-23.7	1	0.000740855	0.544	0	0	-8.00486	16	18	16	3UTR		0	1	#N/A
hsa-miR-6831-5p	NM_001330655	DDAH1	TAGGTAGAGTGTGAGGAGGAGGTC#GCCTCTTCTACATTGCATTCTGCTCTGC#(((((((((((((((((((((((.#)))))))))...))))))))))).))).	2878	2906	1	-27	1	0.00167217	0.515	0	0	-3.93757	23	28	11	3UTR		0	0	#N/A
hsa-miR-6831-5p	NM_001330655	DDAH1	TAGGTAGAGTGTGAGGAGGAGGTC#GGCCATCTCCTCATCTCTAA#....(((((.(((((((((.((((#)))).)))))))))))))).	3319	3339	1	-25.8	0	0.00602196	0.632	0	0	-10.7891	18	20	14	3UTR		0	0	#N/A
hsa-miR-6834-5p	NM_001330655	DDAH1	GTGAGGGACTGGGATTTGTGG#TCACACTTCCTAGTCATCTCCACC#((((((((((((((..(((((#)))))..)))))))).)))).)).	2068	2092	1	-22.9	1	0.15026	0.544	0	0	-4.90607	19	24	8	3UTR		0	0	#N/A
hsa-miR-6834-5p	NM_001330655	DDAH1	GTGAGGGACTGGGATTTGTGG#CCACCCTCCCTCCCCTCGA#.((((((...((((...((((#))))..))))..)))))).	840	859	1	-19.7	1	0.0150024	0.485	0	0	-9.37435	14	19	6	3UTR		0	0	#N/A
hsa-miR-6835-5p	NM_001330655	DDAH1	AGGGGGTAGAAAGTGGCTGAAG#GGCTTCTTTGGACTCCCTA#(((((((..((((.((((....#)))).))))..))))))).	2924	2943	1	-20	1	0.0539048	0.603	0	0	-8.16444	15	19	7	3UTR		0	0	#N/A
hsa-miR-6780b-3p	NM_001330655	DDAH1	TCCCTTGTCTCCTTTCCCTAG#CTGCAGGAATCAGCCTATTAACAGGCAGGGGAA#((((((((((...........#.)))))))))).	1994	2027	1	-16.2	1	8.25e-05	0.559	0	0	-13.2236	10	12	10	3UTR		0	0	#N/A
hsa-miR-6838-5p	NM_001330655	DDAH1	AAGCAGCAGTGGCAAGACTCCT#TGCCACTGTGCTA#.((((.((((((((........#)))))))))))).	773	786	1	-20	0	0.0207068	0.647	0	0	-6.66278	12	13	12	3UTR		0	0	#N/A
hsa-miR-6841-3p	NM_001330655	DDAH1	ACCTTGCATCTGCATCCCCAG#GCAGATGGAAGGA#.((((.(((((((........#))))))).)))).	2254	2267	1	-19.6	0	3.99e-05	0.603	0	0	-7.51962	11	13	7	3UTR		0	0	#N/A
hsa-miR-6842-5p	NM_001330655	DDAH1	TGGGGGTGGTCTCTAGCCAAGG#GCAGAGTCCCCCCCGG#((((((.((.((((.((.....#)))))).)))))))).	684	700	1	-23.3	0	0.00156394	0.368	0	0	-7.45922	14	16	8	3UTR		0	1	#N/A
hsa-miR-6845-5p	NM_001330655	DDAH1	CGGGGCCAGAGCAGAGAGC#GCATTCTGCTCTGCTATGTTACCTGCTAGGCTGGCTTCT#.((((((((((((((((((#.)))))..........)))))...)))))))).	2892	2931	1	-22.9	1	0.00285318	0.544	0	0	-3.79332	18	33	8	3UTR		0	0	#N/A
hsa-miR-6848-5p	NM_001330655	DDAH1	TGGGGGCTGGGATGGGCCATGGT#ACCACCTCATTCCAGCCA#....((((((((((((...((((#)))).)))))))))))).	3478	3496	1	-25.2	0	0.150741	0.588	0	0	-9.54656	16	18	12	3UTR		0	0	#N/A
hsa-miR-6848-5p	NM_001330655	DDAH1	TGGGGGCTGGGATGGGCCATGGT#ATCATGCCTTTCACGGCCCTTT#.((((((((.((.(((.((((((#))))))))).)).)))))))).	3529	3551	1	-25	1	0.00149101	0.574	0	0	-6.32496	19	22	9	3UTR		0	0	#N/A
hsa-miR-6857-5p	NM_001330655	DDAH1	TTGGGGATTGGGTCAGGCCAGT#GCTTGAACCCAACCCCAGA#((((((.(((((((((((....#)))))).))))))))))).	1813	1832	1	-26.6	0	0.0263413	0.529	0	0	-5.48126	17	19	11	3UTR		0	0	#N/A
hsa-miR-6857-5p	NM_001330655	DDAH1	TTGGGGATTGGGTCAGGCCAGT#GCAAGGCCGATGACTCTGTGCCCAC#.((((.((.((((((((((.((#))..))))..)))))).)).)))).	720	745	1	-23.2	0	0.00431962	0.471	0	0	-6.75067	18	25	6	3UTR		0	0	#N/A
hsa-miR-6859-5p	NM_001330655	DDAH1	GAGAGGAACATGGGCTCAGGACA#TCTGTGCCCACTCCTGTTGTTTTCC#(((((.(((((((((.((((...#)))).)))))....)))).))))).	734	759	1	-21.1	0	0.00548857	0.485	0	0	-6.07158	18	25	5	3UTR		0	0	#N/A
hsa-miR-6862-5p	NM_001330655	DDAH1	CGGGCATGCTGGGAGAGACTTT#AGAGTCCCCCCCGGTAGCCGGC#(.(((.(((((((.(.((((((#)))))).).)))))))))).).	686	708	1	-23.8	0	0.000174878	0.353	0	0	-8.0921	18	22	10	3UTR		0	0	#N/A
hsa-miR-6862-5p	NM_001330655	DDAH1	CGGGCATGCTGGGAGAGACTTT#AAGGTCTTTCCTTCTGGCTACCTTCCTGCAGGTCCA#.((((.(((.((((((((((((#))))))))))))...............))).)))).	1209	1245	1	-21.8	0	0.00024661	0.412	0	0	-6.93679	19	36	12	3UTR		0	0	#N/A
hsa-miR-6865-5p	NM_001330655	DDAH1	TAGGTGGCAGAGGAGGGACTTCA#TGCCATTGGTCTCCTCTGCCTCTGACTACATCTGCCACCA#..((((((((((((((((((...#.)))).))))).............))))))))).	1252	1292	1	-28.2	1	0.158152	0.368	0	0	-4.957	18	34	9	3UTR		0	1	#N/A
hsa-miR-6865-5p	NM_001330655	DDAH1	TAGGTGGCAGAGGAGGGACTTCA#AGGTCTTTCCTTCTGGCTACCTT#.((((((((((((((((((((..#))))))))))).))).)))))).	1210	1233	1	-26.9	1	0.0503011	0.456	0	0	-3.79332	20	23	11	3UTR		0	1	#N/A
hsa-miR-6866-5p	NM_001330655	DDAH1	TTAGAGGCTGGAATAGAGATTCT#GGGATCCAATTTAAACTTCTTTCTTCTCTAGCCTTTAAA#((((((((((((..(((((....#.)))))..)))))))))))).	1875	1914	1	-21.6	1	0.213499	0.632	0	0	-6.08354	17	21	12	3UTR		0	0	#N/A
hsa-miR-6866-5p	NM_001330655	DDAH1	TTAGAGGCTGGAATAGAGATTCT#CTCATTCCAGCCA#.....(((((((((.(((.....#)))))))))))).	3483	3496	1	-19.9	0	0.150741	0.588	0	0	-14.401	12	13	12	3UTR		0	0	#N/A
hsa-miR-6870-5p	NM_001330655	DDAH1	TGGGGGAGATGGGGGTTGA#TTAACCACTATCTTTCCCT#.(((((((((((.((((((#)))))).))))))))))).	2294	2313	1	-23.4	1	0.606822	0.735	0	0	-5.08246	17	19	11	3UTR		0	0	#N/A
hsa-miR-6871-5p	NM_001330655	DDAH1	CATGGGAGTTCGGGGTGGTTGC#GCGATCACCTTGATGCTTGAACCCAA#..((((((((((((((((((((#))))))))))))).)))....)))).	1799	1825	1	-25.2	1	0.0474313	0.544	0	0	-4.957	20	26	13	3UTR		0	0	#N/A
hsa-miR-6871-5p	NM_001330655	DDAH1	CATGGGAGTTCGGGGTGGTTGC#CAGCCACCTTGACCTTGGGTAAAACCCAA#..((((((.((((((((((((.#)))))))))))).)).........)))).	1182	1211	1	-23.4	1	3.11e-07	0.5	0	0	-6.01339	18	29	12	3UTR		0	0	#N/A
hsa-miR-6873-5p	NM_001330655	DDAH1	CAGAGGGAATACAGAGGGCAAT#TTGCTTCTTTCTGTCTTTCCTTCTC#.((((((((.(((((((((((.#)))))...))))))..)))))))).	2821	2846	1	-20.6	1	0.170225	0.632	0	0	-5.03583	19	25	8	3UTR		0	0	#N/A
hsa-miR-6873-5p	NM_001330655	DDAH1	CAGAGGGAATACAGAGGGCAAT#TGTTCTCAAGGTTGTCCTTTTGG#((((((((..((.(((((((..#)))))))...))..)))))))).	2548	2571	1	-19.5	1	0.000253987	0.603	0	0	-7.5256	17	23	8	3UTR		0	0	#N/A
hsa-miR-6873-5p	NM_001330655	DDAH1	CAGAGGGAATACAGAGGGCAAT#TTGTCTGGAGAAATCACTTAGACTCTGTGTGCCTCTT#.(((((..((((((((......#.)))))))).))))).	2848	2885	1	-18.9	0	0.0228342	0.588	0	0	-7.65065	13	16	8	3UTR		0	0	#N/A
hsa-miR-6874-5p	NM_001330655	DDAH1	ATGGAGCTGGAACCAGATCAGGC#CCTGGTCCAGGGATCCTCCTCCT#..((((..(((.((.(((((((.#)))))))...)).)))..)))).	1097	1120	1	-23.3	0	0.000130436	0.544	0	0	-12.8966	16	23	7	3UTR		0	0	#N/A
hsa-miR-6877-3p	NM_001330655	DDAH1	CAGCCTCTGCCCTTGGCCTCC#GCCAGGGGCAGACAGGCTT#.((((((((((((((((....#))))))))))))..)))).	1312	1331	1	-30.4	1	8.28e-06	0.412	0	0	-3.79332	16	19	12	3UTR		0	0	#N/A
hsa-miR-6880-5p	NM_001330655	DDAH1	TGGTGGAGGAAGAGGGCAGCTC#GGTTGTCCTTTTGGGTTAAATCTGGCCCTTCCTTGGCA#..((.((((((((((((((((.#)))))))))..................))))))).)).	2557	2595	1	-22.9	0	0.000842753	0.544	0	0	-9.07604	18	38	9	3UTR		0	1	#N/A
hsa-miR-6881-5p	NM_001330655	DDAH1	TGGGGTAAGGATAGGAGGGTCA#TGCCACCAACAACCCTCCCCTCACCCCT#.(((((.(((...(((((((..#.)))))))))).))))).	1284	1312	1	-26.3	0	0.287605	0.397	0	0	-12.7977	15	18	10	3UTR		0	0	#N/A
hsa-miR-6881-5p	NM_001330655	DDAH1	TGGGGTAAGGATAGGAGGGTCA#ACCTTCCTGCAGGTCCACCCTGTCTGCCATTGGTCTCCTCTGCCTCT#.(((((((((((((((((((..#)))))))))..........................)))).)))))).	1228	1275	1	-22.1	1	0.00486539	0.397	0	0	-3.79332	19	47	9	3UTR		0	0	#N/A
hsa-miR-6883-5p	NM_001330655	DDAH1	AGGGAGGGTGTGGTATGGATGT#ACACCCCCACCCTCCCTC#((((((((((.((...((.(((#))))))))))))))))).	834	852	1	-24.7	1	0.120467	0.485	0	0	-8.58769	17	18	17	3UTR		0	1	#N/A
hsa-miR-6883-5p	NM_001330655	DDAH1	AGGGAGGGTGTGGTATGGATGT#ACATCCTTAACCACTATCTTTCCCTT#((((((((.(((((..((((((#))))))...)))))...)))))))).	2288	2314	1	-24.9	1	0.589595	0.735	0	0	-5.96246	19	26	8	3UTR		0	1	#N/A
hsa-miR-6885-5p	NM_001330655	DDAH1	AGGGGGGCACTGCGCAAGCAAAGCC#GGCTACCTTCCTGCAGGTCCACCCTG#((((((((.(((((.(((...((((#))))..)))..))))))))).)))).	1224	1250	1	-24.9	1	0.000186871	0.426	0	0	-5.72941	20	26	9	3UTR		0	0	#N/A
hsa-miR-6886-5p	NM_001330655	DDAH1	CCCGCAGGTGAGATGAGGGCT#GCTCTGCTATGTTACCTGCTAGGC#((.((((((((.((((((((.#)))))..))).))))))))..)).	2899	2923	1	-22	0	0.000769238	0.559	0	0	-8.84192	18	24	8	3UTR		0	0	#N/A
hsa-miR-6891-5p	NM_001330655	DDAH1	TAAGGAGGGGGATGAGGGG#CCCCTCACCCCTGCCA#...((.(((((.(((((((#)))))))))))).)).	1300	1316	1	-26.6	0	0.219934	0.397	0	0	-11.7623	14	16	12	3UTR		0	0	#N/A
hsa-miR-6891-5p	NM_001330655	DDAH1	TAAGGAGGGGGATGAGGGG#CTCCTCCTTCTCTTCCTTGT#((((((((((((.((((((#)))))).)))))))))))).	2356	2376	1	-25	1	0.466784	0.676	0	0	-5.22671	18	20	12	3UTR		0	0	#N/A
hsa-miR-6895-5p	NM_001330655	DDAH1	CAGGGCCAGGCACAGAGTAAG#ACTCTGTGCCCACTCCTGT#(((((...((((((((((...#))))))))))...))))).	732	751	1	-24.9	0	0.000861323	0.456	0	0	-9.69585	15	19	10	3UTR		0	0	#N/A
hsa-miR-6895-5p	NM_001330655	DDAH1	CAGGGCCAGGCACAGAGTAAG#ACTCTGTGTGCCAAAACCAATCATGCCTTTCACGGCCCTT#.((((((..(((((((((...#)))))))))........................)))))).	3510	3550	1	-23.1	1	0.0013498	0.559	0	0	-7.16335	15	40	9	3UTR		0	0	#N/A
hsa-miR-6895-5p	NM_001330655	DDAH1	CAGGGCCAGGCACAGAGTAAG#CTGTGAAAGTCCCTGGTCCA#..(((((((((((((......#)))))......)))))))).	1086	1106	1	-20.7	1	4.25e-05	0.544	0	0	-5.19005	13	20	8	3UTR		0	0	#N/A
hsa-miR-7106-5p	NM_001330655	DDAH1	TGGGAGGAGGGGATCTTGGG#CCCTGGTCCAGGGATCCTCCTCCTTTCT#.(((((((((((((((((((#.)))))).)))).))))))))).	1096	1124	1	-27.8	1	0.0170676	0.559	0	0	-3.79332	19	23	9	3UTR		0	0	#N/A
hsa-miR-7107-5p	NM_001330655	DDAH1	TCGGCCTGGGGAGGAGGAAGGG#CCCTTCCTTGGCAAAAGCAAAAATTCTCCCTGTGAGAGCTC#..((((((((((((((((((((#)))))))))................))))))...)).))).	2582	2623	1	-24.9	1	0.000615866	0.603	0	0	-4.957	20	41	9	3UTR		0	0	#N/A
hsa-miR-7107-5p	NM_001330655	DDAH1	TCGGCCTGGGGAGGAGGAAGGG#CTTCTTTCTTCTCTAGCCT#..(((..(((((((((((((..#)))))))))))))..))).	1890	1909	1	-24.4	0	0.241506	0.632	0	0	-8.40165	16	19	13	3UTR		0	0	#N/A
hsa-miR-7108-5p	NM_001330655	DDAH1	GTGTGGCCGGCAGGCGGGTGG#CTACCTTCCTGCAGGTCCACC#(((.((((.(((((.((((((#)))))).))))).))))))).	1226	1247	1	-27.7	0	0.000287791	0.426	0	0	-8.76144	18	21	7	3UTR		0	0	#N/A
hsa-miR-7108-5p	NM_001330655	DDAH1	GTGTGGCCGGCAGGCGGGTGG#TTACCTGCTAGGCTGGCTTCT#..(.(((((((.(((((((((#)))))))))..))))))).).	2910	2931	1	-25.7	0	0.00285318	0.544	0	0	-11.3358	17	21	9	3UTR		0	0	#N/A
hsa-miR-7109-5p	NM_001330655	DDAH1	CTGGGGGGAGGAGACCCTGCT#CAGGGATCCTCCTCCTT#..((((((((((..(((((..#))))).)))))))))).	1104	1121	1	-27.7	1	0.000154127	0.559	0	0	-7.10297	15	17	10	3UTR		0	0	#N/A
hsa-miR-7109-5p	NM_001330655	DDAH1	CTGGGGGGAGGAGACCCTGCT#GCAGAGTCCCCCCCGGT#((((((((....(((.((((.#)))).))))))))))).	684	701	1	-26	1	0.00117442	0.368	0	0	-12.6411	15	17	11	3UTR		0	0	#N/A
hsa-miR-7111-5p	NM_001330655	DDAH1	TGGGGGAGGAAGGACAGGCCAT#GCTTCTTTCTGTCTTTCCTTCTCTT#.(((((((((((((((((....#.))))))))))))))))).	2823	2848	1	-26.3	1	0.146096	0.632	0	0	-3.79332	17	19	17	3UTR		0	0	#N/A
hsa-miR-7111-5p	NM_001330655	DDAH1	TGGGGGAGGAAGGACAGGCCAT#TGGTTCCTGTGAAAGTCCCTGGTCCAGGGATCCTCCTCCT#.(((((((((.(((((((....#.)))).))).....))))))))).	1080	1120	1	-24.7	1	0.000130436	0.544	0	0	-6.6181	16	24	9	3UTR		0	0	#N/A
hsa-miR-7112-5p	NM_001330655	DDAH1	ACGGGCAGGGCAGTGCACCCTG#TGCATTCTGCTCTGCTA#...((((((((((((((.....#))))..)))))))))).	2891	2908	1	-21.7	0	0.00213067	0.515	0	0	-6.51454	14	17	10	3UTR		0	0	#N/A
hsa-miR-7150	NM_001330655	DDAH1	CTGGCAGGGGGAGAGGTA#TGCCTCTGACTACATCTGCCACCAACAACCCTCCCCTCACCCCTGCCAGG#((((((((((..((((..#.)))).)))))))))).	1268	1318	1	-30.2	1	0.00187412	0.397	0	0	-10.1092	14	17	10	3UTR		0	0	#N/A
hsa-miR-7151-3p	NM_001330655	DDAH1	CTACAGGCTGGAATGGGCTCA#TGTGCATTTTATTTTCCTGACCACCTCATTCCAGCCAATGTAT#.((((((((((((((((....#.))))))))))))..)))).	3459	3502	1	-23.5	1	0.0230521	0.588	0	0	-3.79332	16	20	12	3UTR		0	0	#N/A
hsa-miR-7152-3p	NM_001330655	DDAH1	TCTGGTCCTGGACAGGAGGC#GCCACCAACAACCCTCCCCTCACCCCTGCCAGGGGCAGAC#((((.((((((.((((.((.#.)))))))))))).)))).	1285	1325	1	-27.2	0	4.85e-07	0.412	0	0	-11.4034	16	19	12	3UTR		0	0	#N/A
hsa-miR-7155-5p	NM_001330655	DDAH1	TCTGGGGTCTTGGGCCATC#ATGGCCCAATCTGCCAGT#.((((.(..(((((((((.#)))))))))..).)))).	2650	2668	1	-21.7	0	0.000345236	0.647	0	0	-9.06431	14	18	9	3UTR		0	0	#N/A
hsa-miR-7155-5p	NM_001330655	DDAH1	TCTGGGGTCTTGGGCCATC#CCCAACCCCAGAC#((((((((..((((.....#)))))))))))).	1820	1833	1	-19.9	1	0.0547771	0.544	0	0	-7.20497	12	13	12	3UTR		0	0	#N/A
hsa-miR-7155-5p	NM_001330655	DDAH1	TCTGGGGTCTTGGGCCATC#TGGTCCAGGGATCCTC#...((((((((((((((..#))))))))).))))).	1099	1115	1	-20.4	0	2.81e-05	0.544	0	0	-6.51454	14	16	9	3UTR		0	0	#N/A
hsa-miR-7158-3p	NM_001330655	DDAH1	CTGAACTAGAGATTGGGCCCA#GAAAAATGGCCCAATCTGCCAGTTTAGG#(((((((.(((((((((((..#.)))))))))).).))))))).	2645	2673	1	-26.9	1	0.000165268	0.647	0	0	-6.25121	18	22	10	3UTR		0	0	#N/A
hsa-miR-7158-3p	NM_001330655	DDAH1	CTGAACTAGAGATTGGGCCCA#GGCCCTTTAGTTCAGA#((((((((((....(((((..#))))))))))))))).	3543	3559	1	-22	1	0.000196868	0.574	0	0	-12.2551	15	16	15	3UTR		0	0	#N/A
hsa-miR-7160-5p	NM_001330655	DDAH1	TGCTGAGGTCCGGGCTGTGCC#GGGGCAGACAGGCTTCTCAGCAG#((((((((.((...((((.((#)).))))...))..)))))))).	1316	1339	1	-24.2	1	0.00165816	0.412	0	0	-10.4867	16	23	8	3UTR		0	0	#N/A
hsa-miR-7160-5p	NM_001330655	DDAH1	TGCTGAGGTCCGGGCTGTGCC#CACAGCCACCTTGACCTTGGG#..((((((((.((((((((..#))))))).)...)))))))).	1180	1201	1	-23.2	1	0.000522509	0.5	0	0	-7.78178	16	21	8	3UTR		0	0	#N/A
hsa-miR-4433b-3p	NM_001330655	DDAH1	CAGGAGTGGGGGGTGGGACGT#GTTGAATTGCTTCATTCAACACCCCCACCCTCCCTCCC#..((((.((((((((((....#.)))))))))))))).	816	854	1	-30.1	0	0.0898993	0.471	0	0	-6.50069	14	16	14	3UTR		0	0	#N/A
hsa-miR-7844-5p	NM_001330655	DDAH1	AAAACTAGGACTGTGTGGTGTA#GCACATTATCACACTTCCTAGTC#...(((((((..((((((((..#.)))))))).))))))).	2060	2083	1	-19.9	0	0.224932	0.529	0	0	-12.6861	15	18	8	3UTR		0	0	#N/A
hsa-miR-7845-5p	NM_001330655	DDAH1	AAGGGACAGGGAGGGTCGTGG#CCCCACCCTCCCTCCCCTC#.((((..(((((((((.(.((#))).))))))))).)))).	838	857	1	-25.4	0	0.0447178	0.471	0	0	-7.23797	16	19	9	3UTR		0	0	#N/A
hsa-miR-7846-3p	NM_001330655	DDAH1	CAGCGGAGCCTGGAGAGAAGG#CTTCAAATCTTGCTCTGCTC#.((((((((..(((..((((.#))))...))).)))))))).	2154	2174	1	-19.7	1	0.00207294	0.662	0	0	-8.8291	15	20	8	3UTR		0	0	#N/A
hsa-miR-8052	NM_001330655	DDAH1	CGGGACTGTAGAGGGCATGAGC#GCCAAAACCAATCATGCCTTTCACGGCCCT#.(((.((((.((((((((((..#.)))))))))).))))))).	3519	3549	1	-26	0	0.00201226	0.559	0	0	-9.15487	17	20	10	3UTR		0	0	#N/A
hsa-miR-8056	NM_001330655	DDAH1	CGTGGATTGTCTGGATGCAT#TGTTTTCCTTGACAATCTACT#.((((((((((.(((.(((.#)))..)))..)))))))))).	751	772	1	-19.6	1	0.0158297	0.544	0	0	-7.37318	16	21	10	3UTR		0	0	#N/A
hsa-miR-8072	NM_001330655	DDAH1	GGCGGCGGGGAGGTAGGCAG#CTGGCTACCTTCCTGCAGGTCCACCCTGTCTGCCA#((((((((((((((((.(((#))).))))))))))))..............)))).	1222	1257	1	-30.4	1	0.00855552	0.426	0	0	-3.93757	19	35	12	3UTR		0	0	#N/A
hsa-miR-8085	NM_001330655	DDAH1	TGGGAGAGAGGACTGTGAGGC#GTCCAGGGATCCTCCTCCTT#.(((((.(((((((.((.(((#))))).)).)))))))))).	1101	1121	1	-22.3	0	0.000154127	0.559	0	0	-6.07246	17	20	10	3UTR		0	0	#N/A
hsa-miR-10392-5p	NM_001330655	DDAH1	GCGCTTCGACGGGCTGGGCTGTG#CACCCTCCCTCCCCTCGAGGTGG#.((((((((.(((..(((..(((#)))...)))..))))))))))).	841	864	1	-24	1	2.23e-05	0.485	0	0	-6.62812	17	23	11	3UTR		0	0	#N/A
hsa-miR-10392-5p	NM_001330655	DDAH1	GCGCTTCGACGGGCTGGGCTGTG#ATGGCCCAATCTGCCAGTTTAGGCT#..((((.(((.(((((((((((.#))))))))....))).))).)))).	2650	2675	1	-22.6	0	0.000190179	0.632	0	0	-9.32546	18	25	8	3UTR		0	0	#N/A
hsa-miR-10396a-3p	NM_001330655	DDAH1	GGCCCCGGGCCCTCGACCGGG#CCTGGTCCAGGGATCCTCCTCCT#((....(((((((.(((((((#))))))).)))).)))....)).	1097	1120	1	-23.8	0	0.000130436	0.544	0	0	-15.404	16	23	7	3UTR		0	0	#N/A
hsa-miR-10400-5p	NM_001330655	DDAH1	CGGCGGCGGCGGCTCTGGGCG#GCTTCTCAGCAGAACTGTGACTGAAATCAGAGCTGCTGTCT#....((((((((((((((...#.)))))))))))))).	1327	1368	1	-25.4	0	1.53e-05	0.515	0	0	-9.54656	14	16	14	3UTR		0	0	#N/A
hsa-miR-10401-5p	NM_001330655	DDAH1	CGTGTGGGAAGGCGTGGGGT#CCCCACCCTCCCTCCCCTCGA#((.(.(((((((.((((((.#)))))))))...))))).)).	838	859	1	-23.5	0	0.0150024	0.485	0	0	-10.9033	16	21	9	3UTR		0	0	#N/A
hsa-miR-10526-3p	NM_001330655	DDAH1	AAAAGGGGGCTGAGGTGGAG#CTCCCCTCACCCCTG#....(((((.(((((.((((#)))))))))))))).	1298	1313	1	-23.5	0	0.263396	0.397	0	0	-11.0221	14	15	14	3UTR		0	0	#N/A
hsa-miR-11181-3p	NM_001330655	DDAH1	AGGAGGAGGAGGTCAGGC#CCTGGTCCAGGGATCCTCCTCCTT#(((((((((((((((((.#))))).)).....)))))))))).	1097	1121	1	-25.8	1	0.000154127	0.559	0	0	-3.93757	17	24	10	3UTR		0	1	#N/A
hsa-miR-11181-3p	NM_001330655	DDAH1	AGGAGGAGGAGGTCAGGC#CCTGACCACCTCATTCCA#.((((((((.(((((((.#))))))).)))).)))).	3474	3492	1	-24.7	1	0.108473	0.588	0	0	-5.03583	15	18	7	3UTR		0	1	#N/A
hsa-miR-11400	NM_001330655	DDAH1	TCGGCTGTGTATCTCTGTGTC#ACACAGAGGCACATCCT#..((.(((((..((((((((.#))))))))))))).)).	1383	1400	1	-19.8	0	6.01e-05	0.485	0	0	-15.2476	15	17	13	3UTR		0	0	#N/A
hsa-miR-3085-5p	NM_001330655	DDAH1	AGGTGCCATTCTGAGGGCCAGGAGT#CTCCCTCCCCTCGAGGTGGTACCTA#((((((((((.((((((...((((.#))))...)))))).)))))))))).	845	870	1	-31.5	1	0.00063481	0.485	0	0	-6.76235	20	25	10	3UTR		0	0	#N/A
hsa-miR-12114	NM_001330655	DDAH1	CAGGTGGAGGTGTGAGGTC#ACTTCCTAGTCATCTCCACCTT#.(((((((((((..(((..#.)))...))))))))))).	2072	2094	1	-22.1	1	0.14576	0.559	0	0	-5.9393	14	19	11	3UTR		0	1	#N/A
hsa-let-7f-1-3p	NM_001134445	DDAH1	CTATACAATCTATTGCCTTCCC#GGAAGGTAAATCCAGTATCAGAAGGTTGC#.....((((((.(((((((((.#))))))))).............)))))).	1658	1687	1	-14.9	0	0.0260877	0.618	0	0	-17.0124	15	29	9	3UTR		0	0	#N/A
hsa-miR-17-3p	NM_001134445	DDAH1	ACTGCAGTGAAGGCACTTGTAG#CAAGGTCTTTCCTTCTGGCTACCTTCCTGCAGG#.((((((.(((((.........#.))))))))))).	1415	1448	1	-18.6	1	0.000266294	0.456	0	0	-7.9323	11	13	11	3UTR		0	0	#N/A
hsa-miR-19b-3p	NM_001134445	DDAH1	TGTGCAAATCCATGCAAAACTGA#GGTACCTAAGCTGTGGATTTGCT#...((((((((((((........#.)).)))))))))).	1069	1092	1	-17.2	0	0.00548417	0.544	0	0	-6.74759	12	15	10	3UTR		0	0	#N/A
hsa-miR-21-5p	NM_001134445	DDAH1	TAGCTTATCAGACTGATGTTGA#GCCAGTATATTCTGAAGAATGTCTTCTTGATCAGTCAGATAAGCTT#.((((((((.(((((((...((#.))...))))))).)))))))).	1207	1253	1	-21.6	1	0.0278875	0.735	0	0	-5.03583	17	23	8	3UTR	MIRT030838	0	1	#N/A
hsa-miR-23a-5p	NM_001134445	DDAH1	GGGGTTCCTGGGGATGGGATTT#AAGTCCCTGGTCCAGGGATCCTC#((((((((((((...(((((((#)))))))...)))))))))))).	1299	1322	1	-29.2	1	2.81e-05	0.544	0	0	-6.81899	19	23	12	3UTR		0	0	#N/A
hsa-miR-23a-5p	NM_001134445	DDAH1	GGGGTTCCTGGGGATGGGATTT#GAGTCCCCCCCGGTAGCCG#..((((.((((((..(((((((#))))))))))))).)))).	894	913	1	-25.1	0	2.88e-05	0.368	0	0	-8.09298	17	19	13	3UTR		0	0	#N/A
hsa-miR-27a-3p	NM_001134445	DDAH1	TTCACAGTGGCTAAGTTCCGC#GACAATCTACTGTGCCACTGTGC#..(((((((((..(((.....#.)))..))))))))).	968	991	1	-20.1	1	0.0213906	0.632	0	0	-9.59293	12	16	9	3UTR		0	1	hsa-miR-27a-3p
hsa-miR-29a-3p	NM_001134445	DDAH1	TAGCACCATCTGAAATCGGTTA#AACTCAGACATGATTTCAACATGGTGTTAG#(((((((((.(((((((((((.#.))).))))))))..))))))))).	3633	3663	1	-21.2	1	0.000179749	0.632	0	0	-5.18008	20	25	9	3UTR		0	0	#N/A
hsa-miR-93-3p	NM_001134445	DDAH1	ACTGCTGAGCTAGCACTTCCCG#AGGCTTCTCAGCAGA#.((((((((..(((.((.....#))))).)))))))).	1532	1547	1	-17.8	1	0.00140098	0.412	0	0	-8.59606	13	15	8	3UTR		0	0	#N/A
hsa-miR-29b-3p	NM_001134445	DDAH1	TAGCACCATTTGAAATCAGTGTT#ACACTTTAACTTTCTCCAGAACTCAGACATGATTTCAACATGGTGTTAG#((((((((((((((((((.((((#.))))))))))))).))))))))).	3614	3663	1	-24	1	0.000179749	0.632	0	0	-3.93757	22	25	13	3UTR		0	0	#N/A
hsa-miR-198	NM_001134445	DDAH1	GGTCCAGAGGGGAGATAGGTTC#GAATTGCTTCATTCAACACCCCCACCCTCCCTCCCCTCGAGGTGGTACCT#((((((((((((((..(((...#.)))..))))))))....))).))).	1026	1076	1	-26.3	1	0.00046452	0.485	0	0	-4.90607	17	26	8	3UTR		0	0	#N/A
hsa-miR-208a-5p	NM_001134445	DDAH1	GAGCTTTTGGCCCGGGTTATAC#ACCCCTGCCAGGGGCA#..(((((((((..((((.....#))))..))))))))).	1513	1529	1	-20.2	1	3.81e-07	0.382	0	0	-9.59293	13	16	9	3UTR		0	0	#N/A
hsa-miR-30c-2-3p	NM_001134445	DDAH1	CTGGGAGAAGGCTGTTTACTCT#AGAGTAAACAGCTCCTCATGGT#((..(((..(((((((((((((#))))))))))))).)))..)).	1965	1987	1	-22.4	0	0.00375714	0.559	0	0	-11.8972	18	22	13	3UTR		0	0	#N/A
hsa-miR-7-5p	NM_001134445	DDAH1	TGGAAGACTAGTGATTTTGTTGTT#CAGCAAAGTCATTTCTTTCAA#(((((((..(((((((((((((..#)))))))))))))))))))).	1897	1918	1	-20.9	1	0.0894442	0.647	0	0	-7.3076	20	21	20	3UTR		0	0	#N/A
hsa-miR-183-3p	NM_001134445	DDAH1	GTGAATTACCGAAGGGCCATAA#GGCCCTTTAGTTCAG#.((((((...((((((((....#)))))))))))))).	3750	3765	1	-18.7	1	0.000252666	0.574	0	0	-8.40586	14	15	14	3UTR		0	1	#N/A
hsa-miR-204-3p	NM_001134445	DDAH1	GCTGGGAAGGCAAAGGGACGT#TGTCCTTTTGGGTTAAATCTGGCCCTTCCTTGGCA#((((((((((((((((((((.#)))))))))).............))))))).))).	2767	2802	1	-23.9	1	0.000842753	0.544	0	0	-3.93757	20	35	10	3UTR		0	0	#N/A
hsa-miR-210-3p	NM_001134445	DDAH1	CTGTGCGTGTGACAGCGGCTGA#AGCTGCTGTCTGGGGCAGTGTTAACTACACAGAGGCACAT#.(((((((((((((((((((..#))))))))))................))))....))))).	1564	1604	1	-24.4	1	0.000161191	0.471	0	0	-3.79332	19	40	10	3UTR	MIRT003179	0	0	#N/A
hsa-miR-211-3p	NM_001134445	DDAH1	GCAGGGACAGCAAAGGGGTGC#CACTCCTGTTGTTTTCCTTGACA#(((((((.((((((((((((.#))))))).))))).)))))).).	949	972	1	-22.7	1	0.00121685	0.515	0	0	-6.25121	19	23	7	3UTR		0	0	#N/A
hsa-miR-212-5p	NM_001134445	DDAH1	ACCTTGGCTCTAGACTGCTTACT#GGTAGTCTAATATGAGCCAGAGTA#((.((((((((((((((((....#)))))))))....))))))).)).	1947	1971	1	-22.2	0	8.47e-05	0.632	0	0	-5.49511	18	24	9	3UTR		0	0	#N/A
hsa-let-7g-3p	NM_001134445	DDAH1	CTGTACAGGCCACTGCCTTGC#GCACAGGCAAGGCCGATGACTCTGTGCC#..(((((((.(((.(((((((#.))))))).).)).).)))))).	921	949	1	-20.8	1	0.00766923	0.441	0	0	-7.05635	17	23	7	3UTR		0	0	#N/A
hsa-miR-27b-3p	NM_001134445	DDAH1	TTCACAGTGGCTAAGTTCTGC#CAATCTACTGTGCCACTGTGC#..(((((((((..(((.....#.)))..))))))))).	970	991	1	-20.1	1	0.0213906	0.632	0	0	-9.59293	12	16	9	3UTR		0	1	#N/A
hsa-miR-30b-3p	NM_001134445	DDAH1	CTGGGAGGTGGATGTTTACTTC#TATCACACTTCCTAGT#((((((((((((((........#)))).)))))))))).	2273	2289	1	-18.5	1	0.199102	0.544	0	0	-4.90607	14	16	10	3UTR		0	0	#N/A
hsa-miR-122-5p	NM_001134445	DDAH1	TGGAGTGTGACAATGGTGTTTG#CAGGCACATTATCACACTTCC#.(((((((((.(((.(((((((#)))))))))).))))))))).	2264	2285	1	-21	1	0.179004	0.574	0	0	-7.35355	19	21	10	3UTR		0	0	#N/A
hsa-miR-128-3p	NM_001134445	DDAH1	TCACAGTGAACCGGTCTCTTT#TTGGTTCCTGTGAA#((((((.(((((((.......#))))))))))))).	1286	1300	1	-17.4	0	0.0033121	0.603	0	0	-6.44976	13	14	13	3UTR	MIRT538157	1	0	#N/A
hsa-miR-130a-3p	NM_001134445	DDAH1	CAGTGCAATGTTAAAAGGGCAT#GTGCCTCTTCTACATTGCATTC#.((((((((((..((.((((((#)))))).))..)))))))))).	3083	3105	1	-21.2	1	0.0210945	0.529	0	0	-8.66231	18	22	10	3UTR		0	0	#N/A
hsa-miR-135a-2-3p	NM_001134445	DDAH1	ATGTAGGGATGGAAGCCATGAA#TGGCTTCTTTGGACTCCCTATATG#(((((((((.((((((((....#))))))))......))))))))).	3130	3154	1	-21.9	1	0.0367761	0.603	0	0	-5.18008	17	24	9	3UTR		0	0	#N/A
hsa-miR-137-5p	NM_001134445	DDAH1	ACGGGTATTCTTGGGTGGATAAT#GTTATCCACTCTGTGTGCCA#...(((((.(..(((((((((((#))))))))))).).))))).	3710	3730	1	-21.1	0	0.0132596	0.544	0	0	-13.7425	17	20	11	3UTR		0	0	#N/A
hsa-miR-140-5p	NM_001134445	DDAH1	CAGTGGTTTTACCCTATGGTAG#CTATCACAGCCACCTTGACCTTGGGTAAAACCCA#..(.((((((((((...(((..#.)))..))))))))))).	1383	1417	1	-19.3	0	1.68e-06	0.5	0	0	-8.95752	14	18	11	3UTR		0	1	#N/A
hsa-miR-141-3p	NM_001134445	DDAH1	TAACACTGTCTGGTAAAGATGG#CCAACCCCAGACAGTGG#...((((((((((.........#.)))))))))).	2028	2045	1	-19.1	0	0.00662431	0.559	0	0	-8.33988	10	12	10	3UTR		0	0	hsa-miR-141-3p
hsa-miR-143-5p	NM_001134445	DDAH1	GGTGCAGTGCTGCATCTCTGGT#ACCAGAGAGAGAACGAATGTTAGCCACATGCCCA#((.(((((((((((((((((((#)))))))).........))).))).)).))))).	2704	2738	1	-22.3	0	0.0147071	0.632	0	0	-5.49511	21	34	8	3UTR		0	0	#N/A
hsa-miR-145-3p	NM_001134445	DDAH1	GGATTCCTGGAAATACTGTTCT#TCCAGGGATCCT#(((((((((((...........#))))))))))).	1309	1321	1	-20.2	1	1.8e-05	0.544	0	0	-10.3988	11	12	11	3UTR		0	0	#N/A
hsa-miR-127-5p	NM_001134445	DDAH1	CTGAAGCTCAGAGGGCTCTGAT#TCACGGCCCTTTAGTTCAGA#(((.((((.((((((((.(((.#))).))))))))))))))).	3746	3766	1	-21.3	0	0.000196868	0.574	0	0	-8.02599	18	20	15	3UTR		0	0	#N/A
hsa-miR-149-5p	NM_001134445	DDAH1	TCTGGCTCCGTGTCTTCACTCCC#GGATTTGCTAAATGAATTAAGCAACCTAGAAGATACAGAGCTAA#..((((((.((((((((......#.)))))))).)))))).	1083	1127	1	-20.8	1	0.145196	0.691	0	0	-6.01339	14	17	8	3UTR		0	1	#N/A
hsa-miR-184	NM_001134445	DDAH1	TGGACGGAGAACTGATAAGGGT#ACCCTGACTCACCGTATTTCCAGTCTTCTACCCCTGCAGTTATCCTAGTCCAG#((((((((.(((((.((.((((#.)))).))))))).)))..))))).	1847	1900	1	-21.5	1	0.111838	0.603	0	0	-5.72941	19	25	7	3UTR		0	0	#N/A
hsa-miR-193a-5p	NM_001134445	DDAH1	TGGGTCTTTGCGGGCGAGATGA#TTTGCCCCAGAGATCTAA#((((((((((.(((((((....#))))))))))))))))).	1614	1632	1	-23.8	1	0.000122245	0.456	0	0	-6.76235	17	18	17	3UTR		0	0	#N/A
hsa-miR-29c-5p	NM_001134445	DDAH1	TGACCGATTTCTCCTGGTGTTC#GAATCAGCCTATTAACAGGCAGGGGAAACGGTA#..((((.(((((((((.((((.#.))))..))))))))))))).	2207	2240	1	-21.4	0	1.26e-05	0.515	0	0	-6.50069	17	21	13	3UTR		0	0	#N/A
hsa-miR-200a-3p	NM_001134445	DDAH1	TAACACTGTCTGGTAACGATGT#ACCCAACCCCAGACAGTGG#...((((((((((.........#.)))))))))).	2026	2045	1	-19.1	0	0.00662431	0.559	0	0	-8.33988	10	12	10	3UTR		0	0	#N/A
hsa-miR-101-2-5p	NM_001134445	DDAH1	TCGGTTATCATGGTACCGATGC#GCAGGAATCAGCCTATTAACAGGCAGGGGAAACGGTACTTTCCAATGAATGGTAACTGAT#((((((((((((((((((....#.))))))).........))))))))))).	2203	2263	1	-21.2	1	0.0057227	0.544	0	0	-3.93757	18	29	11	3UTR		0	0	#N/A
hsa-miR-34c-5p	NM_001134445	DDAH1	AGGCAGTGTAGTTAGCTGATTGC#TCTGCCTCTGACTACATCTGCCA#.((((((((((((((........#.))))))))).))))).	1473	1496	1	-21.5	1	0.0981218	0.397	0	0	-4.02637	14	17	9	3UTR		0	0	#N/A
hsa-miR-296-3p	NM_001134445	DDAH1	GAGGGTTGGGTGGAGGCTCTCC#GTTTCCACCTACCCTG#.((((.(((((((((((.....#))))))))))))))).	1837	1853	1	-24.9	0	0.222588	0.574	0	0	-5.69428	15	16	15	3UTR		0	0	#N/A
hsa-miR-296-3p	NM_001134445	DDAH1	GAGGGTTGGGTGGAGGCTCTCC#CCCCCACCCTCCCTCC#(((((..((((((.((......#)).)))))).))))).	1044	1060	1	-24	0	0.105127	0.485	0	0	-8.23906	13	16	6	3UTR		0	0	#N/A
hsa-miR-130b-3p	NM_001134445	DDAH1	CAGTGCAATGATGAAAGGGCAT#GTGCCTCTTCTACATTGCATTC#.(((((((((..(((.((((((#)))))).)))..))))))))).	3083	3105	1	-21.5	1	0.0210945	0.529	0	0	-10.198	18	22	9	3UTR		0	0	#N/A
hsa-miR-361-3p	NM_001134445	DDAH1	TCCCCCAGGTGTGATTCTGATTT#AAATCAGAGCTGCTGTCTGGGGC#..(((((((.(((.(((((((((#))))))))).)))..))))))).	1557	1580	1	-22.3	1	2.83e-05	0.5	0	0	-7.05635	19	23	9	3UTR		0	0	hsa-miR-361-3p
hsa-miR-363-5p	NM_001134445	DDAH1	CGGGTGGATCACGATGCAATTT#GGTCCACCCT#.(((((((((............#))))))))).	1446	1456	1	-18.5	1	0.000269545	0.426	0	0	-13.0794	9	10	9	3UTR		0	0	#N/A
hsa-miR-363-5p	NM_001134445	DDAH1	CGGGTGGATCACGATGCAATTT#TGTATGGTTATCCACTCT#.((((((((.((.(((((....#))))).)).)))))))).	3704	3722	1	-20.7	1	0.000234002	0.529	0	0	-6.32496	15	18	8	3UTR		0	0	#N/A
hsa-miR-365b-5p	NM_001134445	DDAH1	AGGGACTTTCAGGGGCAGCTGT#GGTTCCTGTGAAAGTCCCTG#(((((((((((.(((.((((..#))))))).))))))))))).	1288	1308	1	-27.9	1	3.24e-06	0.574	0	0	-7.51743	18	20	11	3UTR		0	0	#N/A
hsa-miR-370-3p	NM_001134445	DDAH1	GCCTGCTGGGGTGGAACCTGGT#CCAGTCTTCTACCCCTGCAGT#..((((.(((((((((.((((.#))))..))))))))).)))).	1866	1887	1	-27.7	0	0.0952709	0.529	0	0	-6.50069	17	21	9	3UTR		0	0	#N/A
hsa-miR-370-3p	NM_001134445	DDAH1	GCCTGCTGGGGTGGAACCTGGT#CAGGGTTTGCCCCAGAGATCTAAATTCCAGAAGGAGGGCA#((((.((((((((((.((((..#)))).))))))))))....................)))).	1609	1649	1	-25.1	0	0.000805423	0.515	0	0	-8.28966	18	40	10	3UTR		0	0	#N/A
hsa-miR-376a-5p	NM_001134445	DDAH1	GTAGATTCTCCTTCTATGAGTA#TACTTTCATTCATTTCATTTCCCCCGTAGCAGATGGAAGGAGAAACCTCTGA#.((((((((((((((((..((.#.))..))))))))))))...)))).	2433	2485	1	-20.8	1	0.000681437	0.588	0	0	-3.79332	18	25	12	3UTR		0	0	#N/A
hsa-miR-378a-3p	NM_001134445	DDAH1	ACTGGACTTGGAGTCAGAAGGC#GTCTTCTACCCCTGCAGTTATCCTAGTCCAGC#.(((((((.(((((.(((((((#)))))))))...........))).))))))).	1869	1901	1	-21.4	1	0.112986	0.603	0	0	-5.58516	19	32	9	3UTR		0	0	#N/A
hsa-miR-328-5p	NM_001134445	DDAH1	GGGGGGGCAGGAGGGGCTCAGGG#CTCTGTGCCCACTCCTGTTGTTTTCCT#(((((((((((((((((.(((((#))))).)))).))))))))..))))).	940	967	1	-31.5	1	0.00454542	0.5	0	0	-3.93757	22	27	8	3UTR		0	0	#N/A
hsa-miR-342-5p	NM_001134445	DDAH1	AGGGGTGCTATCTGTGATTGA#TTAACTACACAGAGGCACATCCTG#(((((((((.((((((.....#.))))))))))).)))).	1584	1608	1	-19.9	1	5.81e-05	0.485	0	0	-5.18008	15	18	11	3UTR		0	0	#N/A
hsa-miR-337-3p	NM_001134445	DDAH1	CTCCTATATGATGCCTTTCTTC#GAAGGAGGGCACCACACCTAGGAA#.(((((..((.(((((((((((#)))))))))))...))..))))).	1638	1662	1	-22	0	0.00186801	0.559	0	0	-10.4754	18	24	11	3UTR		0	0	#N/A
hsa-miR-324-3p	NM_001134445	DDAH1	CCCACTGCCCCAGGTGCTGCTGG#CCAGGGGCAGACAGGCTTCTCAGCAGAACTGTGACTGAAATCAGAGCTGCTGTCTGGGGCAGTGT#..((((((((((((.((.(((..#.))).))..)))))))))))).	1520	1585	1	-31.4	1	4.42e-06	0.485	0	0	-5.69245	17	22	12	3UTR		0	0	#N/A
hsa-miR-325	NM_001134445	DDAH1	CCTAGTAGGTGTCCAGTAAGTGT#GCTCTGCTATGTTACCTGCTAGGC#(((((((((((...(((((((..#))).))))....))))))))))).	3106	3130	1	-21.2	1	0.000769238	0.559	0	0	-9.43035	18	24	11	3UTR		0	0	#N/A
hsa-miR-18b-3p	NM_001134445	DDAH1	TGCCCTAAATGCCCCTTCTGGC#CCAGAAGGAGGGCAC#((((((.......((((((((.#)))))))))))))).	1635	1650	1	-21.6	0	0.000746683	0.5	0	0	-17.5545	14	15	14	3UTR		0	0	#N/A
hsa-miR-483-5p	NM_001134445	DDAH1	AAGACGGGAGGAAAGAAGGGAG#CTTTCTGTCTTTCCTTCTCTTTTGTCTG#.(((((((((((((((((((((#)))))).))))))))))).....)))).	3034	3062	1	-22.3	1	0.0192728	0.603	0	0	-3.79332	21	28	11	3UTR		0	0	#N/A
hsa-miR-483-5p	NM_001134445	DDAH1	AAGACGGGAGGAAAGAAGGGAG#CCCAAGGTCTTTCCTTCTGGCTA#.((.((((((((((((.(((..#)))....)))))))))))).)).	1413	1436	1	-21.6	0	0.000884005	0.471	0	0	-6.82535	17	23	12	3UTR		0	0	#N/A
hsa-miR-202-3p	NM_001134445	DDAH1	AGAGGTATAGGGCATGGGAA#CCGATGACTCTGTGCCCA#.(.((((((((((((.((..#)).))).)))))))))).	933	951	1	-20.4	0	0.00195163	0.456	0	0	-5.58391	15	18	10	3UTR		0	0	#N/A
hsa-miR-432-5p	NM_001134445	DDAH1	TCTTGGAGTAGGTCATTGGGTGG#CCACCTTGACCTTGGGTAAAACCCAAGGT#((((((.((((((((..((((((#))))))))))))........)))))))).	1392	1421	1	-23.2	0	1.12e-07	0.485	0	0	-5.71431	20	29	12	3UTR		0	0	#N/A
hsa-miR-512-5p	NM_001134445	DDAH1	CACTCAGCCTTGAGGGCACTTTC#GAAAAAATGTTCTCAAGGTTGT#....((((((((((((((.((((#))))...)))))))))))))).	2748	2770	1	-21.8	0	0.00910971	0.603	0	0	-9.54656	18	22	14	3UTR		0	0	#N/A
hsa-miR-515-3p	NM_001134445	DDAH1	GAGTGCCTTCTTTTGGAGCGTT#AGGGTTTGCCCCAGAGATCTAAATTCCAGAAGGAGGGCACCA#(.((((((((((((((((....#.))))))))).)))))))).	1610	1652	1	-22.8	1	0.00128436	0.529	0	0	-5.10125	17	20	9	3UTR		0	0	#N/A
hsa-miR-519e-3p	NM_001134445	DDAH1	AAGTGCCTCCTTTTAGAGTGTT#GGCACATCCTGACAGGGTTTGCCCCAGAGATCTAAATTCCAGAAGGAGGGCACC#..((((((((((((.((((...#.)))).))))))))).))).	1597	1651	1	-20.6	1	0.000834132	0.515	0	0	-5.69245	16	20	9	3UTR		0	0	#N/A
hsa-miR-520f-3p	NM_001134445	DDAH1	AAGTGCTTCCTTTTAGAGGGTT#CCCTCGAGGTGGTACC#..(((((.((((...(((((..#))))))))).))))).	1059	1075	1	-18.7	0	0.000321395	0.5	0	0	-10.1521	14	16	9	3UTR		0	0	#N/A
hsa-miR-520a-5p	NM_001134445	DDAH1	CTCCAGAGGGAAGTACTTTCT#AGAAGGCTGTTTTTCACTTTTCCTTTCTTTTGCTTCTTTCTGTCTTTCCTTCTCTTTTGTCTGGAGA#(((((((.(((((........#.))))).))))))).	2999	3066	1	-17.6	1	7.74e-05	0.603	0	0	-8.07655	12	15	7	3UTR		0	0	#N/A
hsa-miR-526b-3p	NM_001134445	DDAH1	GAAAGTGCTTCCTTTTAGAGGC#GCCTATTAACAGGCAGGGGAAACGGTACTTTCC#((((((((((((((((((((((#)))).))))......)))))...))))))))).	2213	2246	1	-18.6	1	0.000698533	0.559	0	0	-3.93757	22	33	9	3UTR		0	0	#N/A
hsa-miR-518c-5p	NM_001134445	DDAH1	TCTCTGGAGGGAAGCACTTTCTG#CAGACAGGCTTCTCAGCAGAA#..((((..(((((((.((.((((#)))).)))))))))..)))).	1527	1548	1	-22	0	0.0011198	0.412	0	0	-9.04737	17	21	9	3UTR		0	0	#N/A
hsa-miR-518c-5p	NM_001134445	DDAH1	TCTCTGGAGGGAAGCACTTTCTG#AGGGTTTGCCCCAGAGAT#(((((((.((.((((.(((....#))))))).))))))))).	1610	1628	1	-20.4	1	1.02e-05	0.471	0	0	-9.30903	16	18	9	3UTR		0	0	#N/A
hsa-miR-501-3p	NM_001134445	DDAH1	AATGCACCCGGGCAAGGATTCT#TGTCTGGGGCAG#..(((.((((((((........#))))))))))).	1570	1582	1	-17.7	0	1.34e-06	0.5	0	0	-7.82646	11	12	11	3UTR		0	0	#N/A
hsa-miR-503-3p	NM_001134445	DDAH1	GGGGTATTGTTTCCGCTGCCAGG#CTCAAACCTGCAGGAATCAGCCTATTAACAGGCAGGGGAAACGGTACTTTCCA#((((((((((((((.(((((...#.))))).))))))))))))..)).	2194	2247	1	-30.8	1	0.00174701	0.574	0	0	-4.67302	19	24	12	3UTR		0	0	#N/A
hsa-miR-504-3p	NM_001134445	DDAH1	GGGAGTGCAGGGCAGGGTTTC#AACCCTCCCCTCACCCCT#(((.(((.((((.((((((..#)))))).)))))))))).	1501	1519	1	-25	0	0.287605	0.397	0	0	-10.5724	16	18	10	3UTR		0	0	#N/A
hsa-miR-505-5p	NM_001134445	DDAH1	GGGAGCCAGGAAGTATTGATGT#GCATTCTGCTCTGCTATGTTACCTGCTAGGCTGGCTTCTTTGGACTCCCT#((((((((((((((........#.))))))).)).))))).	3099	3149	1	-20.6	1	0.0164525	0.603	0	0	-4.90607	14	18	7	3UTR		0	0	#N/A
hsa-miR-506-3p	NM_001134445	DDAH1	TAAGGCACCCTTCTGAGTAGA#TCCAGTATCAGAAGGTTGCTA#...((((.((((((((.....#.)))))))).)))).	1668	1689	1	-18.4	0	0.0262868	0.618	0	0	-8.82818	12	15	8	3UTR		0	0	#N/A
hsa-miR-509-5p	NM_001134445	DDAH1	TACTGCAGACAGTGGCAATCA#TGAAATCAGAGCTGCTGTCTGGGGCAGTGT#((((((((((((((((.....#.))))))))))...)))))).	1555	1585	1	-23.2	1	4.42e-06	0.485	0	0	-3.93757	16	21	10	3UTR		0	0	#N/A
hsa-miR-455-5p	NM_001134445	DDAH1	TATGTGCCTTTGGACTACATCG#GTGTTAACTACACAGAGGCACATC#.(((((((((((..........#.))))))))))).	1581	1605	1	-17.8	1	0.000114075	0.485	0	0	-6.90779	11	13	11	3UTR		0	0	#N/A
hsa-miR-487b-3p	NM_001134445	DDAH1	AATCGTACAGGGTCATCCACTT#GGTAGCCGGCAAGACCGCACAGGCAAGGCCGATGACTCTGTGCC#....(((((((((((((..(((#.)))...))))))))))))).	905	949	1	-22.1	0	0.00766923	0.441	0	0	-9.54656	16	21	13	3UTR		0	0	#N/A
hsa-miR-575	NM_001134445	DDAH1	GAGCCAGTTGGACAGGAGC#GTTACCTGCTAGGCTGGCTTC#(((((((((((.(((((((#))).)))))))).))))))).	3116	3137	1	-21	1	0.00265966	0.544	0	0	-7.28438	18	21	8	3UTR		0	0	#N/A
hsa-miR-584-5p	NM_001134445	DDAH1	TTATGGTTTGCCTGGGACTGAG#CAGTTTAGGCTTACCAG#...((((..((((.((((((..#))))))))))..)))).	2871	2888	1	-18.8	0	0.00318359	0.662	0	0	-10.7414	14	17	10	3UTR		0	0	#N/A
hsa-miR-593-3p	NM_001134445	DDAH1	TGTCTCTGCTGGGGTTTCT#GAACCCAACCCCAGACAGTGGACAA#((((((((((((((((...#.)))))))).))).))))).	2024	2049	1	-23.8	1	0.00302315	0.603	0	0	-3.93757	16	20	8	3UTR		0	0	#N/A
hsa-miR-601	NM_001134445	DDAH1	TGGTCTAGGATTGTTGGAGGAG#CTTCTACCCCTGCAGTTATCCTAGTCCAG#(((.(((((((..(((.(((..#.))).)))..))))))).))).	1871	1900	1	-23.3	0	0.111838	0.603	0	0	-11.6055	16	22	7	3UTR		0	0	#N/A
hsa-miR-605-5p	NM_001134445	DDAH1	TAAATCCCATGGTGCCTTCTCCT#AGGGTTTGCCCCAGAGATCTAAATTCCAGAAGGAGGGCACCACACCTAGGAA#....(((..(((((((((((...#.)))))))))))......))).	1610	1662	1	-20.3	0	0.00186801	0.559	0	0	-12.9166	14	22	11	3UTR		0	0	#N/A
hsa-miR-610	NM_001134445	DDAH1	TGAGCTAAATGTGTGCTGGGA#TCCCAGTAAGGAAACACTCATTTAGTGTCT#.((((((((((.(((((((((#))))))........))).)))))))).)).	1149	1179	1	-19.6	1	0.00217889	0.691	0	0	-7.14013	19	30	8	3UTR		0	0	#N/A
hsa-miR-616-3p	NM_001134445	DDAH1	AGTCATTGGAGGGTTTGAGCAG#TCTGGCCCTTCCTTGGCA#.((((..((((((((.((....#)).))))))))..)))).	2784	2802	1	-18.6	0	0.000842753	0.544	0	0	-7.47102	14	18	8	3UTR		0	0	#N/A
hsa-miR-619-3p	NM_001134445	DDAH1	GACCTGGACATGTTTGTGCCCAGT#ACTGGTAGTCTAATATGAGCCAGAGTAAACAGCTCCTCATGGTCAATGAACATGTTCAGGA#..((((((((((((((((.(((..#.))).)).)))))))))))))).	1944	2005	1	-23.8	1	0.000675056	0.529	0	0	-4.957	19	23	14	3UTR		0	0	#N/A
hsa-miR-631	NM_001134445	DDAH1	AGACCTGGCCCAGACCTCAGC#CTGAAATCAGAGCTGCTGTCTGGGGCAGTGTTA#.((((((.(((((((..((((#.))))..))))))).))).))).	1554	1587	1	-27.9	1	5.47e-05	0.485	0	0	-6.34001	17	23	7	3UTR		0	0	#N/A
hsa-miR-33b-3p	NM_001134445	DDAH1	CAGTGCCTCGGCAGTGCAGCCC#GGCTTCTCAGCAGAACTGTGACTGAAATCAGAGCTGCTGTCTGGGGCAGTGT#((.((((((((((..(((((..#.))))))).)))))))).)).	1533	1585	1	-25.6	0	4.42e-06	0.485	0	0	-7.0874	17	21	8	3UTR		0	0	#N/A
hsa-miR-642a-3p	NM_001134445	DDAH1	AGACACATTTGGAGAGGGAACC#TTCCTTCTCTTTTGTCTG#(((((.....((((((((((..#))))))))))..))))).	3044	3062	1	-18.5	0	0.0192728	0.603	0	0	-11.9948	15	18	10	3UTR		0	0	#N/A
hsa-miR-645	NM_001134445	DDAH1	TCTAGGCTGGTACTGCTGA#TCAAACCTGCAGGAATCAGCCTAT#..(((((((((.((((...#.))))..))))))))).	2195	2219	1	-20.3	1	0.00025207	0.559	0	0	-8.3038	13	17	9	3UTR		0	0	#N/A
hsa-miR-648	NM_001134445	DDAH1	AAGTGTGCAGGGCACTGGT#ATCTTGCTCTGCTCACTTC#(((((.((((((((..(((#))).)))))))).))))).	2367	2386	1	-19.8	0	0.00242887	0.676	0	0	-6.80703	16	19	8	3UTR		0	0	#N/A
hsa-miR-650	NM_001134445	DDAH1	AGGAGGCAGCGCTCTCAGGAC#CCTGCTAGGCTGGCTTCTT#(((((.((((.((..((((..#))))..)))))).))))).	3120	3139	1	-21	0	0.00270395	0.559	0	0	-10.2556	15	19	6	3UTR		0	0	#N/A
hsa-miR-652-5p	NM_001134445	DDAH1	CAACCCTAGGAGAGGGTGCCATTCA#GGAGGGCACCACACCTAGGA#....((((((....((((((.(((.#))).))))))...)))))).	1641	1661	1	-25.2	0	0.00158207	0.559	0	0	-17.8641	15	20	6	3UTR		0	0	#N/A
hsa-miR-663a	NM_001134445	DDAH1	AGGCGGGGCGCCGCGGGACCGC#TGGCTACCTTCCTGCAGGTCCACCCTGTCTG#((((((((.(((((((((....#.)))))).)))...)))))))).	1430	1461	1	-26.5	1	0.000505942	0.456	0	0	-4.99396	17	23	8	3UTR		0	0	#N/A
hsa-miR-449b-5p	NM_001134445	DDAH1	AGGCAGTGTATTGTTAGCTGGC#GCCTCTGACTACATCTGCCA#.(((((((((..(((((..(((#))).))))))))).))))).	1476	1496	1	-20.8	1	0.0981218	0.397	0	0	-9.9649	17	20	9	3UTR		0	0	#N/A
hsa-miR-654-5p	NM_001134445	DDAH1	TGGTGGGCCGCAGAACATGTGC#GCTACCTTCCTGCAGGTCCACCC#.((((((((((((.........#.)))).)))))))).	1432	1455	1	-22.6	1	0.000281189	0.441	0	0	-5.61866	12	15	8	3UTR		0	0	#N/A
hsa-miR-659-5p	NM_001134445	DDAH1	AGGACCTTCCCTGAACCAAGGA#TCCTGTGAAAGTCCCTGGTCCAGGGATCCTCCTC#((((...((((((.((((.(((#.))).)))).))))))...)))).	1291	1325	1	-24.3	0	8.36e-05	0.559	0	0	-12.3581	17	24	6	3UTR		0	0	#N/A
hsa-miR-421	NM_001134445	DDAH1	ATCAACAGACATTAATTGGGCGC#GTGATTAATCCCAGTAAGGAAACACTCATTTAGTGTCTGTA#....(((((((((((.((((.(.#.).)))).))))))))))).	1141	1182	1	-19.7	0	0.0104454	0.676	0	0	-9.77961	16	20	11	3UTR		0	0	#N/A
hsa-miR-671-5p	NM_001134445	DDAH1	AGGAAGCCCTGGAGGGGCTGGAG#TCTGGCCCTTCCTTGGCA#.....(((..((((((((((((.#))))))))))))..))).	2784	2802	1	-28.6	0	0.000842753	0.544	0	0	-15.9645	15	18	12	3UTR		0	0	#N/A
hsa-miR-668-5p	NM_001134445	DDAH1	TGCGCCTCGGGTGAGCATG#CTCCCCTCGAGGTGG#..(((((((((.(((....#))).)).))))))).	1056	1071	1	-18.5	1	2.23e-05	0.485	0	0	-8.53685	12	15	7	3UTR		0	0	#N/A
hsa-miR-668-3p	NM_001134445	DDAH1	TGTCACTCGGCTCGGCCCACTAC#GGCAAGGCCGATGACT#.((((.((((((..(((......#)))..)))))))))).	926	942	1	-21.2	0	0.000131976	0.397	0	0	-7.84025	13	16	10	3UTR		0	0	#N/A
hsa-miR-320b	NM_001134445	DDAH1	AAAAGCTGGGTTGAGAGGGCAA#TGACCACCTCATTCCAGCC#....((((((.((((..((((.#)).))..)))).)))))).	3683	3702	1	-21	0	0.131667	0.588	0	0	-12.6044	14	19	6	3UTR		0	0	#N/A
hsa-miR-320b	NM_001134445	DDAH1	AAAAGCTGGGTTGAGAGGGCAA#GCCCAATCTGCCAGTTTA#..(((((((...((..((((..#))))..))..))))))).	2860	2878	1	-19.7	1	0.000936249	0.647	0	0	-13.3396	13	18	7	3UTR		0	0	#N/A
hsa-miR-320c	NM_001134445	DDAH1	AAAAGCTGGGTTGAGAGGGT#ACCACCTCATTCCAGCC#....((((((.((((..(((#)))..)))).)))))).	3685	3702	1	-20.7	0	0.131667	0.588	0	0	-12.6044	13	17	6	3UTR		0	0	#N/A
hsa-miR-1323	NM_001134445	DDAH1	TCAAAACTGAGGGGCATTTTCT#GCCCTTTAGTTCAGAG#((..(((((((((((.......#)))))))))))..)).	3751	3767	1	-19	0	0.000130104	0.588	0	0	-8.76019	13	16	11	3UTR		0	0	#N/A
hsa-miR-1301-5p	NM_001134445	DDAH1	CGCTCTAGGCACCGCAGCA#GCTGCTGTCTGGGGCA#.((((((((((..(((((.#))))))))))))))).	1565	1581	1	-25.1	1	3.09e-05	0.485	0	0	-8.42926	15	16	15	3UTR		0	0	#N/A
hsa-miR-769-3p	NM_001134445	DDAH1	CTGGGATCTCCGGGGTCTTGGTT#GATCAAGAAGCTTGGAAACATCCCAT#.((((((.((((((.((((((((#))))))))..))))))...)))))).	1699	1725	1	-23.7	1	0.009556	0.662	0	0	-6.84241	20	26	8	3UTR		0	0	#N/A
hsa-miR-769-3p	NM_001134445	DDAH1	CTGGGATCTCCGGGGTCTTGGTT#ACCTTGACCTTGGGTAAAACCCAA#.((((...(((((((((..(((.#)))..))))))))).....)))).	1394	1418	1	-23.1	0	3.11e-07	0.5	0	0	-9.55161	16	24	9	3UTR		0	0	#N/A
hsa-miR-762	NM_001134445	DDAH1	GGGGCTGGGGCCGGGGCCGAGC#GTTTGGTTCCTGTGAAAGTCCCT#((((((...((.((((((((((#)))))))))).))...)))))).	1284	1307	1	-27.3	0	4.59e-06	0.574	0	0	-12.1981	18	23	10	3UTR		0	0	#N/A
hsa-miR-759	NM_001134445	DDAH1	GCAGAGTGCAAACAATTTTGAC#TTAGACTCTGTGTGCCTCTTCTACATTGCATTCTGCT#(((((((((((...........#.))))))))))).	3072	3109	1	-17.9	1	0.00360743	0.529	0	0	-10.3988	11	13	11	3UTR	MIRT558446	0	0	#N/A
hsa-miR-891a-3p	NM_001134445	DDAH1	AGTGGCACATGTTTGTTGTGAG#CTCCTGTTGTTTTCCTTGACAATCTACTGTGCCACTG#(((((((((.((..(((((.((#.)).)))))..))))))))))).	951	988	1	-21.7	1	0.00871326	0.618	0	0	-7.32605	18	23	11	3UTR	MIRT538149	0	0	#N/A
hsa-miR-874-5p	NM_001134445	DDAH1	CGGCCCCACGCACCAGGGTAAGA#CTGCTGTCTGGGGCA#..((((((.(((.(((.......#))).))).)))))).	1566	1581	1	-19.7	1	3.09e-05	0.485	0	0	-7.30252	12	15	6	3UTR		0	0	#N/A
hsa-miR-892b	NM_001134445	DDAH1	CACTGGCTCCTTTCTGGGTAGA#TTTGCCCCAGAGATCTAAATTCCAGAAGGAGGGCACCACACCTAGGAAGGTAAATCCAGTA#.(((((..(((((((((((...#.))))))))))).....))))).	1614	1675	1	-22.7	0	0.00696818	0.574	0	0	-7.65065	16	23	11	3UTR	MIRT478384	0	0	#N/A
hsa-miR-541-3p	NM_001134445	DDAH1	TGGTGGGCACAGAATCTGGACT#AGTCCCCCCCGGTAGCCGGCAAGACCGCACAGGCAAGGCCGATGACTCTGTGCCCACTC#.((((((((((((.(((((.((#.)))))..)).)))))))))))).	895	954	1	-26.6	1	0.00526824	0.471	0	0	-4.65016	19	24	12	3UTR		0	0	#N/A
hsa-miR-877-5p	NM_001134445	DDAH1	GTAGAGGAGATGGCGCAGGG#TCCTGCAGGTCCACCCTGTCTGCCATTGGTCTCCTCTGCC#((((((((((((((((((((#.))))))..))))....)))))))))).	1439	1479	1	-31.7	1	0.00294143	0.412	0	0	-3.93757	20	28	10	3UTR		0	0	#N/A
hsa-miR-887-5p	NM_001134445	DDAH1	CTTGGGAGCCCTGTTAGACTC#GAGGCACATCCTGACAGGGTTTGCCCCAGA#.((((((((((((((((....#.)))))))))))...))))).	1595	1625	1	-24	1	6.02e-06	0.485	0	0	-3.79332	16	21	11	3UTR		0	0	#N/A
hsa-miR-665	NM_001134445	DDAH1	ACCAGGAGGCTGAGGCCCCT#GGGTAAAACCCAAGGTCTTTCCTTCTGGC#.((((((((..((((((...#.)))))).)))))))).	1405	1434	1	-22.2	1	0.000121885	0.441	0	0	-7.86061	14	17	8	3UTR		0	0	#N/A
hsa-miR-374b-3p	NM_001134445	DDAH1	CTTAGCAGGTTGTATTATCATT#ACCTGCTAGGC#((((((((((............#)))))))))).	3119	3130	1	-15.1	1	0.000769238	0.559	0	0	-13.2236	10	11	10	3UTR	MIRT538142	0	0	#N/A
hsa-miR-937-5p	NM_001134445	DDAH1	GTGAGTCAGGGTGGGGCTGG#CCTTCTACTCATTTCTGTTTCCACCTACCCTGACTCACC#(((((((((((((((..(((#.)))))))))))))))))).	1821	1860	1	-31.7	1	0.161861	0.529	0	0	-4.17062	18	20	18	3UTR		0	0	#N/A
hsa-miR-937-5p	NM_001134445	DDAH1	GTGAGTCAGGGTGGGGCTGG#CAGGTCCACCCTGTCTGCCA#(..((.(((((((((.(((.#))).))))))))).))..).	1444	1464	1	-26.8	0	0.00855552	0.426	0	0	-8.7928	15	20	9	3UTR		0	0	#N/A
hsa-miR-1182	NM_001134445	DDAH1	GAGGGTCTTGGGAGGGATGTGAC#CACCCCCACCCTCCCTCCCCTCG#(((((....(((((((.((....#.)))))))))..))))).	1042	1065	1	-25.3	0	0.0295426	0.471	0	0	-10.7522	14	18	9	3UTR		0	0	#N/A
hsa-miR-1208	NM_001134445	DDAH1	TCACTGTTCAGACAGGCGGA#CTGTGACTGAAATCAGAGCTGCTGTCTGGGGCAGTGT#.(((((((((((((.((((.#.)))))))))))).))))).	1548	1585	1	-23.2	1	4.42e-06	0.485	0	0	-4.52877	17	20	12	3UTR		0	0	#N/A
hsa-miR-1293	NM_001134445	DDAH1	TGGGTGGTCTGGAGATTTGTGC#TTTCCTGACCACCTC#.((((((((.(((((.......#))))).)))))))).	3678	3693	1	-20.8	1	0.0813047	0.603	0	0	-5.26888	13	15	8	3UTR		0	0	#N/A
hsa-miR-1294	NM_001134445	DDAH1	TGTGAGGTTGGCATTGTTGTCT#AGAGAACGAATGTTAGCCACATG#.(((.(((((((((((((.(((#))).))).)))))))))).))).	2711	2734	1	-19.4	0	0.0241773	0.647	0	0	-7.91236	19	23	10	3UTR		0	0	#N/A
hsa-miR-1295a	NM_001134445	DDAH1	TTAGGCCGCAGATCTGGGTGA#CACCCTGTCTGCCATTGGTCTC#..(((((((((((..(((((.#))))).))))))....))))).	1450	1472	1	-22.9	1	0.000307859	0.426	0	0	-6.54929	16	22	6	3UTR		0	0	#N/A
hsa-miR-1249-5p	NM_001134445	DDAH1	AGGAGGGAGGAGATGGGCCAAGTT#ACTAAGGCCATCTCCTCATCTCTA#.(((((((((((((((.(..(((.#)))..).)))))))))).))))).	3521	3545	1	-28.3	1	0.00434473	0.632	0	0	-3.79332	19	24	10	3UTR		0	0	#N/A
hsa-miR-1250-5p	NM_001134445	DDAH1	ACGGTGCTGGATGTGGCCTTT#GGAGGGCACCACACCTAGGAAGGTAAATCCAGTATCA#..((((((((((...((((((#.))))))..)))))))))).	1641	1678	1	-22.4	1	0.0155705	0.588	0	0	-7.83842	16	20	10	3UTR		0	0	#N/A
hsa-miR-1250-5p	NM_001134445	DDAH1	ACGGTGCTGGATGTGGCCTTT#AAGGCCATCTCCTCATCT#..((((..(((.((((((((.#)))))))).))).)))).	3524	3542	1	-20.7	0	0.00802684	0.603	0	0	-12.1611	15	18	8	3UTR		0	0	#N/A
hsa-miR-1268a	NM_001134445	DDAH1	CGGGCGTGGTGGTGGGGG#CCCCCACCCTCCCTCCCC#.(((.(.((.((((((((#))))))))..))).))).	1044	1062	1	-25.7	0	0.0748047	0.456	0	0	-10.6986	14	18	8	3UTR		0	0	#N/A
hsa-miR-1268a	NM_001134445	DDAH1	CGGGCGTGGTGGTGGGGG#CCCTCACCCCTGCCA#..((((.((.((((((((#)))))))))))))).	1508	1523	1	-24.3	0	0.219934	0.397	0	0	-7.74319	14	15	14	3UTR		0	0	#N/A
hsa-miR-1270	NM_001134445	DDAH1	CTGGAGATATGGAAGAGCTGTGT#GCTCTGCTCACTTCTATGTTTGCAGT#(((.((((((((((((((.(.((#)).).))))..)))))))))).))).	2372	2398	1	-20.2	0	0.0106383	0.632	0	0	-6.9696	20	26	10	3UTR		0	0	hsa-miR-1270
hsa-miR-1270	NM_001134445	DDAH1	CTGGAGATATGGAAGAGCTGTGT#ACCCTGACTCACCGTATTTCCAGT#((((((((((((..(((......#.))).)))))))))))).	1847	1871	1	-19.9	1	0.0953374	0.515	0	0	-6.08354	15	18	12	3UTR		0	0	hsa-miR-1270
hsa-miR-1275	NM_001134445	DDAH1	GTGGGGGAGAGGCTGTC#ACAACCCTCCCCTCACC#(((((((((.((.(((.#))).)))))))).))).	1499	1516	1	-20.4	1	0.411104	0.382	0	0	-6.46921	14	17	8	3UTR		0	0	#N/A
hsa-miR-664a-5p	NM_001134445	DDAH1	ACTGGCTAGGGAAAATGATTGGAT#TGAATCATGTTTGGTTCCTGTGAAAGTCCCTGGTCCAGG#.(((((((((((...(.((.(((.#.))).)).)...))))))).)))).	1276	1315	1	-23.2	1	1.03e-06	0.544	0	0	-6.67474	17	25	7	3UTR		0	0	#N/A
hsa-miR-1909-3p	NM_001134445	DDAH1	CGCAGGGGCCGGGTGCTCACCG#TGGGTTAAATCTGGCCCTTCCTTGGCAAAAGCAAAAATTCTCCCTGTGA#(((((((((((((((((((...#)))))...)))))))))..........................))))).	2775	2824	1	-22.9	1	0.0139933	0.529	0	0	-3.93757	19	49	9	3UTR		0	0	#N/A
hsa-miR-1910-3p	NM_001134445	DDAH1	GAGGCAGAAGCAGGATGACA#TGCATTCTGCTCTGCTA#..(((((.(((((((((.((#)))))))))))))))).	3098	3115	1	-21.6	0	0.00213067	0.515	0	0	-7.27064	16	17	16	3UTR		0	0	#N/A
hsa-miR-1911-5p	NM_001134445	DDAH1	TGAGTACCGCCATGTCTGTTGGG#CCTTTACTCAAACCTGCAGGAATCAGCCTATTAACAGGCAGGGGAAACGGTACTTT#.((((((((((.((((((((((.#.)))))))))).))....)))))))).	2188	2244	1	-24.2	1	0.00128462	0.544	0	0	-7.14013	20	27	10	3UTR		0	0	#N/A
hsa-miR-1972	NM_001134445	DDAH1	TCAGGCCAGGCACAGTGGCTCA#TGTGCCACTGTGCTA#........(((((((((((.((#)).))))))))))).	978	993	1	-23.1	0	0.0207068	0.647	0	0	-19.4239	13	15	11	3UTR		0	0	hsa-miR-1972
hsa-miR-1973	NM_001134445	DDAH1	ACCGTGCAAAGGTAGCATA#GCTACCTTCCTGCAGGTC#(((.((((((((((((...#))))))))..))))))).	1432	1450	1	-20.1	0	0.000418929	0.426	0	0	-6.9696	15	18	8	3UTR		0	0	#N/A
hsa-miR-1976	NM_001134445	DDAH1	CCTCCTGCCCTCCTTGCTGT#ACAGGGTTTGCCCCAGAGATCTAAATTCCAGAAGGAGGGCACCACACCTAGGAAGGT#(((((((((((((((.(((.#.))))))))))))).........))).)).	1608	1665	1	-25.2	1	0.00181314	0.574	0	0	-4.17062	18	30	13	3UTR		0	0	#N/A
hsa-miR-2114-3p	NM_001134445	DDAH1	CGAGCCTCAAGCAAGGGACTT#TCCCTGTGAGAGCTCA#.(((((((..((.(((((...#)))))))))).)))).	2815	2831	1	-17.9	1	0.000543264	0.603	0	0	-7.38135	14	16	10	3UTR		0	0	#N/A
hsa-miR-2276-5p	NM_001134445	DDAH1	GCCCTCTGTCACCTTGCAGACG#CTGCCAGGGGCAGACAGGCT#(((.((((((.(((.((((...#)))).)))))))))..))).	1517	1537	1	-23.8	0	6.45e-06	0.426	0	0	-10.5298	16	20	9	3UTR		0	0	#N/A
hsa-miR-2682-5p	NM_001134445	DDAH1	CAGGCAGTGACTGTTCAGACGTC#ACGTCTTGGTCACTGTCA#..(((((((((((...((((((.#))))))))))))))))).	2646	2664	1	-23	1	0.0118128	0.603	0	0	-6.78234	17	18	17	3UTR		0	0	#N/A
hsa-miR-3116	NM_001134445	DDAH1	TGCCTGGAACATAGTAGGGACT#GTGTGCCTCTTCTACATTGCATTCTGCTCTGCTATGTTACCTGCTAGGCT#.((((((((((((((((((...#.)))))))))))).....)))))).	3081	3131	1	-24.7	1	0.000805544	0.559	0	0	-3.79332	18	25	12	3UTR		0	1	#N/A
hsa-miR-3120-5p	NM_001134445	DDAH1	CCTGTCTGTGCCTGCTGTACA#TGGGGCAGTGTTAACTACACAGAGGCACATCCTGACAGGG#(((((((((((((.((((...#.)))))))))))....)))))).	1574	1614	1	-25.7	1	0.000242332	0.485	0	0	-4.79441	17	23	11	3UTR		0	0	#N/A
hsa-miR-3121-5p	NM_001134445	DDAH1	TCCTTTGCCTATTCTATTTAAG#AGGCAGGGGAA#((((((((((............#)))))))))).	2223	2234	1	-16.2	1	8.25e-05	0.559	0	0	-13.2236	10	11	10	3UTR		0	0	#N/A
hsa-miR-3131	NM_001134445	DDAH1	TCGAGGACTGGTGGAAGGGCCTT#GGCCCAATCTGCCAGTTTA#....(((((((((((.(((((..#)))))..))))))))))).	2859	2878	1	-26.1	0	0.000936249	0.647	0	0	-9.77961	16	19	11	3UTR		0	0	#N/A
hsa-miR-378b	NM_001134445	DDAH1	ACTGGACTTGGAGGCAGAA#TTCTGGCTACCTTCCTGCAGGTCCAC#..((((((((.(((.((..#.)).))).)))))))).	1427	1453	1	-20.1	1	0.000263212	0.426	0	0	-8.51722	13	17	8	3UTR		0	0	#N/A
hsa-miR-3138	NM_001134445	DDAH1	TGTGGACAGTGAGGTAGAGGGAGT#TTCCTTCTGGCTACCTTCCTGCAGGTCCACC#.((((((.(((((((((((((((.#))))))))....)))))...))..)))))).	1423	1454	1	-24	1	0.000287791	0.426	0	0	-6.10696	21	31	8	3UTR		0	0	#N/A
hsa-miR-3144-5p	NM_001134445	DDAH1	AGGGGACCAAAGAGATATATAG#TGTCTGCCATTGGTCTCCTC#((((((((((..(((((.....#)))))....)))))))))).	1455	1475	1	-18.8	1	0.00157845	0.426	0	0	-10.1092	15	20	10	3UTR		0	0	#N/A
hsa-miR-3150a-3p	NM_001134445	DDAH1	CTGGGGAGATCCTCGAGGTTGG#CTGGCTTCTTTGGACTCCCTAT#.(((((((.(((..((((((((#))))))))...)))))))))).	3129	3151	1	-22.1	1	0.0421665	0.603	0	0	-6.99569	18	22	10	3UTR		0	0	#N/A
hsa-miR-3150a-3p	NM_001134445	DDAH1	CTGGGGAGATCCTCGAGGTTGG#CAACTTTGAACTGACACGGATCTCTTA#...((((((((((((((((((.#)))))))))........))))))))).	2126	2153	1	-21.9	0	0.0262878	0.603	0	0	-6.51454	18	27	9	3UTR		0	0	#N/A
hsa-miR-3150a-3p	NM_001134445	DDAH1	CTGGGGAGATCCTCGAGGTTGG#CCTCCCCTCGAGGTGGTACCTAA#.((((.....((((((((..((#))...)))))))).....)))).	1055	1078	1	-20.9	0	0.000879771	0.485	0	0	-11.8505	14	23	8	3UTR		0	0	#N/A
hsa-miR-3154	NM_001134445	DDAH1	CAGAAGGGGAGTTGGGAGCAGA#TCTGTGCCCACTCCTGTTGTT#.(.((.(((((.((((.(((((#))))).))))))))).)).).	941	962	1	-22.9	0	0.000308037	0.471	0	0	-10.5986	17	21	9	3UTR		0	0	#N/A
hsa-miR-3158-3p	NM_001134445	DDAH1	AAGGGCTTCCTCTCTGCAGGAC#CCTGCAGGAATCAGCCTA#..(((((...((.(((((((..#)))))))))...))))).	2200	2218	1	-22	0	0.000176902	0.544	0	0	-10.8587	14	18	9	3UTR		0	0	#N/A
hsa-miR-3158-3p	NM_001134445	DDAH1	AAGGGCTTCCTCTCTGCAGGAC#GTTCTGCAGAAGGCTGTTTTTC#((((((..(((.((((((((((#)))))))))))))..)))))).	2992	3014	1	-21.9	0	0.000219539	0.662	0	0	-11.1417	19	22	13	3UTR		0	0	#N/A
hsa-miR-3162-5p	NM_001134445	DDAH1	TTAGGGAGTAGAAGGGTGGGGAG#CCCCACCCTCCCTCCCC#...(((((..(.(((((((((..#)))))))))).))))).	1045	1062	1	-28.1	0	0.0748047	0.456	0	0	-12.1602	15	17	10	3UTR		0	0	#N/A
hsa-miR-1193	NM_001134445	DDAH1	GGGATGGTAGACCGGTGACGTGC#GCAGGTCCACCCTGTCTGCCATTG#..((((((((((.((((((.(((#))).))).)))..)))))))))).	1443	1467	1	-27.2	1	0.000516654	0.426	0	0	-6.24613	19	24	10	3UTR		0	0	#N/A
hsa-miR-3174	NM_001134445	DDAH1	TAGTGAGTTAGAGATGCAGAGCC#GGTCTCCTCTGCCTCTGACTACATC#..(((((((((((..((((((..#.)))))))))))))).))).	1466	1491	1	-21.4	1	0.0779109	0.397	0	0	-6.54929	17	20	14	3UTR		0	0	#N/A
hsa-miR-3187-5p	NM_001134445	DDAH1	CCTGGGCAGCGTGTGGCTGAAGG#TTAGCCACATGCCCAA#..((((((...(((((((((...#))))))))))))))).	2723	2739	1	-24.2	1	0.0160509	0.632	0	0	-10.0807	15	16	15	3UTR		0	0	#N/A
hsa-miR-3187-3p	NM_001134445	DDAH1	TTGGCCATGGGGCTGCGCGG#CTGGTAGTCTAATATGAGCCAGAGTAAACAGCTCCTCATGGTCAAT#(((((((((((((((.....#.)))).)).))))))))).	1945	1991	1	-22.6	1	0.00297373	0.574	0	0	-4.17062	15	19	9	3UTR		0	0	#N/A
hsa-miR-3188	NM_001134445	DDAH1	AGAGGCTTTGTGCGGATACGGGG#CCCTGTCTGCCATTGGTCTCC#.((((((.((.(((((((.(((.#))))))))))))..)))))).	1452	1473	1	-24	1	0.000465124	0.441	0	0	-8.93173	18	21	12	3UTR		0	0	#N/A
hsa-miR-3189-3p	NM_001134445	DDAH1	CCCTTGGGTCTGATGGGGTAG#CTCCTCATCTCTAAGGGA#((((((((...(((((((.((#))))))))))))))))).	3532	3550	1	-20.7	1	0.000116457	0.647	0	0	-9.06125	17	18	17	3UTR		0	0	#N/A
hsa-miR-3191-3p	NM_001134445	DDAH1	TGGGGACGTAGCTGGCCAGACAG#CTGCTAGGCTGGCTTCTTTGGACTCCCTAT#((((((.((((((((((((.(((#))))).)))))))).......)))))))).	3121	3151	1	-23.3	0	0.0421665	0.603	0	0	-5.48126	21	30	8	3UTR		0	0	#N/A
hsa-miR-514b-5p	NM_001134445	DDAH1	TTCTCAAGAGGGAGGCAATCAT#TCTCCCTGTGAGAGC#((((((..(((((((.......#))))))).)))))).	2813	2828	1	-17.6	0	0.00078499	0.574	0	0	-8.02794	13	15	7	3UTR		0	0	#N/A
hsa-miR-4294	NM_001134445	DDAH1	GGGAGTCTACAGCAGGG#CTCTGCTATGTTACCTGCTAGGCTGGCTTCTTTGGACTCCCT#((((((((((((((((.#.)))))).)...........))))))))).	3107	3149	1	-23.3	1	0.0164525	0.603	0	0	-3.93757	16	30	9	3UTR		0	0	#N/A
hsa-miR-4298	NM_001134445	DDAH1	CTGGGACAGGAGGAGGAGGCAG#CTGGTCCAGGGATCCTCCTCCTTTCTCT#..((((.((((((((((.....#.)))))))))).)))).	1305	1333	1	-24.9	0	0.131312	0.574	0	0	-6.50069	14	17	10	3UTR		0	0	#N/A
hsa-miR-4306	NM_001134445	DDAH1	TGGAGAGAAAGGCAGTA#GTTTTTTTCTCCT#.((((((((((((....#)))))))))))).	2555	2568	1	-16.3	1	0.0940505	0.721	0	0	-5.61866	12	13	12	3UTR		0	0	#N/A
hsa-miR-4309	NM_001134445	DDAH1	CTGGAGTCTAGGATTCCA#GGGATCCTCCTCCT#..((((...((((((((.#)))))))).)))).	1313	1327	1	-18.6	0	0.000130436	0.544	0	0	-9.87071	12	14	8	3UTR		0	0	#N/A
hsa-miR-4314	NM_001134445	DDAH1	CTCTGGGAAATGGGACAG#CTGTGAAAGTCCCTGGTCCAGGGA#(((((((....(((((..#.)))))...))))))).	1293	1317	1	-20.3	1	1.37e-07	0.559	0	0	-11.3749	12	17	7	3UTR		0	0	#N/A
hsa-miR-4321	NM_001134445	DDAH1	TTAGCGGTGGACCGCCCTGCG#GGCTACCTTCCTGCAGGTCCACCCTGT#.(((.((((((((((......#.)).))))))))))).	1431	1458	1	-20.2	0	0.000180947	0.441	0	0	-8.14541	13	16	11	3UTR		0	0	#N/A
hsa-miR-4257	NM_001134445	DDAH1	CCAGAGGTGGGGACTGAG#TTGGTCTCCTCTGCCTCTGA#.((((((((((((((((.#)))))))))...))))))).	1464	1484	1	-23.1	1	0.0172544	0.412	0	0	-3.79332	16	20	9	3UTR		0	0	#N/A
hsa-miR-4259	NM_001134445	DDAH1	CAGTTGGGTCTAGGGGTCAGGA#TCCTGACAGGGTTTGCCCCAGAGATCTAAA#...((((((((.((((((((((#))))).........)))))..)))))))).	1603	1633	1	-22.2	0	0.000166882	0.471	0	0	-9.86134	18	30	8	3UTR		0	0	#N/A
hsa-miR-4260	NM_001134445	DDAH1	CTTGGGGCATGGAGTCCCA#GGCCGATGACTCTGTGCCCA#....((((((((((((((.#)).....)))))))))))).	931	951	1	-22.7	0	0.00195163	0.456	0	0	-9.54656	14	20	12	3UTR		0	0	#N/A
hsa-miR-2355-3p	NM_001134445	DDAH1	ATTGTCCTTGCTGTTTGGAGAT#CTTGAACCCAACCCCAGACAGTGGACAATT#(((((((..(((((((((....#.)))))))))))))))).	2021	2051	1	-21.9	1	0.00135049	0.603	0	0	-7.3076	16	18	16	3UTR		0	0	#N/A
hsa-miR-4270	NM_001134445	DDAH1	TCAGGGAGTCAGGGGAGGGC#GCCCTTCCTTGGCAAAAGCAAAAATTCTCCCTGT#.(((((((((((((((((((#)))))))))))))..............)))))).	2788	2822	1	-31	1	0.0400773	0.559	0	0	-3.79332	19	34	13	3UTR		0	0	#N/A
hsa-miR-4281	NM_001134445	DDAH1	GGGTCCCGGGGAGGGGGG#CCTCCCTCCCCTCGAGGTGGTACCTA#((((.(((((((((((((#))))))))))).......)).)))).	1051	1077	1	-29.1	0	0.00063481	0.485	0	0	-8.05661	17	26	11	3UTR		0	0	#N/A
hsa-miR-4277	NM_001134445	DDAH1	GCAGTTCTGAGCACAGTACAC#GTGACTGAAATCAGAGCTGCT#((((((((((...((((.(((#)))))))...)))))))))).	1550	1571	1	-24.4	1	0.00011598	0.485	0	0	-11.3983	17	21	10	3UTR		0	0	#N/A
hsa-miR-4278	NM_001134445	DDAH1	CTAGGGGGTTTGCCCTTG#GAGGGCACCACACCTAGG#(((((((((..((((((.#))))))))).).))))).	1642	1660	1	-20.8	1	0.000976272	0.544	0	0	-8.00486	15	18	9	3UTR		0	0	#N/A
hsa-miR-4284	NM_001134445	DDAH1	GGGCTCACATCACCCCAT#GGGTGATGTGATTCA#(((.(((((((((((...#)))))))))))))).	3373	3388	1	-21.2	0	0.000909563	0.721	0	0	-7.20265	14	15	14	3UTR		0	0	#N/A
hsa-miR-4290	NM_001134445	DDAH1	TGCCCTCCTTTCTTCCCTC#GAGATCTAAATTCCAGAAGGAGGGCAC#(((((((((((........#.))))))))))).	1623	1650	1	-20.3	1	0.000746683	0.5	0	0	-10.3988	11	13	11	3UTR		0	0	#N/A
hsa-miR-3661	NM_001134445	DDAH1	TGACCTGGGACTCGGACAGCTG#GCTGTCTGGGGCAGTGTTAA#(((((((...((((((((((..#)))))))))).))).)))).	1568	1588	1	-22.6	1	0.00166471	0.5	0	0	-8.55011	17	20	10	3UTR		0	0	#N/A
hsa-miR-3665	NM_001134445	DDAH1	AGCAGGTGCGGGGCGGCG#CTGCTCTGCTATGTTACCTGCTA#((((((((((((((((..#)))))))))......))))))).	3104	3127	1	-24.2	1	0.000639465	0.559	0	0	-3.93757	16	23	9	3UTR		0	0	#N/A
hsa-miR-3675-5p	NM_001134445	DDAH1	TATGGGGCTTCTGTAGAGATTTC#CTGCAGAGTCCCCC#...((((.((((((((.......#)))))))).)))).	889	903	1	-19.3	0	0.000179394	0.426	0	0	-8.82818	12	14	8	3UTR		0	0	#N/A
hsa-miR-3677-3p	NM_001134445	DDAH1	CTCGTGGGCTCTGGCCACGGCC#GCCGGCAAGACCGCACAGGCAAGGCCGATGACTCTGTGCCCACT#...((((((.(.((.(((((((#.))))).)).))..).)))))).	909	953	1	-24.2	0	0.0047816	0.471	0	0	-11.8393	16	23	6	3UTR		0	0	#N/A
hsa-miR-3680-5p	NM_001134445	DDAH1	GACTCACTCACAGGATTGTGCA#TGTGCATCCTGTGAATAAACCACGTCTTGGTCA#((((.((((((((((.((((((#)))))))))))))).........))...)))).	2625	2658	1	-19.8	0	0.00365767	0.603	0	0	-8.28966	20	33	14	3UTR		0	0	#N/A
hsa-miR-3688-3p	NM_001134445	DDAH1	TATGGAAAGACTTTGCCACTCT#GGCAGATCTTTCTAA#..((((((((.((((((.....#)))))))))))))).	3467	3482	1	-17.7	1	0.00402288	0.676	0	0	-7.78178	14	15	14	3UTR		0	0	#N/A
hsa-miR-3689a-3p	NM_001134445	DDAH1	CTGGGAGGTGTGATATCGTGGT#CCAATGAATGGTAACTGATCCAGGCACATTATCACACTTCCTAGT#(((((((((((((((..(((.(#.).)))..))))))))))))))).	2244	2289	1	-27.7	1	0.199102	0.544	0	0	-4.17062	19	24	15	3UTR		0	0	#N/A
hsa-miR-3713	NM_001134445	DDAH1	GGTATCCGTTTGGGGATGGT#CATCCCATGGGTACA#.((((((((...((((((..#)))))))))))))).	1717	1732	1	-19.6	1	0.00538851	0.647	0	0	-11.2074	14	15	14	3UTR		0	0	#N/A
hsa-miR-3907	NM_001134445	DDAH1	AGGTGCTCCAGGCTGGCTCACA#TGTGACTGAAATCAGAGCTGCTGTCTGGGGCAGTG#.(.((((((((((.(((((...#.)))))...)))))))))).).	1549	1584	1	-25.7	0	2.2e-06	0.485	0	0	-6.2077	16	22	10	3UTR		0	0	#N/A
hsa-miR-3689b-3p	NM_001134445	DDAH1	CTGGGAGGTGTGATATTGTGGT#ACTGATCCAGGCACATTATCACACTTCCTAGT#(((((((((((((((.((((.(#.).)))).))))))))))))))).	2257	2289	1	-29.9	1	0.199102	0.544	0	0	-4.17062	20	24	15	3UTR		0	0	#N/A
hsa-miR-3911	NM_001134445	DDAH1	TGTGTGGATCCTGGAGGAGGCA#CTTCCTGCAGGTCCACC#...(((((.((((.((((((..#)))))).))))))))).	1437	1454	1	-24.9	0	0.000287791	0.426	0	0	-8.42777	15	17	9	3UTR		0	0	#N/A
hsa-miR-3914	NM_001134445	DDAH1	AAGGAACCAGAAAATGAGAAGT#TCATGTTTGGTTCCTG#.((((((((((..((((.....#)))).)))))))))).	1280	1296	1	-18	1	0.00432461	0.618	0	0	-8.42926	14	16	10	3UTR		0	1	#N/A
hsa-miR-3918	NM_001134445	DDAH1	ACAGGGCCGCAGATGGAGACT#GGTCTCCTCTGCCTCTGA#.(((((..(((((.(((((((#))))))))))))))))).	1466	1484	1	-24.3	0	0.0172544	0.412	0	0	-8.50749	17	18	17	3UTR		0	0	hsa-miR-3918
hsa-miR-3150b-3p	NM_001134445	DDAH1	TGAGGAGATCGTCGAGGTTGG#ACTAAGGCCATCTCCTCAT#(((((((((.(((..(((...#)))..))).))))))))).	3521	3540	1	-19.9	1	0.0105813	0.588	0	0	-6.77237	15	19	9	3UTR		0	1	#N/A
hsa-miR-3922-3p	NM_001134445	DDAH1	TCTGGCCTTGACTTGACTCTTT#AAGACCGCACAGGCAAGGCCGA#..((((((((.((((.......#.)))))))))))).	915	937	1	-18.4	1	4.29e-06	0.353	0	0	-8.01482	12	14	12	3UTR		0	0	#N/A
hsa-miR-3934-5p	NM_001134445	DDAH1	TCAGGTGTGGAAACTGAGGCAG#CTGCCATTGGTCTCCTCTGCCTCTGACTACATCTGC#.(((((((((...(.(((((((#.))))))).).))))))))).	1458	1494	1	-23.7	1	0.0826105	0.412	0	0	-11.9895	17	21	9	3UTR		0	0	hsa-miR-3934-5p
hsa-miR-3939	NM_001134445	DDAH1	TACGCGCAGACCACAGGATGTC#GCATCCTGTGAATAAACCACGTCTTGGTC#...((..((((((((((((((.#))))))))))..........))))..)).	2628	2657	1	-19.3	0	0.00359613	0.603	0	0	-9.95919	16	29	10	3UTR		0	0	#N/A
hsa-miR-3940-5p	NM_001134445	DDAH1	GTGGGTTGGGGCGGGCTCTG#CAGGGTTTGCCCCAGAGATCTAAATTCCAGAAGGAGGGCACCACA#((((((((((((((((((((#)))))))))))))).......................)).)))).	1609	1654	1	-28.5	1	0.000694631	0.515	0	0	-3.93757	20	45	14	3UTR		0	0	#N/A
hsa-miR-3945	NM_001134445	DDAH1	AGGGCATAGGAGAGGGTTGATAT#ATCTCCACCTTTCCTGTATTGCCTG#.(((((((((((((((..(((..#)))..).)))))))))...))))).	2290	2315	1	-21.6	1	0.0455688	0.603	0	0	-3.79332	18	25	9	3UTR		0	0	#N/A
hsa-miR-550b-2-5p	NM_001134445	DDAH1	ATGTGCCTGAGGGAGTAAGACA#GTCTTTCCTTCTGGCTACC#..(((((.((((((..(((((.#))))))))))).))).)).	1419	1438	1	-19.8	0	0.0592069	0.456	0	0	-8.23913	16	19	11	3UTR		0	0	#N/A
hsa-miR-378e	NM_001134445	DDAH1	ACTGGACTTGGAGTCAGGA#CCTGCAGTTATCCTAGTCCAGC#.(((((((.(((..((((.#))))......))).))))))).	1879	1901	1	-19.9	1	0.112986	0.603	0	0	-6.99569	14	22	7	3UTR		0	0	#N/A
hsa-miR-4424	NM_001134445	DDAH1	AGAGTTAACTCAAAATGGACTA#GTCCTTTTGGGTTAAATCTG#(((.(((((((((((.((((..#))))))))))))))).))).	2768	2788	1	-19.8	0	5.89e-05	0.618	0	0	-7.20265	18	20	15	3UTR		0	0	#N/A
hsa-miR-4436a	NM_001134445	DDAH1	GCAGGACAGGCAGAAGTGGAT#TCTGCTCTGCTATGTTACCTGCT#(((((((((((((.((((((.#))))))))))).)))..))))).	3103	3126	1	-23	1	0.00116101	0.544	0	0	-4.79441	19	23	11	3UTR		0	0	#N/A
hsa-miR-4437	NM_001134445	DDAH1	TGGGCTCAGGGTACAAAGGTT#GACCGCACAGGCAAGGCCGATGACTCTGTGCCCAC#(((((.((((((.((..((((#.))))..)))))))).))))).	917	952	1	-23.9	0	0.00431962	0.471	0	0	-7.36071	17	22	8	3UTR		0	0	#N/A
hsa-miR-4442	NM_001134445	DDAH1	GCCGGACAAGAGGGAGG#CCTCCTTCTCTTCCT#...(((..(((((((((#)))))))))..))).	2565	2580	1	-19.2	0	0.583669	0.691	0	0	-10.3719	12	15	9	3UTR		0	0	#N/A
hsa-miR-4444	NM_001134445	DDAH1	CTCGAGTTGGAAGAGGCG#GCTTCTTTGGACTCC#...(((((.((((((((.#)))))))).))))).	3132	3147	1	-20.2	0	0.010252	0.588	0	0	-7.57093	13	15	8	3UTR		0	0	#N/A
hsa-miR-4446-3p	NM_001134445	DDAH1	CAGGGCTGGCAGTGACATGGGT#CTATGTTACCTGCTAGGCTG#..((.(((((((((((((((..#))))))))).)))))).)).	3112	3132	1	-23.6	0	0.000387811	0.559	0	0	-9.07604	17	20	9	3UTR		0	0	#N/A
hsa-miR-4447	NM_001134445	DDAH1	GGTGGGGGCTGTTGTTT#ATTCAACACCCCCACCC#((((((((.(((((...#.))))))))))))).	1036	1053	1	-23.9	1	0.00407711	0.485	0	0	-5.96246	13	15	13	3UTR		0	0	#N/A
hsa-miR-4453	NM_001134445	DDAH1	GAGCTTGGTCTGTAGCGGTT#GACCGCACAGGCAAGGCCG#(.((((.((((((.((((((#)))))))))))).))))).	917	936	1	-22.8	0	4.17e-06	0.368	0	0	-7.50178	17	19	12	3UTR		0	0	#N/A
hsa-miR-4453	NM_001134445	DDAH1	GAGCTTGGTCTGTAGCGGTT#AATTGCTATAGAAATCAGGCA#..((((((((((((((((((#))))))))))))..)))))).	3450	3471	1	-20.7	1	0.000739362	0.691	0	0	-4.957	18	21	12	3UTR		0	0	#N/A
hsa-miR-4456	NM_001134445	DDAH1	CCTGGTGGCTTCCTTTT#AGAAGGAGGGCACCAC#..(((((.(((((((((#))))))))).))))).	1637	1653	1	-20.9	0	0.00181234	0.529	0	0	-7.27064	14	16	9	3UTR		0	0	#N/A
hsa-miR-3135b	NM_001134445	DDAH1	GGCTGGAGCGAGTGCAGTGGTG#ACCACCTCATTCCAGCCA#((((((((.(((....(((((.#)))))))).)))))))).	3685	3703	1	-25.2	1	0.150741	0.588	0	0	-8.10843	16	18	8	3UTR		0	0	#N/A
hsa-miR-3135b	NM_001134445	DDAH1	GGCTGGAGCGAGTGCAGTGGTG#CATTGCATTCTGCTCTGCTA#(((.(((((((((((((((...#)))))))))).)))))))).	3095	3115	1	-25.2	0	0.00213067	0.515	0	0	-6.9696	18	20	10	3UTR		0	0	#N/A
hsa-miR-4462	NM_001134445	DDAH1	TGACACGGAGGGTGGCTTGGGAA#TTCCTGACCACCTCATTCCAGCCAATGTATGGTTATCCACTCTGTGTG#..((((((((((((((.(((((.#.)))))))))............)).)))))))).	3679	3727	1	-23.9	1	0.0016555	0.515	0	0	-4.957	19	34	9	3UTR		0	0	#N/A
hsa-miR-4463	NM_001134445	DDAH1	GAGACTGGGGTGGGGCC#CCCCACCCTCCCTCC#(((...(((((((((..#)))))))))..))).	1045	1060	1	-21.2	0	0.105127	0.485	0	0	-13.2226	12	15	9	3UTR		0	1	#N/A
hsa-miR-4467	NM_001134445	DDAH1	TGGCGGCGGTAGTTATGGGCTT#AGGCCGATGACTCTGTGCCC#.(((.((((.((((((.(((((#))))).))))))))))))).	930	950	1	-23.6	0	0.001553	0.456	0	0	-9.15487	18	20	13	3UTR		0	0	#N/A
hsa-miR-4472	NM_001134445	DDAH1	GGTGGGGGGTGTTGTTTT#ATTCAACACCCCCACCC#(((.((((((((((....#.))))))))))))).	1036	1053	1	-23.9	0	0.00407711	0.485	0	0	-7.9381	13	15	13	3UTR		0	0	#N/A
hsa-miR-4472	NM_001134445	DDAH1	GGTGGGGGGTGTTGTTTT#AACAACCCTCCCCTCACCC#(((((((((.((((((..#))))))...))))))))).	1498	1517	1	-23.4	1	0.396874	0.382	0	0	-5.18008	15	19	9	3UTR		0	0	#N/A
hsa-miR-4474-3p	NM_001134445	DDAH1	TTGTGGCTGGTCATGAGGCTAA#CCTCATTCCAGCCAA#...(((((((..((((((....#)))))).))))))).	3689	3704	1	-21.7	0	0.0353068	0.588	0	0	-12.6861	13	15	7	3UTR		0	0	#N/A
hsa-miR-4475	NM_001134445	DDAH1	CAAGGGACCAAGCATTCATTAT#ATGTTTGGTTCCTG#..(((((((((((((.......#))))))))))))).	1282	1296	1	-19.1	1	0.00432461	0.618	0	0	-5.19005	13	14	13	3UTR		0	0	#N/A
hsa-miR-3689c	NM_001134445	DDAH1	CTGGGAGGTGTGATATTGTGGT#ACTGATCCAGGCACATTATCACACTTCCTAGT#(((((((((((((((.((((.(#.).)))).))))))))))))))).	2257	2289	1	-29.9	1	0.199102	0.544	0	0	-4.17062	20	24	15	3UTR		0	0	#N/A
hsa-miR-3689d	NM_001134445	DDAH1	GGGAGGTGTGATCTCACACTCG#TGTGAGAGCTCAACATCTCA#..((((((((((((((((....#)))))))..))).)))))).	2819	2839	1	-19.2	1	0.0473534	0.588	0	0	-4.957	16	20	7	3UTR		0	0	#N/A
hsa-miR-4481	NM_001134445	DDAH1	GGAGTGGGCTGGTGGTT#GACTCTGTGCCCACTCCT#((((((((((((.((((#))))))).))))))))).	938	956	1	-22.1	1	0.00641167	0.456	0	0	-5.22671	16	18	9	3UTR		0	0	#N/A
hsa-miR-4486	NM_001134445	DDAH1	GCTGGGCGAGGCTGGCA#CCAGTCTTCTACCCCTGCAGTTATCCTAGTCCAGCA#(((((((((((((((..#))))))))....................))))))).	1866	1902	1	-21.6	1	0.103939	0.588	0	0	-4.17062	15	36	8	3UTR		0	0	#N/A
hsa-miR-4486	NM_001134445	DDAH1	GCTGGGCGAGGCTGGCA#TGTTAGCCACATGCCCAA#..((((((.((((((((#))))))))...)))))).	2721	2739	1	-21.3	1	0.0160509	0.632	0	0	-6.01339	14	18	8	3UTR		0	0	#N/A
hsa-miR-4490	NM_001134445	DDAH1	TCTGGTAAGAGATTTGGGCATA#GCCCAATCTGCCAGTTTAGGCTTACCAGC#.(((((((((((.((((((...#)))))))))...........)))))))).	2860	2889	1	-21.4	1	0.0102574	0.662	0	0	-5.08246	17	29	9	3UTR		0	1	#N/A
hsa-miR-4492	NM_001134445	DDAH1	GGGGCTGGGCGCGCGCC#GGTTATCCACTCTGTGTGCCAAAACCAATCATGCCTTTCACGGCCCTT#(((((((((((((((..#.))))))))....................))))))).	3709	3757	1	-21.5	1	0.0013498	0.559	0	0	-4.17062	15	37	8	3UTR		0	0	#N/A
hsa-miR-4498	NM_001134445	DDAH1	TGGGCTGGCAGGGCAAGTGCTG#GCATTCTGCTCTGCTATGTTACCT#.(((((((((((((((((((..#))))).)))))))))).))..)).	3099	3123	1	-23.5	1	0.00214548	0.529	0	0	-3.79332	19	24	10	3UTR		0	0	#N/A
hsa-miR-4502	NM_001134445	DDAH1	GCTGATGATGATGGTGCTGAAG#ACCATCTCATCAGA#.(((((((.((((((.......#))))))))))))).	2672	2686	1	-19	1	0.00214719	0.632	0	0	-5.08276	13	14	13	3UTR		0	0	#N/A
hsa-miR-4505	NM_001134445	DDAH1	AGGCTGGGCTGGGACGGA#CTGCAGTTATCCTAGTCCAGCA#..((((((((((((....#.)))))))))))).	1880	1902	1	-23.2	1	0.103939	0.588	0	0	-5.9255	12	14	12	3UTR		0	0	#N/A
hsa-miR-4508	NM_001134445	DDAH1	GCGGGGCTGGGCGCGCG#TGTGTGCCAAAACCAATCATGCCTTTCACGGCCCTT#..(((((((((((((((#))))))))....................))))))).	3721	3757	1	-21.3	1	0.0013498	0.559	0	0	-4.957	15	36	8	3UTR		0	0	#N/A
hsa-miR-4516	NM_001134445	DDAH1	GGGAGAAGGGTCGGGGC#TCTGGCCCTTCCTTGGCAAAAGCAAAAATTCTCCCT#(((((((((((((((..#)))))))))....................)))))).	2784	2820	1	-21.9	1	0.129966	0.574	0	0	-4.17062	15	36	9	3UTR		0	1	#N/A
hsa-miR-4518	NM_001134445	DDAH1	GCTCAGGGATGATAACTGTGCTGAGA#GTATGGTTATCCACTCTGTGTG#((.(((((..(((((((((((.....#)))))))))))..))))).)).	3705	3727	1	-20.9	0	0.0016555	0.515	0	0	-7.79401	18	22	11	3UTR		0	0	#N/A
hsa-miR-4523	NM_001134445	DDAH1	GACCGAGAGGGCCTCGGCTGT#ACAGCTCCTCATGGTCA#(((((.((((.....((((((#)))))))))).))))).	1972	1989	1	-21	0	0.00356456	0.559	0	0	-14.8915	15	17	10	3UTR		0	0	#N/A
hsa-miR-378i	NM_001134445	DDAH1	ACTGGACTAGGAGTCAGAAGG#CCTGTGAAAGTCCCTGGTCCAGG#.((((((((((..(((..(((#))).))).....)))))))))).	1292	1315	1	-21.6	1	1.03e-06	0.544	0	0	-8.42926	16	23	10	3UTR		0	0	#N/A
hsa-miR-4535	NM_001134445	DDAH1	GTGGACCTGGCTGGGAC#TTCTGGCTACCTTCCTGCAGGTCCACC#((((((((.((.((((.#.)))).)))))))))).	1427	1454	1	-21.9	1	0.000287791	0.426	0	0	-8.34077	14	17	10	3UTR		0	0	#N/A
hsa-miR-1587	NM_001134445	DDAH1	TTGGGCTGGGCTGGGTTGGG#CCAATCATGCCTTTCACGGCCCT#..(((((((((..((((((.#))))))..))).....)))))).	3733	3756	1	-24.3	1	0.00201226	0.559	0	0	-9.59293	15	23	6	3UTR		0	0	#N/A
hsa-miR-4538	NM_001134445	DDAH1	GAGCTTGGATGAGCTGGGCTGA#CGGCCCTTTAGTTCAGAGAAGTTCT#((((((...((((((((((((.#))))))...))))))...)))))).	3749	3774	1	-24.8	0	0.00319783	0.588	0	0	-8.85129	18	25	6	3UTR		0	0	#N/A
hsa-miR-4540	NM_001134445	DDAH1	TTAGTCCTGCCTGTAGGTTTA#ACAGGCAGGGG#....((((((((((.......#)))))))))).	2221	2232	1	-18.5	0	7.15e-05	0.544	0	0	-10.5151	10	11	10	3UTR		0	0	#N/A
hsa-miR-3972	NM_001134445	DDAH1	CTGCCAGCCCCGTTCCAGGGCA#TGCTCTGCTATGTTACCTGCTAGGCTGGCT#..(((((((.(((..(((((((#)))))))..)))..........))))))).	3105	3135	1	-23.7	1	0.00282713	0.559	0	0	-7.7918	17	30	7	3UTR		0	0	#N/A
hsa-miR-3975	NM_001134445	DDAH1	TGAGGCTAATGCACTACTTCAC#GAAGTTCTGCACTGATTTTTAGTCTCT#.((((((((((((..(((((..#)))))..)))).......)))))))).	3766	3793	1	-19.5	1	0.00487792	0.662	0	0	-5.38561	17	27	8	3UTR		0	0	#N/A
hsa-miR-4632-5p	NM_001134445	DDAH1	GAGGGCAGCGTGGGTGTGGCGGA#CCCCCACCCTCCCTCCCCTCG#(((((.((.(.(((((.((.((.#))))))))).).)).))))).	1044	1065	1	-26.8	0	0.0295426	0.471	0	0	-9.7197	17	21	9	3UTR		0	0	#N/A
hsa-miR-4633-3p	NM_001134445	DDAH1	AGGAGCTAGCCAGGCATATGCA#TGCTAGGCTGGCTTCTT#(((((((((((.((((......#)))).))))))))))).	3122	3139	1	-23.3	1	0.00270395	0.559	0	0	-7.28438	15	17	11	3UTR		0	0	#N/A
hsa-miR-4653-3p	NM_001134445	DDAH1	TGGAGTTAAGGGTTGCTTGGAGA#CAGGCAAGGCCGATGACTCTG#.(((((((..(((((((((....#))))))..)))..))))))).	924	945	1	-20.4	1	0.000222587	0.441	0	0	-6.09222	16	21	7	3UTR		0	0	#N/A
hsa-miR-4653-3p	NM_001134445	DDAH1	TGGAGTTAAGGGTTGCTTGGAGA#TCCAGGGATCCTCCTCCT#.((((...((((((.((((((..#)))))))))))).)))).	1309	1327	1	-20	0	0.000130436	0.544	0	0	-10.2871	16	18	12	3UTR		0	0	#N/A
hsa-miR-4655-5p	NM_001134445	DDAH1	CACCGGGGATGGCAGAGGGTCG#ACCCTCCCTCCCCTCGAGGTGG#(((((((((.((..((((((..#)))))))))))))....)))).	1049	1071	1	-25.2	1	2.23e-05	0.485	0	0	-7.32605	17	22	13	3UTR		0	0	#N/A
hsa-miR-4656	NM_001134445	DDAH1	TGGGCTGAGGGCAGGAGGCCTGT#GCAGGTCCACCCTGTCTGCCATTGGTCTCCTCTGCCTC#.((((.(((((((((.(((((((#)))))))...))))).............)))).)))).	1443	1481	1	-27.6	0	0.00583881	0.412	0	0	-5.92733	20	38	7	3UTR		0	0	#N/A
hsa-miR-4660	NM_001134445	DDAH1	TGCAGCTCTGGTGGAAAATGGAG#ATCAGAGCTGCT#.(((((((((((...........#))))))))))).	1559	1571	1	-19.9	1	0.00011598	0.485	0	0	-6.90779	11	12	11	3UTR		0	0	#N/A
hsa-miR-4664-3p	NM_001134445	DDAH1	CTTCCGGTCTGTGAGCCCCGTC#GGGGCAGACAGGCTT#.....(((((((..(((((...#)))))..))))))).	1523	1538	1	-23.1	0	8.28e-06	0.412	0	0	-15.8116	12	15	7	3UTR		0	0	#N/A
hsa-miR-4667-3p	NM_001134445	DDAH1	TCCCTCCTTCTGTCCCCACAG#GGGTTTGCCCCAGAGATCTAAATTCCAGAAGGAGGGC#.(((((((((((.........#.))))))))))).	1611	1648	1	-21.4	1	0.000917835	0.5	0	0	-6.90779	11	13	11	3UTR		0	0	#N/A
hsa-miR-4669	NM_001134445	DDAH1	TGTGTCCGGGAAGTGGAGGAGG#CCTCCTCCTTTCTCTTTTACT#.(((...((((((.((((((((#))))))))))))))...))).	1318	1339	1	-22.9	0	0.237901	0.588	0	0	-12.2138	17	21	14	3UTR		0	0	#N/A
hsa-miR-4673	NM_001134445	DDAH1	TCCAGGCAGGAGCCGGACTGGA#TTCATGAATCATGTTTGGTTCCTGTGAAAGTCCCTGGT#.(((((((((((((((((..((#.))..))))))))))))........))))).	1272	1310	1	-27.1	1	2.68e-05	0.559	0	0	-3.79332	19	31	12	3UTR		0	0	#N/A
hsa-miR-4673	NM_001134445	DDAH1	TCCAGGCAGGAGCCGGACTGGA#TCCTTCTGGCTACCTTCCTGC#..((((.((((((((((..(((#))).))))))).))).)))).	1424	1445	1	-24.6	0	0.00594295	0.456	0	0	-6.50069	17	21	7	3UTR		0	0	#N/A
hsa-miR-4674	NM_001134445	DDAH1	CTGGGCTCGGGACGCGCGGCT#AGCTGCTGTCTGGGGCA#....((((.(((((.((((((#))))))))))).)))).	1564	1581	1	-24	0	3.09e-05	0.485	0	0	-11.3384	15	17	11	3UTR		0	0	#N/A
hsa-miR-4676-5p	NM_001134445	DDAH1	GAGCCAGTGGTGAGACAGTGA#CTGTCTGCCATTGGTCTCC#(((((((((((.((((((...#)))))))))))))).))).	1454	1473	1	-24.8	1	0.000465124	0.441	0	0	-7.28438	17	19	14	3UTR		0	0	#N/A
hsa-miR-4676-3p	NM_001134445	DDAH1	CACTGTTTCACCACTGGCTCTT#GCCAGGGGCAGACAGG#..((((((..((.(((((....#)))))))..)))))).	1519	1535	1	-20	1	3.2e-06	0.412	0	0	-8.54503	13	16	7	3UTR		0	0	#N/A
hsa-miR-4681	NM_001134445	DDAH1	AACGGGAATGCAGGCTGTATCT#CCTGTATTGCCTGTG#.(((((((((((((........#)))))))).))))).	2302	2317	1	-17.5	1	0.0163494	0.603	0	0	-4.76182	13	15	8	3UTR		0	0	#N/A
hsa-miR-4682	NM_001134445	DDAH1	TCTGAGTTCCTGGAGCCTGGTCT#CTCCAGAACTCAGAC#((((((((.((((((........#)))))))))))))).	3627	3642	1	-21.1	1	0.0516601	0.676	0	0	-5.22701	14	15	14	3UTR		0	1	#N/A
hsa-miR-4682	NM_001134445	DDAH1	TCTGAGTTCCTGGAGCCTGGTCT#AGGCTGGCTTCTTTGGACTCC#...((((((..((((((.(((((#)))))))))))...)))))).	3126	3147	1	-20.8	0	0.010252	0.588	0	0	-10.5818	17	21	11	3UTR		0	1	#N/A
hsa-miR-1343-5p	NM_001134445	DDAH1	TGGGGAGCGGCCCCCGGGTGGG#CTCACCCCTGCCAGGGGCAGACAGGCTTCTCAG#((((((((.(((((..((((((#.)))))).)))))......)))))))).	1510	1543	1	-28.5	1	0.000494832	0.397	0	0	-5.96246	19	28	8	3UTR		0	0	#N/A
hsa-miR-4689	NM_001134445	DDAH1	TTGAGGAGACATGGTGGGGGCC#GGCTACCTTCCTGCAGGTCCACCCTGTCTGCCATTGGTCTCCTCT#..((((((((((((((((((((#.))))).))......)))))..)))))))).	1431	1476	1	-28.4	1	0.00153879	0.426	0	0	-4.957	20	31	8	3UTR		0	0	#N/A
hsa-miR-4694-5p	NM_001134445	DDAH1	AGGTGTTATCCTATCCATTTGC#GCAGATGGAAGGAGAAACCTC#((((....((((.(((((((((#)))))))))))))...)))).	2461	2482	1	-22.2	0	0.000138208	0.588	0	0	-15.104	17	21	13	3UTR		0	0	#N/A
hsa-miR-4697-3p	NM_001134445	DDAH1	TGTCAGTGACTCCTGCCCCTTGGT#GCCACCAACAACCCTCCCCTCACCCCTGCCAGGGGCAGACAGGCTTCTCAGCAGAACTGTGACTGAA#..(((((.((..(((((((.((((#.)))))))))))....................)).))))).	1492	1559	1	-25.5	0	0.000213023	0.456	0	0	-13.4422	18	41	11	3UTR		0	0	#N/A
hsa-miR-4700-5p	NM_001134445	DDAH1	TCTGGGGATGAGGACAGTGTGT#CACACTTCCTAGTCATCTCCAC#..((((((((((((.((((((.#)))))))))...))))))))).	2276	2298	1	-23.5	1	0.174345	0.544	0	0	-5.69245	18	22	9	3UTR		0	0	#N/A
hsa-miR-4700-5p	NM_001134445	DDAH1	TCTGGGGATGAGGACAGTGTGT#TACTCTGAACAGATTACTAAGGCCATCTCCTCATCTCTAA#..((((((((((((..(((.((#.))))).)))))))))))).	3506	3546	1	-20.6	1	0.00602196	0.632	0	0	-5.9255	17	20	12	3UTR		0	0	#N/A
hsa-miR-4701-3p	NM_001134445	DDAH1	ATGGGTGATGGGTGTGGTGT#GCACCACACCTAGGAAGGTAAATCCAG#.(((((..((((((((((((#)))))))))))).........))))).	1646	1673	1	-24.1	0	0.00673994	0.574	0	0	-7.65065	17	27	12	3UTR		0	0	#N/A
hsa-miR-4704-5p	NM_001134445	DDAH1	GACACTAGGCATGTGAGTGATT#CACTCATTTAGTGTCT#((((((((....(((((((...#))))))))))))))).	1163	1179	1	-18.8	1	0.00217889	0.691	0	0	-12.408	15	16	15	3UTR		0	0	#N/A
hsa-miR-4708-5p	NM_001134445	DDAH1	AGAGATGCCGCCTTGCTCCTT#AGGGGCAGACAGGCTTCTCA#.((((.(((...((((((((.#))))))))...))).)))).	1522	1542	1	-23.2	0	6.73e-05	0.397	0	0	-13.1084	15	20	8	3UTR		0	0	#N/A
hsa-miR-4712-3p	NM_001134445	DDAH1	AATGAGAGACCTGTACTGTAT#GCAGACAGGCTTCTCAG#..((((((.(((((.((((..#))))))))).)))))).	1526	1543	1	-19.8	1	0.000494832	0.397	0	0	-6.74884	15	17	9	3UTR		0	0	#N/A
hsa-miR-4716-3p	NM_001134445	DDAH1	AAGGGGGAAGGAAACATGGAGA#TCCAGGGATCCTCCTCCTTT#(((((((.((((..(.((((..#)))).)..))))))))))).	1309	1329	1	-21.9	1	0.000226604	0.559	0	0	-8.63023	16	20	11	3UTR		0	0	#N/A
hsa-miR-4716-3p	NM_001134445	DDAH1	AAGGGGGAAGGAAACATGGAGA#TTTCTGTCTTTCCTTCTCTTTTG#((((((((((((((.(((((((#))))))).)))))))))))))).	3035	3058	1	-21.8	1	0.101523	0.603	0	0	-4.67302	21	23	14	3UTR		0	0	#N/A
hsa-miR-4716-3p	NM_001134445	DDAH1	AAGGGGGAAGGAAACATGGAGA#TTTCATTCATTTCATTTCCCCCG#..((((((((((((.((((((.#))))))...)))).)))))))).	2436	2459	1	-20.1	1	0.079411	0.603	0	0	-5.69245	18	23	8	3UTR		0	0	#N/A
hsa-miR-3529-5p	NM_001134445	DDAH1	AGGTAGACTGGGATTTGTTGTT#CCCTGTCTGCCA#.(((((((.(((..........#))).))))))).	1452	1464	1	-18.2	1	0.00855552	0.426	0	0	-7.96418	10	12	7	3UTR		0	0	#N/A
hsa-miR-4717-3p	NM_001134445	DDAH1	ACACATGGGTGGCTGTGGCCT#TCACAGCCACCTTGA#...((.((((((((((((...#)))))))))))))).	1386	1401	1	-22.3	0	0.0619726	0.544	0	0	-8.4155	14	15	14	3UTR		0	0	#N/A
hsa-miR-4717-3p	NM_001134445	DDAH1	ACACATGGGTGGCTGTGGCCT#GGCTACCTTCCTGCAGGTCCACCCTGTC#..(((.((((((((((((((.#)))))).........)).))))))))).	1431	1459	1	-22.4	0	0.000181214	0.441	0	0	-6.85796	17	28	9	3UTR		0	0	#N/A
hsa-miR-4722-5p	NM_001134445	DDAH1	GGCAGGAGGGCTGTGCCAGGTTG#CCTGGTCCAGGGATCCTCCTCCT#((.((((((((((.((((((...#)))))).)))...))))))))).	1304	1327	1	-26.9	0	0.000130436	0.544	0	0	-6.35195	18	23	9	3UTR		0	0	#N/A
hsa-miR-4722-5p	NM_001134445	DDAH1	GGCAGGAGGGCTGTGCCAGGTTG#TCTGGCTACCTTCCTGCA#.(((((((((.((.((((((...#))))))))))))))))).	1428	1446	1	-26.8	1	0.00334854	0.456	0	0	-7.47494	17	18	17	3UTR		0	0	#N/A
hsa-miR-4723-5p	NM_001134445	DDAH1	TGGGGGAGCCATGAGATAAGAGCA#GCTGGCTTCTTTGGACTCCCTA#..(((((((((.((((....(((.#)))....))))))).)))))).	3128	3150	1	-22.4	1	0.0539048	0.603	0	0	-8.3038	16	22	7	3UTR		0	0	#N/A
hsa-miR-4724-5p	NM_001134445	DDAH1	AACTGAACCAGGAGTGAGCTTCG#TGAAATCAGAGCTGCTGTCTGGGGCAGTG#.((((..((((((((.(((((..#.)))))))).)))))..)))).	1555	1584	1	-22.2	0	2.2e-06	0.485	0	0	-7.47102	17	22	8	3UTR		0	0	#N/A
hsa-miR-4727-3p	NM_001134445	DDAH1	ATAGTGGGAAGCTGGCAGATTC#AATCTGCCAGTTTAGGCTTACC#...((((((((((((((((((.#)))))))))))))...))))).	2864	2886	1	-22.1	0	0.000697111	0.647	0	0	-6.51454	18	22	13	3UTR		0	0	#N/A
hsa-miR-4727-3p	NM_001134445	DDAH1	ATAGTGGGAAGCTGGCAGATTC#TCTGCTATGTTACCTGCTAG#.(((((((.((((((((((...#))))))).))).))))))).	3108	3128	1	-20.6	1	0.000763852	0.559	0	0	-4.84971	17	20	7	3UTR		0	0	#N/A
hsa-miR-4729	NM_001134445	DDAH1	TCATTTATCTGTTGGGAAGCTA#GGCTTCTCAGCAGAACTGTGAC#((((...((((((((((((((.#))))))))))))))...)))).	1533	1555	1	-25.5	0	0.000109856	0.412	0	0	-11.5013	18	22	14	3UTR	MIRT568753	0	0	#N/A
hsa-miR-4732-3p	NM_001134445	DDAH1	GCCCTGACCTGTCCTGTTCTG#GCAGGAATCAGCCTATTAACAGGCAGGGG#.(((((.((((((((((....#)))))).............))))))))).	2203	2232	1	-21.5	0	7.15e-05	0.544	0	0	-5.33701	15	29	9	3UTR		0	0	#N/A
hsa-miR-4739	NM_001134445	DDAH1	AAGGGAGGAGGAGCGGAGGGGCCCT#GTCCCTGGTCCAGGGATCCTCCTCCTTTC#((((((((((((..((((((((...#)))))...))).....)))))))))))).	1301	1330	1	-30.2	1	0.000967913	0.559	0	0	-6.08354	20	29	12	3UTR		0	0	#N/A
hsa-miR-4740-3p	NM_001134445	DDAH1	GCCCGAGAGGATCCGTCCCTGC#GGTTGTCCTTTTGGGTT#((((((((((((((........#))..)))))))))))).	2764	2781	1	-20.1	1	0.000123794	0.618	0	0	-4.90607	14	17	12	3UTR		0	0	#N/A
hsa-miR-4743-5p	NM_001134445	DDAH1	TGGCCGGATGGGACAGGAGGCAT#TGCCTCTGACTACATCTGCCAC#(((.((((((.....(((((((.#))))))).....))))))))).	1475	1497	1	-24.3	0	0.10362	0.382	0	0	-16.0226	16	22	9	3UTR		0	0	#N/A
hsa-miR-122b-5p	NM_001134445	DDAH1	TTTAGTGTGATAATGGCGTTTGA#CAATGAATGGTAACTGATCCAGGCACATTATCACACTT#...((((((((((((..(((((.#.))))).)))))))))))).	2245	2283	1	-21.6	0	0.11353	0.559	0	0	-6.74759	17	20	12	3UTR		0	0	#N/A
hsa-miR-4748	NM_001134445	DDAH1	GAGGTTTGGGGAGGATTTGCT#AGCAAAAATTCTCCCTGTGAGAGCTCA#(((.(((((((((((((((((#)))))..)))))))))...))).))).	2804	2831	1	-22.5	0	0.000543264	0.603	0	0	-6.9696	20	27	9	3UTR		0	0	#N/A
hsa-miR-4753-5p	NM_001134445	DDAH1	CAAGGCCAAAGGAAGAGAACAG#TTCTCTTCCTTGTTGCTTA#..((((..(((((((((((...#)))))))))))...)))).	2570	2589	1	-19.8	0	0.348992	0.676	0	0	-8.81432	15	19	11	3UTR		0	0	#N/A
hsa-miR-4753-3p	NM_001134445	DDAH1	TTCTCTTTCTTTAGCCTTGTGT#ACACGGATCTCTTACAAAGAACAATGCGGCACTGAAGGAAGAGAT#.(((((((((((((..((((((#.))))))..))))))))))))).	2139	2184	1	-19.4	1	0.0028379	0.588	0	0	-4.76182	19	23	13	3UTR		0	1	#N/A
hsa-miR-4754	NM_001134445	DDAH1	ATGCGGACCTGGGTTAGCGGAGT#GCTCTGCTCACTTCTATGTTTGCAG#.(((((((.(((((.((((((((#)))))))).))..))).))))))).	2372	2397	1	-22	1	0.00824591	0.632	0	0	-5.58516	20	25	8	3UTR		0	0	#N/A
hsa-miR-4755-5p	NM_001134445	DDAH1	TTTCCCTTCAGAGCCTGGCTTT#AGCCTATTAACAGGCAGGGGAAAC#((((((((....(((((.....#.))))))))))))).	2212	2236	1	-17.8	1	7.46e-05	0.544	0	0	-12.408	13	15	13	3UTR		0	0	#N/A
hsa-miR-4755-5p	NM_001134445	DDAH1	TTTCCCTTCAGAGCCTGGCTTT#GCCAGTATATTCTGAAGA#.....((((((((.(((((...#)))))....)))))))).	1207	1225	1	-17.6	0	0.000902164	0.662	0	0	-14.5224	13	18	8	3UTR		0	0	#N/A
hsa-miR-4762-3p	NM_001134445	DDAH1	CTTCTGATCAAGATTTGTGGTG#ACCACGTCTTGGTCAC#....((((((((((..(((((.#))))))))))))))).	2643	2659	1	-19.1	0	0.00373615	0.618	0	0	-10.5151	15	16	15	3UTR		0	0	#N/A
hsa-miR-4768-3p	NM_001134445	DDAH1	CCAGGAGATCCAGAGAGAAT#TTCTTTGGACTCCC#...((((.(((((((((...#))))))))))))).	3134	3148	1	-18.2	0	0.0133482	0.588	0	0	-8.82818	13	14	13	3UTR		0	0	#N/A
hsa-miR-4773	NM_001134445	DDAH1	CAGAACAGGAGCATAGAAAGGC#CCTTTCTTTTGCTTCTTTCTGT#(((((.(((((((.(((((((.#)))))))..)))))))))))).	3020	3042	1	-22.7	0	0.0843781	0.632	0	0	-6.69537	19	22	12	3UTR		0	0	#N/A
hsa-miR-4778-3p	NM_001134445	DDAH1	TCTTCTTCCTTTGCAGAGTTGA#ACTTTCATTCATTTCATTTCCCCCGTAGCAGATGGAAGGAGAA#((((((((((((((........#.))))).))))))))).	2434	2477	1	-19.4	1	6.61e-05	0.603	0	0	-4.90607	14	17	9	3UTR		0	0	#N/A
hsa-miR-4436b-3p	NM_001134445	DDAH1	CAGGGCAGGAAGAAGTGGACAA#CTTTCTTTTGCTTCTTTCTGTCTTT#.((((((((((((((((((...#.)))))))))))))))))).	3021	3046	1	-22.3	1	0.0878032	0.662	0	0	-3.79332	18	20	18	3UTR		0	0	#N/A
hsa-miR-4436b-3p	NM_001134445	DDAH1	CAGGGCAGGAAGAAGTGGACAA#TCACTTCAAATCTTGCTCTGC#((((((((((.(((((((....#)))))))...)))))))))).	2358	2379	1	-23.2	1	0.000654831	0.662	0	0	-6.76235	17	21	10	3UTR		0	0	#N/A
hsa-miR-2467-5p	NM_001134445	DDAH1	TGAGGCTCTGTTAGCCTTGGCTC#GCCACCAACAACCCTCCCCTCACCCCTGCCAGGGGCAGACAGGCTTCT#.(((((.(((((.((((((((..#.))))))).).)))))))))).	1492	1540	1	-26.2	0	0.000184098	0.412	0	0	-6.62614	18	22	10	3UTR		0	0	#N/A
hsa-miR-4786-3p	NM_001134445	DDAH1	TGAAGCCAGCTCTGGTCTGGGC#GCTCTGCTATGTTACCTGCTAGGCTGGCTTCT#.(((((((((.(((((..(((.#.))))))))))))))))).	3106	3138	1	-26.7	1	0.00285318	0.544	0	0	-6.6181	17	19	17	3UTR		0	0	#N/A
hsa-miR-4793-3p	NM_001134445	DDAH1	TCTGCACTGTGAGTTGGCTGGCT#AGCCGGCAAGACCGCACAGGCAA#..(((.(((((.(((.(((((((#)))))))..)))..)))))))).	908	931	1	-24.4	0	0.000127268	0.338	0	0	-10.4378	18	23	8	3UTR		0	0	#N/A
hsa-miR-4796-3p	NM_001134445	DDAH1	TAAAGTGGCAGAGTATAGACAC#TCTTGCTCTGCTCACTTC#..(((((((((((((.(((...#))))))))))).))))).	2368	2386	1	-20.1	1	0.00242887	0.676	0	0	-5.19005	16	18	11	3UTR		0	0	#N/A
hsa-miR-5004-3p	NM_001134445	DDAH1	CTTGGATTTTCCTGGGCCTCAG#TGAAAGTCCCTGGTCCAGGGATCCTCCT#...(((..((((((((((....#.))))))))))...))).	1296	1324	1	-21.2	0	5.94e-05	0.559	0	0	-10.3719	13	18	10	3UTR		0	0	#N/A
hsa-miR-5006-5p	NM_001134445	DDAH1	TTGCCAGGGCAGGAGGTGGAA#CCACCAACAACCCTCCCCTCACCCCTGCCAGGGGCAGA#(((((..((((((.(((((..#.)))))))))))...))))).	1493	1531	1	-27.3	0	3.48e-07	0.397	0	0	-8.23906	16	21	11	3UTR		0	0	#N/A
hsa-miR-5007-3p	NM_001134445	DDAH1	ATCATATGAACCAAACTCTAAT#GTTTGGTTCCTGTGAA#.(((((.(((((((((......#))))))))).))))).	1284	1300	1	-18	0	0.0033121	0.603	0	0	-5.33701	14	16	9	3UTR		0	0	#N/A
hsa-miR-5010-3p	NM_001134445	DDAH1	TTTTGTGTCTCCCATTCCCCAG#CTGGGGCAGTGTTAACTACACAGAGGCACAT#...((((((((.((((((((((#)))))).))))...........)))))))).	1573	1604	1	-22.2	0	0.000161191	0.471	0	0	-9.86134	18	31	8	3UTR		0	0	#N/A
hsa-miR-5088-3p	NM_001134445	DDAH1	TCCCTTCTTCCTGGGCCCTCA#GAGGCACATCCTGACAGGGTTTGCCCCAGAGATCTAAATTCCAGAAGGAGGGC#.((((((((((((((((((..#.)))).....)))))..............))))))))).	1595	1648	1	-23.6	1	0.000917835	0.5	0	0	-3.79332	18	39	9	3UTR		0	0	#N/A
hsa-miR-5092	NM_001134445	DDAH1	AATCCACGCTGAGCTTGGCATC#TGCTAGGCTGGCTTCTTTGGAC#..((((.(((.(((((((((..#)))))))))))).....)))).	3122	3144	1	-18.3	0	0.00287557	0.559	0	0	-9.32546	16	22	12	3UTR		0	0	#N/A
hsa-miR-5093	NM_001134445	DDAH1	AGGAAATGAGGCTGGCTAGGAGC#GCAGTTATCCTAGTCCAGCAAAGTCATTTCTTT#(((((((((.(((((((((((..#.)))))).)))))....))))))))).	1882	1915	1	-25.5	1	0.036296	0.632	0	0	-5.18008	20	27	9	3UTR		0	0	#N/A
hsa-miR-5093	NM_001134445	DDAH1	AGGAAATGAGGCTGGCTAGGAGC#TTCCTGACCACCTCATTCCA#.((.(((((((.(((.((((((.#)))))).)))))))))))).	3679	3699	1	-23.2	0	0.108473	0.588	0	0	-10.4052	18	20	12	3UTR		0	0	#N/A
hsa-miR-5186	NM_001134445	DDAH1	AGAGATTGGTAGAAATCAGGT#CCTGCAGGTCCACCCTGTCTGCCATTGGTCTCC#.((((((((((((...((((.#.)))))))))))...))))).	1440	1473	1	-19.2	1	0.000465124	0.441	0	0	-5.61866	16	21	11	3UTR		0	0	#N/A
hsa-miR-5189-5p	NM_001134445	DDAH1	TCTGGGCACAGGCGGATGGACAGG#CCTTTCCTGTATTGCCTGTGGCTT#...((.(((((((((..(((.(((#))).)))....))))))))).)).	2297	2321	1	-23.3	0	0.00233208	0.618	0	0	-8.64855	17	24	9	3UTR		0	0	#N/A
hsa-miR-5190	NM_001134445	DDAH1	CCAGTGACTGAGCTGGAGCCA#CCACGTCTTGGTCACTGT#.(((((((((((((((.....#))).).))))))))))).	2644	2662	1	-19.6	1	0.00766213	0.603	0	0	-3.79332	15	18	11	3UTR		0	0	#N/A
hsa-miR-5191	NM_001134445	DDAH1	AGGATAGGAAGAATGAAGTGCT#GCATTTTATTTTCCTGACCA#.((.((((.((((((((((((.#)))))))))))))))).)).	3669	3689	1	-19.6	0	0.0738758	0.618	0	0	-7.88174	18	20	16	3UTR		0	0	#N/A
hsa-miR-5194	NM_001134445	DDAH1	TGAGGGGTTTGGAATGGGATGG#CCACCCTCCCTCCCCTCGA#(((((((...(((..(((.(((#)))))))))..))))))).	1047	1066	1	-22.5	1	0.0150024	0.485	0	0	-10.1424	16	19	9	3UTR		0	0	#N/A
hsa-miR-5195-3p	NM_001134445	DDAH1	ATCCAGTTCTCTGAGGGGGCT#GGCCCTTTAGTTCAGAGAAGTTCTGCACTGA#...((((((((((((((((((#))))))....))))))))........)))).	3750	3781	1	-21.3	0	0.000245059	0.588	0	0	-6.51454	18	31	8	3UTR		0	0	#N/A
hsa-miR-5571-3p	NM_001134445	DDAH1	GTCCTAGGAGGCTCCTCTG#CAGAGCTGCTGTCTGGGGCA#((((((((.(((..(((((#)))))..))).)))))))).	1561	1581	1	-23.6	1	3.09e-05	0.485	0	0	-7.13993	16	20	8	3UTR		0	1	#N/A
hsa-miR-5572	NM_001134445	DDAH1	GTTGGGGTGCAGGGGTCTGCT#CCCCTCACCCCTGCC#((.((((((.(((((......#))))))))))).)).	1507	1522	1	-23.5	0	0.234558	0.397	0	0	-6.97067	13	15	11	3UTR		0	0	#N/A
hsa-miR-1295b-3p	NM_001134445	DDAH1	AATAGGCCACGGATCTGGGCAA#TTGCCTGTGGCTTGTTG#((((((((((......((((((#)))))))))))))))).	2308	2325	1	-19.5	1	0.00215813	0.632	0	0	-13.2236	16	17	16	3UTR		0	0	#N/A
hsa-miR-5589-5p	NM_001134445	DDAH1	GGCTGGGTGCTCTTGTGCAGT#CTGCCAGGGGCAGACAGGCT#(.(((..((((((((.((((.#))))))))))))..))).).	1517	1537	1	-25.5	0	6.45e-06	0.426	0	0	-8.77894	16	20	12	3UTR		0	0	#N/A
hsa-miR-5591-3p	NM_001134445	DDAH1	ATACCCATAGCTTAGCTCCCA#TGGTACCTAAGCTGTGGA#....(((((((((((...(((#)))...))))))))))).	1068	1086	1	-20	0	0.00139845	0.5	0	0	-9.77961	14	18	11	3UTR		0	0	#N/A
hsa-miR-5680	NM_001134445	DDAH1	GAGAAATGCTGGACTAATCTGC#GCAGTTATCCTAGTCCAGCAAAGTCATTTCTTT#((((((((((((((((..((((#))))......))))))))))......)))))).	1882	1915	1	-21.5	1	0.036296	0.632	0	0	-3.93757	20	33	10	3UTR		0	0	#N/A
hsa-miR-548ax	NM_001134445	DDAH1	AGAAGTAATTGCGGTTTTGCCA#GGCAAGACCGCACAGGCA#....((...((((((((((((.#))))))))))))...)).	912	930	1	-24	0	9.41e-05	0.338	0	0	-14.4603	14	18	12	3UTR		0	1	#N/A
hsa-miR-5690	NM_001134445	DDAH1	TCAGCTACTACCTCTATTAGG#CCTCCCCTCGAGGTGGTACCTAAGCTGT#.(((((((((((((.......#.)))))))).....))))).	1055	1083	1	-18	1	0.00134635	0.471	0	0	-4.76182	13	20	8	3UTR		0	0	#N/A
hsa-miR-5694	NM_001134445	DDAH1	CAGATCATGGGACTGTCTCAG#CTGTGAAAGTCCCTGGTCC#..(((((.((((((.((.(((#))).)).))))))))))).	1293	1312	1	-20.7	0	7.55e-05	0.544	0	0	-8.00609	16	19	11	3UTR		0	0	#N/A
hsa-miR-5699-5p	NM_001134445	DDAH1	TGCCCCAACAAGGAAGGACAAG#TCTCTTCCTTGTTGC#.....(((((((((((((....#)).))))))))))).	2571	2586	1	-17.5	0	0.373858	0.662	0	0	-13.6656	13	15	11	3UTR		0	0	#N/A
hsa-miR-1199-5p	NM_001134445	DDAH1	CCTGAGCCCGGGCCGCGCAG#CACGGCCCTTTAGTTCAGA#.((((((..((((((.(...#).))))))....)))))).	3747	3766	1	-20.4	1	0.000196868	0.574	0	0	-7.3964	13	19	6	3UTR		0	0	#N/A
hsa-miR-6076	NM_001134445	DDAH1	AGCATGACAGAGGAGAGGTGG#CCACCTTTCCTGTATTGCC#.(((..((..(((((((((((#)))))))))))))..))).	2294	2313	1	-23.3	0	0.113977	0.603	0	0	-12.1122	16	19	13	3UTR		0	0	#N/A
hsa-miR-6085	NM_001134445	DDAH1	AAGGGGCTGGGGGAGCACA#GCTCTTCTATCACAGCCACCTTG#((((((((((((((((...#))))))).....))))).)))).	1377	1400	1	-22.5	1	0.0747297	0.544	0	0	-3.93757	16	23	7	3UTR		0	0	#N/A
hsa-miR-6127	NM_001134445	DDAH1	TGAGGGAGTGGGTGGGAGG#CCCCCACCCTCCCTCCCCTCGA#((((((((.(((((((.((#)))))))))...))))).))).	1044	1066	1	-27.4	1	0.0150024	0.485	0	0	-4.99396	17	22	9	3UTR		0	0	#N/A
hsa-miR-6127	NM_001134445	DDAH1	TGAGGGAGTGGGTGGGAGG#CTCTGTGCCCACTCCTG#...((((((((((.((((.#))))..)))))))))).	940	957	1	-24.5	0	0.00157316	0.456	0	0	-7.37138	14	17	10	3UTR		0	0	#N/A
hsa-miR-6133	NM_001134445	DDAH1	TGAGGGAGGAGGTTGGGTA#ATCCTCCTCCTTTCTCT#.(((((((((((..((((.#)))).))))))))))).	1316	1333	1	-23.1	1	0.131312	0.574	0	0	-5.9393	15	17	11	3UTR		0	0	#N/A
hsa-miR-6134	NM_001134445	DDAH1	TGAGGTGGTAGGATGTAGA#CTACATCTGCCACCA#...(((((((.(((((((.#)))))))))))))).	1484	1499	1	-22.4	0	0.158152	0.368	0	0	-9.33931	14	15	14	3UTR		0	1	#N/A
hsa-miR-6134	NM_001134445	DDAH1	TGAGGTGGTAGGATGTAGA#TCCTGACCACCTCAT#(((((((((((((......#))))).)))))))).	3680	3695	1	-21.1	1	0.0914944	0.603	0	0	-5.76291	13	15	8	3UTR		0	1	#N/A
hsa-miR-6506-5p	NM_001134445	DDAH1	ACTGGGATGTCACTGAATATGGT#GTGATTAATCCCAGTA#(((((((((((((..........#)))))..)))))))).	1141	1157	1	-18.1	1	0.012594	0.691	0	0	-5.76291	13	16	8	3UTR		0	0	#N/A
hsa-miR-6511a-5p	NM_001134445	DDAH1	CAGGCAGAAGTGGGGCTGACAGG#TCTGTCTTTCCTTCTCTTTTGTCTGG#((((((((((.((((..((((((#))))))..))))...)))))))))).	3037	3063	1	-24.6	1	0.00487023	0.603	0	0	-6.9954	20	26	10	3UTR		0	0	#N/A
hsa-miR-6511a-3p	NM_001134445	DDAH1	CCTCACCATCCCTTCTGCCTGC#CAGGCAGGGGAAACGGTA#....(((.((((..(((((((.#)))))))))))...))).	2222	2240	1	-20.4	0	1.26e-05	0.515	0	0	-14.0062	14	18	11	3UTR		0	0	#N/A
hsa-miR-6515-5p	NM_001134445	DDAH1	TTGGAGGGTGTGGAAGACATC#ATGCCTTTCACGGCCCTTTAGT#((((((((((((((((.(((.#))).)))))))).)))))))).	3739	3761	1	-20.6	1	0.000947744	0.559	0	0	-3.93757	19	22	8	3UTR		0	0	#N/A
hsa-miR-6717-5p	NM_001134445	DDAH1	AGGCGATGTGGGGATGTAGAGA#TCCTAGTCATCTCCACCTTTCCTGTATTGCCTG#((((((((((((((.((.((((#.)))).))..)))))))))))))).	2282	2315	1	-21.8	1	0.0455688	0.603	0	0	-4.67302	20	25	14	3UTR		0	0	#N/A
hsa-miR-6511b-5p	NM_001134445	DDAH1	CTGCAGGCAGAAGTGGGGCTGACA#GTCATCTCCACCTTTCCTGTATTGCCTGTGGC#((((((((((((((((((.((((.#)))).))))))..)))......))))))))).	2287	2319	1	-27.1	1	0.00327512	0.603	0	0	-3.93757	22	32	9	3UTR		0	0	#N/A
hsa-miR-6511b-5p	NM_001134445	DDAH1	CTGCAGGCAGAAGTGGGGCTGACA#TGCAGGTCCACCCTGTCTGCC#..((((((((..(((((.(((.((#))))).))))).)))))))).	1442	1463	1	-26.1	1	0.00477873	0.441	0	0	-11.1286	18	21	8	3UTR		0	0	#N/A
hsa-miR-6718-5p	NM_001134445	DDAH1	TAGTGGTCAGAGGGCTTATGA#CCTCTGACTACA#..(((((((((((........#))))))))))).	1477	1489	1	-20.6	1	0.0973053	0.397	0	0	-6.78234	11	12	11	3UTR		0	0	#N/A
hsa-miR-6721-5p	NM_001134445	DDAH1	TGGGCAGGGGCTTATTGTAGGAG#TTCCTGTGAAAGTCCCTGGTCCAG#(((((((((((((.(((((((((#)))))))))))))))))).)))).	1290	1314	1	-25.3	1	2.12e-05	0.544	0	0	-4.79441	22	24	18	3UTR		0	0	#N/A
hsa-miR-6721-5p	NM_001134445	DDAH1	TGGGCAGGGGCTTATTGTAGGAG#CCTGCAGTTATCCTAGTCCAG#(((((((((....((((((((..#))))))))..)))).))))).	1879	1900	1	-21.9	1	0.111838	0.603	0	0	-12.6408	17	21	8	3UTR		0	0	#N/A
hsa-miR-6722-3p	NM_001134445	DDAH1	TGCAGGGGTCGGGTGGGCCAGG#CCTGACTCACCGTATTTCCAGTCTTCTACCCCTGCAG#(((((((((..((((((.((((#)))).))))))................))))))))).	1849	1886	1	-30.4	1	0.0913205	0.544	0	0	-8.00486	19	37	9	3UTR		0	0	#N/A
hsa-miR-6728-5p	NM_001134445	DDAH1	TTGGGATGGTAGGACCAGAGGGG#CCACGTCTTGGTCACTGTCATATTTTGAACCATCTCAT#.((((((((((((((((((.(((#)).).))).)))).))............))))))))).	2644	2682	1	-23.4	1	0.0206786	0.632	0	0	-3.79332	21	38	9	3UTR		0	1	#N/A
hsa-miR-6730-5p	NM_001134445	DDAH1	AGAAAGGTGGAGGGGTTGTCAGA#TCTATCACAGCCACCTTGACCTTG#...(((((.((((((((((.(((#)))...)))))).)))).))))).	1382	1406	1	-22.9	0	0.00608033	0.515	0	0	-7.57093	18	24	6	3UTR		0	1	#N/A
hsa-miR-6732-5p	NM_001134445	DDAH1	TAGGGGGTGGCAGGCTGGCC#CCAGTCTTCTACCCCTG#..((((((((.(((((((..#))))))).)))))))).	1866	1883	1	-26	1	0.0815254	0.515	0	0	-7.78178	15	17	8	3UTR		0	0	#N/A
hsa-miR-6732-5p	NM_001134445	DDAH1	TAGGGGGTGGCAGGCTGGCC#GGCTGGCTTCTTTGGACTCCCTAT#((((((((((.(((((((((#)))))))))))....)))))))).	3127	3151	1	-24.6	1	0.0421665	0.603	0	0	-6.76235	19	24	11	3UTR		0	0	#N/A
hsa-miR-6735-5p	NM_001134445	DDAH1	CAGGGCAGAGGGCACAGGAATCTGA#TTAGACTCTGTGTGCCTCTTCTACATTGCATTCTGCTCTGC#(((((((((((((((((((.(((((#))))).))).)))))))..............))))))))).	3072	3113	1	-28.7	1	0.00167217	0.515	0	0	-3.93757	24	41	9	3UTR		0	0	#N/A
hsa-miR-6736-5p	NM_001134445	DDAH1	CTGGGTGAGGGCATCTGTGGT#ATCACCTTGATGCTTGAACCCAA#.(((((..(((((((.(((((#)))))...)))))))..))))).	2009	2032	1	-22.9	0	0.0474313	0.544	0	0	-7.8837	17	23	7	3UTR		0	0	#N/A
hsa-miR-6737-5p	NM_001134445	DDAH1	TTGGGGTGGTCGGCCCTGGAG#TTCAGGAAGCGATCACCTTGAT#((((((((((((..((((((.#))))))...)))))))))))).	1998	2020	1	-23.6	1	0.00217299	0.515	0	0	-6.08354	18	22	12	3UTR		0	0	#N/A
hsa-miR-6738-5p	NM_001134445	DDAH1	CGAGGGGTAGAAGAGCACAGGGG#CCCTGTCTGCCATTGGTCTCCTCTGCCTCTG#..(((((((((.((((((((((.#)))))).........).))).))))))))).	1452	1483	1	-25.5	1	0.00602946	0.412	0	0	-8.3038	19	31	9	3UTR		0	0	#N/A
hsa-miR-6738-5p	NM_001134445	DDAH1	CGAGGGGTAGAAGAGCACAGGGG#CCTTTCGCTCTTCTATCACAGCCACCTTGA#((((((((((((((((..((((.#))))..))))))))......))).))))).	1371	1401	1	-25.3	1	0.0619726	0.544	0	0	-3.93757	20	30	8	3UTR		0	0	#N/A
hsa-miR-6743-5p	NM_001134445	DDAH1	AAGGGGCAGGGACGGGTGGCCC#CCACCCTCCCTCCCCTC#.(((((.(((((.((((((...#)))))))))))))))).	1047	1064	1	-30.7	0	0.0447178	0.471	0	0	-6.62614	16	17	16	3UTR		0	0	#N/A
hsa-miR-6743-5p	NM_001134445	DDAH1	AAGGGGCAGGGACGGGTGGCCC#GCCATTGGTCTCCTCTGCCTCTG#.((((((((((((.((((((..#)))))).))))...)))))))).	1460	1483	1	-29	1	0.00602946	0.412	0	0	-4.65016	18	23	8	3UTR		0	0	#N/A
hsa-miR-6743-3p	NM_001134445	DDAH1	AGCCGCTCTTCTCCCTGCCCACA#GGCAGGGGAAACGGTA#.((((...(((.(((((((....#)))))))))).)))).	2224	2240	1	-22.7	0	1.26e-05	0.515	0	0	-12.8984	14	16	10	3UTR		0	0	#N/A
hsa-miR-6745	NM_001134445	DDAH1	TGGGTGGAAGAAGGTCTGGTT#GACCACCTCATTCCAGCCAA#(((.(((((..((((..((((#))))))))..))))).))).	3684	3704	1	-21.2	0	0.0353068	0.588	0	0	-11.2699	16	20	8	3UTR		0	0	#N/A
hsa-miR-6746-5p	NM_001134445	DDAH1	CCGGGAGAAGGAGGTGGCCTGG#AGGCCATCTCCTCATCTCTAAGGG#((.(((((((((((((((((..#))))))))))))..)))))..)).	3525	3549	1	-31	0	0.000322842	0.632	0	0	-5.49511	19	24	12	3UTR		0	0	#N/A
hsa-miR-6746-5p	NM_001134445	DDAH1	CCGGGAGAAGGAGGTGGCCTGG#CCAGGCACATTATCACACTTCCTAGTCATCTCCA#...(((((((((((((((((((#)))))).........)))))))).....))))).	2263	2297	1	-26.7	0	0.180404	0.529	0	0	-6.51454	19	34	8	3UTR		0	0	#N/A
hsa-miR-6747-3p	NM_001134445	DDAH1	TCCTGCCTTCCTCTGCACCAG#GTAGCAGATGGAAGGAGA#..((.(((((((((((((...#)).))))).)))))))).	2458	2476	1	-19.7	0	5.5e-05	0.618	0	0	-9.07604	15	18	8	3UTR		0	0	#N/A
hsa-miR-6747-3p	NM_001134445	DDAH1	TCCTGCCTTCCTCTGCACCAG#GCAGGGGAAACGGTAC#...(((((((((((((.....#)))))))))..)))).	2225	2241	1	-19.1	0	1.58e-05	0.529	0	0	-6.51454	13	16	9	3UTR		0	0	#N/A
hsa-miR-6748-5p	NM_001134445	DDAH1	TGTGGGTGGGAAGGACTGGATT#TCCAGTCTTCTACCCCTGCAG#((((((.((..(((((((((..#)))))))))...)))))))).	1865	1886	1	-23.9	0	0.0913205	0.544	0	0	-9.54854	17	21	9	3UTR		0	0	#N/A
hsa-miR-6749-5p	NM_001134445	DDAH1	TCGGGCCTGGGGTTGGGGGAGC#GCTTGAACCCAACCCCAGA#......(((((((((((.((((#))))...))))))))))).	2020	2039	1	-27.1	0	0.0263413	0.529	0	0	-15.5666	15	19	11	3UTR		0	0	#N/A
hsa-miR-6749-3p	NM_001134445	DDAH1	CTCCTCCCCTGCCTGGCCCAG#CTGCAGGAATCAGCCTATTAACAGGCAGGGGAA#....(((((((((((......#.))))))))))).	2201	2234	1	-25.4	0	8.25e-05	0.559	0	0	-9.77961	11	13	11	3UTR		0	0	#N/A
hsa-miR-6752-5p	NM_001134445	DDAH1	GGGGGGTGTGGAGCCAGGGGGC#TCCCTGGTCCAGGGATCCTCCT#(((((((.((((.(((((((..#)))))))))))...))))))).	1302	1324	1	-28.6	1	5.94e-05	0.559	0	0	-7.54034	18	22	11	3UTR		0	1	#N/A
hsa-miR-6754-5p	NM_001134445	DDAH1	CCAGGGAGGCTGGTTTGGAGGA#CCTGCTAGGCTGGCTTCTTTGGA#(((((((((((((((((((((.#))).)))))))))))))))))).	3120	3143	1	-29.8	1	0.00176947	0.544	0	0	-3.93757	21	23	18	3UTR		0	0	#N/A
hsa-miR-6756-5p	NM_001134445	DDAH1	AGGGTGGGGCTGGAGGTGGGGCT#GGCTACCTTCCTGCAGGTCCACCCTG#((((((((.(((.(((.((((((#)))..))).))).))).)))))))).	1431	1457	1	-33.2	1	0.000186871	0.426	0	0	-6.28309	20	26	8	3UTR		0	0	#N/A
hsa-miR-6758-5p	NM_001134445	DDAH1	TAGAGAGGGGAAGGATGTGATGT#CACCCTCCCTCCCCTCG#....(((((((.(((.(((....#)))..))).))))))).	1048	1065	1	-21	0	0.0295426	0.471	0	0	-13.1264	13	17	7	3UTR		0	0	#N/A
hsa-miR-6758-5p	NM_001134445	DDAH1	TAGAGAGGGGAAGGATGTGATGT#TATCACATAAGTTTTCCTCATCTGT#((((((((((((..((((((((.#))))))))...)))))))).)))).	3247	3272	1	-21.1	1	0.00628157	0.676	0	0	-6.08354	20	25	8	3UTR		0	0	#N/A
hsa-miR-6760-5p	NM_001134445	DDAH1	CAGGGAGAAGGTGGAAGTGCAGA#TCTGTTTCCACCTACCCTGA#(((((...((((((((..(((((#))))))))))))).))))).	1834	1854	1	-25.9	0	0.207571	0.559	0	0	-9.69585	18	20	13	3UTR		0	0	#N/A
hsa-miR-6760-5p	NM_001134445	DDAH1	CAGGGAGAAGGTGGAAGTGCAGA#TCACCGTATTTCCAGTCTTCTACCCCTGC#((((((((((((((((((((.((#))...))))))))).))))))..))))).	1855	1884	1	-24.2	1	0.0828834	0.529	0	0	-3.93757	22	29	9	3UTR		0	0	#N/A
hsa-miR-6760-3p	NM_001134445	DDAH1	ACACTGTCCCCTTCTCCCCAG#CTGCTGTCTGGGGCAGTGTT#((((((((((...........#.)))))))))).	1566	1586	1	-17.6	1	1.42e-05	0.485	0	0	-13.2236	10	12	10	3UTR		0	0	#N/A
hsa-miR-6761-5p	NM_001134445	DDAH1	TCTGAGAGAGCTCGATGGCAG#CTGCCATTGGTCTCCTCT#...(((.(((.((((((((((#)))))))))).)))))).	1458	1476	1	-22.7	0	0.00153879	0.426	0	0	-10.883	16	18	10	3UTR		0	0	#N/A
hsa-miR-6763-5p	NM_001134445	DDAH1	CTGGGGAGTGGCTGGGGAG#CCCCACCCTCCCTCCCCT#..((((((.((.(((((..#))))).))...)))))).	1045	1063	1	-24.4	1	0.0597027	0.471	0	0	-9.36019	13	18	6	3UTR		0	0	#N/A
hsa-miR-6764-5p	NM_001134445	DDAH1	TCCCAGGGTCTGGTCAGAGTTG#GCTCTTCTATCACAGCCACCTTGACCTTGGGT#.(((((((((.(((..(.((((#.))))))))..))))))))).	1377	1409	1	-21.8	1	0.00054165	0.485	0	0	-7.5866	17	21	9	3UTR		0	0	#N/A
hsa-miR-6765-5p	NM_001134445	DDAH1	GTGAGGCGGGGCCAGGAGGGTGTGT#CACCCTCCCTCCCCTCGA#.(((((.((((...((((((((...#))))))))))))))))).	1048	1066	1	-27.9	0	0.0150024	0.485	0	0	-10.8298	17	18	17	3UTR		0	0	#N/A
hsa-miR-6766-5p	NM_001134445	DDAH1	CGGGTGGGAGCAGATCTTATTGAG#TCTGTTTCCACCTA#.(((((((((((((..........#))))))))))))).	1834	1848	1	-21.8	1	0.678226	0.632	0	0	-4.76182	13	14	13	3UTR		0	0	#N/A
hsa-miR-6766-5p	NM_001134445	DDAH1	CGGGTGGGAGCAGATCTTATTGAG#CGATGACTCTGTGCCCACTCC#.(((((((.(((((..((((((..#)))))).))))).))))))).	934	955	1	-23.1	1	0.00603702	0.456	0	0	-5.81821	18	21	7	3UTR		0	0	#N/A
hsa-miR-6767-5p	NM_001134445	DDAH1	TCGCAGACAGGGACACATGGAGA#TCCACCCTGTCTGCC#..((((((((((.....((((..#)))))))))))))).	1448	1463	1	-23.6	1	0.00477873	0.441	0	0	-8.07147	14	15	14	3UTR		0	0	#N/A
hsa-miR-6767-5p	NM_001134445	DDAH1	TCGCAGACAGGGACACATGGAGA#CTCTGTGTGCCTCTTCTACATTGCATTCTGCTCTGCT#..((((((((((.(((((((((.#)))))))))))................))).))))).	3077	3114	1	-22.6	1	0.0026563	0.515	0	0	-6.24613	19	37	11	3UTR		0	0	#N/A
hsa-miR-6769a-5p	NM_001134445	DDAH1	AGGTGGGTATGGAGGAGCCCT#GGCCGATGACTCTGTGCCCACTC#.(((((((((((((..(((..#)))......))))))))))))).	931	954	1	-24.1	1	0.00526824	0.471	0	0	-4.76182	16	23	13	3UTR		0	0	#N/A
hsa-miR-6770-3p	NM_001134445	DDAH1	CTGGCGGCTGTGTCTTCACAG#GAAGATACAGAGCTAA#.((((..((((((((((....#)))))))))).)))).	1111	1127	1	-20.1	0	0.145196	0.691	0	0	-7.23797	14	16	10	3UTR		0	0	#N/A
hsa-miR-6771-5p	NM_001134445	DDAH1	CTCGGGAGGGCATGGGCCAGGC#TCTGGCCCTTCCTTGGCAAAAGCAAAAATTCTCCCTGTGAGA#((((((((((.(.((((((((.#)))))))).)))..................)))))...))).	2784	2826	1	-24	1	0.00151477	0.544	0	0	-8.05148	19	42	8	3UTR		0	0	#N/A
hsa-miR-6772-5p	NM_001134445	DDAH1	TGGGTGTAGGCTGGAGCTGAGG#CCTCATTCCAGCCAATGTATGGTTATCCAC#((((((..((((((((.(((((#)))))))))))))..........)))))).	3689	3719	1	-24.1	0	0.000219282	0.529	0	0	-7.7949	19	30	13	3UTR		0	0	#N/A
hsa-miR-6773-5p	NM_001134445	DDAH1	TTGGGCCCAGGAGTAAACAGGAT#TCCTGTATTGCCTGTGGCTTG#..(((((((((.....((((((.#))))))....)))).))))).	2301	2322	1	-21.8	1	0.00227002	0.618	0	0	-11.4183	15	21	6	3UTR		0	0	#N/A
hsa-miR-6778-5p	NM_001134445	DDAH1	AGTGGGAGGACAGGAGGCAGGT#GCTTCTTTCTGTCTTTCCT#...((((((((((((((.((((#)))))))))))))))))).	3030	3049	1	-23.5	0	0.285638	0.647	0	0	-6.51454	18	19	18	3UTR		0	0	#N/A
hsa-miR-6779-5p	NM_001134445	DDAH1	CTGGGAGGGGCTGGGTTTGGC#GTTAAATCTGGCCCTTCCTTGG#(.(((((((((((((((((((#))))))))))))))))))).).	2778	2800	1	-29.2	1	0.000655231	0.544	0	0	-5.10125	20	22	19	3UTR		0	0	#N/A
hsa-miR-6780a-5p	NM_001134445	DDAH1	TTGGGAGGGAAGACAGCTGGAGA#TTCTTTCTGTCTTTCCTTCTC#..((((((((((((((..((((.#))))..)))))))))))))).	3032	3053	1	-24.3	1	0.170225	0.632	0	0	-4.957	18	21	14	3UTR		0	0	#N/A
hsa-miR-6781-5p	NM_001134445	DDAH1	CGGGCCGGAGGTCAAGGGCGT#CGCTCTTCTATCACAGCCACCTTGACCTTGGGTAAAACCCA#.(((((.((((((((((..((#.))..)))))))))).)).....))).	1376	1417	1	-26	0	1.68e-06	0.5	0	0	-5.33701	17	27	10	3UTR		0	0	#N/A
hsa-miR-6781-3p	NM_001134445	DDAH1	TGCCTCTTTTCCACGGCCTCAG#CTGGGGCAGTGTTAACTACACAGAGGCAC#(((((((((..(((.(((((((#))))))).)))..))......))))))).	1573	1602	1	-24.1	1	0.000304657	0.456	0	0	-8.7403	19	29	7	3UTR		0	0	#N/A
hsa-miR-6782-5p	NM_001134445	DDAH1	TAGGGGTGGGGGAATTCAGGGGTGT#ACACCCCCACCCTCCCTCCCCTC#.(((((.(((((......(((((((#)))))))....))))).))))).	1041	1064	1	-30.4	0	0.0447178	0.471	0	0	-8.45148	17	23	7	3UTR		0	0	#N/A
hsa-miR-6783-3p	NM_001134445	DDAH1	TTCCTGGGCTTCTCCTCTGTAG#CAGAAGGAGGGCACCACACCTAGGAAG#((((((((.((((((((((...#)))).)))))).......)))))))).	1636	1663	1	-20.6	1	0.000917138	0.574	0	0	-4.99396	18	27	8	3UTR		0	0	#N/A
hsa-miR-6784-5p	NM_001134445	DDAH1	GCCGGGGCTTTGGGTGAGGG#CCCTCACCCCTGCCAGGGGCA#(((..(((...(((((((((#)))))))))..)))...))).	1508	1529	1	-29.3	0	3.81e-07	0.382	0	0	-16.2123	15	21	9	3UTR		0	0	#N/A
hsa-miR-6786-5p	NM_001134445	DDAH1	GCGGTGGGGCCGGAGGGGCGT#ATGCCTTTCACGGCCCTTTAGTTCAGAGAAGTTCTGCA#((((.((((((((((((((((#))))))))).)))))))................)))).	3739	3777	1	-29.6	0	0.000358386	0.574	0	0	-8.05661	20	38	9	3UTR		0	0	#N/A
hsa-miR-6787-5p	NM_001134445	DDAH1	TGGCGGGGGTAGAGCTGGCTGC#GTATTTCCAGTCTTCTACCCCTGCA#..((((((((((((((((....#.)))))..))))))))))).	1860	1885	1	-28.8	1	0.080836	0.544	0	0	-4.957	16	20	11	3UTR		0	0	#N/A
hsa-miR-6787-5p	NM_001134445	DDAH1	TGGCGGGGGTAGAGCTGGCTGC#GCCACCAACAACCCTCCCCTCACCCCTGCCAG#((((((((((.(((.((((...#))))..............))))))))))))).	1492	1524	1	-26.8	1	0.00917652	0.397	0	0	-7.4978	17	32	13	3UTR		0	0	#N/A
hsa-miR-6790-5p	NM_001134445	DDAH1	GTGAGTGTGGATTTGGCGGGGTT#GGCCCAATCTGCCAGTTTAGGCTTACC#((((((.((((.(((((((((((#)))))....)))))))))).)))))).	2859	2886	1	-22.7	0	0.000697111	0.647	0	0	-8.82806	21	27	10	3UTR		0	0	#N/A
hsa-miR-6792-5p	NM_001134445	DDAH1	GTAAGCAGGGGCTCTGGGTGA#TCCCCTCACCCCTGCC#....(((((((....(((.((#)))))...))))))).	1506	1522	1	-20.3	0	0.234558	0.397	0	0	-15.7748	12	16	7	3UTR		0	0	#N/A
hsa-miR-6794-5p	NM_001134445	DDAH1	CAGGGGGACTGGGGGTGAGC#CTCACCGTATTTCCAGTCTTCTACCCCTGC#(((((((((((((((((((.#)))))).....))))))).....)))))).	1854	1884	1	-28	1	0.0828834	0.529	0	0	-3.93757	19	30	7	3UTR		0	0	#N/A
hsa-miR-6797-5p	NM_001134445	DDAH1	AGGAGGGAAGGGGCTGAGAACAGGA#CCTGGTCCAGGGATCCTCCTCCTTTCTC#((((((((.(((((((.((.((((.#)))).)))))....)))).)))))))).	1304	1332	1	-24.4	1	0.0594201	0.574	0	0	-4.99396	21	28	8	3UTR		0	0	#N/A
hsa-miR-6798-5p	NM_001134445	DDAH1	CCAGGGGGATGGGCGAGCTTGGG#CCCAAGGTCTTTCCTTCTGGC#(((((((((.((((...((((((#)))))))))).))))))))).	1413	1434	1	-26.6	1	0.000121885	0.441	0	0	-6.14858	19	21	10	3UTR		0	0	#N/A
hsa-miR-6800-5p	NM_001134445	DDAH1	GTAGGTGACAGTCAGGGGCGG#CTGCTCTGCTATGTTACCTGCT#((((((((((....(((((((#)))))))....)))))))))).	3104	3126	1	-25.7	1	0.00116101	0.544	0	0	-12.2551	17	22	10	3UTR		0	0	#N/A
hsa-miR-6801-5p	NM_001134445	DDAH1	TGGTCAGAGGCAGCAGGAAATGA#TTCCTGCAGGTCCACCCTGTCTGCCATTGGTCTCCTCTGCCTCTGACTAC#(((((((((((((.((((.((.(#.).)).))))))))))))))))).	1438	1488	1	-29.5	1	0.0835892	0.397	0	0	-4.79441	20	24	17	3UTR		0	0	#N/A
hsa-miR-6803-5p	NM_001134445	DDAH1	CTGGGGGTGGGGGGCTGGGCGT#CGTATTTCCAGTCTTCTACCCCTGC#..(((((((((((((((((...#.))))))))))))))))).	1859	1884	1	-30.8	1	0.0828834	0.529	0	0	-4.957	17	19	17	3UTR		0	0	#N/A
hsa-miR-6803-5p	NM_001134445	DDAH1	CTGGGGGTGGGGGGCTGGGCGT#CCCTCCCCTCACCCCTG#..((((((((((((..(((...#))).)))))))))))).	1503	1520	1	-31.5	1	0.263396	0.397	0	0	-5.9255	15	17	12	3UTR		0	0	#N/A
hsa-miR-6804-5p	NM_001134445	DDAH1	TGAGGGTGTCAGCAGGTGACG#TGTTACCTGCTAGGCTGGCTTCTTTGGACTCCCTA#..((((.((((((((((((((#)))))))))))...............))).)))).	3115	3150	1	-24.6	0	0.0539048	0.603	0	0	-6.50069	18	35	11	3UTR		0	0	#N/A
hsa-miR-6804-5p	NM_001134445	DDAH1	TGAGGGTGTCAGCAGGTGACG#GTCTTTCCTTCTGGCTACCTTCC#.(((((((((((.(((.(((.#)))...))).))))).)))))).	1419	1442	1	-22	1	0.0401533	0.471	0	0	-5.08246	17	23	6	3UTR		0	0	#N/A
hsa-miR-6810-5p	NM_001134445	DDAH1	ATGGGGACAGGGATCAGCATGGC#TCATGTTTGGTTCCTGTGAAAGTCCCTG#..((((((((((((((((((((.#))))))).)))))))......)))))).	1280	1308	1	-23.9	1	3.24e-06	0.574	0	0	-4.957	20	28	7	3UTR		0	0	#N/A
hsa-miR-6810-5p	NM_001134445	DDAH1	ATGGGGACAGGGATCAGCATGGC#GCCGATGACTCTGTGCCCAC#.((((.((((((.(((...((((#)))).))))))))).)))).	932	952	1	-23.4	0	0.00431962	0.471	0	0	-6.98341	17	20	9	3UTR		0	0	#N/A
hsa-miR-6810-3p	NM_001134445	DDAH1	TCCCCTGCTCCCTTGTTCCCCAG#AACAGGCAGGGGAA#(((((((((..............#.))))))))).	2220	2234	1	-18.4	1	8.25e-05	0.559	0	0	-14.4661	9	11	9	3UTR		0	0	#N/A
hsa-miR-6814-5p	NM_001134445	DDAH1	TCCCAAGGGTGAGATGCTGCCA#CAGCCACCTTGACCTTGGGT#.(((((((..(((..((((...#))))...)))..))))))).	1389	1409	1	-20.3	1	0.00054165	0.485	0	0	-7.68451	14	20	7	3UTR		0	0	#N/A
hsa-miR-6814-3p	NM_001134445	DDAH1	ACTCGCATCCTTCCCTTGGCAG#CTGCCAGGGGCAGACAGGCT#....((...((.((((((((((#)))))))))).))....)).	1517	1537	1	-22	0	6.45e-06	0.426	0	0	-17.8071	14	20	10	3UTR		0	0	#N/A
hsa-miR-6819-5p	NM_001134445	DDAH1	TTGGGGTGGAGGGCCAAGGAGC#CTGCCATTGGTCTCCTCTGCCTCT#..(((((((((((((((((((.#)).)).)))))..)))))))))).	1458	1482	1	-24.3	1	0.00486539	0.397	0	0	-4.957	19	24	10	3UTR		0	0	#N/A
hsa-miR-6819-3p	NM_001134445	DDAH1	AAGCCTCTGTCCCCACCCCAG#TGGGGCAGTGTTAACTACACAGAGGCA#..(((((((((((((......#))))).............)))))))).	1574	1601	1	-21.3	1	0.000259322	0.456	0	0	-5.19005	13	27	8	3UTR		0	0	#N/A
hsa-miR-6823-5p	NM_001134445	DDAH1	TCAGGGTTGGTAGGGGTTGCT#ACCCCTGCCAGGGGCAGACAGGCTTCTCAGCAGAACTGTGAC#(((.(((((((((((((....#))))))))))........................))).))).	1513	1555	1	-21.3	0	0.000109856	0.412	0	0	-6.9696	16	42	10	3UTR		0	0	#N/A
hsa-miR-6823-3p	NM_001134445	DDAH1	TGAGCCTCTCCTTCCCTCCAG#GATGGAAGGAGAAACCTCT#.(((..(((((((((.((...#)).)))))))))...))).	2464	2483	1	-19.2	0	9.74e-05	0.603	0	0	-10.0464	14	19	9	3UTR		0	0	#N/A
hsa-miR-6824-5p	NM_001134445	DDAH1	GTAGGGGAGGTTGGGCCAGGGA#TCCCTGGTCCAGGGATCCTCCTCCTT#..((((((((((((((((((((#))))))))))))....))))).))).	1302	1328	1	-33.8	1	0.000154127	0.559	0	0	-4.957	20	26	12	3UTR		0	0	#N/A
hsa-miR-6825-5p	NM_001134445	DDAH1	TGGGGAGGTGTGGAGTCAGCAT#GCTGGCTTCTTTGGACTCCCTAT#(((((((....(((((((((..#)))))))))......))))))).	3128	3151	1	-26.3	1	0.0421665	0.603	0	0	-11.3749	16	23	9	3UTR		0	0	#N/A
hsa-miR-6827-5p	NM_001134445	DDAH1	TGGGAGCCATGAGGGTCTGTGC#ACAGCTCCTCATGGTC#.....((((((((((.((((..#)))).)))))))))).	1972	1988	1	-21.9	0	0.00377788	0.574	0	0	-13.8986	14	16	10	3UTR		0	0	#N/A
hsa-miR-6827-5p	NM_001134445	DDAH1	TGGGAGCCATGAGGGTCTGTGC#CAGGGATCCTCCTCCTT#.(((((....((((((((.((.#)).))))))))))))).	1311	1328	1	-20.6	0	0.000154127	0.559	0	0	-9.94954	15	17	13	3UTR		0	0	#N/A
hsa-miR-6829-5p	NM_001134445	DDAH1	TGGGCTGCTGAGAAGGGGCA#GTCCCCCCCGGTAGCCG#..((((((((.(..(((((.#)))))..))))))))).	896	913	1	-24	1	2.88e-05	0.368	0	0	-9.92775	14	17	9	3UTR		0	0	#N/A
hsa-miR-6830-5p	NM_001134445	DDAH1	CCAAGGAAGGAGGCTGGACATC#TCACAGCCACCTTGACCTTGGG#((((((((((.(((((((....#)).))))).))))..)))))).	1386	1408	1	-23.8	1	0.000522509	0.5	0	0	-6.76235	17	22	6	3UTR		0	1	#N/A
hsa-miR-6830-5p	NM_001134445	DDAH1	CCAAGGAAGGAGGCTGGACATC#TGTCCTTTTGGGTTAAATCTGGCCCTTCCTTGGC#(((((((((..(((((((....#.)))))))))))))))).	2767	2801	1	-23.7	1	0.000740855	0.544	0	0	-8.00486	16	18	16	3UTR		0	1	#N/A
hsa-miR-6831-5p	NM_001134445	DDAH1	TAGGTAGAGTGTGAGGAGGAGGTC#GCCTCTTCTACATTGCATTCTGCTCTGC#(((((((((((((((((((((((.#)))))))))...))))))))))).))).	3085	3113	1	-27	1	0.00167217	0.515	0	0	-3.93757	23	28	11	3UTR		0	0	#N/A
hsa-miR-6831-5p	NM_001134445	DDAH1	TAGGTAGAGTGTGAGGAGGAGGTC#GGCCATCTCCTCATCTCTAA#....(((((.(((((((((.((((#)))).)))))))))))))).	3526	3546	1	-25.8	0	0.00602196	0.632	0	0	-10.7891	18	20	14	3UTR		0	0	#N/A
hsa-miR-6834-5p	NM_001134445	DDAH1	GTGAGGGACTGGGATTTGTGG#TCACACTTCCTAGTCATCTCCACC#((((((((((((((..(((((#)))))..)))))))).)))).)).	2275	2299	1	-22.9	1	0.15026	0.544	0	0	-4.90607	19	24	8	3UTR		0	0	#N/A
hsa-miR-6835-5p	NM_001134445	DDAH1	AGGGGGTAGAAAGTGGCTGAAG#GGCTTCTTTGGACTCCCTA#(((((((..((((.((((....#)))).))))..))))))).	3131	3150	1	-20	1	0.0539048	0.603	0	0	-8.16444	15	19	7	3UTR		0	0	#N/A
hsa-miR-6780b-3p	NM_001134445	DDAH1	TCCCTTGTCTCCTTTCCCTAG#CTGCAGGAATCAGCCTATTAACAGGCAGGGGAA#((((((((((...........#.)))))))))).	2201	2234	1	-16.2	1	8.25e-05	0.559	0	0	-13.2236	10	12	10	3UTR		0	0	#N/A
hsa-miR-6838-5p	NM_001134445	DDAH1	AAGCAGCAGTGGCAAGACTCCT#TGCCACTGTGCTA#.((((.((((((((........#)))))))))))).	980	993	1	-20	0	0.0207068	0.647	0	0	-6.66278	12	13	12	3UTR		0	0	#N/A
hsa-miR-6841-3p	NM_001134445	DDAH1	ACCTTGCATCTGCATCCCCAG#GCAGATGGAAGGA#.((((.(((((((........#))))))).)))).	2461	2474	1	-19.6	0	3.99e-05	0.603	0	0	-7.51962	11	13	7	3UTR		0	0	#N/A
hsa-miR-6842-5p	NM_001134445	DDAH1	TGGGGGTGGTCTCTAGCCAAGG#GCAGAGTCCCCCCCGG#((((((.((.((((.((.....#)))))).)))))))).	891	907	1	-23.3	0	0.00156394	0.368	0	0	-7.45922	14	16	8	3UTR		0	1	#N/A
hsa-miR-6845-5p	NM_001134445	DDAH1	CGGGGCCAGAGCAGAGAGC#GCATTCTGCTCTGCTATGTTACCTGCTAGGCTGGCTTCT#.((((((((((((((((((#.)))))..........)))))...)))))))).	3099	3138	1	-22.9	1	0.00285318	0.544	0	0	-3.79332	18	33	8	3UTR		0	0	#N/A
hsa-miR-6848-5p	NM_001134445	DDAH1	TGGGGGCTGGGATGGGCCATGGT#ACCACCTCATTCCAGCCA#....((((((((((((...((((#)))).)))))))))))).	3685	3703	1	-25.2	0	0.150741	0.588	0	0	-9.54656	16	18	12	3UTR		0	0	#N/A
hsa-miR-6857-5p	NM_001134445	DDAH1	TTGGGGATTGGGTCAGGCCAGT#GCTTGAACCCAACCCCAGA#((((((.(((((((((((....#)))))).))))))))))).	2020	2039	1	-26.6	0	0.0263413	0.529	0	0	-5.48126	17	19	11	3UTR		0	0	#N/A
hsa-miR-6857-5p	NM_001134445	DDAH1	TTGGGGATTGGGTCAGGCCAGT#GCAAGGCCGATGACTCTGTGCCCAC#.((((.((.((((((((((.((#))..))))..)))))).)).)))).	927	952	1	-23.2	0	0.00431962	0.471	0	0	-6.75067	18	25	6	3UTR		0	0	#N/A
hsa-miR-6859-5p	NM_001134445	DDAH1	GAGAGGAACATGGGCTCAGGACA#TCTGTGCCCACTCCTGTTGTTTTCC#(((((.(((((((((.((((...#)))).)))))....)))).))))).	941	966	1	-21.1	0	0.00548857	0.485	0	0	-6.07158	18	25	5	3UTR		0	0	#N/A
hsa-miR-6862-5p	NM_001134445	DDAH1	CGGGCATGCTGGGAGAGACTTT#AGAGTCCCCCCCGGTAGCCGGC#(.(((.(((((((.(.((((((#)))))).).)))))))))).).	893	915	1	-23.8	0	0.000174878	0.353	0	0	-8.0921	18	22	10	3UTR		0	0	#N/A
hsa-miR-6862-5p	NM_001134445	DDAH1	CGGGCATGCTGGGAGAGACTTT#AAGGTCTTTCCTTCTGGCTACCTTCCTGCAGGTCCA#.((((.(((.((((((((((((#))))))))))))...............))).)))).	1416	1452	1	-21.8	0	0.00024661	0.412	0	0	-6.93679	19	36	12	3UTR		0	0	#N/A
hsa-miR-6865-5p	NM_001134445	DDAH1	TAGGTGGCAGAGGAGGGACTTCA#GGTCTCCTCTGCCTCTGACTACATCTGCCACCA#..((((((((((((((((((...#)))).))))).............))))))))).	1466	1499	1	-27.8	1	0.158152	0.368	0	0	-4.957	18	33	9	3UTR		0	1	#N/A
hsa-miR-6865-5p	NM_001134445	DDAH1	TAGGTGGCAGAGGAGGGACTTCA#AGGTCTTTCCTTCTGGCTACCTT#.((((((((((((((((((((..#))))))))))).))).)))))).	1417	1440	1	-26.9	1	0.0503011	0.456	0	0	-3.79332	20	23	11	3UTR		0	1	#N/A
hsa-miR-6866-5p	NM_001134445	DDAH1	TTAGAGGCTGGAATAGAGATTCT#GGGATCCAATTTAAACTTCTTTCTTCTCTAGCCTTTAAA#((((((((((((..(((((....#.)))))..)))))))))))).	2082	2121	1	-21.6	1	0.213499	0.632	0	0	-6.08354	17	21	12	3UTR		0	0	#N/A
hsa-miR-6866-5p	NM_001134445	DDAH1	TTAGAGGCTGGAATAGAGATTCT#CTCATTCCAGCCA#.....(((((((((.(((.....#)))))))))))).	3690	3703	1	-19.9	0	0.150741	0.588	0	0	-14.401	12	13	12	3UTR		0	0	#N/A
hsa-miR-6870-5p	NM_001134445	DDAH1	TGGGGGAGATGGGGGTTGA#TTAACCACTATCTTTCCCT#.(((((((((((.((((((#)))))).))))))))))).	2501	2520	1	-23.4	1	0.606822	0.735	0	0	-5.08246	17	19	11	3UTR		0	0	#N/A
hsa-miR-6871-5p	NM_001134445	DDAH1	CATGGGAGTTCGGGGTGGTTGC#GCGATCACCTTGATGCTTGAACCCAA#..((((((((((((((((((((#))))))))))))).)))....)))).	2006	2032	1	-25.2	1	0.0474313	0.544	0	0	-4.957	20	26	13	3UTR		0	0	#N/A
hsa-miR-6871-5p	NM_001134445	DDAH1	CATGGGAGTTCGGGGTGGTTGC#CAGCCACCTTGACCTTGGGTAAAACCCAA#..((((((.((((((((((((.#)))))))))))).)).........)))).	1389	1418	1	-23.4	1	3.11e-07	0.5	0	0	-6.01339	18	29	12	3UTR		0	0	#N/A
hsa-miR-6873-5p	NM_001134445	DDAH1	CAGAGGGAATACAGAGGGCAAT#TTGCTTCTTTCTGTCTTTCCTTCTC#.((((((((.(((((((((((.#)))))...))))))..)))))))).	3028	3053	1	-20.6	1	0.170225	0.632	0	0	-5.03583	19	25	8	3UTR		0	0	#N/A
hsa-miR-6873-5p	NM_001134445	DDAH1	CAGAGGGAATACAGAGGGCAAT#TGTTCTCAAGGTTGTCCTTTTGG#((((((((..((.(((((((..#)))))))...))..)))))))).	2755	2778	1	-19.5	1	0.000253987	0.603	0	0	-7.5256	17	23	8	3UTR		0	0	#N/A
hsa-miR-6873-5p	NM_001134445	DDAH1	CAGAGGGAATACAGAGGGCAAT#TTGTCTGGAGAAATCACTTAGACTCTGTGTGCCTCTT#.(((((..((((((((......#.)))))))).))))).	3055	3092	1	-18.9	0	0.0228342	0.588	0	0	-7.65065	13	16	8	3UTR		0	0	#N/A
hsa-miR-6874-5p	NM_001134445	DDAH1	ATGGAGCTGGAACCAGATCAGGC#CCTGGTCCAGGGATCCTCCTCCT#..((((..(((.((.(((((((.#)))))))...)).)))..)))).	1304	1327	1	-23.3	0	0.000130436	0.544	0	0	-12.8966	16	23	7	3UTR		0	0	#N/A
hsa-miR-6877-3p	NM_001134445	DDAH1	CAGCCTCTGCCCTTGGCCTCC#GCCAGGGGCAGACAGGCTT#.((((((((((((((((....#))))))))))))..)))).	1519	1538	1	-30.4	1	8.28e-06	0.412	0	0	-3.79332	16	19	12	3UTR		0	0	#N/A
hsa-miR-6880-5p	NM_001134445	DDAH1	TGGTGGAGGAAGAGGGCAGCTC#GGTTGTCCTTTTGGGTTAAATCTGGCCCTTCCTTGGCA#..((.((((((((((((((((.#)))))))))..................))))))).)).	2764	2802	1	-22.9	0	0.000842753	0.544	0	0	-9.07604	18	38	9	3UTR		0	1	#N/A
hsa-miR-6881-5p	NM_001134445	DDAH1	TGGGGTAAGGATAGGAGGGTCA#ACCTTCCTGCAGGTCCACCCTGTCTGCCATTGGTCTCCTCTGCCTCT#.(((((((((((((((((((..#)))))))))..........................)))).)))))).	1435	1482	1	-22.1	1	0.00486539	0.397	0	0	-3.79332	19	47	9	3UTR		0	0	#N/A
hsa-miR-6883-5p	NM_001134445	DDAH1	AGGGAGGGTGTGGTATGGATGT#CATTCAACACCCCCACCCTCCCTC#((((((((((.(((.((((((.#))))))..)))..)))))))))).	1035	1059	1	-27.8	1	0.120467	0.485	0	0	-7.4978	19	24	10	3UTR		0	1	#N/A
hsa-miR-6883-5p	NM_001134445	DDAH1	AGGGAGGGTGTGGTATGGATGT#ACATCCTTAACCACTATCTTTCCCTT#((((((((.(((((..((((((#))))))...)))))...)))))))).	2495	2521	1	-24.9	1	0.589595	0.735	0	0	-5.96246	19	26	8	3UTR		0	1	#N/A
hsa-miR-6885-5p	NM_001134445	DDAH1	AGGGGGGCACTGCGCAAGCAAAGCC#GGCTACCTTCCTGCAGGTCCACCCTG#((((((((.(((((.(((...((((#))))..)))..))))))))).)))).	1431	1457	1	-24.9	1	0.000186871	0.426	0	0	-5.72941	20	26	9	3UTR		0	0	#N/A
hsa-miR-6891-5p	NM_001134445	DDAH1	TAAGGAGGGGGATGAGGGG#CCCCTCACCCCTGCCA#...((.(((((.(((((((#)))))))))))).)).	1507	1523	1	-26.6	0	0.219934	0.397	0	0	-11.7623	14	16	12	3UTR		0	0	#N/A
hsa-miR-6891-5p	NM_001134445	DDAH1	TAAGGAGGGGGATGAGGGG#CTCCTCCTTCTCTTCCTTGT#((((((((((((.((((((#)))))).)))))))))))).	2563	2583	1	-25	1	0.466784	0.676	0	0	-5.22671	18	20	12	3UTR		0	0	#N/A
hsa-miR-6895-5p	NM_001134445	DDAH1	CAGGGCCAGGCACAGAGTAAG#ACTCTGTGCCCACTCCTGT#(((((...((((((((((...#))))))))))...))))).	939	958	1	-24.9	0	0.000861323	0.456	0	0	-9.69585	15	19	10	3UTR		0	0	#N/A
hsa-miR-6895-5p	NM_001134445	DDAH1	CAGGGCCAGGCACAGAGTAAG#ACTCTGTGTGCCAAAACCAATCATGCCTTTCACGGCCCTT#.((((((..(((((((((...#)))))))))........................)))))).	3717	3757	1	-23.1	1	0.0013498	0.559	0	0	-7.16335	15	40	9	3UTR		0	0	#N/A
hsa-miR-6895-5p	NM_001134445	DDAH1	CAGGGCCAGGCACAGAGTAAG#CTGTGAAAGTCCCTGGTCCA#..(((((((((((((......#)))))......)))))))).	1293	1313	1	-20.7	1	4.25e-05	0.544	0	0	-5.19005	13	20	8	3UTR		0	0	#N/A
hsa-miR-7106-5p	NM_001134445	DDAH1	TGGGAGGAGGGGATCTTGGG#CCCTGGTCCAGGGATCCTCCTCCTTTCT#.(((((((((((((((((((#.)))))).)))).))))))))).	1303	1331	1	-27.8	1	0.0170676	0.559	0	0	-3.79332	19	23	9	3UTR		0	0	#N/A
hsa-miR-7107-5p	NM_001134445	DDAH1	TCGGCCTGGGGAGGAGGAAGGG#CCCTTCCTTGGCAAAAGCAAAAATTCTCCCTGTGAGAGCTC#..((((((((((((((((((((#)))))))))................))))))...)).))).	2789	2830	1	-24.9	1	0.000615866	0.603	0	0	-4.957	20	41	9	3UTR		0	0	#N/A
hsa-miR-7108-5p	NM_001134445	DDAH1	GTGTGGCCGGCAGGCGGGTGG#CTACCTTCCTGCAGGTCCACC#(((.((((.(((((.((((((#)))))).))))).))))))).	1433	1454	1	-27.7	0	0.000287791	0.426	0	0	-8.76144	18	21	7	3UTR		0	0	#N/A
hsa-miR-7108-5p	NM_001134445	DDAH1	GTGTGGCCGGCAGGCGGGTGG#TTACCTGCTAGGCTGGCTTCT#..(.(((((((.(((((((((#)))))))))..))))))).).	3117	3138	1	-25.7	0	0.00285318	0.544	0	0	-11.3358	17	21	9	3UTR		0	0	#N/A
hsa-miR-7109-5p	NM_001134445	DDAH1	CTGGGGGGAGGAGACCCTGCT#CAGGGATCCTCCTCCTT#..((((((((((..(((((..#))))).)))))))))).	1311	1328	1	-27.7	1	0.000154127	0.559	0	0	-7.10297	15	17	10	3UTR		0	0	#N/A
hsa-miR-7109-5p	NM_001134445	DDAH1	CTGGGGGGAGGAGACCCTGCT#GCAGAGTCCCCCCCGGT#((((((((....(((.((((.#)))).))))))))))).	891	908	1	-26	1	0.00117442	0.368	0	0	-12.6411	15	17	11	3UTR		0	0	#N/A
hsa-miR-7111-5p	NM_001134445	DDAH1	TGGGGGAGGAAGGACAGGCCAT#GCTTCTTTCTGTCTTTCCTTCTCTT#.(((((((((((((((((....#.))))))))))))))))).	3030	3055	1	-26.3	1	0.146096	0.632	0	0	-3.79332	17	19	17	3UTR		0	0	#N/A
hsa-miR-7111-5p	NM_001134445	DDAH1	TGGGGGAGGAAGGACAGGCCAT#TGGTTCCTGTGAAAGTCCCTGGTCCAGGGATCCTCCTCCT#.(((((((((.(((((((....#.)))).))).....))))))))).	1287	1327	1	-24.7	1	0.000130436	0.544	0	0	-6.6181	16	24	9	3UTR		0	0	#N/A
hsa-miR-7150	NM_001134445	DDAH1	CTGGCAGGGGGAGAGGTA#TGCCTCTGACTACATCTGCCACCAACAACCCTCCCCTCACCCCTGCCAGG#((((((((((..((((..#.)))).)))))))))).	1475	1525	1	-30.2	1	0.00187412	0.397	0	0	-10.1092	14	17	10	3UTR		0	0	#N/A
hsa-miR-7151-3p	NM_001134445	DDAH1	CTACAGGCTGGAATGGGCTCA#TGTGCATTTTATTTTCCTGACCACCTCATTCCAGCCAATGTAT#.((((((((((((((((....#.))))))))))))..)))).	3666	3709	1	-23.5	1	0.0230521	0.588	0	0	-3.79332	16	20	12	3UTR		0	0	#N/A
hsa-miR-7152-3p	NM_001134445	DDAH1	TCTGGTCCTGGACAGGAGGC#GCCACCAACAACCCTCCCCTCACCCCTGCCAGGGGCAGAC#((((.((((((.((((.((.#.)))))))))))).)))).	1492	1532	1	-27.2	0	4.85e-07	0.412	0	0	-11.4034	16	19	12	3UTR		0	0	#N/A
hsa-miR-7155-5p	NM_001134445	DDAH1	TCTGGGGTCTTGGGCCATC#ATGGCCCAATCTGCCAGT#.((((.(..(((((((((.#)))))))))..).)))).	2857	2875	1	-21.7	0	0.000345236	0.647	0	0	-9.06431	14	18	9	3UTR		0	0	#N/A
hsa-miR-7155-5p	NM_001134445	DDAH1	TCTGGGGTCTTGGGCCATC#CCCAACCCCAGAC#((((((((..((((.....#)))))))))))).	2027	2040	1	-19.9	1	0.0547771	0.544	0	0	-7.20497	12	13	12	3UTR		0	0	#N/A
hsa-miR-7158-3p	NM_001134445	DDAH1	CTGAACTAGAGATTGGGCCCA#GAAAAATGGCCCAATCTGCCAGTTTAGG#(((((((.(((((((((((..#.)))))))))).).))))))).	2852	2880	1	-26.9	1	0.000165268	0.647	0	0	-6.25121	18	22	10	3UTR		0	0	#N/A
hsa-miR-7158-3p	NM_001134445	DDAH1	CTGAACTAGAGATTGGGCCCA#GGCCCTTTAGTTCAGA#((((((((((....(((((..#))))))))))))))).	3750	3766	1	-22	1	0.000196868	0.574	0	0	-12.2551	15	16	15	3UTR		0	0	#N/A
hsa-miR-7160-5p	NM_001134445	DDAH1	TGCTGAGGTCCGGGCTGTGCC#GGGGCAGACAGGCTTCTCAGCAG#((((((((.((...((((.((#)).))))...))..)))))))).	1523	1546	1	-24.2	1	0.00165816	0.412	0	0	-10.4867	16	23	8	3UTR		0	0	#N/A
hsa-miR-7160-5p	NM_001134445	DDAH1	TGCTGAGGTCCGGGCTGTGCC#CACAGCCACCTTGACCTTGGG#..((((((((.((((((((..#))))))).)...)))))))).	1387	1408	1	-23.2	1	0.000522509	0.5	0	0	-7.78178	16	21	8	3UTR		0	0	#N/A
hsa-miR-7702	NM_001134445	DDAH1	CTTAGACTGCCAGACTCCCTGA#GAGACATCATGTCTGAAAATAATTACTGGTAGTCTAAT#.((((((((((((.........#.)))))))))))).	1920	1958	1	-19.3	1	0.0198756	0.618	0	0	-5.61866	12	14	12	3UTR		0	0	#N/A
hsa-miR-4433b-3p	NM_001134445	DDAH1	CAGGAGTGGGGGGTGGGACGT#GTTGAATTGCTTCATTCAACACCCCCACCCTCCCTCCC#..((((.((((((((((....#.)))))))))))))).	1023	1061	1	-30.1	0	0.0898993	0.471	0	0	-6.50069	14	16	14	3UTR		0	0	#N/A
hsa-miR-7844-5p	NM_001134445	DDAH1	AAAACTAGGACTGTGTGGTGTA#GCACATTATCACACTTCCTAGTC#...(((((((..((((((((..#.)))))))).))))))).	2267	2290	1	-19.9	0	0.224932	0.529	0	0	-12.6861	15	18	8	3UTR		0	0	#N/A
hsa-miR-7845-5p	NM_001134445	DDAH1	AAGGGACAGGGAGGGTCGTGG#CCCCACCCTCCCTCCCCTC#.((((..(((((((((.(.((#))).))))))))).)))).	1045	1064	1	-25.4	0	0.0447178	0.471	0	0	-7.23797	16	19	9	3UTR		0	0	#N/A
hsa-miR-8052	NM_001134445	DDAH1	CGGGACTGTAGAGGGCATGAGC#GCCAAAACCAATCATGCCTTTCACGGCCCT#.(((.((((.((((((((((..#.)))))))))).))))))).	3726	3756	1	-26	0	0.00201226	0.559	0	0	-9.15487	17	20	10	3UTR		0	0	#N/A
hsa-miR-8056	NM_001134445	DDAH1	CGTGGATTGTCTGGATGCAT#TGTTTTCCTTGACAATCTACT#.((((((((((.(((.(((.#)))..)))..)))))))))).	958	979	1	-19.6	1	0.0158297	0.544	0	0	-7.37318	16	21	10	3UTR		0	0	#N/A
hsa-miR-8072	NM_001134445	DDAH1	GGCGGCGGGGAGGTAGGCAG#CTGGCTACCTTCCTGCAGGTCCACCCTGTCTGCCA#((((((((((((((((.(((#))).))))))))))))..............)))).	1429	1464	1	-30.4	1	0.00855552	0.426	0	0	-3.93757	19	35	12	3UTR		0	0	#N/A
hsa-miR-8085	NM_001134445	DDAH1	TGGGAGAGAGGACTGTGAGGC#GTCCAGGGATCCTCCTCCTT#.(((((.(((((((.((.(((#))))).)).)))))))))).	1308	1328	1	-22.3	0	0.000154127	0.559	0	0	-6.07246	17	20	10	3UTR		0	0	#N/A
hsa-miR-10396a-3p	NM_001134445	DDAH1	GGCCCCGGGCCCTCGACCGGG#CCTGGTCCAGGGATCCTCCTCCT#((....(((((((.(((((((#))))))).)))).)))....)).	1304	1327	1	-23.8	0	0.000130436	0.544	0	0	-15.404	16	23	7	3UTR		0	0	#N/A
hsa-miR-10401-5p	NM_001134445	DDAH1	CGTGTGGGAAGGCGTGGGGT#CCCCACCCTCCCTCCCCTCGA#((.(.(((((((.((((((.#)))))))))...))))).)).	1045	1066	1	-23.5	0	0.0150024	0.485	0	0	-10.9033	16	21	9	3UTR		0	0	#N/A
hsa-miR-10526-3p	NM_001134445	DDAH1	AAAAGGGGGCTGAGGTGGAG#CTCCCCTCACCCCTG#....(((((.(((((.((((#)))))))))))))).	1505	1520	1	-23.5	0	0.263396	0.397	0	0	-11.0221	14	15	14	3UTR		0	0	#N/A
hsa-miR-11181-3p	NM_001134445	DDAH1	AGGAGGAGGAGGTCAGGC#CCTGGTCCAGGGATCCTCCTCCTT#(((((((((((((((((.#))))).)).....)))))))))).	1304	1328	1	-25.8	1	0.000154127	0.559	0	0	-3.93757	17	24	10	3UTR		0	1	#N/A
hsa-miR-11181-3p	NM_001134445	DDAH1	AGGAGGAGGAGGTCAGGC#CCTGACCACCTCATTCCA#.((((((((.(((((((.#))))))).)))).)))).	3681	3699	1	-24.7	1	0.108473	0.588	0	0	-5.03583	15	18	7	3UTR		0	1	#N/A
hsa-miR-11400	NM_001134445	DDAH1	TCGGCTGTGTATCTCTGTGTC#ACACAGAGGCACATCCT#..((.(((((..((((((((.#))))))))))))).)).	1590	1607	1	-19.8	0	6.01e-05	0.485	0	0	-15.2476	15	17	13	3UTR		0	0	#N/A
hsa-miR-3085-5p	NM_001134445	DDAH1	AGGTGCCATTCTGAGGGCCAGGAGT#CTCCCTCCCCTCGAGGTGGTACCTA#((((((((((.((((((...((((.#))))...)))))).)))))))))).	1052	1077	1	-31.5	1	0.00063481	0.485	0	0	-6.76235	20	25	10	3UTR		0	0	#N/A
hsa-miR-12114	NM_001134445	DDAH1	CAGGTGGAGGTGTGAGGTC#CCTAGTCATCTCCACCTT#.(((((((((((..(((..#)))...))))))))))).	2283	2301	1	-22	1	0.14576	0.559	0	0	-5.9393	14	18	11	3UTR		0	1	#N/A
hsa-miR-21-3p	NM_170665	ATP2A2	CAACACCAGTCGATGGGCTGT#CAGATTCAATCGACTGGGTTT#.(((.(((((((((((((((.#))).)))).))))))))))).	4357	4378	0.961538	-20.4	0	0.000155246	0.632	0	0	-7.91236	18	21	11	3UTR		0	0	#N/A
hsa-miR-31-5p	NM_170665	ATP2A2	AGGCAAGATGCTGGCATAGCT#AGCAGAGCCAGCAGTTGCCC#.(((((..(((((((...(((#)))...))))))).))))).	6926	6946	0.961538	-23.4	0	2.61e-05	0.456	0	0	-7.8837	15	20	7	3UTR	MIRT049871	0	0	#N/A
hsa-miR-329-3p	NM_170665	ATP2A2	AACACACCTGGTTAACCTCTTT#TTAGCCAGGGTGTG#.((((.(((((((((.......#))))))))))))).	5579	5593	0.961538	-18.6	0	0.000778147	0.529	0	0	-5.92733	13	14	13	3UTR	MIRT618416	0	0	#N/A
hsa-miR-193b-5p	NM_170665	ATP2A2	CGGGGTTTTGAGGGCGAGATGA#CATCTCCTCCTCAGGTCAACCCA#..((((((((((((.((((((.#)))))).)))))))...))))).	6396	6419	0.961538	-24.8	1	0.0450257	0.471	0	0	-5.69245	18	23	7	3UTR		0	0	#N/A
hsa-miR-924	NM_170665	ATP2A2	AGAGTCTTGTGATGTCTTGC#GAGGCATCAAGCAGGACA#...(((((((((((((((..#))))))))..))))))).	5688	5706	0.961538	-19.2	0	0.000516483	0.426	0	0	-6.51454	15	18	8	3UTR		0	0	#N/A
hsa-miR-1287-5p	NM_170665	ATP2A2	TGCTGGATCAGTGGTTCGAGTC#GCATCTAGCCACTGTCCAGGGC#(.(((((.((((((((.((((.#)).)).))))))))))))).).	6875	6897	0.961538	-22.1	0	0.000119468	0.426	0	0	-7.41489	18	22	13	3UTR		0	0	#N/A
hsa-miR-513c-5p	NM_170665	ATP2A2	TTCTCAAGGAGGTGTCGTTTAT#GTGGGCGGCACCTCAGGGAC#.((((...((((((((((((((#)))))))))))))).)))).	7319	7339	0.961538	-23.7	0	3.14e-06	0.485	0	0	-9.55161	18	20	14	3UTR		0	0	hsa-miR-513c-5p
hsa-miR-3162-5p	NM_170665	ATP2A2	TTAGGGAGTAGAAGGGTGGGGAG#CTCCCCACCTTACCCCCG#...(((.(((...((((((((((#))))))))))))).))).	4239	4257	0.961538	-27	0	0.156575	0.368	0	0	-15.5189	16	18	13	3UTR		0	0	#N/A
hsa-miR-4430	NM_170665	ATP2A2	AGGCTGGAGTGAGCGGAG#CTCCGTTCACCCCACCCC#.((.(((.((((((((((#)))))))))).))).)).	4212	4230	0.961538	-24.1	0	0.466945	0.324	0	0	-9.13898	15	18	10	3UTR		0	0	#N/A
hsa-miR-4451	NM_170665	ATP2A2	TGGTAGAGCTGAGGACA#CTCAGTGTCTACCAA#(((((((((((((....#)))))).))))))).	6860	6875	0.961538	-18.9	1	0.0128408	0.485	0	0	-5.76291	13	15	7	3UTR		0	0	#N/A
hsa-miR-122b-5p	NM_170665	ATP2A2	TTTAGTGTGATAATGGCGTTTGA#CAGACAGCTATTTCGCACTGT#..((((((((.(((((((((((.#))))).)))))))))))))).	8052	8073	0.961538	-21.2	1	0.00261491	0.691	0	0	-7.78178	19	21	14	3UTR		0	0	#N/A
hsa-miR-4761-3p	NM_170665	ATP2A2	GAGGGCATGCGCACTTTGTCC#GGACAAGGTGCTGCTGAGTTCAGAGGGCCCA#..((((..(((((((((((((#))))))))))).))............)))).	5701	5732	0.961538	-26.2	0	0.00175948	0.426	0	0	-8.81432	17	31	11	3UTR		0	0	#N/A
hsa-miR-6727-3p	NM_170665	ATP2A2	TCCTGCCACCTCCTCCGCAG#TGCGGAGGAGTTTCCTCTCCAGGGCTAGGCAAGGCAGGC#.((((((..((((((((((.#))))))))))......................)))))).	7031	7070	0.961538	-27.9	1	0.000241264	0.324	0	0	-7.16335	16	39	10	3UTR		0	0	#N/A
hsa-miR-122b-5p	XM_005253888	ATP2A2	TTTAGTGTGATAATGGCGTTTGA#CAGACAGCTATTTCGCACTGT#..((((((((.(((((((((((.#))))).)))))))))))))).	3606	3627	0.961538	-21.2	1	0.00261491	0.691	0	0	-7.78178	19	21	14	3UTR		0	0	#N/A
hsa-miR-520b-5p	NM_001681	ATP2A2	CCTCTACAGGGAAGCGCTTTC#CTTCCCAACTCACTTTGTGTTATGTGGAGGA#((((((((((((((.......#))))))................)))))))).	3657	3688	0.961538	-18.7	1	0.0201056	0.618	0	0	-4.90607	14	31	8	3UTR		0	0	#N/A
hsa-miR-519a-2-5p	NM_001681	ATP2A2	CCTCTACAGGGAAGCGCTTTC#CTTCCCAACTCACTTTGTGTTATGTGGAGGA#((((((((((((((.......#))))))................)))))))).	3657	3688	0.961538	-18.7	1	0.0201056	0.618	0	0	-4.90607	14	31	8	3UTR		0	0	#N/A
hsa-miR-122b-5p	NM_001681	ATP2A2	TTTAGTGTGATAATGGCGTTTGA#CAGACAGCTATTTCGCACTGT#..((((((((.(((((((((((.#))))).)))))))))))))).	4082	4103	0.961538	-21.2	1	0.00261491	0.691	0	0	-7.78178	19	21	14	3UTR		0	0	#N/A
hsa-miR-196b-3p	XM_005253888	ATP2A2	TCGACAGCACGACACTGCCTTC#GAAGGCTCCTGCTCTGCTGTCA#..(((((((.((((..((((((#))))))...)).))))))))).	3027	3049	0.965812	-22	1	0.000889094	0.5	0	0	-7.16801	17	22	9	3UTR		0	0	#N/A
hsa-miR-920	NM_170665	ATP2A2	GGGGAGCTGTGGAAGCAGTA#GCTGCTTTCACAGCTGCA#..(.(((((((((((((((.#))))))))))))))).).	7195	7213	0.969231	-28.8	0	0.000175794	0.456	0	0	-7.98902	16	18	15	3UTR		0	0	#N/A
hsa-miR-3940-5p	NM_170665	ATP2A2	GTGGGTTGGGGCGGGCTCTG#CAGACCCCTCCAGCCCACA#(((((((((((.(((.((((#)))))))))))))))))).	6250	6269	0.969231	-31.7	1	0.0073904	0.397	0	0	-7.51743	18	19	18	3UTR		0	0	#N/A
hsa-miR-4713-5p	NM_170665	ATP2A2	TTCTCCCACTACCAGGCTCCCA#GGGCCCAAGCCAGACAAAAGCCGGAGTGGGGAGAGA#((((((((((.((.(((((((.#)))...............)))))))))))).)))).	5234	5270	0.969231	-24.6	1	0.00373596	0.397	0	0	-7.61919	19	36	12	3UTR		0	0	#N/A
hsa-miR-6880-5p	NM_170665	ATP2A2	TGGTGGAGGAAGAGGGCAGCTC#GGCTGCTCACTTCTCCATCAA#(((((((.((((.((((((((.#)))))))).))))))))))).	7126	7147	0.969231	-28.1	1	0.120163	0.441	0	0	-7.54034	19	21	11	3UTR		0	0	#N/A
hsa-miR-222-5p	NM_170665	ATP2A2	CTCAGTAGCCAGTGTAGATCCT#GCTCTGGTTACTGGGA#((((((((((((.((.......#)).)))))))))))).	5626	5642	0.974359	-21.7	1	5.99e-06	0.588	0	0	-5.45975	14	16	12	3UTR		0	0	#N/A
hsa-miR-922	NM_170665	ATP2A2	GCAGCAGAGAATAGGACTACGTC#GGCTCCTGCTCTGCTGTG#(((((((((..(((((((.....#)).)))))))))))))).	4638	4656	0.974359	-21.1	1	3.86e-06	0.559	0	0	-8.00486	16	18	14	3UTR		0	1	#N/A
hsa-miR-548aq-5p	NM_170665	ATP2A2	GAAAGTAATTGCTGTTTTTGCC#GCAGAGCCAGCAGTTGCC#....((((((((((.((((((.#)))))).)))))))))).	6927	6945	0.974359	-20.6	0	2.37e-05	0.456	0	0	-10.282	16	18	10	3UTR		0	0	#N/A
hsa-miR-6822-5p	NM_170665	ATP2A2	CAGGGAACCAGTTGGGGCTT#CCCTAACTGGGACACCA#..(((..((((((((((...#))))))))))..).)).	6665	6682	0.974359	-21.4	0	0.000697902	0.544	0	0	-8.40165	13	17	10	3UTR		0	0	#N/A
hsa-miR-138-1-3p	XM_005253888	ATP2A2	GCTACTTCACAACACCAGGGCC#GCCTTCGGTTGTAAGTAGCC#(((((((.(((((.(.(((((.#))))).))))))))))))).	3440	3460	0.974359	-22.1	1	0.000758174	0.559	0	0	-7.3411	18	20	13	3UTR		0	0	#N/A
hsa-miR-138-1-3p	NM_001681	ATP2A2	GCTACTTCACAACACCAGGGCC#GCCTTCGGTTGTAAGTAGCC#(((((((.(((((.(.(((((.#))))).))))))))))))).	3916	3936	0.974359	-22.1	1	0.000758174	0.559	0	0	-7.3411	18	20	13	3UTR		0	0	#N/A
hsa-miR-7114-5p	NM_170665	ATP2A2	TCTGTGGAGTGGGGTGCCTGT#ATAGGCCACTTCCCCACTCCC#.....(((((((((.((((((#)))))).....))))))))).	5445	5466	0.974359	-25	0	0.0565772	0.441	0	0	-14.401	15	21	9	3UTR		0	0	#N/A
hsa-miR-3622b-5p	NM_170665	ATP2A2	AGGCATGGGAGGTCAGGTGA#TCGCTTGTTGCCACCCCGTGCCTC#(((((((((.((((((((((#)))))))..)))..))))))))).	6595	6619	0.980769	-26.6	1	0.0320043	0.368	0	0	-5.18008	19	24	9	3UTR		0	0	#N/A
hsa-miR-4489	NM_170665	ATP2A2	TGGGGCTAGTGATGCAGGACG#GTCTTGGCACATCCCTGGCCTCAG#(((((((((.((((((((((.#))))))...)))).))))))))).	6442	6466	0.980769	-26.7	1	0.00124215	0.368	0	0	-5.18008	19	24	9	3UTR		0	0	#N/A
hsa-miR-4496	NM_170665	ATP2A2	GAGGAAACTGAAGCTGAGAGGG#CCCCTAGTTAGCTTCATGGTTTCTCAGCTTCAGACCCCTCC#((((...((((((((((((((.#.))))))))))))))...)))).	6220	6261	0.980769	-28	0	0.00950173	0.412	0	0	-11.5013	18	23	14	3UTR		0	0	#N/A
hsa-miR-4674	NM_170665	ATP2A2	CTGGGCTCGGGACGCGCGGCT#GCTGTGCTCCCTGATGCCCT#..((((((((((.(((((((.#))))))))))).)).)))).	5100	5120	0.980769	-29.1	1	0.000528573	0.324	0	0	-6.24613	17	20	11	3UTR		0	0	#N/A
hsa-miR-4690-3p	NM_170665	ATP2A2	GCAGCCCAGCTGAGGCCTCTG#GGAGTGCATCTCTGGGCTGCA#(((((((((..((.((((((.#)))).)).)).))))))))).	6074	6095	0.980769	-28.8	1	3.99e-05	0.515	0	0	-8.8617	17	21	9	3UTR		0	0	#N/A
hsa-miR-6762-5p	NM_170665	ATP2A2	CGGGGCCATGGAGCAGCCTGTGT#AGGCAGCAGCTGCCCAGCCCCGC#((((((..(((.(((((((((.(#).))))..)))))))))))))).	6483	6506	0.980769	-28.7	0	0.00046064	0.353	0	0	-11.1417	19	23	14	3UTR		0	0	#N/A
hsa-miR-12117	NM_170665	ATP2A2	GAAGTGGAGCACATCAGTGA#GCTGCTGTGCTCCCTG#..((.((((((((.((((..#)))).)))))))))).	5097	5113	0.984615	-21.4	0	0.000548468	0.382	0	0	-9.93288	14	16	10	3UTR		0	0	#N/A
hsa-let-7a-5p	NM_170665	ATP2A2	TGAGGTAGTAGGTTGTATAGTT#AGCTGTGCAGACTATTGCTA#...((((((((..(((((((((#)))))))))..)))))))).	5300	5320	1	-20.1	0	0.00342075	0.471	0	0	-11.1505	17	20	9	3UTR	MIRT052513	1	1	#N/A
hsa-let-7a-2-3p	NM_170665	ATP2A2	CTGTACAGCCTCCTAGCTTTCC#AGGCTGAAGGAGCTGTGCAGA#((((((((.((((((((((...#)))))..))))))))))))).	5290	5311	1	-24.6	1	3.12e-06	0.485	0	0	-4.99396	18	21	13	3UTR		0	1	#N/A
hsa-let-7a-2-3p	NM_170665	ATP2A2	CTGTACAGCCTCCTAGCTTTCC#GGCAGGGACAGGAAGGCTGTGCT#..((((((((((((..((((((#)).))))..)))).)))))))).	7097	7120	1	-24.2	1	4.45e-06	0.368	0	0	-5.9255	18	23	8	3UTR		0	1	#N/A
hsa-let-7d-5p	NM_170665	ATP2A2	AGAGGTAGTAGGTTGCATAGTT#ACTGAGCAGAGTCTTGCTACCTCA#.(((((((((((((((.((((.#)))).))))...))))))))))).	4145	4169	1	-23.7	1	0.00044181	0.559	0	0	-3.79332	19	24	11	3UTR		1	1	#N/A
hsa-let-7d-5p	NM_170665	ATP2A2	AGAGGTAGTAGGTTGCATAGTT#AGCTGTGCAGACTATTGCTA#...((((((((..(((((((((#)))))))))..)))))))).	5300	5320	1	-22.1	0	0.00342075	0.471	0	0	-11.1505	17	20	9	3UTR		1	1	#N/A
hsa-let-7e-5p	NM_170665	ATP2A2	TGAGGTAGGAGGTTGTATAGTT#GCTGTCGCACAGCCCCTAGTTAGCTTCAT#(((((((((.(((((((((((.#)))))...))))))))).....)))))).	6208	6237	1	-18.7	1	0.0999734	0.412	0	0	-5.18008	20	29	9	3UTR		1	1	hsa-let-7e-5p
hsa-let-7e-3p	NM_170665	ATP2A2	CTATACGGCCTCCTAGCTTTCC#GGAGGGTTAGGAGGCA#.......(((((((((((((((#))))))))))))))).	5678	5694	1	-27.2	0	0.0335032	0.485	0	0	-17.1102	15	16	15	3UTR		0	0	#N/A
hsa-miR-17-5p	NM_170665	ATP2A2	CAAAGTGCTTACAGTGCAGGTAG#CTGATGCCCTGTGAGCACC#....((((((((((.(((..(((#))).))).)))))))))).	5110	5129	1	-20.8	0	1.84e-05	0.338	0	0	-10.282	16	19	10	3UTR		0	0	#N/A
hsa-miR-18a-5p	NM_170665	ATP2A2	TAAGGTGCATCTAGTGCAGATAG#TCTGCACTGAGCAGAGTCTTGCTACCTC#..((((((((((((((((((...#))))))))....)))....))).)))).	4140	4168	1	-19.3	1	0.000538828	0.574	0	0	-4.957	18	28	8	3UTR		0	0	#N/A
hsa-miR-18a-3p	NM_170665	ATP2A2	ACTGCCCTAAGTGCTCCTTCTGG#CCAGCAGGGAACATTTGGGGCAGG#.((((((((((((.(((((((((#)))).))))).)))))))))))).	5983	6007	1	-33.1	1	0.00019804	0.456	0	0	-4.65016	21	24	12	3UTR		0	0	#N/A
hsa-miR-22-3p	NM_170665	ATP2A2	AAGCTGCCAGTTGAAGAACTGT#CAGCAAATTAATTGGCAGCA#..((((((((((((....(((.#)))....)))))))))))).	3996	4016	1	-20.8	1	0.026766	0.618	0	0	-5.9255	15	20	12	3UTR		0	0	#N/A
hsa-miR-23a-5p	NM_170665	ATP2A2	GGGGTTCCTGGGGATGGGATTT#ATCTCCTCCTCAGGTCAACCCA#.(((((((((((((.(((((..#))))).))))))))..))))).	6397	6419	1	-26	1	0.0450257	0.471	0	0	-4.52877	18	22	8	3UTR		0	0	#N/A
hsa-miR-25-5p	NM_170665	ATP2A2	AGGCGGAGACTTGGGCAATTG#GCCCAGGTACTCAAACCAGCCTG#((((((((((((((((.....#)))))))).))....)).)))).	5858	5881	1	-22.1	1	0.00103645	0.485	0	0	-3.93757	16	23	8	3UTR		0	0	#N/A
hsa-miR-26b-3p	NM_170665	ATP2A2	CCTGTTCTCCATTACTTGGCT#AGCTGGGAGTGGGTTAGGCCCACTGCTGTTTTGAGCAGGG#(((((((((((((.(((((((#)))))))))))))...................))))))).	6308	6348	1	-21	1	1.19e-06	0.441	0	0	-4.79441	20	40	13	3UTR		0	0	#N/A
hsa-miR-31-5p	NM_170665	ATP2A2	AGGCAAGATGCTGGCATAGCT#GCAATGTGCCTGCTGTCAGGCAGCTCTTGCCTG#((((((((.((((.((((((.#.)))))..).)))))))))))).	6504	6537	1	-26.4	1	5.84e-07	0.471	0	0	-5.8508	18	23	12	3UTR	MIRT049871	0	0	#N/A
hsa-miR-92a-1-5p	NM_170665	ATP2A2	AGGTTGGGATCGGTTGCAATGCT#GGCAGCAGCTGCCCAGCCC#.(((((((..(((((((..((((#)))))))))))))))))).	6484	6503	1	-25.1	1	0.000718556	0.368	0	0	-6.09222	18	19	18	3UTR		0	0	#N/A
hsa-miR-29b-2-5p	NM_170665	ATP2A2	CTGGTTTCACATGGTGGCTTAG#CTTAGCCAGGGTGTGAGGCCT#..((((((((((..(((((.((#)).)))))..)))))))))).	5578	5599	1	-23.2	1	2.63e-06	0.544	0	0	-7.10297	17	21	10	3UTR		0	0	#N/A
hsa-miR-106a-5p	NM_170665	ATP2A2	AAAAGTGCTTACAGTGCAGGTAG#CTGATGCCCTGTGAGCACC#....((((((((((.(((..(((#))).))).)))))))))).	5110	5129	1	-20.8	0	1.84e-05	0.338	0	0	-10.282	16	19	10	3UTR		0	0	#N/A
hsa-miR-198	NM_170665	ATP2A2	GGTCCAGAGGGGAGATAGGTTC#CCCACATCCCCTCGGACTG#(((((.(((((((....((...#))....)))))))))))).	6786	6805	1	-23.4	0	0.000168233	0.382	0	0	-7.66387	14	19	12	3UTR		0	0	#N/A
hsa-miR-199a-3p	NM_170665	ATP2A2	ACAGTAGTCTGCACATTGGTTA#TGTGCAGACTATTGC#.((((((((((((((.......#)))))))))))))).	5303	5318	1	-23.2	1	0.000472819	0.456	0	0	-4.02637	14	15	14	3UTR		0	0	#N/A
hsa-miR-199a-3p	NM_170665	ATP2A2	ACAGTAGTCTGCACATTGGTTA#TGAGTAGTGTGTGGCCTGCTGTC#(((((((.((((((((((.(((#))).)))))))))).))))))).	6191	6214	1	-23.2	1	2.14e-05	0.529	0	0	-6.25121	20	23	10	3UTR		0	0	#N/A
hsa-miR-129-1-3p	NM_170665	ATP2A2	AAGCCCTTACCCCAAAAAGTAT#TGCTTTGCCCAGCAGGGAACATTTGGGGCAGGGGGTA#.(.(((((.(((((((......#.))))))).))))).).	5975	6012	1	-20	0	2.34e-05	0.471	0	0	-6.40725	13	17	7	3UTR		0	0	#N/A
hsa-miR-30d-3p	NM_170665	ATP2A2	CTTTCAGTCAGATGTTTGCTGC#GCAGCATCAGCTGGCTGGAGGT#(((((((((((.((..((((((#)))))).)).))))))))))).	5164	5186	1	-26.2	1	1.07e-07	0.382	0	0	-8.25288	19	22	11	3UTR		0	0	#N/A
hsa-miR-139-3p	NM_170665	ATP2A2	TGGAGACGCGGCCCTGTTGGAGT#TTTGAGCAGGGCCACTTGCTCCAT#(((((.((.(((((((((.(((.#))).)))))))))...))))))).	6337	6361	1	-27.2	0	0.000147602	0.485	0	0	-6.89492	19	24	9	3UTR		0	0	#N/A
hsa-miR-34a-5p	NM_170665	ATP2A2	TGGCAGTGTCTTAGCTGGTTGT#AGCCAGCAGACATTGTCAG#(((((((((((..(((((((..#)))))))))))))))))).	3980	3999	1	-26.1	1	0.000850718	0.676	0	0	-8.57351	18	19	18	3UTR		0	0	#N/A
hsa-miR-187-3p	NM_170665	ATP2A2	TCGTGTCTTGTGTTGCAGCCGG#CCGGGTGCCCACAGGGCAGGGA#((.(((((((((..(((.((((#)))).))).))))))))).)).	7083	7105	1	-27.9	0	2.47e-06	0.324	0	0	-7.64108	18	22	9	3UTR		0	0	#N/A
hsa-miR-196a-3p	NM_170665	ATP2A2	CGGCAACAAGAAACTGCCTGAG#AGGCCCAGCCATCAGTGTCGCTTGTTGCCA#.(((((((((..((...((((.#.)))).))..))))))))).	6578	6608	1	-20.9	1	0.0038915	0.353	0	0	-10.9334	15	20	9	3UTR		0	0	#N/A
hsa-miR-199b-3p	NM_170665	ATP2A2	ACAGTAGTCTGCACATTGGTTA#TGTGCAGACTATTGC#.((((((((((((((.......#)))))))))))))).	5303	5318	1	-23.2	1	0.000472819	0.456	0	0	-4.02637	14	15	14	3UTR		0	0	#N/A
hsa-miR-199b-3p	NM_170665	ATP2A2	ACAGTAGTCTGCACATTGGTTA#TGAGTAGTGTGTGGCCTGCTGTC#(((((((.((((((((((.(((#))).)))))))))).))))))).	6191	6214	1	-23.2	1	2.14e-05	0.529	0	0	-6.25121	20	23	10	3UTR		0	0	#N/A
hsa-miR-211-3p	NM_170665	ATP2A2	GCAGGGACAGCAAAGGGGTGC#CACCCCGTGCCTCCCTTGGCC#(((((((..(((..((((((.#)))))).))).)))))..)).	6606	6627	1	-23.1	1	0.000243351	0.426	0	0	-9.45357	16	21	6	3UTR		0	0	#N/A
hsa-miR-216a-5p	NM_170665	ATP2A2	TAATCTCAGCTGGCAACTGTGA#TCGCAGCTGCCAGGAGT#....(((..((((((.((((((#)))))).))))))))).	5330	5347	1	-20.1	0	0.000586676	0.588	0	0	-13.1496	15	17	9	3UTR		0	0	#N/A
hsa-miR-217-5p	NM_170665	ATP2A2	TACTGCATCAGGAACTGATTGGA#TTCAGTTATTTTCTGAGTGTGCAGA#..((((((((((((.((((((((#)))))))).)))))))...))))).	8031	8056	1	-19.6	1	0.000155934	0.618	0	0	-5.69245	20	25	8	3UTR		0	0	#N/A
hsa-miR-221-3p	NM_170665	ATP2A2	AGCTACATTGTCTGCTGGGTTTC#GAGCCAGCAGACATTGTCAGCA#.((((((.((((((((((.((..#)).)))))))))).))).))).	3979	4001	1	-27.6	1	0.00236188	0.662	0	0	-6.10696	18	22	10	3UTR	MIRT046967	0	0	#N/A
hsa-let-7g-5p	NM_170665	ATP2A2	TGAGGTAGTAGTTTGTACAGTT#AGCTGTGCAGACTATTGCTA#...(((((((((((((((((((#))))))))))))))))))).	5300	5320	1	-26.1	0	0.00342075	0.471	0	0	-6.51454	19	20	19	3UTR		1	1	#N/A
hsa-let-7i-5p	NM_170665	ATP2A2	TGAGGTAGTAGTTTGTGCTGTT#AGCAGAGTCTTGCTACCTCAG#(((((((((((.((.((((...#)))).))..))))))))))).	4149	4170	1	-21.9	1	0.000613106	0.559	0	0	-8.01983	17	21	11	3UTR		1	1	#N/A
hsa-miR-127-5p	NM_170665	ATP2A2	CTGAAGCTCAGAGGGCTCTGAT#GGCCTCTCTGAGCTTTG#..(((((((((((((((.....#)))).))))))))))).	6623	6640	1	-25	1	2.53e-05	0.441	0	0	-4.957	15	17	11	3UTR		0	0	#N/A
hsa-miR-127-3p	NM_170665	ATP2A2	TCGGATCCGTCTGAGCTTGGCT#GCTGAGTTCAGAGGGCCCA#..((..((.((((((((((((.#)))))))))))).)).)).	5713	5732	1	-25	0	0.00175948	0.426	0	0	-12.0334	16	19	12	3UTR		0	0	#N/A
hsa-miR-134-5p	NM_170665	ATP2A2	TGTGACTGGTTGACCAGAGGGG#CTCCTCAGGTCAACCCATAAAGACCAGGTCCAG#((.((((((((((((.((((((#)))))).))))))))...........)))))).	6402	6435	1	-25.9	0	4.03e-05	0.412	0	0	-5.72816	20	33	8	3UTR		0	0	#N/A
hsa-miR-134-3p	NM_170665	ATP2A2	CCTGTGGGCCACCTAGTCACCAA#GCCGGGTGCCCACAGGG#((((((((.(((((.((......#)).))))))))))))).	7082	7099	1	-25.8	1	4.13e-07	0.324	0	0	-5.72941	15	17	13	3UTR		0	0	#N/A
hsa-miR-184	NM_170665	ATP2A2	TGGACGGAGAACTGATAAGGGT#ACCCACTTTGGCCTCCGTTCAC#(((((((((..((((...((((#))))...)))).))))))))).	4200	4222	1	-20.2	1	0.0916442	0.382	0	0	-8.2379	17	22	9	3UTR		0	0	#N/A
hsa-miR-193a-5p	NM_170665	ATP2A2	TGGGTCTTTGCGGGCGAGATGA#TCCAGCCCACAGAGGAGCCCAT#((((((((((.((((..((...#))..)))).)))))..))))).	6258	6280	1	-22.7	1	5.62e-05	0.382	0	0	-6.9954	16	22	5	3UTR		0	0	#N/A
hsa-miR-194-3p	NM_170665	ATP2A2	CCAGTGGGGCTGCTGTTATCTG#AGGCAGCAGCTGCCCAGCCCCGCA#...((((((((((((((.(((.#))).)))))).....)))))))).	6483	6507	1	-24.8	0	0.000486605	0.368	0	0	-6.51454	17	24	8	3UTR		0	0	#N/A
hsa-miR-299-5p	NM_170665	ATP2A2	TGGTTTACCGTCCCACATACAT#ATGCTACCCTGTGTGGGCGGCACCT#.(((...(((.((((((((...#.))))))))))).))).	7307	7332	1	-20.5	0	1.68e-05	0.456	0	0	-14.1818	14	17	11	3UTR		0	0	#N/A
hsa-miR-299-5p	NM_170665	ATP2A2	TGGTTTACCGTCCCACATACAT#GGGACAGTAAATCAG#((((((((.(((((........#))))).)))))))).	7334	7349	1	-18.9	1	0.00192972	0.515	0	0	-5.96246	13	15	8	3UTR		0	0	#N/A
hsa-miR-362-3p	NM_170665	ATP2A2	AACACACCTATTCAAGGATTCA#TGGAGACCGACTCTTAAAAGCACAGTCCGTGGTTGGGTGTGG#..((((((((.(((.(((((..#.))))).))).)))))))).	5756	5798	1	-21.5	1	4.42e-05	0.471	0	0	-8.51722	16	20	8	3UTR	MIRT618415	0	0	#N/A
hsa-miR-370-5p	NM_170665	ATP2A2	CAGGTCACGTCTCTGCAGTTAC#GTAGGACGTGGCTCTGC#(((((((((((.((((......#)))))))))))).))).	5538	5555	1	-22.1	1	5.19e-05	0.5	0	0	-7.28438	15	17	12	3UTR		0	0	#N/A
hsa-miR-371a-5p	NM_170665	ATP2A2	ACTCAAACTGTGGGGGCACT#GCCCTGTACAGTTTGC#...((((((((((((((...#))))).))))))))).	7949	7965	1	-20.4	0	0.0243939	0.706	0	0	-6.51454	14	16	9	3UTR		0	0	hsa-miR-371a-5p
hsa-miR-381-5p	NM_170665	ATP2A2	AGCGAGGTTGCCCTTTGTATAT#GCAGGGGGTAAATTTTGCC#.(((((((((((((((((....#))))))))))).)))))).	6002	6021	1	-20.7	1	0.00022392	0.515	0	0	-3.79332	17	19	11	3UTR		0	0	#N/A
hsa-miR-148b-3p	NM_170665	ATP2A2	TCAGTGCATCACAGAACTTTGT#TCTGTGATGTACA#...((((((((((((.......#)))))))))))).	4704	4717	1	-19.9	0	0.00226825	0.618	0	0	-6.74759	12	13	12	3UTR		1	1	#N/A
hsa-miR-338-5p	NM_170665	ATP2A2	AACAATATCCTGGTGCTGAGTG#TACTCCTTAGCCAGGGTGTG#....((((((((((...(((((#)))))....)))))))))).	5573	5593	1	-19.9	0	0.000778147	0.529	0	0	-10.5151	15	20	10	3UTR		0	1	#N/A
hsa-miR-338-3p	NM_170665	ATP2A2	TCCAGCATCAGTGATTTTGTTG#CAACACATCTACCAACCCTGTGCATGACTGATGTTGGGG#((((((((((((.((.......#.)).)))))))))))).	7570	7609	1	-20.1	1	7.33e-05	0.588	0	0	-5.45975	14	17	12	3UTR		0	0	#N/A
hsa-miR-424-5p	NM_170665	ATP2A2	CAGCAGCAATTCATGTTTTGAA#CAGGACAAGGTGCTGCTGA#((((((((..((.(((((((..#))))))).)))))))))).	5699	5718	1	-20.7	1	0.000263617	0.426	0	0	-7.5256	17	19	10	3UTR		0	0	#N/A
hsa-miR-18b-3p	NM_170665	ATP2A2	TGCCCTAAATGCCCCTTCTGGC#CCAGCAGGGAACATTTGGGGCAG#(((((((((((.((((.((((.#)))).))))..))))))))))).	5983	6006	1	-29.5	1	0.000183444	0.471	0	0	-7.28438	19	23	11	3UTR		0	0	#N/A
hsa-miR-433-3p	NM_170665	ATP2A2	ATCATGATGGGCTCCTCGGTGT#AGACCCCTCCAGCCCACAGAGGAGCCCATGGAGGG#.((.(.(((((((((((.(((.#.))).))))))))))).).)).	6251	6286	1	-27.9	0	8.71e-05	0.353	0	0	-8.72631	17	22	11	3UTR		0	0	#N/A
hsa-miR-329-5p	NM_170665	ATP2A2	GAGGTTTTCTGGGTTTCTGTTTC#GCCCAGAAGACCA#..((((((((((((.........#)))))))))))).	6639	6652	1	-21	1	0.00203072	0.471	0	0	-5.9255	12	13	12	3UTR		0	0	#N/A
hsa-miR-410-5p	NM_170665	ATP2A2	AGGTTGTCTGTGATGAGTTCG#GGCTGCTCGCAGGCAGCTG#.((((((((((((..((((..#))))..)))))))))))).	5936	5955	1	-21.4	1	1.85e-06	0.368	0	0	-5.38561	16	19	12	3UTR		0	0	#N/A
hsa-miR-490-5p	NM_170665	ATP2A2	CCATGGATCTCCAGGTGGGT#ACCTGGAGACCGACTCTTAAAAGCACAGTCCGTGGT#((((((((((((((((....#)))))))))...................))))))).	5753	5789	1	-23.9	1	0.00115053	0.471	0	0	-3.93757	16	36	9	3UTR		0	0	#N/A
hsa-miR-491-5p	NM_170665	ATP2A2	AGTGGGGAACCCTTCCATGAGG#CCTCATGGGGTTTTCCT#...((((((((...((((((((#)))))))))))))))).	7226	7243	1	-23.3	0	0.000272285	0.485	0	0	-12.0073	16	17	16	3UTR		0	0	#N/A
hsa-miR-493-3p	NM_170665	ATP2A2	TGAAGGTCTACTGTGTGCCAGG#CTGGCTGGAGGTGTGGCTTTCAT#((((((((((((....(((((.#)))))....)))).)))))))).	5174	5197	1	-22.5	1	5.48e-05	0.412	0	0	-7.05204	17	23	8	3UTR		0	0	#N/A
hsa-miR-432-5p	NM_170665	ATP2A2	TCTTGGAGTAGGTCATTGGGTGG#CCTCCCTTGGCCTCTCTGAGC#.(((((((.((((((..(((.((#)).))).))))))))))))).	6615	6636	1	-24	1	1.28e-05	0.456	0	0	-5.08276	18	21	13	3UTR		0	0	#N/A
hsa-miR-497-5p	NM_170665	ATP2A2	CAGCAGCACACTGTGGTTTGT#CAAGCAGGACAAGGTGCTGCTGA#(((((((((..(((.(((((.#)))))...)))..))))))))).	5695	5718	1	-23.6	1	0.000263617	0.426	0	0	-8.7403	17	23	9	3UTR		0	0	hsa-miR-497-5p
hsa-miR-498-3p	NM_170665	ATP2A2	AAAGCACCTCCAGAGCTTGAAGC#GCATCAGCTGGCTGGAGGTGTG#...(((((((((((((.(((.((#)).))))))..)))))))))).	5167	5189	1	-25.2	0	6.78e-08	0.397	0	0	-6.51454	18	22	10	3UTR		0	0	#N/A
hsa-miR-520f-5p	NM_170665	ATP2A2	CCTCTAAAGGGAAGCGCTTTCT#AGTAAGTCTCAGCCCTTTGGAGGC#(((((((((((....((((.((#)).)))).....))))))))))).	5813	5837	1	-20.7	1	0.000126315	0.456	0	0	-10.1658	17	24	11	3UTR		0	0	#N/A
hsa-miR-519c-5p	NM_170665	ATP2A2	CTCTAGAGGGAAGCGCTTTCTG#CAGAAAGCCTCTCCAGAGA#((((.(((((....((((((((#))))))))))))).)))).	7730	7749	1	-20.8	0	0.00578022	0.603	0	0	-16.3742	17	19	13	3UTR		0	0	#N/A
hsa-miR-519b-5p	NM_170665	ATP2A2	CTCTAGAGGGAAGCGCTTTCTG#CAGAAAGCCTCTCCAGAGA#((((.(((((....((((((((#))))))))))))).)))).	7730	7749	1	-20.8	0	0.00578022	0.603	0	0	-16.3742	17	19	13	3UTR		0	0	#N/A
hsa-miR-525-5p	NM_170665	ATP2A2	CTCCAGAGGGATGCACTTTCT#GGAGTGCATCTCTGGGC#.((((((..((((((((((..#)))))))))))))))).	6074	6091	1	-21	1	1.64e-05	0.485	0	0	-7.16335	16	17	16	3UTR		0	0	#N/A
hsa-miR-523-5p	NM_170665	ATP2A2	CTCTAGAGGGAAGCGCTTTCTG#CAGAAAGCCTCTCCAGAGA#((((.(((((....((((((((#))))))))))))).)))).	7730	7749	1	-20.8	0	0.00578022	0.603	0	0	-16.3742	17	19	13	3UTR		0	0	#N/A
hsa-miR-518c-5p	NM_170665	ATP2A2	TCTCTGGAGGGAAGCACTTTCTG#GGGGTTTTCCTCCAGAGC#.((((((((((((((.(((....#))))))))))))))))).	7232	7250	1	-24.7	1	2.06e-05	0.485	0	0	-4.02637	17	18	17	3UTR		0	1	#N/A
hsa-miR-518c-5p	NM_170665	ATP2A2	TCTCTGGAGGGAAGCACTTTCTG#CAGAAAGCCTCTCCAGAGAA#(((((((((((.....(((((((#))))))).))))))))))).	7730	7750	1	-24.8	1	0.00417633	0.618	0	0	-10.3988	18	20	11	3UTR		0	1	#N/A
hsa-miR-516b-3p	NM_170665	ATP2A2	TGCTTCCTTTCAGAGGGT#GCTCTCGGGAAGGGAGGCT#.((((((((((.((((((#))))))..)))))))))).	5957	5976	1	-23.9	1	0.000128397	0.353	0	0	-7.14013	16	19	10	3UTR		0	0	#N/A
hsa-miR-518e-5p	NM_170665	ATP2A2	CTCTAGAGGGAAGCGCTTTCTG#CAGAAAGCCTCTCCAGAGA#((((.(((((....((((((((#))))))))))))).)))).	7730	7749	1	-20.8	0	0.00578022	0.603	0	0	-16.3742	17	19	13	3UTR		0	0	#N/A
hsa-miR-522-5p	NM_170665	ATP2A2	CTCTAGAGGGAAGCGCTTTCTG#CAGAAAGCCTCTCCAGAGA#((((.(((((....((((((((#))))))))))))).)))).	7730	7749	1	-20.8	0	0.00578022	0.603	0	0	-16.3742	17	19	13	3UTR		0	0	#N/A
hsa-miR-519a-5p	NM_170665	ATP2A2	CTCTAGAGGGAAGCGCTTTCTG#CAGAAAGCCTCTCCAGAGA#((((.(((((....((((((((#))))))))))))).)))).	7730	7749	1	-20.8	0	0.00578022	0.603	0	0	-16.3742	17	19	13	3UTR		0	0	#N/A
hsa-miR-516a-3p	NM_170665	ATP2A2	TGCTTCCTTTCAGAGGGT#GCTCTCGGGAAGGGAGGCT#.((((((((((.((((((#))))))..)))))))))).	5957	5976	1	-23.9	1	0.000128397	0.353	0	0	-7.14013	16	19	10	3UTR		0	0	#N/A
hsa-miR-502-5p	NM_170665	ATP2A2	ATCCTTGCTATCTGGGTGCTA#AGCTCCCAGGCAAGCAGGGC#..(((((((.((((((.(((.#))).))))))..))))))).	6736	6756	1	-24.4	1	5.74e-07	0.382	0	0	-6.19951	16	20	7	3UTR		0	0	#N/A
hsa-miR-504-5p	NM_170665	ATP2A2	AGACCCTGGTCTGCACTCTATC#GAAGGAGCTGTGCAGACTATTGCTAAAATGAGGGTTC#.((((((((((((((((((.((#)).)))...)))))))))............)))))).	5295	5332	1	-22.1	1	0.00777463	0.5	0	0	-3.79332	20	37	9	3UTR		0	0	#N/A
hsa-miR-507	NM_170665	ATP2A2	TTTTGCACCTTTTGGAGTGAA#TGACTCCAGTGGGGCAAGAT#((((((.(((.(((((((.(.#).))))))).))))))))).	3818	3838	1	-21.3	0	0.00034769	0.676	0	0	-8.30604	17	20	9	3UTR		0	1	#N/A
hsa-miR-508-5p	NM_170665	ATP2A2	TACTCCAGAGGGCGTCACTCATG#CGTGGTTGGGTGTGGTGGCTCATGCCTGTAAGTAAGTCTCAGCCCTTTGGAGG#..((((((((((((((((((((.#.))).))))))......................))))))))))).	5783	5836	1	-27.5	1	0.00041975	0.441	0	0	-4.957	20	45	11	3UTR		0	1	#N/A
hsa-miR-509-5p	NM_170665	ATP2A2	TACTGCAGACAGTGGCAATCA#GAGCATACCACGTCTGCAGTGC#((((((((((.((((......#.)))))))))))))).	6899	6921	1	-22.8	1	0.00300195	0.368	0	0	-6.9954	14	16	14	3UTR		0	0	#N/A
hsa-miR-510-5p	NM_170665	ATP2A2	TACTCAGGAGAGTGGCAATCAC#GCCACTGTCCAGGGC#..(((.(((.((((((......#)))))).))).))).	6882	6897	1	-20.9	0	0.000119468	0.426	0	0	-8.10047	12	15	6	3UTR		0	0	#N/A
hsa-miR-514a-5p	NM_170665	ATP2A2	TACTCTGGAGAGTGACAATCATG#ATGATGCGGAGGAGTTTCCTCTCCAGGGC#..((((((((((.((...((...#.))...)))))))))))).	7027	7056	1	-20.4	1	5.16e-05	0.397	0	0	-6.47918	14	19	12	3UTR		0	0	#N/A
hsa-miR-532-3p	NM_170665	ATP2A2	CCTCCCACACCCAAGGCTTGCA#GCACAGTCCGTGGTTGGGTGTGGTGGC#((..(((((((((((((((((.#))).)))).....)))))))))).)).	5775	5802	1	-25.5	0	1.65e-06	0.485	0	0	-8.52714	19	27	10	3UTR		0	0	#N/A
hsa-miR-455-3p	NM_170665	ATP2A2	GCAGTCCATGGGCATATACAC#TGCCCTGTGACTGTA#((((((((.(((((.......#))))))).)))))).	6941	6956	1	-19.5	1	0.000711912	0.441	0	0	-5.96246	13	15	7	3UTR		0	0	#N/A
hsa-miR-455-3p	NM_170665	ATP2A2	GCAGTCCATGGGCATATACAC#GTGCATCTCTGGGCTGCA#((((((((.((((((......#)))).))..)))))))).	6077	6095	1	-19.3	1	3.99e-05	0.515	0	0	-5.22701	14	18	8	3UTR		0	0	#N/A
hsa-miR-552-5p	NM_170665	ATP2A2	GTTTAACCTTTTGCCTGTTGG#CCAACAGGCTGAAGGA#......(((((.(((((((((#))))))))).))))).	5285	5301	1	-22.9	0	0.000620055	0.485	0	0	-18.9134	14	16	9	3UTR		0	1	#N/A
hsa-miR-552-3p	NM_170665	ATP2A2	AACAGGTGACTGGTTAGACAA#GTCAGCCAAGTCGCCA#....(((((((((((.(((..#)))))))).)))))).	7812	7828	1	-20.6	0	0.0028471	0.574	0	0	-9.77961	14	16	8	3UTR		0	0	#N/A
hsa-miR-564	NM_170665	ATP2A2	AGGCACGGTGTCAGCAGGC#GCCTGTGGCGCCTGCCA#.((((.(((((((.(((((#)))))))))))))))).	5135	5152	1	-27.1	0	3.26e-06	0.324	0	0	-6.55112	16	17	16	3UTR		0	0	#N/A
hsa-miR-567	NM_170665	ATP2A2	AGTATGTTCTTCCAGGACAGAAC#CTGTCCAGGGCCAGAGCATACC#.((((((((((((.((((((...#)))))).)))..))))))))).	6886	6908	1	-24.5	1	0.00041882	0.412	0	0	-4.65016	18	22	9	3UTR		0	0	#N/A
hsa-miR-567	NM_170665	ATP2A2	AGTATGTTCTTCCAGGACAGAAC#CTGGCCTGGTATAGAGAACATAA#..((((((((((((((.(((...#))).)))))....))))))))).	4734	4757	1	-21.1	1	0.0508681	0.574	0	0	-4.957	17	23	9	3UTR		0	0	#N/A
hsa-miR-551b-5p	NM_170665	ATP2A2	GAAATCAAGCGTGGGTGAGACC#CTCACCCACTTTGGCCTCC#((..(((((.(((((((((...#))))))))))))))..)).	4197	4216	1	-20.4	0	0.0728971	0.397	0	0	-9.76964	16	19	14	3UTR		0	0	#N/A
hsa-miR-581	NM_170665	ATP2A2	TCTTGTGTTCTCTAGATCAGT#CTGGTATAGAGAACATAAGGG#((((((((((((((.(((((.#))))).)))))))))))))).	4739	4760	1	-24.4	1	0.000561543	0.559	0	0	-4.67302	19	21	14	3UTR		0	0	#N/A
hsa-miR-585-3p	NM_170665	ATP2A2	TGGGCGTATCTGTATGCTA#GGCAACAGAGTGAGGCCCT#.((((...(((((.((((.#))))))))).....)))).	5881	5900	1	-18.6	0	0.0100731	0.515	0	0	-10.4084	13	19	9	3UTR		0	0	#N/A
hsa-miR-591	NM_170665	ATP2A2	AGACCATGGGTTCTCATTGT#GGAGCCCATGGA#...(((((((((((......#))))))))))).	6271	6283	1	-19.4	0	8.63e-05	0.368	0	0	-7.48304	11	12	11	3UTR		0	0	#N/A
hsa-miR-593-3p	NM_170665	ATP2A2	TGTCTCTGCTGGGGTTTCT#GGAGGCTGCTTTGCCCAGCAGGGAACAT#(((((((((((((((((((#)))))).......))))))))))).)).	5969	5997	1	-23.9	1	0.000130366	0.441	0	0	-3.93757	19	28	11	3UTR		0	0	#N/A
hsa-miR-603	NM_170665	ATP2A2	CACACACTGCAATTACTTTTGC#GTAGTGTGTGG#((((((((((............#)))))))))).	6194	6205	1	-17.4	1	0.000154452	0.529	0	0	-13.2236	10	11	10	3UTR		0	1	#N/A
hsa-miR-604	NM_170665	ATP2A2	AGGCTGCGGAATTCAGGAC#CTTGGAAGCCGTCAGCCA#.((((((((..((((((..#))))))..))).))))).	7802	7820	1	-21.6	1	0.00115829	0.559	0	0	-7.86061	14	18	6	3UTR		0	0	#N/A
hsa-miR-616-5p	NM_170665	ATP2A2	ACTCAAAACCCTTCAGTGACTT#GAGTTTGGGGAGGGTTAGGAGG#.(((..((((((((...(((((#)))))...))))))))..))).	5670	5692	1	-20.7	0	0.0156959	0.485	0	0	-10.7818	16	22	8	3UTR		0	0	#N/A
hsa-miR-616-3p	NM_170665	ATP2A2	AGTCATTGGAGGGTTTGAGCAG#GCCAGATCCCTCTCCAGTGACA#.((((((((((((((((.((..#)))))))))...))))))))).	7903	7925	1	-25	1	0.0231955	0.529	0	0	-3.79332	18	22	9	3UTR		0	0	#N/A
hsa-miR-619-5p	NM_170665	ATP2A2	GCTGGGATTACAGGCATGAGCC#GGCTCATGCCTGTAAGTAAGTCTCAGCC#((((((((((((((((((((((#)))))))))))))).....)))))))).	5799	5827	1	-37.6	1	0.0164049	0.471	0	0	-3.93757	22	28	14	3UTR		0	0	#N/A
hsa-miR-619-3p	NM_170665	ATP2A2	GACCTGGACATGTTTGTGCCCAGT#GCGTCGCACAGACATGGTTTCAGGTA#.((((((((((((((((((...((#))...)))))))))))..))))))).	8247	8273	1	-25.9	1	0.000439107	0.639	0	0	-3.79332	20	26	11	3UTR		0	0	#N/A
hsa-miR-619-3p	NM_170665	ATP2A2	GACCTGGACATGTTTGTGCCCAGT#CTGGGACTAACAGACATGTCCAA#....(((((((((((((((((((.#))))).)..))))))))))))).	4559	4582	1	-27.8	0	0.0137559	0.544	0	0	-9.54656	19	23	13	3UTR		0	0	#N/A
hsa-miR-625-5p	NM_170665	ATP2A2	AGGGGGAAAGTTCTATAGTCC#ACTGTGGTGTTTTCCTCCA#.(((((((((..(((((((..#)))))))..))))))))).	4948	4967	1	-20.4	1	0.00032824	0.574	0	0	-9.9649	16	19	9	3UTR		0	0	#N/A
hsa-miR-625-5p	NM_170665	ATP2A2	AGGGGGAAAGTTCTATAGTCC#GGACTAACAGACATGTCCAACTTTCTCTCC#.(((((((((((((.((((((#))))))..)))........)))))))))).	4562	4592	1	-19	1	0.0487618	0.574	0	0	-4.52877	19	30	10	3UTR		0	0	#N/A
hsa-miR-626	NM_170665	ATP2A2	AGCTGTCTGAAAATGTCTT#CAGACAGCTG#(((((((((..........#))))))))).	6303	6313	1	-15.7	1	6.66e-05	0.397	0	0	-14.4661	9	10	9	3UTR		0	0	#N/A
hsa-miR-630	NM_170665	ATP2A2	AGTATTCTGTACCAGGGAAGGT#GCTGGCCTGGTATAGAGAACA#.((.((((((((((((...(((#)))..)))))))))))).)).	4733	4754	1	-22.1	0	0.000656517	0.588	0	0	-6.82535	17	21	12	3UTR		0	0	#N/A
hsa-miR-631	NM_170665	ATP2A2	AGACCTGGCCCAGACCTCAGC#GCTGGGAGTGGGTTAGGC#...(((((((((..((.((((#))))))..))))))))).	6309	6327	1	-25.1	0	1.97e-08	0.397	0	0	-8.66051	15	18	9	3UTR		0	0	#N/A
hsa-miR-632	NM_170665	ATP2A2	GTGTCTGCTTCCTGTGGGA#CCCACAGGGCAGGGACA#((.(((((..((((((((.#))))))))))))).)).	7090	7107	1	-26.3	0	3.89e-05	0.324	0	0	-7.79401	15	17	13	3UTR		0	0	#N/A
hsa-miR-642a-3p	NM_170665	ATP2A2	AGACACATTTGGAGAGGGAACC#GGTTGTAAGTAGCCAGATCCCTCTCCAGTGA#...(((...((((((((((...#.))))))))))))).	7892	7923	1	-21.3	0	0.018371	0.544	0	0	-11.4283	13	15	13	3UTR		0	0	#N/A
hsa-miR-645	NM_170665	ATP2A2	TCTAGGCTGGTACTGCTGA#ACCAGCCTGGGC#(((((((((((........#))))))))))).	5872	5884	1	-19.2	1	0.00161204	0.515	0	0	-10.3988	11	12	11	3UTR		0	0	#N/A
hsa-miR-650	NM_170665	ATP2A2	AGGAGGCAGCGCTCTCAGGAC#TCCTGGGATTTGGATGCTTTAGCCTAAAGGTGACTGCCACCA#.((.((((((((((((((((.#)))))))).....................))).))))).)).	5006	5048	1	-23.9	0	0.000173436	0.588	0	0	-6.82535	18	42	8	3UTR		0	0	#N/A
hsa-miR-652-5p	NM_170665	ATP2A2	CAACCCTAGGAGAGGGTGCCATTCA#GAGGAGTTTCCTCTCCAGGGC#...((((.((((((((.((..(((.#)))..)).)))))))))))).	7035	7056	1	-25.3	0	5.16e-05	0.397	0	0	-8.82818	17	21	12	3UTR		0	0	#N/A
hsa-miR-653-3p	NM_170665	ATP2A2	TTCACTGGAGTTTGTTTCAATA#TTGCTTTTTCTGACTCCAGTGGGG#((((((((((((..........#.)))))))))))).	3808	3832	1	-18	1	6.75e-05	0.676	0	0	-7.05204	12	14	12	3UTR		0	1	#N/A
hsa-miR-654-3p	NM_170665	ATP2A2	TATGTCTGCTGACCATCACCTT#GGTTACTGGGATGGCCAGTAGATGTAA#(((((((((((.(((((.((..#.))))))).))))))))))).	5631	5658	1	-24.6	1	0.00100714	0.515	0	0	-7.28438	18	21	11	3UTR		0	1	#N/A
hsa-miR-656-5p	NM_170665	ATP2A2	AGGTTGCCTGTGAGGTGTTCA#TGAAGCCTCCAAGGCTGCTCGCAGGCAGCTG#.(((((((((((((..(((..#.)))..))))))))))))).	5924	5955	1	-25	1	1.85e-06	0.368	0	0	-4.76182	16	20	13	3UTR		0	0	#N/A
hsa-miR-549a-3p	NM_170665	ATP2A2	TGACAACTATGGATGAGCTCT#AGCACAGTCCGTGGTTGG#...(((((((((((..(((..#)))...))))))))))).	5774	5792	1	-18.6	0	8.06e-05	0.471	0	0	-7.48304	14	18	11	3UTR		0	0	#N/A
hsa-miR-542-5p	NM_170665	ATP2A2	TCGGGGATCATCATGTCACGAGA#TCTTTTGCATGATGATCCG#....(((((((((((.((.((((#)))).))))))))))))).	4074	4093	1	-22.7	0	0.00265525	0.706	0	0	-9.77961	17	19	13	3UTR		0	0	hsa-miR-542-5p
hsa-miR-758-3p	NM_170665	ATP2A2	TTTGTGACCTGGTCCACTAACC#GACCAGGTCCAGC#.(((.(((((((((........#)))))))))))).	6423	6436	1	-19.1	0	3.62e-05	0.426	0	0	-8.88086	12	13	12	3UTR		0	0	#N/A
hsa-miR-767-5p	NM_170665	ATP2A2	TGCACCATGGTTGTCTGAGCATG#TGCTCGCAGGCAGCTGTGGC#....(((((((((((((((((..#)))))..)))))))))))).	5939	5959	1	-23.7	0	2.73e-08	0.353	0	0	-9.54656	17	20	12	3UTR		0	0	#N/A
hsa-miR-767-5p	NM_170665	ATP2A2	TGCACCATGGTTGTCTGAGCATG#GCAGTAGACAGATGTTGGTGCAA#(((((((...(((((((.((...#))..)))))))....))))))).	8104	8127	1	-22.1	1	0.000307149	0.706	0	0	-8.55011	16	23	7	3UTR		0	0	#N/A
hsa-miR-1296-3p	NM_170665	ATP2A2	GAGTGGGGCTTCGACCCTAACC#AGGGTGTGAGGCCTCGACTA#.(((((((((((((((((....#))))).))))))))).))).	5585	5605	1	-24.5	1	2.62e-05	0.529	0	0	-3.79332	17	20	9	3UTR		0	0	#N/A
hsa-miR-1301-3p	NM_170665	ATP2A2	TTGCAGCTGCCTGGGAGTGACTTC#GAAGCCTCCAAGGCTGCTCGCAGGCAGCTGTG#..(((((((((((.(((((.(((.#.))).))))).))))))))))).	5925	5957	1	-32	1	1.26e-06	0.382	0	0	-5.81384	19	23	11	3UTR		0	1	#N/A
hsa-miR-1301-3p	NM_170665	ATP2A2	TTGCAGCTGCCTGGGAGTGACTTC#GTCCCTTGAGCTCAGTGAGCTCCCAGGCAAGCAGGGCAT#.(((.(((((((((((((.(((..#.)))..))))))))))).))...))).	6719	6758	1	-29.5	0	2.13e-06	0.382	0	0	-7.91236	19	27	11	3UTR		0	1	#N/A
hsa-miR-769-5p	NM_170665	ATP2A2	TGAGACCTCTGGGTTCTGAGCT#AGCTCAGAACTTTAGTTGTACTCT#.(((((..((((((((((((((#)))))))))))).))..)).))).	4599	4623	1	-23.3	0	0.00190103	0.515	0	0	-7.65065	19	24	12	3UTR		0	0	#N/A
hsa-miR-378d	NM_170665	ATP2A2	ACTGGACTTGGAGTCAGAAA#TTTCTGACTCCAGTGGGGCAA#..((..((((((((((((((#))))))))))))..))..)).	3814	3835	1	-20.1	0	8.24e-05	0.691	0	0	-10.977	16	21	12	3UTR		0	0	#N/A
hsa-miR-378d	NM_170665	ATP2A2	ACTGGACTTGGAGTCAGAAA#CCAGGTCCAGC#.((((((((((.........#)))))))))).	6425	6436	1	-18.3	1	3.62e-05	0.426	0	0	-10.2546	10	11	10	3UTR		0	0	#N/A
hsa-miR-1185-1-3p	NM_170665	ATP2A2	ATATACAGGGGGAGACTCTTAT#GTTTCCTCTCTGTATT#..((((((((((((((......#)))))))).)))))).	7442	7458	1	-18.8	1	0.25697	0.662	0	0	-4.957	14	16	8	3UTR		0	0	#N/A
hsa-miR-1298-3p	NM_170665	ATP2A2	CATCTGGGCAACTGACTGAAC#CAGTGCCTGTGAGCAGAGCCAGCAGTTGCCCTGTGA#(((..(((((((((.(((...#.)))))))))))).))).	6915	6951	1	-23	0	1.89e-05	0.441	0	0	-11.8241	15	18	12	3UTR		0	0	#N/A
hsa-miR-759	NM_170665	ATP2A2	GCAGAGTGCAAACAATTTTGAC#TTGTACTCTGCT#(((((((((((...........#))))))))))).	4614	4626	1	-18.2	1	0.0111855	0.515	0	0	-10.3988	11	12	11	3UTR		0	0	#N/A
hsa-miR-300	NM_170665	ATP2A2	TATACAAGGGCAGACTCTCTCT#GAGGAGTCTGTGTCACTGAGCCAGTGCTTCTAGATGCTACCCTGTGTGG#(((((.(((((((((((.(((.#)))))))))).............................))))))))).	7274	7323	1	-21.3	0	0.000142337	0.471	0	0	-5.83853	19	49	10	3UTR		1	1	#N/A
hsa-miR-892b	NM_170665	ATP2A2	CACTGGCTCCTTTCTGGGTAGA#TTTGCCCAGCAGGGAACATTTGGGGCAGGGGGTAAATTTTGCCAGTT#.(((((((((((.(((((((((#))))))))).))))).........................)))))).	5978	6025	1	-25.6	1	0.000942669	0.529	0	0	-5.08246	20	47	9	3UTR		0	0	#N/A
hsa-miR-147b-3p	NM_170665	ATP2A2	GTGTGCGGAAATGCTTCTGCT#GCAGACAGCTATTTCGCACT#..((((((((..((((((((.#))))).)))..)))))))).	8051	8071	1	-22.9	1	0.00323057	0.691	0	0	-11.1286	16	20	8	3UTR		0	0	#N/A
hsa-miR-744-5p	NM_170665	ATP2A2	TGCGGGGCTAGGGCTAACAGCA#GCCTCAGGCCCTCACCTAACAGTGAGGCAGCAGCTGCCCAGCCCCGCAA#(((((((((.((((....(((.#.)))))))))))))))).	6459	6508	1	-30.7	1	0.000587416	0.368	0	0	-6.14858	16	18	16	3UTR		0	0	#N/A
hsa-miR-744-5p	NM_170665	ATP2A2	TGCGGGGCTAGGGCTAACAGCA#TGCTGTGCTCCCTGATGCCCTGTG#.((((((((((((...((((((#))))))...)))))..))))))).	5099	5123	1	-28.3	1	0.00480673	0.338	0	0	-5.61866	18	24	7	3UTR		0	0	#N/A
hsa-miR-885-3p	NM_170665	ATP2A2	AGGCAGCGGGGTGTAGTGGATA#TGTCCAAACACCCGCTGCA#..(((((.((((((..((((((#)))))).))))))))))).	6966	6985	1	-26	0	0.0118011	0.485	0	0	-8.23913	17	19	11	3UTR		0	0	#N/A
hsa-miR-920	NM_170665	ATP2A2	GGGGAGCTGTGGAAGCAGTA#GCTGCTCCCACATCCCCT#(((((..(((((.((((((.#)))))).)))))))))).	6780	6798	1	-26.5	0	0.00202405	0.382	0	0	-8.67135	16	18	10	3UTR		0	0	#N/A
hsa-miR-920	NM_170665	ATP2A2	GGGGAGCTGTGGAAGCAGTA#TATTGCTAAAATGAGGGTTCGCAGCTGCCA#.((.((((((((((((((((#)))))))..........))))))))).)).	5312	5342	1	-22.9	0	0.000403348	0.544	0	0	-6.82535	18	30	9	3UTR		0	0	#N/A
hsa-miR-509-3-5p	NM_170665	ATP2A2	TACTGCAGACGTGGCAATCATG#CATCTAGCCACTGTCCAGGGCCAGAGCATACCACGTCTGCAGTGC#((((((((((((((........#.)))))))))))))).	6876	6921	1	-26.6	1	0.00300195	0.368	0	0	-4.90607	14	16	14	3UTR		0	0	hsa-miR-509-3-5p
hsa-miR-937-5p	NM_170665	ATP2A2	GTGAGTCAGGGTGGGGCTGG#CCAGCCCCGCAATGTGCCTGCTGTCAGGCAGCTCTTGCCTGAAACTTACT#((((((((((((((((((((#))))))))))...........................)))))..))))).	6496	6546	1	-29	1	0.0273823	0.471	0	0	-3.93757	20	50	10	3UTR		0	0	#N/A
hsa-miR-1226-3p	NM_170665	ATP2A2	TCACCAGCCCTGTGTTCCCTAG#AGGGAACATTTGGGGCAGGG#...((.((((((((((((((..#)))))))))..))))).)).	5988	6008	1	-26.1	0	0.000215041	0.471	0	0	-8.4155	16	20	9	3UTR	MIRT036518	0	1	#N/A
hsa-miR-1227-5p	NM_170665	ATP2A2	GTGGGGCCAGGCGGTGG#CATCCCTGGCCTCAG#.((((((((((.((((.#)))))))))))))).	6451	6466	1	-25.2	1	0.00124215	0.368	0	0	-7.14013	14	15	14	3UTR		0	0	#N/A
hsa-miR-1229-5p	NM_170665	ATP2A2	GTGGGTAGGGTTTGGGGGAGAGCG#CTTGGCCTCTCTGAGCTTTGCCCAG#.(((((((((((..((((((.((.#.)))))))).))))))))))).	6620	6645	1	-26.8	1	0.000110797	0.456	0	0	-5.9393	19	22	11	3UTR		0	0	#N/A
hsa-miR-1229-5p	NM_170665	ATP2A2	GTGGGTAGGGTTTGGGGGAGAGCG#CTCTCCCCACCTTACCCCCG#(.(((((((((...((((((((..#))))))))))))))))).).	4237	4257	1	-30.9	1	0.156575	0.368	0	0	-10.594	18	20	17	3UTR		0	0	#N/A
hsa-miR-1229-3p	NM_170665	ATP2A2	CTCTCACCACTGCCCTCCCACAG#GGAGGGCCCAAGCCAGACAAAAGCCGGAGTGGGGAGAGA#(((((.((((((((((((.....#)))))))....................))))).))))).	5231	5270	1	-27.6	0	0.00373596	0.397	0	0	-5.83853	17	39	7	3UTR		0	0	#N/A
hsa-miR-1231	NM_170665	ATP2A2	GTGTCTGGGCGGACAGCTGC#GCAGCAGCTGCCCAGCCCCGCA#(((.((((((((.(.(((((#))))).)))))))))...))).	6485	6507	1	-26.6	0	0.000486605	0.368	0	0	-8.99418	17	22	9	3UTR		0	0	#N/A
hsa-miR-1202	NM_170665	ATP2A2	GTGCCAGCTGCAGTGGGGGAG#CCCGCTGCAGTTAGCAA#.(((.((((((((((((....#)))))))))))).))).	6976	6993	1	-27.2	0	0.000908451	0.515	0	0	-7.91236	15	17	12	3UTR		0	0	#N/A
hsa-miR-1203	NM_170665	ATP2A2	CCCGGAGCCAGGATGCAGCTC#GCAGGCAGCTGTGGCTCTCGGGA#((((((((((.(.(((.((..#))..)))..).)))))).)))).	5944	5967	1	-25.9	1	8.61e-06	0.338	0	0	-8.05148	16	23	6	3UTR		0	0	#N/A
hsa-miR-1207-3p	NM_170665	ATP2A2	TCAGCTGGCCCTCATTTC#AAATGAGGGTTCGCAGCTGC#.((((((((((((((((.#))))))))))...)))))).	5320	5340	1	-22.7	1	0.000362185	0.515	0	0	-3.79332	16	20	10	3UTR		0	0	#N/A
hsa-miR-1285-5p	NM_170665	ATP2A2	GATCTCACTTTGTTGCCCAGG#CCTGGGCAACAGAGTGAGGC#..(((((((((((((((((((#))))))))))))))))))).	5877	5897	1	-35.1	1	4.5e-07	0.485	0	0	-4.957	19	20	19	3UTR		0	0	#N/A
hsa-miR-1291	NM_170665	ATP2A2	TGGCCCTGACTGAAGACCAGCAGT#ACTGCTGTTTTGAGCAGGGCCAC#((((((((.((.((((.(((((((#))))))))))).)))))))))).	6329	6352	1	-32.6	1	1.52e-08	0.441	0	0	-8.34077	21	23	11	3UTR		0	0	#N/A
hsa-miR-1291	NM_170665	ATP2A2	TGGCCCTGACTGAAGACCAGCAGT#GCTGCTGAGTTCAGAGGGCCC#.((((((..(((((...(((((((#)))))))..))))))))))).	5710	5731	1	-27.5	1	0.000129819	0.426	0	0	-8.13185	18	21	11	3UTR		0	0	#N/A
hsa-miR-1299	NM_170665	ATP2A2	TTCTGGAATTCTGTGTGAGGGA#CGTCGCACAGACATGGTTTCAGGT#.(((((((((((((((((.(..#).)))))))))....)))))))).	8248	8272	1	-22.1	1	0.000157535	0.629	0	0	-3.79332	18	24	9	3UTR		0	0	#N/A
hsa-miR-1303	NM_170665	ATP2A2	TTTAGAGACGGGGTCTTGCTCT#AGAGTGAGGCCCTGTCA#......((((((((((((((((#)))))))))))))))).	5887	5904	1	-27.8	0	0.00121116	0.515	0	0	-15.5666	16	17	16	3UTR		0	0	#N/A
hsa-miR-1304-3p	NM_170665	ATP2A2	TCTCACTGTAGCCTCGAACCCC#GGGTTCGCAGCTGCCAGGAGT#.(((.(((((((..(((((((.#)))))))..))))).))))).	5326	5347	1	-24.2	0	0.000586676	0.588	0	0	-10.0583	17	21	7	3UTR		0	0	hsa-miR-1304-3p
hsa-miR-1245a	NM_170665	ATP2A2	AAGTGATCTAAAGGCCTACAT#ATGTAGGCCTCCAGTTCATTTT#((((((.((..((((((((((#))))))))))..)).)))))).	8011	8033	1	-22.3	0	0.0147635	0.603	0	0	-9.54854	18	22	10	3UTR		0	0	#N/A
hsa-miR-1249-5p	NM_170665	ATP2A2	AGGAGGGAGGAGATGGGCCAAGTT#GCTGATTTCCTCTCTCTTT#((((((((((((((.(((......#))).)))))))))))))).	7465	7484	1	-26.5	1	0.123582	0.588	0	0	-4.67302	17	19	14	3UTR		0	0	#N/A
hsa-miR-1261	NM_170665	ATP2A2	ATGGATAAGGCTTTGGCTT#GCTTGGTCTTGTCCT#..((((((((((..(((..#))).)))))))))).	5478	5493	1	-18	1	0.00837948	0.397	0	0	-7.10297	13	15	10	3UTR		0	0	#N/A
hsa-miR-1263	NM_170665	ATP2A2	ATGGTACCCTGGCATACTGAGT#ACTCCTTAGCCAGGGTGTGAGGCCT#..(((((((((((.((..((((#))))..)))))))))).....))).	5574	5599	1	-21.5	1	2.63e-06	0.544	0	0	-5.81384	17	25	10	3UTR		0	0	#N/A
hsa-miR-1265	NM_170665	ATP2A2	CAGGATGTGGTCAAGTGTTGTT#ACAACAGCTGCTCCCACATCCC#..((((((((.((..((((((.#))))))..))...)))))))).	6774	6796	1	-21.4	1	0.0022065	0.382	0	0	-9.37406	16	22	8	3UTR		0	0	#N/A
hsa-miR-1266-3p	NM_170665	ATP2A2	CCCTGTTCTATGCCCTGAGGGA#CCCACAGGGCAGGGACAGGA#.((((((((.(((((((.(((.#))).))))))))))))))).	7090	7110	1	-31.9	1	2.15e-05	0.353	0	0	-5.03583	18	20	15	3UTR		0	0	#N/A
hsa-miR-1267	NM_170665	ATP2A2	CCTGTTGAAGTGTAATCCCCA#TGGGTGAAAACACTTCAGCAT#..(((((((((((..((((((#)))).))..))))))))))).	6378	6399	1	-22.7	1	0.0147363	0.529	0	0	-6.54929	17	21	11	3UTR		0	0	#N/A
hsa-miR-1275	NM_170665	ATP2A2	GTGGGGGAGAGGCTGTC#GGCCACTTCCCCACT#(((((((((.((((...#)))).))))))))).	5448	5463	1	-24.3	1	0.0171171	0.441	0	0	-6.14858	13	15	9	3UTR		0	0	#N/A
hsa-miR-664a-5p	NM_170665	ATP2A2	ACTGGCTAGGGAAAATGATTGGAT#TCCTTAGCCAGG#.(((((((((((............#))))))))))).	5576	5588	1	-20.5	1	8.18e-05	0.515	0	0	-6.90779	11	12	11	3UTR		0	1	#N/A
hsa-miR-664a-3p	NM_170665	ATP2A2	TATTCATTTATCCCCAGCCTACA#AGGCTGCTTTGCCCAGCAGGGAACATTTGGGGCAGGGGGTAAATT#.....((((((((((.((((...#.)))).)))))))))).	5971	6016	1	-21.5	0	3.12e-05	0.5	0	0	-13.8986	14	17	10	3UTR		0	0	#N/A
hsa-miR-1306-3p	NM_170665	ATP2A2	ACGTTGGCTCTGGTGGTG#TACCACGTCTGCAGTGCCTGTGAGCAGAGCCAGCA#..((((((((((((((((#))))))..................)))))))))).	6904	6939	1	-22.8	1	0.00011808	0.456	0	0	-4.957	16	35	10	3UTR		0	0	#N/A
hsa-miR-1306-3p	NM_170665	ATP2A2	ACGTTGGCTCTGGTGGTG#CACTGTCCAGGGCCAGAGC#.(.(((((((((((((((#))))).)))))))))).).	6884	6903	1	-22.5	0	3.64e-05	0.426	0	0	-5.35086	16	19	10	3UTR		0	0	#N/A
hsa-miR-1911-3p	NM_170665	ATP2A2	CACCAGGCATTGTGGTCTCC#GGAGGCCACAGCAGAAGGATTGCTTGA#...(((((((((((((((((#))))))))))).........)))))).	5831	5858	1	-24	0	0.00572296	0.426	0	0	-6.51454	17	27	11	3UTR		0	0	#N/A
hsa-miR-1914-5p	NM_170665	ATP2A2	CCCTGTGCCCGGCCCACTTCTG#GGGAGTGGGTTAGGCCCACTGCTGTTTTGAGCAGGGC#(((((((((.(((((((((((.#))))))))))).)))...............)))))).	6312	6349	1	-30.3	1	5.03e-08	0.441	0	0	-5.18008	20	37	11	3UTR		0	0	#N/A
hsa-miR-2117	NM_170665	ATP2A2	TGTTCTCTTTGCCAAGGACAG#CTGGCCTGGTATAGAGAACAT#((((((((.((((.(((.(((#))).))))))).)))))))).	4734	4755	1	-22.9	1	0.00243947	0.588	0	0	-5.8508	18	21	8	3UTR		0	1	hsa-miR-2117
hsa-miR-548q	NM_170665	ATP2A2	GCTGGTGCAAAAGTAATGGCGG#CCACCGTTACTACGATCAATGTTTGCGCATGTT#((..(((((((((((((((.((#)).))))))))..........)))))))..)).	4871	4904	1	-20.1	0	0.00751519	0.515	0	0	-8.52714	19	33	8	3UTR		0	0	#N/A
hsa-miR-3116	NM_170665	ATP2A2	TGCCTGGAACATAGTAGGGACT#AGCCTTACTGTGAAGCCTCCAAGGCT#.(((((((.((((((((((.((#)))))))))))).....)))).))).	5914	5940	1	-22.1	1	1.21e-06	0.471	0	0	-4.84971	19	26	12	3UTR		0	0	#N/A
hsa-miR-3120-3p	NM_170665	ATP2A2	CACAGCAAGTGTAGACAGGCA#TGCCTGTCTCGCTGCTT#...(((.((((.(((((((((#)))))))))))))))).	7185	7202	1	-23.6	0	0.00252913	0.485	0	0	-11.405	16	17	16	3UTR		0	0	#N/A
hsa-miR-3124-3p	NM_170665	ATP2A2	ACTTTCCTCACTCCCGTGAAGT#ACAAAAGCCGGAGTGGGGAGAGA#.(((((((((((((.((.....#.)).))))))))))))).	5247	5270	1	-24.4	1	0.00373596	0.397	0	0	-4.52877	15	18	13	3UTR		0	0	#N/A
hsa-miR-3129-5p	NM_170665	ATP2A2	GCAGTAGTGTAGAGATTGGTTT#GGGCCAAATGCAAGGAGTGCATCTCTGGGCTGCAAACTGACTTGAGTGCTGCACTATTGCT#((((((((((((.....((((.#.))))......)))))))))))).	6061	6122	1	-21	1	2.8e-05	0.529	0	0	-7.05204	16	24	12	3UTR		0	0	#N/A
hsa-miR-3132	NM_170665	ATP2A2	TGGGTAGAGAAGGAGCTCAGAGGA#TCTCTGAGCTTTGCCCAG#((((((......(((((((((((.#))))))))))))))))).	6627	6645	1	-24.8	0	0.000110797	0.456	0	0	-16.2654	17	18	17	3UTR		0	0	#N/A
hsa-miR-466	NM_170665	ATP2A2	ATACACATACACGCAACACACAT#GTGTGTATGTGTGTGTATGTGTGTG#(((((((((((((((((((((..#))))))...))))))))))))))).	4763	4788	1	-30.3	1	0.00839976	0.632	0	0	-3.93757	21	25	15	3UTR		0	0	#N/A
hsa-miR-3137	NM_170665	ATP2A2	TCTGTAGCCTGGGAGCAATGGGGT#TCCATTCTGGAGGAAGCTGTCCCTTGAGCTCAGTGAGCTCCCAGGCAAGCAGGG#(((((.((((((((((.((.((((#.)))).))..))))))))))..))))).	6701	6755	1	-31	0	3.08e-07	0.382	0	0	-5.83853	21	28	10	3UTR		0	0	#N/A
hsa-miR-3147	NM_170665	ATP2A2	GGTTGGGCAGTGAGGAGGGTGTGA#CACATCCCTGGCCTCAGGCCCTCACCTAACAGTGAGGCAGCAGCTGCCCAGCCC#((((((((((((..((((((.(((#.))).))))))..)................))))))))))).	6449	6503	1	-35.4	1	0.000718556	0.368	0	0	-6.08354	21	42	11	3UTR		0	0	#N/A
hsa-miR-3152-5p	NM_170665	ATP2A2	ATTGCCTCTGTTCTAACACAAG#GTGGGGAGAGAGGCAT#..(((((((.((((..(((...#))))))).))))))).	5259	5275	1	-19.9	1	0.0123932	0.412	0	0	-7.16801	14	16	7	3UTR		0	0	#N/A
hsa-miR-3152-3p	NM_170665	ATP2A2	TGTGTTAGAATAGGGGCAATAA#GCCCCTAGTTAGCT#...(((((..(((((((.....#))))))).))))).	6219	6233	1	-17.9	0	0.0037289	0.441	0	0	-8.81344	12	14	7	3UTR		0	0	#N/A
hsa-miR-3158-5p	NM_170665	ATP2A2	CCTGCAGAGAGGAAGCCCTTC#GTTTCCTCTCTGTAT#..((((((((((((((.....#)))))))))))))).	7442	7457	1	-23.4	1	0.208097	0.662	0	0	-4.957	14	15	14	3UTR		0	0	#N/A
hsa-miR-3160-3p	NM_170665	ATP2A2	AGAGCTGAGACTAGAAAGCCCA#CTTTCTCTCCAGTTCTTAGCTCA#.(((((((((((((((((....#))))))....))).)))))))).	4582	4605	1	-18.9	1	0.010383	0.574	0	0	-3.79332	17	23	8	3UTR		0	0	#N/A
hsa-miR-3163	NM_170665	ATP2A2	TATAAAATGAGGGCAGTAAGAC#GTCTTGCTACCTCAG#.......(((((..((((((((#)))))))).))))).	4155	4170	1	-17.4	0	0.000613106	0.559	0	0	-19.2562	13	15	8	3UTR		0	1	#N/A
hsa-miR-3165	NM_170665	ATP2A2	AGGTGGATGCAATGTGACCTCA#TGGGCAGGTGGCTGAAGGCCCAGCCATCAGTGTCGCTTGTTGCCACCC#.(((((..((((.(((((((..#.)).)))))))))..))))).	6563	6611	1	-21.1	0	0.00947659	0.368	0	0	-8.93978	16	21	9	3UTR		0	0	#N/A
hsa-miR-3169	NM_170665	ATP2A2	TAGGACTGTGCTTGGCACATAG#AAGCACAGTCCG#..(((((((((((.........#))))))))))).	5773	5785	1	-20.3	1	0.0141936	0.456	0	0	-6.78234	11	12	11	3UTR		0	0	#N/A
hsa-miR-3170	NM_170665	ATP2A2	CTGGGGTTCTGAGACAGACAGT#CTGCTGTCGCACAGCCCCT#..((((((.((.(((((.(((.#)))))))).)).)))))).	6206	6225	1	-23.6	1	0.000475306	0.5	0	0	-9.36019	16	19	8	3UTR		0	0	#N/A
hsa-miR-3174	NM_170665	ATP2A2	TAGTGAGTTAGAGATGCAGAGCC#GTTTTGCTTTTTCTGACTCCA#..(.((((((((((.(((((((.#)))))))..))))))))))).	3805	3826	1	-21.4	0	0.0105509	0.662	0	0	-8.72447	18	21	11	3UTR		0	0	#N/A
hsa-miR-3177-5p	NM_170665	ATP2A2	TGTGTACACACGTGCCAGGCGCT#GCTGGCCTGGTATAGAGAACATAAGGGCAAGTGTGTATG#...(((((((((((((((((((.#))..))))))))).................)))))))).	4733	4772	1	-24.6	0	0.00747696	0.588	0	0	-6.51454	19	39	9	3UTR		0	0	#N/A
hsa-miR-3180-3p	NM_170665	ATP2A2	TGGGGCGGAGCTTCCGGAGGCC#GGCCTCTCTGAGCTTTGCCCA#..(((((((((((..(((((((#)))))))..))))))))))).	6623	6644	1	-33.2	1	0.000832212	0.456	0	0	-6.54929	18	21	11	3UTR		0	0	#N/A
hsa-miR-3186-5p	NM_170665	ATP2A2	CAGGCGTCTGTCTACGTGGCTT#CCACGTCTGCAGTGCCTGT#((((((.((((..((((((...#))))))..)))))))))).	6906	6925	1	-24.3	0	0.000184782	0.382	0	0	-10.1172	16	19	10	3UTR		0	0	#N/A
hsa-miR-3187-5p	NM_170665	ATP2A2	CCTGGGCAGCGTGTGGCTGAAGG#CCACAGGCTGCCTAGGA#((((((((((.(((((.......#))))).)))))))))).	5203	5220	1	-31.3	1	4.85e-05	0.412	0	0	-6.76235	15	17	10	3UTR		0	0	#N/A
hsa-miR-3190-3p	NM_170665	ATP2A2	TGTGGAAGGTAGACGGCCAGAGA#CTCTTGCCTGTCTCGCTGCTTTCACAG#(((((((((((((((((.((((.#)))).))).)))).))..)))))))).	7181	7208	1	-23.8	1	0.0015629	0.456	0	0	-3.93757	21	27	8	3UTR		0	1	hsa-miR-3190-3p
hsa-miR-3192-5p	NM_170665	ATP2A2	TCTGGGAGGTTGTAGCAGTGGAA#CTGCTGTCGCACAGCCCCTAGT#.(((((.((((((.(((((((..#)))))))...))))))))))).	6206	6228	1	-23.7	0	0.00353327	0.456	0	0	-6.19385	18	22	11	3UTR		0	0	hsa-miR-3192-5p
hsa-miR-3198	NM_170665	ATP2A2	GTGGAGTCCTGGGGAATGGAGA#TTTCCTCTCCAGGGCTAGGCA#((..(((((((((((..(((((#))))))))))))))))..)).	7041	7062	1	-25	0	5.8e-05	0.368	0	0	-8.76019	18	21	16	3UTR		0	0	#N/A
hsa-miR-3198	NM_170665	ATP2A2	GTGGAGTCCTGGGGAATGGAGA#TCTCCTCCTCAGGTCAACCCATA#((((.(.((((((((..(((((#))))))))))))).)...)))).	6398	6421	1	-24.4	0	0.0821079	0.471	0	0	-9.83335	18	23	13	3UTR		0	0	#N/A
hsa-miR-3199	NM_170665	ATP2A2	AGGGACTGCCTTAGGAGAAAGTT#AGCTTTTCCTGACTCAGTTCCTT#((((((((..(((((((.(((((#))))))))))))..)))))))).	6142	6165	1	-22.2	1	0.00180886	0.603	0	0	-6.23647	20	23	12	3UTR		0	0	#N/A
hsa-miR-514b-3p	NM_170665	ATP2A2	ATTGACACCTCTGTGAGTGGA#GCTCTGCAGGGGATGTTAAA#.(((((((((((((((((...#)))).))))))).)))))).	5509	5529	1	-20.5	1	0.0246196	0.485	0	0	-3.79332	17	20	7	3UTR		0	0	#N/A
hsa-miR-4303	NM_170665	ATP2A2	TTCTGAGCTGAGGACAG#TGTCCAACTTTCTCTCCAGTTCTTAGCTCAGAAC#(((((((((((((((..#.))))))))))))))).	4575	4609	1	-24.3	1	0.000354132	0.574	0	0	-4.17062	15	17	15	3UTR		0	1	#N/A
hsa-miR-4310	NM_170665	ATP2A2	GCAGCATTCATGTCCC#GGGCTGCAAACTGACTTGAGTGCTGCA#((((((((((.(((..#.))).)))))))))).	6087	6114	1	-21.8	1	0.000147757	0.529	0	0	-7.73085	13	16	10	3UTR		0	0	#N/A
hsa-miR-4313	NM_170665	ATP2A2	AGCCCCCTGGCCCCAAACCC#GGGAGGCTGCTTTGCCCAGCAGGGAACATTTGGGGCAGGGGGTA#.(((((((.(((((((((((#.)))....))))))))))))))).	5968	6012	1	-32.4	1	2.34e-05	0.471	0	0	-4.84971	18	24	15	3UTR		0	0	#N/A
hsa-miR-4322	NM_170665	ATP2A2	CTGTGGGCTCAGCGCGTGGGG#CCCACAGAGGAGCCCATGGA#((((((((((..(..(((((.#))))).)..)))))))))).	6263	6283	1	-28.6	1	8.63e-05	0.368	0	0	-11.7014	16	20	10	3UTR		0	0	#N/A
hsa-miR-4257	NM_170665	ATP2A2	CCAGAGGTGGGGACTGAG#CCCCACCTCTC#..((((((((((......#)))))))))).	4231	4242	1	-21.2	1	0.869344	0.309	0	0	-8.07147	10	11	10	3UTR		0	0	#N/A
hsa-miR-4253	NM_170665	ATP2A2	AGGGCATGTCCAGGGGGT#GCTCCCTGATGCCCTG#(((((((...((((((((#))))))))))))))).	5105	5121	1	-24.1	1	0.00065924	0.324	0	0	-8.55011	15	16	15	3UTR		0	0	#N/A
hsa-miR-4252	NM_170665	ATP2A2	GGCCACTGAGTCAGCACCA#TTGACTTAGTGGCCT#((((((((((((((.....#)))))))))))))).	6163	6178	1	-25.2	1	0.00113798	0.559	0	0	-4.90607	14	15	14	3UTR		0	1	#N/A
hsa-miR-4327	NM_170665	ATP2A2	GGCTTGCATGGGGGACTGG#TCAGTGAGCTCCCAGGCAAGCA#.((((((.(((((((((((#)))))...)))))).)))))).	6730	6752	1	-24	1	2.06e-05	0.397	0	0	-6.10696	17	22	6	3UTR		0	0	#N/A
hsa-miR-4265	NM_170665	ATP2A2	CTGTGGGCTCAGCTCTGGG#TCCAGGGCTAGGCAAGGCAGGCGAGCAGCCAGAAGCCGGGTGCCCACAGG#((((((((((.(((((((.#.))))).))..)).)))))))).	7048	7098	1	-27.4	1	9.27e-07	0.324	0	0	-6.76235	17	23	8	3UTR		0	0	#N/A
hsa-miR-2355-3p	NM_170665	ATP2A2	ATTGTCCTTGCTGTTTGGAGAT#GTGCCCACAGGGCAGGGACAGG#.(((((((((((.(.(((..((#))..))).).))))))))))).	7087	7109	1	-21.7	1	2.68e-05	0.353	0	0	-5.81791	17	22	11	3UTR		0	0	#N/A
hsa-miR-4269	NM_170665	ATP2A2	GCAGGCACAGACAGCCCTGGC#CCAGGGCCAGAGCATACCACGTCTGCAGTGCCTGTG#((((((((((((.(((((((.#))))))).............))))...)))))))).	6890	6926	1	-28.8	1	3.91e-05	0.397	0	0	-5.22671	19	36	8	3UTR		0	0	#N/A
hsa-miR-4270	NM_170665	ATP2A2	TCAGGGAGTCAGGGGAGGGC#GCCATCAGTGTCGCTTGTTGCCACCCCGTGCCTCCCTTGGCCTCTCTGAG#((((((((((((((((((((#.)).))))))))))).))))))).	6585	6635	1	-30.8	1	2.48e-05	0.441	0	0	-3.93757	20	24	11	3UTR		0	0	#N/A
hsa-miR-4286	NM_170665	ATP2A2	ACCCCACTCCTGGTACC#GGGCCCAAGCCAGACAAAAGCCGGAGTGGGGA#.(((((((((.(((...#.)))))))))))).	5234	5266	1	-23.9	1	0.00407365	0.397	0	0	-7.5866	12	14	12	3UTR		0	1	hsa-miR-4286
hsa-miR-4289	NM_170665	ATP2A2	GCATTGTGCAGGGCTATCA#TGACATTGGAACATGCTACTTTTTAATTGGCCCTGTACAGTTTGCT#((((((((((((((((...#.)))))))))))))..))).	7920	7966	1	-24.8	1	0.0307935	0.691	0	0	-3.93757	16	20	13	3UTR		0	0	#N/A
hsa-miR-4289	NM_170665	ATP2A2	GCATTGTGCAGGGCTATCA#GTGGCTCTGCACAGCC#((..(((((((((((((..#))))))))))))))).	5545	5561	1	-21.9	0	7.98e-05	0.5	0	0	-8.52714	15	16	15	3UTR		0	0	#N/A
hsa-miR-4330	NM_170665	ATP2A2	CCTCAGATCAGAGCCTTGC#GTACTTAGGCTCTGGTTACTGGGA#.(((((((((((((((...#.))))))))))..))))).	5618	5642	1	-22.3	1	5.99e-06	0.588	0	0	-3.79332	15	19	10	3UTR		0	0	#N/A
hsa-miR-500b-3p	NM_170665	ATP2A2	GCACCCAGGCAAGGATTCTG#CACAGTCCGTGGTTGGGTGTG#((((((((.((.(((((.((#)).))))).)).)))))))).	5776	5797	1	-22.4	1	4.52e-05	0.471	0	0	-8.34077	17	21	8	3UTR		0	0	#N/A
hsa-miR-3619-3p	NM_170665	ATP2A2	GGGACCATCCTGCCTGCTGTGG#CCACAGCAGAAGGATTGCTTGAGCCCA#(((..((((((..(((((((((#))))))))).)))).....))..))).	5836	5863	1	-26.8	0	1.52e-05	0.426	0	0	-15.7246	18	27	9	3UTR		0	0	#N/A
hsa-miR-3622a-5p	NM_170665	ATP2A2	CAGGCACGGGAGCTCAGGTGAG#TCGCTTGTTGCCACCCCGTGCCTC#.(((((((((.((.(((((((.#)))))))..))...))))))))).	6595	6619	1	-29.2	1	0.0320043	0.368	0	0	-7.47494	18	24	9	3UTR		0	0	#N/A
hsa-miR-3650	NM_170665	ATP2A2	AGGTGTGTCTGTAGAGTCC#GGACTAACAGACATGTCCA#.(((((((((((..(((((#))))).))))))))).)).	4562	4581	1	-21	1	0.0103732	0.544	0	0	-5.9393	16	19	9	3UTR		0	0	#N/A
hsa-miR-3659	NM_170665	ATP2A2	TGAGTGTTGTCTACGAGGGCA#CCCTGTGTGGGCGGCACCTCAG#(((((((((((((((((((..#)))).)))))))))))).))).	7313	7335	1	-25	1	1.41e-06	0.485	0	0	-3.93757	19	22	12	3UTR		0	0	#N/A
hsa-miR-3660	NM_170665	ATP2A2	ACTGACAGGAGAGCATTTTGA#CAATGTGCCTGCTGTCAGG#.(((((((.((.((((.(((.#))).)))))).))))))).	6505	6524	1	-22.9	1	1.72e-07	0.412	0	0	-8.19652	16	19	7	3UTR		0	0	#N/A
hsa-miR-3663-3p	NM_170665	ATP2A2	TGAGCACCACACAGGCCGGGCGC#GCACAGTCCGTGGTTGGGTGTGGTGGCTCAT#((((((((((((.((((((((((#))...))))..))))..)))))))).)))).	5775	5806	1	-27.5	1	6.68e-05	0.485	0	0	-5.22671	22	31	8	3UTR		0	0	#N/A
hsa-miR-3667-3p	NM_170665	ATP2A2	ACCTTCCTCTCCATGGGTCTTT#GAGGAGCCCATGGAGGGAC#....(((.((((((((((((((#))))).)))))))))))).	6269	6288	1	-25.3	0	1.54e-07	0.353	0	0	-11.8602	17	19	12	3UTR		0	0	#N/A
hsa-miR-3672	NM_170665	ATP2A2	ATGAGACTCATGTAAAACATCTT#GTTACTACGATCAATGTTTGCGCATGTTCGAGATGAGTCTCAC#.((((((((((.(..(((((...#.)))))..).)))))))))).	4876	4919	1	-20.6	1	0.000251444	0.574	0	0	-8.73242	16	21	10	3UTR		0	0	#N/A
hsa-miR-3678-3p	NM_170665	ATP2A2	CTGCAGAGTTTGTACGGACCGG#CTGGGACACCACTCTGCAGA#(((((((((..((..(..((((#))))..))).))))))))).	6671	6691	1	-20.8	1	0.00057435	0.529	0	0	-9.59714	16	20	9	3UTR		0	1	#N/A
hsa-miR-3679-5p	NM_170665	ATP2A2	TGAGGATATGGCAGGGAAGGGGA#CCCCTTGCTTGGTCTTGTCCTTG#.(((((((.((((((.((((((.#)))))).)))).)).))))))).	5472	5495	1	-27.3	1	0.000838033	0.382	0	0	-5.08276	19	23	7	3UTR		0	0	#N/A
hsa-miR-3680-5p	NM_170665	ATP2A2	GACTCACTCACAGGATTGTGCA#GCACAGTCCGTGGTTGGGTG#.(((((.((((.(((((((((.#))))))))))))).))))).	5775	5795	1	-26.2	0	4.95e-05	0.485	0	0	-8.68381	18	20	13	3UTR		0	1	#N/A
hsa-miR-3680-5p	NM_170665	ATP2A2	GACTCACTCACAGGATTGTGCA#GCTCATGCCTGTAAGTAAGTCT#((((.(((.(((((..((.((.#)).))..))))).))).)))).	5800	5822	1	-21.6	0	0.00178112	0.441	0	0	-10.0815	16	22	5	3UTR		0	1	#N/A
hsa-miR-3681-5p	NM_170665	ATP2A2	TAGTGGATGATGCACTCTGTGC#GCAAGGAGTGCATCTCTGGGCTGC#(((((((.((((((((((.(((#))).)))))))))))))..)))).	6070	6094	1	-24	1	6.57e-06	0.515	0	0	-6.25121	20	24	13	3UTR		0	0	#N/A
hsa-miR-3688-5p	NM_170665	ATP2A2	AGTGGCAAAGTCTTTCCATAT#GGAAGGCTGTGCTGCTA#(((((((.((((((((.....#)))))))).))))))).	7107	7124	1	-18.8	1	7.87e-05	0.382	0	0	-6.25121	15	17	8	3UTR		0	0	#N/A
hsa-miR-3689b-3p	NM_170665	ATP2A2	CTGGGAGGTGTGATATTGTGGT#GCCATCAGTGTCGCTTGTTGCCACCCCGTGCCTCCCT#..((((((((((((((((((((#)))).)))))))))...............))))))).	6585	6622	1	-26.7	1	0.0226924	0.382	0	0	-4.957	20	37	9	3UTR		0	0	#N/A
hsa-miR-3150b-3p	NM_170665	ATP2A2	TGAGGAGATCGTCGAGGTTGG#CTAACCAAGACCTTGTCCTCT#.(((((.(..(((..((((((#))))))..)))..).))))).	7164	7185	1	-20.8	0	0.0133381	0.456	0	0	-9.2282	15	21	6	3UTR		0	0	#N/A
hsa-miR-3926	NM_170665	ATP2A2	TGGCCAAAAAGCAGGCAGAGA#TGTGCCTGCTGTCAGGCA#..(((....((((((((.(..#).))))))))....))).	6508	6526	1	-21.5	0	2.93e-08	0.426	0	0	-11.7717	12	18	8	3UTR		0	0	#N/A
hsa-miR-3928-5p	NM_170665	ATP2A2	TGAAGCTCTAAGGTTCCGCCTGC#GGAGGTGGAACCTGGAGA#.....((((.(((((((((((.(#).))))))))))))))).	5744	5762	1	-25.9	0	0.000397763	0.426	0	0	-14.9081	16	18	15	3UTR		0	0	#N/A
hsa-miR-3941	NM_170665	ATP2A2	TTACACACAACTGAGGATCATA#GGTGTTCGGTTGCGTGC#...(((.((((((((.(((...#))).)))))))).))).	7539	7556	1	-18.7	0	9.01e-05	0.574	0	0	-8.29128	14	17	8	3UTR	MIRT618410	0	1	#N/A
hsa-miR-3944-5p	NM_170665	ATP2A2	TGTGCAGCAGGCCAACCGAGA#TTGAGTAGTGTGTGGCCTGCTGTCGCAC#((((((((((((((.......#.)))))))))).)))).	6190	6218	1	-25.7	1	1.61e-06	0.529	0	0	-4.90607	14	17	10	3UTR		0	0	#N/A
hsa-miR-642b-3p	NM_170665	ATP2A2	AGACACATTTGGAGAGGGACCC#TCCCTCTCCAGTGA#...(((...((((((((((...#))))))))))))).	7909	7923	1	-21	0	0.018371	0.544	0	0	-11.4283	13	14	13	3UTR		0	0	#N/A
hsa-miR-550b-3p	NM_170665	ATP2A2	TCTTACTCCCTCAGGCACTG#TGCTTGAGGGGAAGAA#((((.(.((((((((((...#))))))))))))))).	4622	4638	1	-21.1	0	0.00761496	0.515	0	0	-9.6003	15	16	15	3UTR		0	0	#N/A
hsa-miR-4420	NM_170665	ATP2A2	GTCACTGATGTCTGTAGCTGAG#CAGTAGACAGATGTTGGTGCA#(.(((((((((((((.((((..#))))..)))))))))))))).	8105	8126	1	-21.1	1	0.000314378	0.706	0	0	-5.3343	18	21	14	3UTR		0	0	#N/A
hsa-miR-378g	NM_170665	ATP2A2	ACTGGGCTTGGAGTCAGAAG#TTTCTGACTCCAGTGGGGCA#.....(((((((((((((((#))))))))))))....))).	3814	3834	1	-20.3	0	3.79e-05	0.691	0	0	-13.6656	15	20	12	3UTR		0	0	#N/A
hsa-miR-4425	NM_170665	ATP2A2	TGTTGGGATTCAGCAGGACCAT#GGTGCTGCTGAGTTCA#.....(((((((((((.(((..#))).))))))))))).	5707	5723	1	-24.9	0	0.00231384	0.426	0	0	-13.6656	14	16	11	3UTR		0	0	#N/A
hsa-miR-4430	NM_170665	ATP2A2	AGGCTGGAGTGAGCGGAG#CCAGCTTACTCCTTAGCCA#.(((((((((((((((..#)).)))))))))..)))).	5567	5586	1	-23.7	1	0.0119407	0.485	0	0	-3.79332	15	19	9	3UTR		0	0	#N/A
hsa-miR-4432	NM_170665	ATP2A2	AAAGACTCTGCAAGATGCCT#AGCCAATTTTTCTGCACTGAGCAGAGTCTTG#.((((((((((.((.(((..#.)))))..)))))))))).	4130	4161	1	-21.1	1	1.63e-06	0.603	0	0	-7.87558	15	19	10	3UTR		0	0	#N/A
hsa-miR-4435	NM_170665	ATP2A2	ATGGCCAGAGCTCACACAGAGG#CCCTGTGTGGGCGGCACCTCAGGGACAGTAAATCAGAAATGCTGGTCT#..((((((.((((((((((.((#)))))))))))).............................)))))).	7313	7361	1	-24.5	1	0.000390535	0.544	0	0	-6.01339	18	48	12	3UTR		0	0	#N/A
hsa-miR-4437	NM_170665	ATP2A2	TGGGCTCAGGGTACAAAGGTT#TGTCCCTTGAGCTCAG#(((((((((((.(((......#))).))))))))))).	6718	6734	1	-21.3	1	8.44e-05	0.426	0	0	-7.51743	14	16	11	3UTR		0	0	#N/A
hsa-miR-4441	NM_170665	ATP2A2	ACAGGGAGGAGATTGTA#GTTTCCTCTCTGTA#(((((((((((((....#))))))))))))).	7442	7456	1	-19.2	1	0.209132	0.662	0	0	-5.76291	13	14	13	3UTR		0	0	#N/A
hsa-miR-4443	NM_170665	ATP2A2	TTGGAGGCGTGGGTTTT#CCCGTGCCTCCC#..(((((((((((....#))))))))))).	6609	6621	1	-19.9	1	0.0335581	0.382	0	0	-6.78234	11	12	11	3UTR		0	1	#N/A
hsa-miR-4443	NM_170665	ATP2A2	TTGGAGGCGTGGGTTTT#AAAATGTAGGCCTCCAGT#((((((((.((.(((((#))))).)).)))))))).	8008	8026	1	-19.9	1	0.0332002	0.603	0	0	-8.34077	15	18	8	3UTR		0	1	#N/A
hsa-miR-4446-3p	NM_170665	ATP2A2	CAGGGCTGGCAGTGACATGGGT#TCTGTGTCACTGAGCCAGTGCTT#.((.(((((((((((((((((.#)))))))))))..)))))).)).	7280	7303	1	-27.5	0	0.0004167	0.412	0	0	-6.82535	19	23	11	3UTR		0	0	#N/A
hsa-miR-4450	NM_170665	ATP2A2	TGGGGATTTGGAGAAGTGGTGA#GCCACTTCCCCACTCCCCC#.(((((..(((.((((((((..#)))))))).))).))))).	5449	5468	1	-26.1	0	0.292142	0.441	0	0	-10.9974	16	19	8	3UTR		0	0	#N/A
hsa-miR-4450	NM_170665	ATP2A2	TGGGGATTTGGAGAAGTGGTGA#CACCAAATTGTCCAAACACCCG#.(((..((((((.((.(((((.#)))))..)).))))))..))).	6958	6980	1	-23.5	0	0.128606	0.485	0	0	-11.3355	16	22	6	3UTR		0	0	#N/A
hsa-miR-4458	NM_170665	ATP2A2	AGAGGTAGGTGTGGAAGAA#TTTTTCTGCACTGAGCAGAGTCTTGCTACCTCA#.((((((((((((((((((#)))))))))))..............))))))).	4136	4169	1	-19.7	1	0.00044181	0.559	0	0	-3.79332	18	33	11	3UTR		1	1	#N/A
hsa-miR-378h	NM_170665	ATP2A2	ACTGGACTTGGTGTCAGATGG#CATCTCCTCCTCAGGTCAACCCATAAAGACCAGGTCCAGC#.(((((((((((.....((((#.))))....))))))))))).	6396	6436	1	-23.6	1	3.62e-05	0.426	0	0	-6.90779	15	21	11	3UTR		0	0	#N/A
hsa-miR-4472	NM_170665	ATP2A2	GGTGGGGGGTGTTGTTTT#CACTCCCCCACCC#(((((((((((.......#))).)))))))).	5459	5472	1	-21.9	1	0.582283	0.412	0	0	-10.3988	11	13	8	3UTR		0	0	#N/A
hsa-miR-4474-3p	NM_170665	ATP2A2	TTGTGGCTGGTCATGAGGCTAA#TTAGCTTCATGGTTTCTCAGCTTCAGACCCCTCCAGCCCACAGA#((((((((((((((((((((((#))))))))))))....................)))))).)))).	6227	6271	1	-26.5	1	0.000514673	0.412	0	0	-3.93757	22	44	12	3UTR		0	0	#N/A
hsa-miR-4474-3p	NM_170665	ATP2A2	TTGTGGCTGGTCATGAGGCTAA#TTAGCCTAAAGGTGACTGCCACC#..(((((.((((((.(((((((#)))))))....))))))))))).	5024	5047	1	-22.9	0	0.000162548	0.574	0	0	-8.00609	18	23	11	3UTR		0	0	#N/A
hsa-miR-4475	NM_170665	ATP2A2	CAAGGGACCAAGCATTCATTAT#TGCTTGGTCTTGTCCTTGG#((((((((((((((........#)))))))))....))))).	5477	5496	1	-20.6	1	0.000430637	0.397	0	0	-4.90607	14	19	9	3UTR		0	0	#N/A
hsa-miR-3689c	NM_170665	ATP2A2	CTGGGAGGTGTGATATTGTGGT#GCCATCAGTGTCGCTTGTTGCCACCCCGTGCCTCCCT#..((((((((((((((((((((#)))).)))))))))...............))))))).	6585	6622	1	-26.7	1	0.0226924	0.382	0	0	-4.957	20	37	9	3UTR		0	0	#N/A
hsa-miR-4479	NM_170665	ATP2A2	CGCGCGGCCGTGCTCGGAGCAG#CTGTTTTGAGCAGGGCCACTTGCT#.(((.((((.((((((((((((#)))))))))))).))))...))).	6333	6357	1	-31	0	1.69e-07	0.456	0	0	-9.15487	19	24	12	3UTR		0	0	#N/A
hsa-miR-4481	NM_170665	ATP2A2	GGAGTGGGCTGGTGGTT#GGCCACTTCCCCACTCCC#((((((((..(((((((#)))))))..)))))))).	5448	5466	1	-25.7	1	0.0565772	0.441	0	0	-6.23647	15	18	8	3UTR		0	0	#N/A
hsa-miR-4481	NM_170665	ATP2A2	GGAGTGGGCTGGTGGTT#ACCAGCTTACTCCT#(((((((((((((....#))))))))))))).	5566	5580	1	-24	1	0.0141524	0.456	0	0	-5.76291	13	14	13	3UTR		0	0	#N/A
hsa-miR-4484	NM_170665	ATP2A2	AAAAGGCGGGAGAAGCCCCA#TGGGGTTTTCCTCCAGAGCCTTTA#.((((((.((((((((((((#))))))))..))))...)))))).	7231	7255	1	-24.7	1	0.000643086	0.485	0	0	-6.10696	18	24	8	3UTR		0	0	#N/A
hsa-miR-4484	NM_170665	ATP2A2	AAAAGGCGGGAGAAGCCCCA#GGTAGGCTTCACCCTCCTTTA#.(((((.(((.((((((((.#))..)))))).))).))))).	6997	7018	1	-23.6	0	0.000364298	0.485	0	0	-8.16179	16	21	6	3UTR		0	0	#N/A
hsa-miR-4489	NM_170665	ATP2A2	TGGGGCTAGTGATGCAGGACG#TGGCCTGCTGTCGCACAGCCCCT#.((((((.((((((((((.((#)).))))).)))))..)))))).	6202	6225	1	-26.1	1	0.000475306	0.5	0	0	-6.10696	18	23	6	3UTR		0	0	#N/A
hsa-miR-4490	NM_170665	ATP2A2	TCTGGTAAGAGATTTGGGCATA#ATGTCCAACTTTCTCTCCAGT#.((((..(((((.((((((((.#)))))))).)))))..)))).	4574	4595	1	-21.6	0	0.0120883	0.574	0	0	-8.5271	17	21	8	3UTR		0	0	#N/A
hsa-miR-4498	NM_170665	ATP2A2	TGGGCTGGCAGGGCAAGTGCTG#CAGCAGTTGCCCTGTGACTGTAACCACCAAATTGTCCAA#((((((.(((((((((.(((((#))))).))))))))).)................))))).	6934	6973	1	-30.5	0	0.465557	0.485	0	0	-5.48126	20	39	9	3UTR		0	1	#N/A
hsa-miR-4502	NM_170665	ATP2A2	GCTGATGATGATGGTGCTGAAG#CTTCAGCATCTCCTCCTCAGG#.((((.((.((.((((((((((#)))))))))))).)).)))).	6390	6411	1	-22.6	0	0.0293942	0.471	0	0	-10.0975	18	21	12	3UTR		0	0	#N/A
hsa-miR-4502	NM_170665	ATP2A2	GCTGATGATGATGGTGCTGAAG#CAGCAGACATTGTCAGCA#((((((((((....(((((...#)))))..)))))))))).	3983	4001	1	-21.1	1	0.00236188	0.662	0	0	-12.2551	15	18	10	3UTR		0	0	#N/A
hsa-miR-4505	NM_170665	ATP2A2	AGGCTGGGCTGGGACGGA#GTCTCAGCCCTTTGGAGGCCA#.((((((((((((((...#))))))))))......)))).	5818	5839	1	-25.4	1	0.000105492	0.456	0	0	-4.02637	14	21	10	3UTR		0	0	#N/A
hsa-miR-2392	NM_170665	ATP2A2	TAGGATGGGGGTGAGAGGTG#GCCTCAGGCCCTCACCTAA#((((.(((((((..(((((.#)))))..))))))))))).	6459	6478	1	-25.9	0	0.00185505	0.338	0	0	-10.2026	16	19	11	3UTR		0	0	#N/A
hsa-miR-4508	NM_170665	ATP2A2	GCGGGGCTGGGCGCGCG#GCCTCAGGCCCTCACCTAACAGTGAGGCAGCAGCTGCCCAGCCCCGCA#((((((((((((((((.#.)).)).)))))))))))).	6459	6507	1	-36.3	1	0.000486605	0.368	0	0	-3.93757	16	20	12	3UTR		0	0	#N/A
hsa-miR-4512	NM_170665	ATP2A2	CAGGGCCTCACTGTATCGCCCA#TGGGCAACAGAGTGAGGCCCTGT#((((((((((((.(...(((((#)))))...).)))))))))))).	5879	5902	1	-34.5	1	0.00131722	0.5	0	0	-6.1952	18	23	12	3UTR		0	0	#N/A
hsa-miR-4515	NM_170665	ATP2A2	AGGACTGGACTCCCGGCAGCCC#GCTGCCAGGAGTCATCCC#.(((...((((((.((((((..#)))))).)))))).))).	5335	5353	1	-26.6	0	0.00125142	0.588	0	0	-12.2138	15	18	6	3UTR		0	0	#N/A
hsa-miR-4519	NM_170665	ATP2A2	CAGCAGTGCGCAGGGCTG#CAGCCCCGCAATGTGCCTGCTGT#((((((.(((((((((((#)))))).....))))))))))).	6497	6520	1	-26.9	0	0.000346343	0.397	0	0	-5.48126	17	23	11	3UTR		0	0	#N/A
hsa-miR-4519	NM_170665	ATP2A2	CAGCAGTGCGCAGGGCTG#CAACCCTGTGCATGACTGA#(((..((((((((((.((#)).))))))))))..))).	7582	7601	1	-23.2	0	0.00873825	0.632	0	0	-11.3217	15	19	10	3UTR		0	0	#N/A
hsa-miR-4524a-5p	NM_170665	ATP2A2	ATAGCAGCATGAACCTGTCTCA#GGGACAGGAAGGCTGTGCTGCTAC#.((((((((((..((((((((.#))))))))....).))))))))).	7101	7125	1	-26.5	1	0.000111642	0.382	0	0	-8.42926	18	24	9	3UTR		0	0	#N/A
hsa-miR-4525	NM_170665	ATP2A2	GGGGGGATGTGCATGCTGGTT#CAGCTGCTCCCACATCCCCTCG#(((((((((((((.((((...#)))))))....)))))))))).	6778	6800	1	-27.5	1	0.00174492	0.368	0	0	-4.79441	17	22	10	3UTR		0	0	#N/A
hsa-miR-4529-3p	NM_170665	ATP2A2	ATTGGACTGCTGATGGCCCGT#TGGAAGCCGTCAGCCAAGTCG#....((((((((((((((((.#)))..)))))))))..)))).	7804	7825	1	-22.4	0	0.00253477	0.574	0	0	-9.54656	16	21	9	3UTR		0	0	#N/A
hsa-miR-4534	NM_170665	ATP2A2	GGATGGAGGAGGGGTCT#AGACCCCTCCAGCCCAC#...(((.((((((((((#))))))))))...))).	6251	6268	1	-23	0	0.00740438	0.397	0	0	-8.05823	13	17	10	3UTR		0	1	#N/A
hsa-miR-378i	NM_170665	ATP2A2	ACTGGACTAGGAGTCAGAAGG#TTTTCTGACTCCAGTGGGG#.((..(((.((((((((((((#))))))))))))))).)).	3813	3832	1	-20.1	0	6.75e-05	0.676	0	0	-12.0008	17	19	15	3UTR		0	0	#N/A
hsa-miR-4537	NM_170665	ATP2A2	TGAGCCGAGCTGAGCTTAGCTG#GGCGCAGCATCAGCTGGCTGGA#(.((((.(((((((((..(((.#)))..))).)))))))))).).	5161	5183	1	-24	0	4.19e-07	0.382	0	0	-6.64494	17	22	10	3UTR		0	0	#N/A
hsa-miR-4538	NM_170665	ATP2A2	GAGCTTGGATGAGCTGGGCTGA#TTAGCTCAGTGTCTACCAAGCATCT#((((((((..((((((((((((#)))))))))).))..)))))).)).	6856	6881	1	-25	1	0.00101861	0.471	0	0	-6.23647	20	25	10	3UTR		0	0	#N/A
hsa-miR-4538	NM_170665	ATP2A2	GAGCTTGGATGAGCTGGGCTGA#CAGCCCAAAAACCAGCTTACTCCTTAGCCA#(.(((.(((((((((((((((.#))))))).......))))).)))..)))).	5556	5586	1	-23.5	0	0.0119407	0.485	0	0	-7.00221	19	30	7	3UTR		0	0	#N/A
hsa-miR-3975	NM_170665	ATP2A2	TGAGGCTAATGCACTACTTCAC#GTGGCCTTTACAAAAAAAGTTGAGTAGTGTGTGGCCTG#..(((((.(((((((((((.((#.)).)))))))))))))))).	6171	6209	1	-22.1	0	2.11e-06	0.515	0	0	-7.27064	18	21	16	3UTR		0	0	#N/A
hsa-miR-3976	NM_170665	ATP2A2	TATAGAGAGCAGGAAGATTAATGT#ACTTTAGTTGTACTCTGCTTGAGGGGAAGAAGGCTCCTGCTCTGCTGTGT#((((((((((((((..........#.))))))))).))))).	4607	4657	1	-20.5	1	2.35e-06	0.544	0	0	-4.90607	14	17	9	3UTR		0	0	#N/A
hsa-miR-4633-3p	NM_170665	ATP2A2	AGGAGCTAGCCAGGCATATGCA#GCAGATGCTGCTGTGCTCCC#.(((((((((..(((((.(((.#))).))))))))).))))).	5091	5111	1	-23.6	1	0.000650912	0.382	0	0	-9.9649	17	20	9	3UTR		0	0	#N/A
hsa-miR-4637	NM_170665	ATP2A2	TACTAACTGCAGATTCAAGTGA#CTGCAGTTAGC#..((((((((((..........#)))))))))).	6980	6991	1	-16.4	1	0.00122267	0.515	0	0	-8.07147	10	11	10	3UTR		0	0	#N/A
hsa-miR-4639-5p	NM_170665	ATP2A2	TTGCTAAGTAGGCTGAGATTGA#AGTCTCAGCCCTTTGGAGGCCACAGCAGAAGGATTGCTTGAGCC#..((((((((((((((((((..#))))))))))........................))))).))).	5817	5861	1	-19.9	1	7.08e-05	0.426	0	0	-4.957	18	44	10	3UTR		0	0	#N/A
hsa-miR-4640-5p	NM_170665	ATP2A2	TGGGCCAGGGAGCAGCTGGTGGG#CCGCCTCCATGGCAGATGCTGCTGTGCTCCCTGATGCCCT#.(((((((((((((((((((((.#))))).....)))...........)))))))))..)))).	5080	5120	1	-32.4	1	0.000528573	0.324	0	0	-3.79332	21	40	9	3UTR		0	0	#N/A
hsa-miR-4645-5p	NM_170665	ATP2A2	ACCAGGCAAGAAATATTGT#TCTTGCCTGA#..(((((((((........#))))))))).	6528	6538	1	-16.1	1	4.64e-06	0.456	0	0	-11.4183	9	10	9	3UTR		0	0	#N/A
hsa-miR-4645-5p	NM_170665	ATP2A2	ACCAGGCAAGAAATATTGT#CTTGCTTGGTC#((((((((((.........#)))))))))).	5475	5486	1	-15.4	1	0.00790103	0.397	0	0	-13.2236	10	11	10	3UTR		0	0	#N/A
hsa-miR-4646-5p	NM_170665	ATP2A2	ACTGGGAAGAGGAGCTGAGGGA#TCCTGACTCAGTTCCTTGACTTAGTG#((((((..((((((((((((((#)))...)))))))))))..)))))).	6148	6174	1	-26.1	0	0.00132482	0.618	0	0	-7.7949	20	26	11	3UTR		0	0	#N/A
hsa-miR-4651	NM_170665	ATP2A2	CGGGGTGGGTGAGGTCGGGC#CCTGGCCTCAGGCCCTCACCTAACAGTGAGGCAGCAGCTGCCCAGCCCCGC#(((((((((((((((((((.#)))))))))..............................))))).))))).	6455	6506	1	-30.6	1	0.00046064	0.353	0	0	-3.93757	19	51	9	3UTR		0	1	#N/A
hsa-miR-4654	NM_170665	ATP2A2	TGTGGGATCTGGAGGCATCTGG#TCAGACCCCTCCAGCCCACAG#((((((..(((((((..(((((#)))))..))))))))))))).	6249	6270	1	-27.7	0	0.000573771	0.412	0	0	-8.02794	18	21	13	3UTR		0	0	#N/A
hsa-miR-4657	NM_170665	ATP2A2	AATGTGGAAGTGGTCTGAGGCAT#GTGCCTGCTGTCAGGCAGCTCTTGCCTGAAACTTACTTCCACATTC#((((((((((((((.(.(((((.#.))))).).))).))))))))))).	6509	6555	1	-26.3	1	0.222921	0.456	0	0	-4.67302	20	25	11	3UTR		0	0	#N/A
hsa-miR-4657	NM_170665	ATP2A2	AATGTGGAAGTGGTCTGAGGCAT#GCTTCAGACCCCTCCAG#....((((.(.((((((((((..#))))))))))).)))).	6246	6263	1	-24.6	0	0.00906939	0.426	0	0	-13.4277	15	17	11	3UTR		0	0	#N/A
hsa-miR-4661-5p	NM_170665	ATP2A2	AACTAGCTCTGTGGATCCTGAC#CGGGTGCCCACAGGGCAGG#..((.(((((((((..((((..#))))...))))))))))).	7084	7103	1	-22.3	0	1.37e-06	0.309	0	0	-10.0445	15	19	11	3UTR		0	0	#N/A
hsa-miR-4671-3p	NM_170665	ATP2A2	TTAGTGCATAGTCTTTGGTCT#GGACAGGAAGGCTGTGCTGCTAC#.(((((((((((((((.((((#))))..))))))))))).)))).	7102	7125	1	-22.2	1	0.000111642	0.382	0	0	-3.79332	19	23	11	3UTR		0	1	#N/A
hsa-miR-4672	NM_170665	ATP2A2	TTACACAGCTGGACAGAGGCA#GCTCCTGCTCTGCTGTGTAGG#(((((((((.((((((.(((.#))).))).)))))))))))).	4639	4660	1	-22.9	1	1.17e-05	0.544	0	0	-5.18008	18	21	12	3UTR		0	0	#N/A
hsa-miR-4675	NM_170665	ATP2A2	GGGGCTGTGATTGACCAGCAGG#CCTGCTGTCGCACAGCCCCT#(((((((((..(((.(((((((#))))))))))))))))))).	6205	6225	1	-32.9	1	0.000475306	0.5	0	0	-8.7403	19	20	19	3UTR		0	0	#N/A
hsa-miR-4679	NM_170665	ATP2A2	TCTGTGATAGAGATTCTTTGCT#AGCCTTTATTCTGTAGCCAGACGACACGAGGAGTCTGTGTCACTGAG#((.((((((.((((((((((..#.)))))))))).)))))).)).	7247	7294	1	-23.4	0	4.2e-06	0.456	0	0	-6.73762	18	22	10	3UTR		0	0	#N/A
hsa-miR-4684-3p	NM_170665	ATP2A2	TGTTGCAAGTCGGTGGAGACGT#TCTCCAGTGACATTGGAACAT#((((.(((((((.((((((...#)))))).)))).))).)))).	7913	7934	1	-22.9	0	0.000884241	0.574	0	0	-9.34574	17	21	6	3UTR		0	0	#N/A
hsa-miR-4685-5p	NM_170665	ATP2A2	CCCAGGGCTTGGAGTGGGGCAAGGTT#GGCCACTTGCTCCATTTCACTGAAGGCTTTGCTGGGT#((((((((((((((((((((((((((#))))..))))))))))))).....))))...))))).	6346	6383	1	-31	1	0.000103744	0.485	0	0	-3.93757	26	37	13	3UTR		0	0	#N/A
hsa-miR-4686	NM_170665	ATP2A2	TATCTGCTGGGCTTTCTGGTGTT#AGCCCTTTGGAGGCCACAGCAGAA#..((((((((((((((.((.(((#)))))...))))))).))))))).	5823	5847	1	-25.2	1	0.000290433	0.485	0	0	-4.957	19	24	7	3UTR		0	0	#N/A
hsa-miR-4686	NM_170665	ATP2A2	TATCTGCTGGGCTTTCTGGTGTT#TACTGGGATGGCCAGTAGATGT#((((((((((.(.((((((((..#)))))))).).)))))))))).	5634	5656	1	-25.1	1	0.000739889	0.5	0	0	-8.05148	19	22	10	3UTR		0	0	#N/A
hsa-miR-4689	NM_170665	ATP2A2	TTGAGGAGACATGGTGGGGGCC#GGCCTCGACTATATTCTTCAAA#((((((((..(((((.((((((#)))))).))))).)))))))).	5594	5616	1	-25	1	0.0758775	0.515	0	0	-6.46952	19	22	8	3UTR		0	0	#N/A
hsa-miR-4690-5p	NM_170665	ATP2A2	GAGCAGGCGAGGCTGGGCTGAA#TCAGCCTTACTGTGAAGCCTCCAAGGCTGCTCG#((((((.((((((((((((((.#)))))))........))))))...).)))))).	5912	5945	1	-32.1	0	2.73e-06	0.426	0	0	-5.48126	20	33	7	3UTR		0	0	#N/A
hsa-miR-4690-5p	NM_170665	ATP2A2	GAGCAGGCGAGGCTGGGCTGAA#CAGCCCCGCAATGTGCCTGCTG#.((((((((..((.((((((..#)))))).))....)))))))).	6497	6519	1	-30.3	1	0.00225362	0.397	0	0	-8.71745	16	22	8	3UTR		0	0	#N/A
hsa-miR-4691-5p	NM_170665	ATP2A2	GTCCTCCAGGCCATGAGCTGCGG#CGCAGCATCAGCTGGCTGGAGGT#..((((((.(((((((((((((.#)))))).)))..)))))))))).	5163	5186	1	-30.6	1	1.07e-07	0.382	0	0	-6.01339	19	23	10	3UTR		0	1	#N/A
hsa-miR-4691-3p	NM_170665	ATP2A2	CCAGCCACGGACTGAGAGTGCAT#GTTCAAGGGATGGAGGTGGAACCTGGAGACCGACTCTTAAAAGCACAGTCCGTGGTTGGG#(((((((((((((((((((....#.)))))........)))))))))))))).	5733	5793	1	-32.1	1	6.2e-05	0.471	0	0	-3.93757	19	29	14	3UTR		0	0	#N/A
hsa-miR-4697-5p	NM_170665	ATP2A2	AGGGGGCGCAGTCACTGACGTG#CATGGCAGATGCTGCTGTGCTCCCTG#(((((((((((((((((.((((#)))).))).))..)))))))))))).	5087	5113	1	-28.2	1	0.000548468	0.382	0	0	-3.93757	21	26	12	3UTR		0	0	#N/A
hsa-miR-4701-5p	NM_170665	ATP2A2	TTGGCCACCACACCTACCCCTT#GAGACCGACTCTTAAAAGCACAGTCCGTGGTTGGGTGTGGTGGCTC#..((((((((((((((.((...#.)).)))))))))))))).	5758	5804	1	-30.2	1	3.16e-06	0.485	0	0	-4.957	16	19	14	3UTR		0	0	#N/A
hsa-miR-4705	NM_170665	ATP2A2	TCAATCACTTGGTAATTGCTGT#CAGCAGTTGCCCTGTGACTGT#.((.((((..(((((((((((.#)))))))))))..)))).)).	6934	6955	1	-23	0	0.000219152	0.441	0	0	-9.12424	17	21	11	3UTR		0	0	#N/A
hsa-miR-4708-5p	NM_170665	ATP2A2	AGAGATGCCGCCTTGCTCCTT#GGGCCAAATGCAAGGAGTGCATCTCTG#(((((((((.((((((.....#.)))))).).)))))))).	6061	6088	1	-24.3	1	7.12e-05	0.5	0	0	-5.18008	15	19	8	3UTR		0	0	#N/A
hsa-miR-4709-5p	NM_170665	ATP2A2	ACAACAGTGACTTGCTCTCCAA#TGATGGGCAGGTGGCTGA#....((((.((((((((..((.#))..)))))))).)))).	6560	6578	1	-20.5	0	9.58e-08	0.456	0	0	-10.603	14	18	8	3UTR		0	0	#N/A
hsa-miR-4710	NM_170665	ATP2A2	GGGTGAGGGCAGGTGGTT#GCTACTTCCCTCACCCA#(((((((((.(((((((.#)))))))))))))))).	4188	4205	1	-28.3	1	0.113387	0.456	0	0	-5.18008	16	17	16	3UTR		0	1	#N/A
hsa-miR-4711-5p	NM_170665	ATP2A2	TGCATCAGGCCAGAAGACATGAG#TTGTGTCTTTTGCATGATGA#..(((((.(.((((((((((((.#))))))))))))).))))).	4069	4089	1	-19.7	0	0.00449999	0.706	0	0	-8.51314	18	20	13	3UTR		0	1	#N/A
hsa-miR-4711-3p	NM_170665	ATP2A2	CGTGTCTTCTGGCTTGAT#GTTGAGCCAGCAGACATT#.((((((.((((((((((#)))))))))).)))))).	3976	3994	1	-21.2	1	0.00682731	0.662	0	0	-6.10696	16	18	10	3UTR		0	0	#N/A
hsa-miR-4712-5p	NM_170665	ATP2A2	TCCAGTACAGGTCTCTCATTTC#GAGAGGTATGCCTGTACTC#...((((((((((((((.....#)))))....))))))))).	4316	4335	1	-20.4	0	0.000193567	0.588	0	0	-6.51454	14	19	9	3UTR		0	0	#N/A
hsa-miR-4714-5p	NM_170665	ATP2A2	AACTCTGACCCCTTAGGTTGAT#TCTGCTTGAGGGGAAGAA#...(((..((((((((((.((.#)).)))))))))).))).	4620	4638	1	-19.9	0	0.00761496	0.515	0	0	-10.3719	15	18	10	3UTR		0	0	#N/A
hsa-miR-4715-5p	NM_170665	ATP2A2	AAGTTGGCTGCAGTTAAGGTGG#CCACCAAATTGTCCAAACACCCGCTGCAGTTAGCA#..((((((((((((...((((.#.)))).)))))))))))).	6957	6992	1	-25	1	0.00112186	0.5	0	0	-5.9255	16	19	12	3UTR		0	0	#N/A
hsa-miR-4715-5p	NM_170665	ATP2A2	AAGTTGGCTGCAGTTAAGGTGG#GCCTTTATTCTGTAGCCAGA#...((((((((((..(((((..#)))))....)))))))))).	7248	7268	1	-21.7	0	0.00524352	0.471	0	0	-8.10683	15	20	10	3UTR		0	0	#N/A
hsa-miR-4717-5p	NM_170665	ATP2A2	TAGGCCACAGCCACCCATGTGT#CACATTCTTTCCTGATGGGCAGGTGGCTGAAGGCCC#..((((.((((((((..(((.(#.).)))))))))))..)))).	6548	6584	1	-24.6	0	1.02e-06	0.412	0	0	-6.73374	16	21	11	3UTR		0	1	#N/A
hsa-miR-4717-3p	NM_170665	ATP2A2	ACACATGGGTGGCTGTGGCCT#AGGCAGCAGCTGCCCAGCCCCGCAATGTGC#.(((((((((((((((.((((#)))).))))))))))).........)))).	6483	6513	1	-27.8	1	0.000955047	0.397	0	0	-3.79332	19	30	11	3UTR		0	0	#N/A
hsa-miR-4717-3p	NM_170665	ATP2A2	ACACATGGGTGGCTGTGGCCT#AGGCCCAGCCATCAGTGTC#..((((.((((((((.(((((#))))))))))))).)))).	6578	6597	1	-27.5	0	0.000407163	0.338	0	0	-6.73374	17	19	13	3UTR		0	0	#N/A
hsa-miR-4718	NM_170665	ATP2A2	AGCTGTACCTGAAACCAAGCA#TGCTGGTAACAATGAGCGTCGCACAGACATGGTTTCAGGTAA#.....((((((((((((....#.)))))))))))).	8232	8274	1	-19.3	0	0.0386188	0.65	0	0	-13.6656	12	14	12	3UTR		0	0	#N/A
hsa-miR-4727-5p	NM_170665	ATP2A2	ATCTGCCAGCTTCCACAGTGG#CCAACAGGCTGAAGGAGCTGTGCAGAC#.((((((((((((..((((..#.))))..))))))).))))).	5285	5312	1	-23.7	1	1.4e-05	0.485	0	0	-5.38561	16	21	7	3UTR		0	0	#N/A
hsa-miR-4728-5p	NM_170665	ATP2A2	TGGGAGGGGAGAGGCAGCAAGCA#GCTTGTTGCCACCCCGTGCCTCCCT#.((((((((.(.((((((((((.#)))))))))).).))...)))))).	6597	6622	1	-32.5	1	0.0226924	0.382	0	0	-8.38263	19	25	10	3UTR		0	0	#N/A
hsa-miR-4730	NM_170665	ATP2A2	CTGGCGGAGCCCATTCCATGCCA#GCAAGAGGAATGAGGCTCTGTA#...((((((((((((((.(((..#)))...)))))).)))))))).	7766	7788	1	-26.3	0	9.91e-06	0.559	0	0	-6.51454	17	22	8	3UTR		0	0	#N/A
hsa-miR-4733-3p	NM_170665	ATP2A2	CCACCAGGTCTAGCATTGGGAT#CCAGTGCTTCTAGATGCTACCCTGTGTGGG#(((((((((((((((((((...#))))))))...)))......)))).)))).	7294	7324	1	-23.5	1	1.81e-05	0.471	0	0	-3.93757	19	30	8	3UTR	MIRT721604	0	0	#N/A
hsa-miR-4733-3p	NM_170665	ATP2A2	CCACCAGGTCTAGCATTGGGAT#GTCCGTGGTTGGGTGTGGTGGC#((((((.(((((((....((((#))))...))))))).)))))).	5780	5802	1	-22.1	0	1.65e-06	0.485	0	0	-6.44976	17	22	7	3UTR	MIRT721604	0	0	#N/A
hsa-miR-4742-5p	NM_170665	ATP2A2	TCAGGCAAAGGGATATTTACAGA#TGTCCTCTTGCCTGT#.(((((((.((((((........#)))))).))))))).	7177	7192	1	-18.9	1	0.0270801	0.471	0	0	-5.08276	13	15	7	3UTR		0	0	#N/A
hsa-miR-4743-5p	NM_170665	ATP2A2	TGGCCGGATGGGACAGGAGGCAT#TGCTTGGTCTTGTCCTTGGTGGCTAA#((((((...(((((((((((((.#))))...)))))))))...)))))).	5477	5503	1	-26.3	0	1.15e-05	0.441	0	0	-8.85129	19	26	9	3UTR		0	0	#N/A
hsa-miR-4748	NM_170665	ATP2A2	GAGGTTTGGGGAGGATTTGCT#CCTCCCTTGGCCTCT#((((((.(((((((.......#))))))).)))))).	6615	6630	1	-23.6	0	5.47e-05	0.426	0	0	-6.44976	13	15	7	3UTR		0	0	#N/A
hsa-miR-4752	NM_170665	ATP2A2	TTGTGGATCTCAAGGATGTGCT#GGCAGACCTAAGACCTGAGACCACAAG#((((((.((((((((.(.((((#)))).))))......))))))))))).	6828	6855	1	-20.4	0	0.00450172	0.485	0	0	-5.71431	19	27	11	3UTR		0	0	#N/A
hsa-miR-4753-5p	NM_170665	ATP2A2	CAAGGCCAAAGGAAGAGAACAG#CTCACCCACTTTGGCCTC#..(((((((((...(((.....#))).....))))))))).	4197	4215	1	-17.3	1	0.0722218	0.412	0	0	-10.4498	12	18	9	3UTR		0	0	#N/A
hsa-miR-4764-5p	NM_170665	ATP2A2	TGGATGTGGAAGGAGTTATCT#TAACTGTGGTGTTTTCCTCCAATGCCTTCCAACATCCAT#(((((((((((((.(((....#.))).))))))).)))))).	4946	4985	1	-21.1	1	0.120156	0.574	0	0	-4.79441	16	20	7	3UTR		0	0	#N/A
hsa-miR-4776-5p	NM_170665	ATP2A2	GTGGACCAGGATGGCAAGGGCT#CCCTTGCTTGGTCTTGTCCT#..(((.((((((((((((((..#))))))))..))))))))).	5473	5493	1	-23.6	0	0.00837948	0.397	0	0	-6.85796	17	20	9	3UTR		0	0	#N/A
hsa-miR-4778-3p	NM_170665	ATP2A2	TCTTCTTCCTTTGCAGAGTTGA#TCAGAACTTTAGTTGTACTCTGCTTGAGGGGAAGAAGGC#(((((((((((((((((((...#.)))))))...)))))))))))).	4602	4641	1	-25.3	1	0.000199756	0.515	0	0	-3.93757	19	24	12	3UTR		0	0	#N/A
hsa-miR-4778-3p	NM_170665	ATP2A2	TCTTCTTCCTTTGCAGAGTTGA#ACTCTGCAGAATGCAGATGATCCATTCTGGAGGAAGC#.((((((((((((((((((...#))))))))))..................)))))))).	6681	6718	1	-22.1	1	0.000293973	0.441	0	0	-3.79332	18	37	10	3UTR		0	0	#N/A
hsa-miR-4436b-3p	NM_170665	ATP2A2	CAGGGCAGGAAGAAGTGGACAA#GTTTGTTTCTTTCTGTGCTGG#(((.((((((((((((((((..#)))))))))))))))).))).	8217	8238	1	-23.3	0	0.00301037	0.588	0	0	-6.9696	19	21	16	3UTR		0	0	#N/A
hsa-miR-4436b-3p	NM_170665	ATP2A2	CAGGGCAGGAAGAAGTGGACAA#TGCTACTTTTTAATTGGCCCTGT#((((((...(((((((((.((.#))))))))))).....)))))).	7933	7956	1	-21.2	0	0.0590423	0.691	0	0	-8.85129	17	23	11	3UTR		0	0	#N/A
hsa-miR-4781-5p	NM_170665	ATP2A2	TAGCGGGGATTCCAATATTGG#CAATACTGGAGTAACCGCTT#.(((((..((((((.(((((.#))))).))))))..))))).	7493	7513	1	-22.5	0	0.00448879	0.588	0	0	-8.3861	16	20	6	3UTR	MIRT247422	0	0	#N/A
hsa-miR-4784	NM_170665	ATP2A2	TGAGGAGATGCTGGGACTGA#TGGGTGAAAACACTTCAGCATCTCCTCC#.((((((((((((((.....#.)))))))))))))).	6378	6406	1	-24.7	1	0.0418202	0.485	0	0	-4.02637	14	16	14	3UTR		0	0	#N/A
hsa-miR-1245b-5p	NM_170665	ATP2A2	TAGGCCTTTAGATCACTTAAA#TTTCCTGATGGGCAGGTGGCTGAAGGCCC#..(((((((((.((((((...#.))))))))))))))).	6555	6584	1	-21.8	1	1.02e-06	0.412	0	0	-8.3038	15	17	15	3UTR		0	0	#N/A
hsa-miR-1245b-3p	NM_170665	ATP2A2	TCAGATGATCTAAAGGCCTATA#TGTAGGCCTCCAGTTCATTTT#..((((((.((..(((((((((#)))))))))..)).)))))).	8012	8033	1	-19.9	1	0.0147635	0.603	0	0	-10.6493	17	21	9	3UTR		0	1	#N/A
hsa-miR-4788	NM_170665	ATP2A2	TTACGGACCAGCTAAGGGAGGC#GCCTCCCTTGGCCTCTCTGA#...((((...((((((((((((#))))))))))))...)))).	6614	6634	1	-27.5	0	4.13e-05	0.441	0	0	-11.1271	16	20	12	3UTR		0	0	#N/A
hsa-miR-4790-3p	NM_170665	ATP2A2	TGAATGGTAAAGCGATGTCACA#TGTCTAATGTATTTTATTGTAACAGACATTGTTTTGCCAA#....(((((((((((((((...#.))))))))))))))).	4416	4456	1	-22	0	0.011275	0.647	0	0	-9.54656	15	17	15	3UTR		0	0	#N/A
hsa-miR-4793-5p	NM_170665	ATP2A2	ACATCCTGCTCCACAGGGCAGAGG#CTTTGCCCAGCAGGGAACATTTGGGGCAGGGGGTA#((.(((((((((((.((((((((.#)))))))).)...........)))))))))).)).	5977	6012	1	-29.5	0	2.34e-05	0.471	0	0	-6.23056	21	35	10	3UTR		0	0	#N/A
hsa-miR-4793-5p	NM_170665	ATP2A2	ACATCCTGCTCCACAGGGCAGAGG#CCTCCATGGCAGATGCTGCTGTGCTCCCTGATGCCCTGTGAGCACCGGGGTT#..((((((((.(((((((((.(((#.)))..)))))))))))))...)))).	5083	5135	1	-28.4	1	5.55e-06	0.324	0	0	-7.78178	20	27	13	3UTR		0	0	#N/A
hsa-miR-4793-3p	NM_170665	ATP2A2	TCTGCACTGTGAGTTGGCTGGCT#AGCCTCCAAGGCTGCTCGCAGGCAGC#.((((.((((((((.(.((((((#))))....)).).)))))))))))).	5927	5953	1	-26.1	0	2.13e-08	0.382	0	0	-6.42973	19	26	12	3UTR		0	1	#N/A
hsa-miR-4794	NM_170665	ATP2A2	TCTGGCTATCTCACGAGACTGT#GGCTCTGGTTACTGGGATGGCCAGT#.(((((((((((((.(((((..#)).))).))....))))))))))).	5625	5650	1	-22.4	1	8.58e-07	0.544	0	0	-4.52877	18	25	11	3UTR		0	1	#N/A
hsa-miR-4797-5p	NM_170665	ATP2A2	GACAGAGTGCCACTTACTGAA#TTAGTGGCCTTTACAAAAAAAGTTGAGTAGTGTGTGGCCTGCTGTCG#(((((((.(((((.(((((..#.))))).))))))).))))).	6168	6215	1	-23.1	1	1.21e-05	0.544	0	0	-7.10805	17	21	7	3UTR		0	0	#N/A
hsa-miR-4800-5p	NM_170665	ATP2A2	AGTGGACCGAGGAAGGAAGGA#CCCACTTCCCTTGGTCCAG#..((((((((((.(((..((.#))..))).)))))))))).	6287	6306	1	-22.2	1	0.00188732	0.368	0	0	-6.24613	15	19	10	3UTR		0	0	#N/A
hsa-miR-5001-5p	NM_170665	ATP2A2	AGGGCTGGACTCAGCGGCGGAGCT#TGCTGCTGAGTTCAGAGGGCCCA#.((((((((((((((((((.....#))))))))))))))....)))).	5709	5732	1	-31.1	1	0.00175948	0.426	0	0	-3.79332	18	23	14	3UTR		0	1	#N/A
hsa-miR-5001-3p	NM_170665	ATP2A2	TTCTGCCTCTGTCCAGGTCCTT#GAGGGCCCACGTTCAAGGGATGGAGGTGGAAC#((((((((((((((.(((((((#)))))))..........)))))))))))))).	5723	5755	1	-28.1	1	5.07e-05	0.441	0	0	-4.67302	21	32	14	3UTR		0	0	hsa-miR-5001-3p
hsa-miR-5003-3p	NM_170665	ATP2A2	TACTTTTCTAGGTTGTTGGGG#CCCCTCCAGCCCACAGAGGAGC#..(((((((.(((((..((((#))))..)))))...))))))).	6254	6276	1	-21.1	1	0.000107546	0.382	0	0	-6.43256	16	22	7	3UTR		0	1	#N/A
hsa-miR-5004-5p	NM_170665	ATP2A2	TGAGGACAGGGCAAATTCACGA#GTGAGGCCCTGTCA#....((((((((...(((((..#))))))))))))).	5890	5904	1	-21.4	0	0.00121116	0.515	0	0	-12.428	13	14	13	3UTR		0	0	#N/A
hsa-miR-5007-5p	NM_170665	ATP2A2	TAGAGTCTGGCTGATATGGTTT#AAGCCGGAGTGGGGAGAGAGGCATTTCAGCCAGACCA#..(.((((((((((.(((.(((#.))).))).))))))))))).	5251	5288	1	-23.8	0	5.18e-05	0.456	0	0	-8.72447	17	21	11	3UTR		0	0	#N/A
hsa-miR-5010-5p	NM_170665	ATP2A2	AGGGGGATGGCAGAGCAAAATT#GTTTTGGTTTGCTACTTCCCTCA#.(((((((((((((.((((((.#)))))).)))))))..)))))).	4178	4201	1	-23.9	1	0.0902312	0.471	0	0	-4.52877	19	23	7	3UTR		0	0	#N/A
hsa-miR-5010-5p	NM_170665	ATP2A2	AGGGGGATGGCAGAGCAAAATT#TGCTCCCACATCCCCTC#.((((((((...(((((.....#)))))...)))))))).	6782	6799	1	-23	1	0.0023874	0.368	0	0	-11.2074	13	17	8	3UTR		0	0	#N/A
hsa-miR-5088-5p	NM_170665	ATP2A2	CAGGGCTCAGGGATTGGATGGAGG#CCTCCCTTGGCCTCTCTGAGCTTTGC#(((((((((((((.(.((.(((((#))))).)).)..))))))))))))).	6615	6641	1	-27.9	1	2.77e-05	0.456	0	0	-5.02746	21	26	13	3UTR		0	0	#N/A
hsa-miR-5089-5p	NM_170665	ATP2A2	GTGGGATTTCTGAGTAGCATC#GCTGCCAGGAGTCATCCCAG#.(((((((((((.(((((...#))))))))))...)))))).	5335	5355	1	-21.4	1	0.00564158	0.588	0	0	-5.08246	16	20	10	3UTR		0	0	#N/A
hsa-miR-5089-3p	NM_170665	ATP2A2	ATGCTACTCGGAAATCCCACTGA#TCAGTTATTTTCTGAGTGTGCAG#.(((((((((((((....(((((#)))))...)))))))))).))).	8032	8055	1	-20.2	1	0.000159369	0.618	0	0	-4.76182	18	23	10	3UTR		0	0	#N/A
hsa-miR-5187-5p	NM_170665	ATP2A2	TGGGATGAGGGATTGAAGTGGA#CCACTAACCAAGACCTTGTCCTC#.(((((((((..(((.(((((.#)))))...)))..))))))))).	7161	7184	1	-23.4	1	0.0175919	0.456	0	0	-10.198	17	23	9	3UTR		0	0	#N/A
hsa-miR-5187-5p	NM_170665	ATP2A2	TGGGATGAGGGATTGAAGTGGA#CTACTTCCCTCACCCAC#((((.(((((((....(((((.#)))))))))))))))).	4189	4206	1	-22.5	0	0.179797	0.441	0	0	-11.1711	16	17	16	3UTR		0	0	#N/A
hsa-miR-5194	NM_170665	ATP2A2	TGAGGGGTTTGGAATGGGATGG#TCATGGTTTCTCAGCTTCAGACCCCTCC#.((((((((((((.(((((...#.)))))..)))))))))))).	6233	6261	1	-25.9	1	0.00950173	0.412	0	0	-4.65016	17	21	12	3UTR		0	0	#N/A
hsa-miR-5196-5p	NM_170665	ATP2A2	AGGGAAGGGGACGAGGGTTGGG#CCTCACCCTCTGCACCACTAACCAAGACCTTGTCCTCTTGCCTG#(((.((((((((((((.((((.#.))))..)))))))))))).))).	7147	7191	1	-31.5	0	0.0223384	0.456	0	0	-6.9696	19	24	12	3UTR		0	0	#N/A
hsa-miR-5572	NM_170665	ATP2A2	GTTGGGGTGCAGGGGTCTGCT#AGCAGAGTCTTGCTACCTCAGTCA#((((((((((((((.((((((#)))))).)))))).))))))).).	4149	4173	1	-28.4	1	0.00227597	0.574	0	0	-4.67302	20	24	7	3UTR		0	0	#N/A
hsa-miR-5572	NM_170665	ATP2A2	GTTGGGGTGCAGGGGTCTGCT#CAGACCCCTCCAGCCCAC#..((((.((.(((((((((..#))))))))).)).)))).	6250	6268	1	-28.3	0	0.00740438	0.397	0	0	-7.74319	15	18	9	3UTR		0	0	#N/A
hsa-miR-664b-5p	NM_170665	ATP2A2	TGGGCTAAGGGAGATGATTGGGTA#ACCCCGTGCCTCCCTTGGCCTC#.((((((((((((...((.((((.#)))).))..)))))))))))).	6607	6629	1	-28.5	1	0.000104074	0.412	0	0	-5.61866	18	22	12	3UTR		0	0	#N/A
hsa-miR-664b-5p	NM_170665	ATP2A2	TGGGCTAAGGGAGATGATTGGGTA#GCCCATGGAGGGACCCACTTCCCTTGGTCCAG#(((((((((((((.((..(((((.#)))))..........)).))))))))))))).	6274	6306	1	-27.1	1	0.00188732	0.368	0	0	-4.79441	20	32	13	3UTR		0	0	#N/A
hsa-miR-548au-3p	NM_170665	ATP2A2	TGGCAGTTACTTTTGCACCAG#TAAAGGTGACTGCCAC#(((((((((((((((......#))))))))))))))).	5030	5046	1	-21.1	1	0.000233444	0.559	0	0	-4.17062	15	16	15	3UTR		0	0	#N/A
hsa-miR-1295b-3p	NM_170665	ATP2A2	AATAGGCCACGGATCTGGGCAA#GTCCAGCACCGTGGTCTT#...(((((((((..((((((..#))))))..))))))))).	6429	6447	1	-27.2	0	3.16e-05	0.397	0	0	-8.66051	15	18	9	3UTR		0	0	#N/A
hsa-miR-5589-3p	NM_170665	ATP2A2	TGCACATGGCAACCTAGCTCCCA#GGGTGTTCGGTTGCGTGCATGTGCGT#((((((((((((((.(((.(((.#))).))).))))))...)))))))).	7538	7564	1	-29.4	1	0.000211025	0.515	0	0	-4.67302	20	26	8	3UTR		0	0	#N/A
hsa-miR-5591-5p	NM_170665	ATP2A2	TGGGAGCTAAGCTATGGGTAT#GCCCCGCTTGGCTTCTT#.(((((((((((...((((..#)))).))))))))))).	4256	4273	1	-22.8	1	0.00522882	0.456	0	0	-6.67474	15	17	11	3UTR		0	0	#N/A
hsa-miR-548av-3p	NM_170665	ATP2A2	AAAACTGCAGTTACTTTTGC#TAAAGGTGACTGCC#......(((((((((((((.#))))))))))))).	5030	5044	1	-16.5	0	0.000310652	0.559	0	0	-15.5666	13	14	13	3UTR		0	0	#N/A
hsa-miR-5681a	NM_170665	ATP2A2	AGAAAGGGTGGCAATACCTCTT#TGTTGCCACCCC#.....(((((((((((......#))))))))))).	6600	6612	1	-19.9	0	0.0114735	0.368	0	0	-13.6656	11	12	11	3UTR		0	0	#N/A
hsa-miR-5699-3p	NM_170665	ATP2A2	TCCTGTCTTTCCTTGTTGGAGC#GCCCAGCAGGGAACATTTGGGGCAGGGG#(((((((((((((((((((.((#)))))))))))))......)))))))).	5981	6009	1	-28.7	1	2.23e-05	0.471	0	0	-3.93757	21	28	13	3UTR		0	0	#N/A
hsa-miR-6074	NM_170665	ATP2A2	GATATTCAGAGGCTAGGTGG#CCGCTTGGCTTCTT#.......(((((((((((((#))))))))))))).	4259	4273	1	-19.6	0	0.00522882	0.456	0	0	-17.1102	13	14	13	3UTR		0	0	#N/A
hsa-miR-6075	NM_170665	ATP2A2	ACGGCCCAGGCGGCATTGGTG#CACCGGGGTTGCCTGTGGCG#...(((((((((((.((((((#)))))).)))))))).))).	5125	5145	1	-27.3	0	2.35e-07	0.324	0	0	-7.24999	17	20	8	3UTR		0	0	#N/A
hsa-miR-6077	NM_170665	ATP2A2	GGGAAGAGCTGTACGGCCTTC#GCTGTCAGGCAGCTCTTGCCT#((.((((((((((((((....#)))))...))))))))).)).	6515	6536	1	-25.1	0	1.84e-07	0.471	0	0	-5.49511	16	21	9	3UTR		0	0	#N/A
hsa-miR-6085	NM_170665	ATP2A2	AAGGGGCTGGGGGAGCACA#TGTGCTCCCTGATGCCCTG#..((((((.((((((((((#)))))))))).).))))).	5102	5121	1	-29.5	1	0.00065924	0.324	0	0	-6.01339	16	19	10	3UTR		0	0	#N/A
hsa-miR-6085	NM_170665	ATP2A2	AAGGGGCTGGGGGAGCACA#GTGCCTCCCTTGGCCTCTC#.(((((((((((((((((.#)))).))))))))))))).	6612	6631	1	-29.6	1	5.2e-05	0.426	0	0	-3.79332	17	19	13	3UTR		0	0	#N/A
hsa-miR-6085	NM_170665	ATP2A2	AAGGGGCTGGGGGAGCACA#GCTGCCCAGCCCCG#..(((((((((..(((...#))).))))))))).	6491	6505	1	-26.7	1	0.000417097	0.353	0	0	-9.59293	12	14	9	3UTR		0	0	#N/A
hsa-miR-6127	NM_170665	ATP2A2	TGAGGGAGTGGGTGGGAGG#CCCTCACCCACTTTGGCCTCC#.(((((((((((((((.((#)))))))))))))...)))).	4195	4216	1	-25.8	1	0.0728971	0.397	0	0	-3.79332	17	21	13	3UTR		0	0	#N/A
hsa-miR-6133	NM_170665	ATP2A2	TGAGGGAGGAGGTTGGGTA#TTCATGAAGCTGATTTCCTCTCTCT#.(((((((((((((((.(.#.).))))))))))))))).	7457	7482	1	-22.9	1	0.022682	0.588	0	0	-3.79332	16	19	15	3UTR		0	0	#N/A
hsa-miR-6133	NM_170665	ATP2A2	TGAGGGAGGAGGTTGGGTA#ATCTGGCCGACTTCCCTCAC#(((((((((.((((((((.#))))))))..))))))))).	6756	6776	1	-24.2	1	0.0170665	0.353	0	0	-5.18008	17	20	9	3UTR		0	0	#N/A
hsa-miR-6134	NM_170665	ATP2A2	TGAGGTGGTAGGATGTAGA#GTCTTGCTACCTCAG#((((((((((((((.....#)))))))))))))).	4155	4170	1	-21.6	1	0.000613106	0.559	0	0	-4.90607	14	15	14	3UTR		0	0	#N/A
hsa-miR-6499-3p	NM_170665	ATP2A2	AGCAGTGTTTGTTTTGCCCACA#GTGGGTTAGGCCCACTGCTG#(((((((...((((.((((((.#)))))).)))).))))))).	6316	6336	1	-24.6	1	3.96e-06	0.441	0	0	-9.28556	17	20	7	3UTR		0	0	#N/A
hsa-miR-6504-5p	NM_170665	ATP2A2	TCTGGCTGTGCTGTAATGCAG#CTGCAGGGGATGTTAAAGCACAGTTAGT#.(((((((((((.((((((((#))))).......))).))))))))))).	5512	5540	1	-21.1	1	0.016451	0.5	0	0	-5.08246	19	28	11	3UTR		0	1	#N/A
hsa-miR-6506-5p	NM_170665	ATP2A2	ACTGGGATGTCACTGAATATGGT#CCTTGAGCTCAGTGAGCTCCCAGG#.((((((..(((((((.......#.)))))))..)))))).	6722	6746	1	-23.7	1	3.54e-05	0.382	0	0	-7.16335	13	17	7	3UTR		0	0	#N/A
hsa-miR-6510-3p	NM_170665	ATP2A2	CACCGACTCTGTCTCCTGCAG#CTTATTTAATGAAATCAGAAGCAGTAGACAGATGTTGGTGC#((((((((((((((.((((..#.)))).))))))).))))))).	8084	8125	1	-28.3	1	0.000203818	0.706	0	0	-4.67302	18	22	7	3UTR		0	0	#N/A
hsa-miR-6513-3p	NM_170665	ATP2A2	TCAAGTGTCATCTGTCCCTAG#TGGGGAGAGAGGCATTTC#..(((((((.(((.((((((.#)))))).)))))))))).	5260	5278	1	-20.9	1	1.6e-05	0.426	0	0	-7.05635	16	18	10	3UTR		0	0	#N/A
hsa-miR-6515-5p	NM_170665	ATP2A2	TTGGAGGGTGTGGAAGACATC#GGTGTTTTCCTCCAATGCCTTCCAAC#(((((((((((((((((((((#))))))))))....))))))))))).	4953	4979	1	-25.8	1	0.189223	0.574	0	0	-3.93757	21	26	11	3UTR		0	0	#N/A
hsa-miR-6716-3p	NM_170665	ATP2A2	TCCGAACTCTCCATTCCTCTGC#GCAGATGGTTGGAGTTTGGGGAGGGTTAGGAG#(((.((((((((((((((((((#))))).....)))))....)))))))).))).	5659	5691	1	-24.3	0	0.0295463	0.485	0	0	-6.9696	21	32	8	3UTR		0	0	#N/A
hsa-miR-6721-5p	NM_170665	ATP2A2	TGGGCAGGGGCTTATTGTAGGAG#CCTGTAAGTAAGTCTCAGCCCT#.((((.((((((((((.((((..#))))..)))))))))).)))).	5807	5829	1	-25	0	0.0110393	0.456	0	0	-5.69428	18	22	10	3UTR		0	0	#N/A
hsa-miR-6728-3p	NM_170665	ATP2A2	TCTCTGCTCTGCTCTCCCCAG#TTGGGGAGGGTTAGGAGGCATCAAGCAGGACAAGGTGCTGCTGAGTTCAGAGGG#(((((((((((((((((((((#)))))))))))..))))..............................)))))).	5674	5728	1	-25.8	1	1.79e-05	0.426	0	0	-3.93757	21	54	11	3UTR		0	0	#N/A
hsa-miR-6736-5p	NM_170665	ATP2A2	CTGGGTGAGGGCATCTGTGGT#GCCTCAGGCCCTCACCTAA#.(((((((((((..(((.(((#))).)))))))))))))).	6459	6478	1	-28.4	1	0.00185505	0.338	0	0	-5.9393	17	19	14	3UTR		0	0	#N/A
hsa-miR-6739-3p	NM_170665	ATP2A2	ATTGTTCTGTCTTTCTCCCAG#GGGAGAGAGGCATTTCAGC#.(((...((((((((((((..#))))))))))))...))).	5262	5281	1	-21.9	0	0.000461933	0.412	0	0	-11.357	15	19	12	3UTR		0	0	#N/A
hsa-miR-6740-3p	NM_170665	ATP2A2	TGTCTTCTCTCCTCCCAAACAG#GTTTGGGGAGGGTTAGGAGGCAT#((((((((.(((((((((((..#))))))).))))..)))))))).	5672	5695	1	-25.3	1	0.0102555	0.471	0	0	-4.99396	19	23	8	3UTR		0	0	#N/A
hsa-miR-6742-5p	NM_170665	ATP2A2	AGTGGGGTGGGACCCAGCTGTT#AGCAGCTGCCCAGCCCCGCA#.((((((((((...((((((((#)))))))))))).)))))).	6487	6507	1	-29.5	1	0.000486605	0.368	0	0	-9.2861	18	20	12	3UTR		0	0	#N/A
hsa-miR-6743-5p	NM_170665	ATP2A2	AAGGGGCAGGGACGGGTGGCCC#GCCACCCCGTGCCTCCCTTG#.(((((.(((.(((((((((..#))))))).)).)))))))).	6604	6624	1	-30.4	0	0.00452412	0.397	0	0	-8.16179	17	20	8	3UTR		0	0	#N/A
hsa-miR-6747-3p	NM_170665	ATP2A2	TCCTGCCTTCCTCTGCACCAG#TGATGCGGAGGAGTTTCCTCTCCAGGGCTAGGCAAGGCAGGC#.((((((((((((((((.((.#)).)))))))))......................))))))).	7028	7070	1	-26.3	1	0.000241264	0.324	0	0	-3.79332	18	42	9	3UTR		0	0	#N/A
hsa-miR-6748-3p	NM_170665	ATP2A2	TCCTGTCCCTGTCTCCTACAG#GGGCAGGGACAGGAA#((((((((((((((.......#)))))))))))))).	7096	7111	1	-27.2	1	1.61e-05	0.353	0	0	-4.90607	14	15	14	3UTR		0	0	#N/A
[truncated: 269 more rows]
