# Supplementary material for: Identification and analysis of key hypoxia- and immune-related genes in hypertrophic cardiomyopathy
Source: Biol Res. 2023 Aug 9;56:45. doi: 10.1186/s40659-023-00451-4 (PMC10410988; doi:10.1186/s40659-023-00451-4)
Supplement: Supplementary file 8 — Additional file 8: Table S7. Results for miRNA-lncRNAregulatory relationships through starbase website. [file 40659_2023_451_MOESM8_ESM.xlsx]

## Sheet: Sheet1
#please cite:
#1.Zhou KR, Liu S, Cai L, Bin L, et al. ENCORI: The Encyclopedia of RNA Interactomes.
#2.Li JH, et al.starBase v2.0: decoding miRNA-ceRNA, miRNA-ncRNA and protein-RNA interaction networks from large-scale CLIP-Seq data , Nucleic Acids Res. 2014 Jan;42:D92-7.
miRNAid	miRNAname	geneID	geneName	geneType	chromosome	start	end	strand	clipExpNum	degraExpNum	RBP	merClass	miRseq	align	targetSeq	pancancerNum
MIMAT0000066	hsa-let-7e-5p	ENSG00000249087	ZNF436-AS1	antisense	chr1	23696709	23696730	+	6	0	AGO1-4	8mer	uugauAUGUUGGAGGAUGGAGu	||:| | |||||||||	agaauUAUACCAUCCUACCUCa	4	hsa-let-7e-5p
MIMAT0000066	hsa-let-7e-5p	ENSG00000197989	SNHG12	antisense	chr1	28906717	28906739	-	1	0	AGO2	8mer	uugaUAUGUUG-GAGGAUGGAGu	| :|:|| ||||||||||	guucAAGCGACUCUCCUACCUCa	10	hsa-let-7e-5p
MIMAT0000066	hsa-let-7e-5p	ENSG00000259943	AL050341.2	antisense	chr1	40723307	40723328	-	1	0	AGO1-4	8mer	uugauauguuggagGAUGGAGu	|||||||	ccucugaguuagagCUACCUCa	2	hsa-let-7e-5p
MIMAT0000066	hsa-let-7e-5p	ENSG00000261654	AL360270.2	sense_overlapping	chr1	111483472	111483491	-	1	0	AGO1-4	7mer-m8	uuGAUAUGUUGGAGGAUGGAGu	:|| ||||:| ||||||||	caUUA-ACAAUC-CCUACCUCc	1	hsa-let-7e-5p
MIMAT0000066	hsa-let-7e-5p	ENSG00000261716	AC239868.1	sense_overlapping	chr1	149816494	149816514	-	1	0	AGO1-4	7mer-m8	uuGAUAUGUUGGAGGAUGGAGu	||:| : ||| ||||||||	uuCUGUCUCACC-CCUACCUCc	4	hsa-let-7e-5p
MIMAT0000066	hsa-let-7e-5p	ENSG00000231064	AC234582.1	antisense	chr1	155170056	155170078	+	1	4	AGO1-4	8mer	uuGA-UAUGUUGGAGGAUGGAGu	|| | || || ||||||||	gcCUAACACUACGCCCUACCUCa	4	hsa-let-7e-5p
MIMAT0000066	hsa-let-7e-5p	ENSG00000229953	AL590666.2	antisense	chr1	156616425	156616444	-	1	0	AGO2	7mer-m8	uugauAUGUUGGAGGAUGGAGu	|:||:| ||||||||	gguccUGCAGC--CCUACCUCu	7	hsa-let-7e-5p
MIMAT0000066	hsa-let-7e-5p	ENSG00000229953	AL590666.2	antisense	chr1	156631173	156631195	-	2	0	AGO1-4	7mer-m8	uugauAUGUUGGA-GGAUGGAGu	| ||:||| :|||||||	ccagcUUCAGCCUGUCUACCUCu	7	hsa-let-7e-5p
MIMAT0000066	hsa-let-7e-5p	ENSG00000203709	MIR29B2CHG	lincRNA	chr1	207988337	207988356	-	2	0	AGO1-4	7mer-m8	uuGAUAUGUUGGAGGAUGGAGu	||||: :| |||||||||	acCUAUGGGA--UCCUACCUCu	4	hsa-let-7e-5p
MIMAT0000066	hsa-let-7e-5p	ENSG00000237250	AL359924.1	antisense	chr1	238090682	238090703	+	1	0	AGO1-4	8mer	uugauauGUUGGAGGAUGGAGu	::|| |||||||	agggaccUGACAGGCUACCUCa	2	hsa-let-7e-5p
MIMAT0000066	hsa-let-7e-5p	ENSG00000234072	AC074117.1	antisense	chr2	27581582	27581602	+	6	0	AGO1-4,AGO2	7mer-m8	uuGAUAUGUUGGAGGAUGGAGu	||: | |||| |||||||	aaCUGCUCUACCU-CUACCUCc	6	hsa-let-7e-5p
MIMAT0000066	hsa-let-7e-5p	ENSG00000234072	AC074117.1	antisense	chr2	27581603	27581624	+	10	0	AGO1-4,AGO2	7mer-m8	uuGAUAUGUUGGAG-GAUGGAGu	|| | | ||||| |||||||	acCUCU-CUACCUCUCUACCUCu	6	hsa-let-7e-5p
MIMAT0000066	hsa-let-7e-5p	ENSG00000227403	LINC01806	lincRNA	chr2	162105017	162105038	+	1	0	AGO1-4	7mer-m8	uugauauGUUGGAGGAUGGAGu	| | : ||||||||	uaguccuCUAGUGCCUACCUCu	8	hsa-let-7e-5p
MIMAT0000066	hsa-let-7e-5p	ENSG00000227252	AC105760.2	antisense	chr2	237993286	237993306	-	3	0	AGO1,AGO1-4	7mer-m8	uugAUAUGUUGGAGGAUGGAGu	|: ||:| |:|||||||	acgUGCACGA-AUUCUACCUCu	4	hsa-let-7e-5p
MIMAT0000066	hsa-let-7e-5p	ENSG00000227110	LMCD1-AS1	antisense	chr3	8263791	8263812	-	2	0	AGO1-4	8mer	uuGAUAUGUUGGAGGAUGGAGu	||:|:||:| |||||||	ugCUGUGCAGCAAACUACCUCa	4	hsa-let-7e-5p
MIMAT0000066	hsa-let-7e-5p	ENSG00000272077	AC124045.1	lincRNA	chr3	44710375	44710393	+	7	0	AGO1,AGO1-4,AGO2	8mer	uuGAUAUGUUGGAGGAUGGAGu	||:|| :| :|||||||	gcCUGUAAGA---UCUACCUCa	4	hsa-let-7e-5p
MIMAT0000066	hsa-let-7e-5p	ENSG00000249833	CCDC37-AS1	antisense	chr3	126112437	126112458	-	1	0	AGO1-4	7mer-m8	uugauauguuggaGGAUGGAGu	||||||||	gacccggccccagCCUACCUCu	1	hsa-let-7e-5p
MIMAT0000066	hsa-let-7e-5p	ENSG00000248932	AC097103.2	antisense	chr3	139138465	139138486	+	1	0	AGO1-4	7mer-m8	uugauauguuGGAGGAUGGAGu	::|||||||||	caagacuguuUUUCCUACCUCu	6	hsa-let-7e-5p
MIMAT0000066	hsa-let-7e-5p	ENSG00000242086	MUC20-OT1	lincRNA	chr3	195399388	195399408	+	4	0	AGO1-4	7mer-m8	uugauAUGUUGGAGGAUGGAGu	|:| ||| ||||||||	gcagcUGC-ACCACCUACCUCc	6	hsa-let-7e-5p
MIMAT0000066	hsa-let-7e-5p	ENSG00000224652	LINC00885	lincRNA	chr3	195869669	195869691	+	2	0	AGO1-4	7mer-m8	uugauauguuGGAG-GAUGGAGu	|:|| |||||||	gacggaagcuCUUCUCUACCUCc	1	hsa-let-7e-5p
MIMAT0000066	hsa-let-7e-5p	ENSG00000248810	LINC02432	lincRNA	chr4	142242467	142242488	-	2	0	AGO1-4,AGO2	8mer	uuGAUA-UGUUGGAGGAUGGAGu	| || |: :| | |||||||	acCAAUGAUUGCAU-CUACCUCa	2	hsa-let-7e-5p
MIMAT0000066	hsa-let-7e-5p	ENSG00000280219	AC093908.1	TEC	chr4	148413093	148413115	+	3	0	AGO1-4	7mer-m8	uuGAUAUGUUGGAG-GAUGGAGu	| ||:| :: | |||||||	uuCCAUGCUUUUCCGCUACCUCu	3	hsa-let-7e-5p
MIMAT0000066	hsa-let-7e-5p	ENSG00000225138	SLC9A3-AS1	processed_transcript	chr5	479932	479954	+	1	0	AGO1-4	8mer	uugaUAUGUUG-GAGGAUGGAGu	| :|::| || |||||||	gagcAAGCGGCUCUGCUACCUCa	9	hsa-let-7e-5p
MIMAT0000066	hsa-let-7e-5p	ENSG00000249736	LINC02242	lincRNA	chr5	66930160	66930183	-	1	0	AGO1-4	8mer	uuGA-UAUGUUGG-AGGAUGGAGu	|| | :|:|:| |||||||||	gcCUCAAGCGAUCAUCCUACCUCa	4	hsa-let-7e-5p
MIMAT0000066	hsa-let-7e-5p	ENSG00000281398	SNHG4	lincRNA	chr5	138614111	138614134	+	1	0	AGO2	7mer-m8	uugauAUGUUGGAG--GAUGGAGu	| |||| |: |||||||	uucauUCCAACAUUGACUACCUCc	6	hsa-let-7e-5p
MIMAT0000066	hsa-let-7e-5p	ENSG00000281398	SNHG4	lincRNA	chr5	138614748	138614768	+	4	0	AGO1,AGO1-4,AGO2	7mer-m8	uuGAUAUGUUGGAGGAUGGAGu	||: |::|| | |||||||	acCUGAAUGACAU-CUACCUCc	6	hsa-let-7e-5p
MIMAT0000066	hsa-let-7e-5p	ENSG00000281398	SNHG4	lincRNA	chr5	138615264	138615284	+	1	0	AGO1-4	7mer-m8	uugauAUGUUGGAGGAUGGAGu	|||||||| |||||||	cucacUACAACCU-CUACCUCc	6	hsa-let-7e-5p
MIMAT0000066	hsa-let-7e-5p	ENSG00000249669	CARMN	lincRNA	chr5	148788892	148788917	+	1	0	AGO1-4	8mer	uuGAUAUGUUGGAG----GAUGGAGu	||: | :|||| |||||||	ucCUGCCCUGCCUCUUAGCUACCUCa	3	hsa-let-7e-5p
MIMAT0000066	hsa-let-7e-5p	ENSG00000278970	HEIH	TEC	chr5	180257826	180257850	-	4	0	AGO1-4,AGO2	7mer-m8	uuGAUAUGUUGG--A-GGAUGGAGu	||| :||| : | |||||||	cuCUACGCAAAUGGUAGCUACCUCu	5	hsa-let-7e-5p
MIMAT0000066	hsa-let-7e-5p	ENSG00000278970	HEIH	TEC	chr5	180257847	180257868	-	4	0	AGO1-4,AGO2	7mer-m8	uuGAUAUGUUGGAGGAUGGAGu	:|| | | || |||||||	ccUUAAAGACCCAGCUACCUCu	5	hsa-let-7e-5p
MIMAT0000066	hsa-let-7e-5p	ENSG00000238035	AC138035.1	lincRNA	chr5	180751426	180751446	+	3	2	AGO1-4,AGO2	8mer	uugauauGUUGGAGGAUGGAGu	||:| | |||||||	ucacgccCAGCAU-CUACCUCa	1	hsa-let-7e-5p
MIMAT0000066	hsa-let-7e-5p	ENSG00000272097	AL024498.1	lincRNA	chr6	10744224	10744246	-	1	0	AGO1-4	8mer	uugauAUGU-UGGAGGAUGGAGu	| || :: | |||||||	uggccUCCAGGUAUACUACCUCa	7	hsa-let-7e-5p
MIMAT0000066	hsa-let-7e-5p	ENSG00000231074	HCG18	antisense	chr6	30272120	30272141	-	1	0	AGO1-4	8mer	uugauauguUGGAGGAUGGAGu	|:: |||||||	guguuggucAUUGGCUACCUCa	3	hsa-let-7e-5p
MIMAT0000066	hsa-let-7e-5p	ENSG00000272273	IER3-AS1	antisense	chr6	30711053	30711074	+	1	0	AGO1-4	7mer-m8	uugauauGUUGGAGGAUGGAGu	||||| :|||||||	caaccccCAACCCUCUACCUCg	1	hsa-let-7e-5p
MIMAT0000066	hsa-let-7e-5p	ENSG00000279048	AC080080.1	TEC	chr7	17981973	17981994	+	1	0	AGO1-4	8mer	uugauAUGUUGGAGGAUGGAGu	| | | |||||||||	uggccUCCCAAGUCCUACCUCa	4	hsa-let-7e-5p
MIMAT0000066	hsa-let-7e-5p	ENSG00000273237	AC004520.1	antisense	chr7	26213803	26213824	-	4	0	AGO1-4,AGO2	8mer	uuGAUAUGUUGGAGGAUGGAGu	|| | :| :||||||||||	acCUCUCUAUUCUCCUACCUCa	8	hsa-let-7e-5p
MIMAT0000066	hsa-let-7e-5p	ENSG00000240990	HOXA11-AS	antisense	chr7	27225643	27225666	+	1	0	AGO2	7mer-m8	uuGA-UAUGUUGGA-GGAUGGAGu	|| || : ||| ||||||||	ccCUCAUCUUCCCUGCCUACCUCu	1	hsa-let-7e-5p
MIMAT0000066	hsa-let-7e-5p	ENSG00000281103	TRG-AS1	antisense	chr7	38418096	38418116	+	3	0	AGO2	8mer	uugaUAUGUUGGAGGAUGGAGu	| |||: | |||||||	guaaAAACAG-CAACUACCUCa	11	hsa-let-7e-5p
MIMAT0000066	hsa-let-7e-5p	ENSG00000188185	LINC00265	lincRNA	chr7	39831422	39831448	+	8	0	AGO1-4	8mer	uuGAUAUGUU--GG-A--GGAUGGAGu	|||| :|: || | ||||||||	gcCUAUUUAGGCCCAUACCCUACCUCa	5	hsa-let-7e-5p
MIMAT0000066	hsa-let-7e-5p	ENSG00000273142	AC073335.2	lincRNA	chr7	66368568	66368589	+	1	0	AGO2	7mer-m8	uugauauGUUGGAGGAUGGAGu	| | ||||||||||	ugccggcCCAGCUCCUACCUCg	7	hsa-let-7e-5p
MIMAT0000066	hsa-let-7e-5p	ENSG00000273341	AC004921.1	lincRNA	chr7	77051110	77051130	+	1	0	AGO2	7mer-m8	uugauAUGUUGGAGGAUGGAGu	||||| ||||||||||	cucacUACAA-CUCCUACCUCc	8	hsa-let-7e-5p
MIMAT0000066	hsa-let-7e-5p	ENSG00000272752	STAG3L5P-PVRIG2P-PILRB	processed_transcript	chr7	99950695	99950718	+	3	0	AGO1-4	7mer-m8	uuGAUAUGUUGGAG--GAUGGAGu	|| | ::||: : |||||||	uuCUCUUUGACUGUGGCUACCUCc	6	hsa-let-7e-5p
MIMAT0000066	hsa-let-7e-5p	ENSG00000280123	AC023632.6	TEC	chr8	95441236	95441257	-	11	0	AGO1,AGO1-4,AGO2	7mer-m8	uugauauguUGGAGGAUGGAGu	|:: :|||||||	auucuccucAUUGUCUACCUCc	1	hsa-let-7e-5p
MIMAT0000066	hsa-let-7e-5p	ENSG00000240498	CDKN2B-AS1	antisense	chr9	22065709	22065729	+	1	0	AGO2	8mer	uugAUAUGUUGGAGGAUGGAGu	|: :| | | ||||||||	uaaUGAGCUA-CACCUACCUCa	13	hsa-let-7e-5p
MIMAT0000066	hsa-let-7e-5p	ENSG00000242375	AL590705.3	lincRNA	chr9	99957762	99957786	-	4	0	AGO2	8mer	uugauauGUUGGA---GGAUGGAGu	|||||| :|||||||	gcagugcCAACCUAAAUCUACCUCa	4	hsa-let-7e-5p
MIMAT0000066	hsa-let-7e-5p	ENSG00000204054	LINC00963	processed_transcript	chr9	132267038	132267058	+	2	0	AGO2	7mer-m8	uuGAUAUGUUGGAGGAUGGAGu	||: ||| | |||||||	caCUGCUCAA-AUGCUACCUCu	7	hsa-let-7e-5p
MIMAT0000066	hsa-let-7e-5p	ENSG00000239665	AL157392.3	processed_transcript	chr10	13682262	13682282	+	1	0	AGO1-4	7mer-m8	uuGAUAUGUUGGAGGAUGGAGu	|| | : :|||||||||||	ccCU-UUUUGCCUCCUACCUCu	4	hsa-let-7e-5p
MIMAT0000066	hsa-let-7e-5p	ENSG00000239665	AL157392.3	processed_transcript	chr10	13697248	13697269	+	2	0	AGO1-4,AGO2	8mer	uugauaugUUGGAGGAUGGAGu	|| :|||||||	auguuccaAAAGAUCUACCUCa	4	hsa-let-7e-5p
MIMAT0000066	hsa-let-7e-5p	ENSG00000272692	AC010997.4	lincRNA	chr10	77171534	77171554	+	1	0	AGO2	7mer-m8	uugaUAUGUUGGAGGAUGGAGu	:||:|| ||:|||||||	ugggGUAUAA-CUUCUACCUCu	4	hsa-let-7e-5p
MIMAT0000066	hsa-let-7e-5p	ENSG00000280355	AL132656.4	TEC	chr10	81442905	81442926	-	1	0	AGO1-4	7mer-m8	uuGAUAUGUUGGAGGAUGGAGu	|| |: :|:| |||||||	gcCUCUGGGAUCAGCUACCUCc	1	hsa-let-7e-5p
MIMAT0000066	hsa-let-7e-5p	ENSG00000223482	NUTM2A-AS1	antisense	chr10	89005067	89005093	-	20	0	AGO1,AGO1-4,AGO2,AGO3	7mer-m8	uuGAUA-UGUUGGAG----GAUGGAGu	|| | ::|||||| |||||||	acCUCUGGUAACCUCUAAUCUACCUCc	2	hsa-let-7e-5p
MIMAT0000066	hsa-let-7e-5p	ENSG00000235823	OLMALINC	lincRNA	chr10	102133372	102133384	+	4	0	AGO1-4,AGO2	8mer	uugauauguuGGAGGAUGGAGu	:||||||||||	#NAME?	10	hsa-let-7e-5p
MIMAT0000066	hsa-let-7e-5p	ENSG00000269609	RPARP-AS1	processed_transcript	chr10	104215138	104215159	+	1	0	AGO1-4	8mer	uugauaugUUGGAGGAUGGAGu	| |||||||||||	cucaagugAUCCUCCUACCUCa	11	hsa-let-7e-5p
MIMAT0000066	hsa-let-7e-5p	ENSG00000230724	LINC01001	lincRNA	chr11	130981	131001	-	2	2	AGO1-4	8mer	uugauauGUUGGAGGAUGGAGu	||:| | |||||||	ucacgccCAGCAU-CUACCUCa	4	hsa-let-7e-5p
MIMAT0000066	hsa-let-7e-5p	ENSG00000280279	AC240565.2	lincRNA	chr11	130981	131001	-	2	2	AGO1-4	8mer	uugauauGUUGGAGGAUGGAGu	||:| | |||||||	ucacgccCAGCAU-CUACCUCa	5	hsa-let-7e-5p
MIMAT0000066	hsa-let-7e-5p	ENSG00000269821	KCNQ1OT1	antisense	chr11	2692443	2692464	-	2	0	AGO1-4	7mer-m8	uuGAUAUGUUGGAGGAUGGAGu	||: || |: :|||||||	acCUGGACUCCUGUCUACCUCu	4	hsa-let-7e-5p
MIMAT0000066	hsa-let-7e-5p	ENSG00000269821	KCNQ1OT1	antisense	chr11	2696381	2696400	-	1	0	AGO2	7mer-m8	uugauAUGUUGGAGGAUGGAGu	|| |:| |||||||	cccgcUAGAGC--ACUACCUCu	4	hsa-let-7e-5p
MIMAT0000066	hsa-let-7e-5p	ENSG00000269821	KCNQ1OT1	antisense	chr11	2697758	2697775	-	5	0	AGO1-4,AGO2	7mer-m8	uuGAUAUGUUGGAGGAUGGAGu	||:||| | |||||||	ucCUGUACCA----CUACCUCu	4	hsa-let-7e-5p
MIMAT0000066	hsa-let-7e-5p	ENSG00000269821	KCNQ1OT1	antisense	chr11	2704769	2704790	-	1	0	AGO1-4	7mer-m8	uugaUAUGUUGGAGGAUGGAGu	:|| :: ||:|||||||	guagGUAGGGGCUUCUACCUCu	4	hsa-let-7e-5p
MIMAT0000066	hsa-let-7e-5p	ENSG00000269821	KCNQ1OT1	antisense	chr11	2708571	2708594	-	1	0	AGO1-4	8mer	uuGAUAUGU-UGGA-GGAUGGAGu	| | :|| |||| |||||||	ccCAAGGCAGACCUGGCUACCUCa	4	hsa-let-7e-5p
MIMAT0000066	hsa-let-7e-5p	ENSG00000269821	KCNQ1OT1	antisense	chr11	2709736	2709756	-	4	0	AGO2	8mer	uuGAUAUGUUGGAGGAUGGAGu	||:|:::|||| |||||||	ggCUGUGUGACCU-CUACCUCa	4	hsa-let-7e-5p
MIMAT0000066	hsa-let-7e-5p	ENSG00000280798	LINC00294	lincRNA	chr11	33098951	33098972	+	1	0	AGO1-4	7mer-m8	uuGAUAUGUUGGAGGAUGGAGu	|| :| :|| |||||||	cuCUUGGCCGCCCACUACCUCg	6	hsa-let-7e-5p
MIMAT0000066	hsa-let-7e-5p	ENSG00000245532	NEAT1	lincRNA	chr11	65203681	65203702	+	15	0	AGO1-4	7mer-m8	uugauaugUUGGAGGAUGGAGu	:||:| |||||||	ccucggugGACUUACUACCUCu	8	hsa-let-7e-5p
MIMAT0000066	hsa-let-7e-5p	ENSG00000245532	NEAT1	lincRNA	chr11	65205005	65205025	+	16	0	AGO1-4,AGO2	8mer	uugauaugUUGGAGGAUGGAGu	|| | ||||||||	gcgaagggAAGC-CCUACCUCa	8	hsa-let-7e-5p
MIMAT0000066	hsa-let-7e-5p	ENSG00000245532	NEAT1	lincRNA	chr11	65205185	65205207	+	17	0	AGO1-4,AGO2	7mer-m8	uugauauGUUGGA-GGAUGGAGu	::::|| :|||||||	cuggucuUGGUCUGUCUACCUCg	8	hsa-let-7e-5p
MIMAT0000066	hsa-let-7e-5p	ENSG00000272301	AP002360.3	lincRNA	chr11	76100849	76100869	+	3	0	AGO1-4,AGO2	7mer-m8	uugAUAUGUUGGAGGAUGGAGu	|:|:| | | |||||||	cgaUGUGCCAAGU-CUACCUCc	4	hsa-let-7e-5p
MIMAT0000066	hsa-let-7e-5p	ENSG00000247137	AP000873.2	processed_transcript	chr11	82903082	82903103	-	3	0	AGO1-4,AGO2	7mer-m8	uuGAUAUGUUGGAGGAUGGAGu	|||||: | |:|||||||	ggCUAUAUUUCAUUCUACCUCu	4	hsa-let-7e-5p
MIMAT0000066	hsa-let-7e-5p	ENSG00000255234	AP000446.1	antisense	chr11	83133758	83133782	+	1	0	AGO1-4	7mer-m8	uuGAUAUGUUGGAG---GAUGGAGu	:| |:| |||: |||||||	cuUUCUGCCCCCUUCCACUACCUCu	4	hsa-let-7e-5p
MIMAT0000066	hsa-let-7e-5p	ENSG00000261098	AP000766.1	lincRNA	chr11	107185038	107185063	-	11	0	AGO1-4,AGO2	8mer	uuGAUAUGUUGGA----GGAUGGAGu	|||| || :|| :|||||||	acCUAUUCACUCUUAAAUCUACCUCa	2	hsa-let-7e-5p
MIMAT0000066	hsa-let-7e-5p	ENSG00000250899	AC125807.2	lincRNA	chr12	3151188	3151210	+	1	0	AGO1-4	7mer-m8	uugAUA-UGUUGGAGGAUGGAGu	||| ||:|: ||||||||	uugUAUAACGAUAACCUACCUCg	4	hsa-let-7e-5p
MIMAT0000066	hsa-let-7e-5p	ENSG00000256146	AC006206.1	lincRNA	chr12	5425494	5425515	+	2	0	AGO1-4	7mer-m8	uuGAUAUGUUGGAG-GAUGGAGu	|| | || :||: |||||||	uuCU-UCCAUUCUUGCUACCUCc	1	hsa-let-7e-5p
MIMAT0000066	hsa-let-7e-5p	ENSG00000276232	AC006064.5	sense_intronic	chr12	6619525	6619550	+	6	0	AGO1-4,AGO2	7mer-m8	uuGAUAUGUUGGAG----GAUGGAGu	:| | | ||:|: |||||||	cuUUUUCCUACUUUUGAGCUACCUCu	0	hsa-let-7e-5p
MIMAT0000066	hsa-let-7e-5p	ENSG00000245648	AC022075.1	antisense	chr12	10550440	10550462	+	2	0	AGO2	8mer	uuGAU-AUGUUGGAGGAUGGAGu	:|| |::| |: :|||||||	auUUAGUGUAUCUGUCUACCUCa	9	hsa-let-7e-5p
MIMAT0000066	hsa-let-7e-5p	ENSG00000257176	AC009318.1	antisense	chr12	29434103	29434123	-	1	0	AGO2	8mer	uugaUAUGUUGGAGGAUGGAGu	| || |::|:|||||||	acagAGAC-AUUUUCUACCUCa	4	hsa-let-7e-5p
MIMAT0000066	hsa-let-7e-5p	ENSG00000258334	AC125611.4	antisense	chr12	49686493	49686515	-	2	0	AGO1-4	8mer	uuGAU--AUGUUGGAGGAUGGAGu	||| |::|: ||:|||||||	aaCUAACUGUAG-CUUCUACCUCa	3	hsa-let-7e-5p
MIMAT0000066	hsa-let-7e-5p	ENSG00000273046	AC012531.2	processed_transcript	chr12	54428128	54428148	+	1	0	AGO2	8mer	uugauAUGUUGGAGGAUGGAGu	| :|||| |||||||	uccacUUUAACC-GCUACCUCa	1	hsa-let-7e-5p
MIMAT0000066	hsa-let-7e-5p	ENSG00000250742	LINC02381	lincRNA	chr12	54526512	54526534	+	16	1	AGO1,AGO1-4,AGO2,AGO3	8mer	uuGAUAUGUUGGAG-GAUGGAGu	| | :|| : || |||||||	ugCCAAGCAUUGUCUCUACCUCa	3	hsa-let-7e-5p
MIMAT0000066	hsa-let-7e-5p	ENSG00000257354	AC048341.1	lincRNA	chr12	63010260	63010283	+	2	0	AGO1-4	8mer	uuGA-UAUGUU-GGAGGAUGGAGu	|| | ::|| |||||||||||	agCUCAAGUAAUCCUCCUACCUCa	5	hsa-let-7e-5p
MIMAT0000066	hsa-let-7e-5p	ENSG00000258343	AC090001.1	antisense	chr12	96189320	96189341	-	1	0	AGO2	7mer-m8	uugAUAUGUUGGAGGAUGGAGu	||| :||: :|||||||	uuaUAUUGGACUGUCUACCUCc	3	hsa-let-7e-5p
MIMAT0000066	hsa-let-7e-5p	ENSG00000257167	TMPO-AS1	antisense	chr12	98906816	98906838	-	5	0	AGO1-4	7mer-m8	uugaUAUGUUGGA-GGAUGGAGu	|| | ::| ||||||||	ucacAUCCUUUUUCCCUACCUCu	9	hsa-let-7e-5p
MIMAT0000066	hsa-let-7e-5p	ENSG00000281344	HELLPAR	macro_lncRNA	chr12	102625720	102625741	+	1	0	AGO2	7mer-m8	uugaUAUGUUGGAGGAUGGAGu	| |: | |:|||||||	cuucAGAUCUCAUUCUACCUCc	2	hsa-let-7e-5p
MIMAT0000066	hsa-let-7e-5p	ENSG00000256028	AC026362.1	processed_transcript	chr12	123464515	123464536	+	1	0	AGO2	7mer-m8	uuGA-UAUGUUGGAGGAUGGAGu	|| || :|: | ||||||||	ucCUCAUUUAG-CACCUACCUCc	6	hsa-let-7e-5p
MIMAT0000066	hsa-let-7e-5p	ENSG00000279233	AC122688.3	TEC	chr12	125624358	125624379	+	1	0	AGO1-4	7mer-m8	uugauauguuggaGGAUGGAGu	:|||||||	ggaaccuugugggUCUACCUCc	7	hsa-let-7e-5p
MIMAT0000066	hsa-let-7e-5p	ENSG00000285467	AL136419.1	processed_transcript	chr14	24520108	24520130	+	1	0	AGO1-4	8mer	uuGAUAUGU-UGGAGGAUGGAGu	||: | | :|| |||||||	cuCUGAAGAUGCCAGCUACCUCa	0	hsa-let-7e-5p
MIMAT0000066	hsa-let-7e-5p	ENSG00000257636	G2E3-AS1	antisense	chr14	30942740	30942763	-	1	0	AGO2	7mer-m8	uugauAUGUUGGA--GGAUGGAGu	|:| |:| ||||||||	uuugcUGCUUCUUUCCCUACCUCc	0	hsa-let-7e-5p
MIMAT0000066	hsa-let-7e-5p	ENSG00000279423	AL445363.3	TEC	chr14	35010842	35010865	+	3	0	AGO1,AGO1-4	8mer	uugauaUGUUGGA--GGAUGGAGu	||| || ||||||||	uaaaggACAUACUGACCUACCUCa	4	hsa-let-7e-5p
MIMAT0000066	hsa-let-7e-5p	ENSG00000279594	AL049780.3	TEC	chr14	75478212	75478233	-	1	0	AGO1-4	7mer-m8	uugauauguuggaGGAUGGAGu	||||||||	cuuucccucagaaCCUACCUCu	2	hsa-let-7e-5p
MIMAT0000066	hsa-let-7e-5p	ENSG00000259319	AF111167.2	antisense	chr14	75892839	75892860	-	3	0	AGO1-4	7mer-m8	uuGAUAUGUUGGAGGAUGGAGu	|| || || :|||||||	gcCUUUAGUCCCCUCUACCUCu	3	hsa-let-7e-5p
MIMAT0000066	hsa-let-7e-5p	ENSG00000258301	VASH1-AS1	lincRNA	chr14	77253042	77253063	-	2	0	AGO1-4	7mer-m8	uugauauguuggaGGAUGGAGu	||||||||	cuuccuuccuaggCCUACCUCu	9	hsa-let-7e-5p
MIMAT0000066	hsa-let-7e-5p	ENSG00000225746	MEG8	lincRNA	chr14	101373439	101373460	+	1	0	AGO2	8mer	uugaUAUGUUGGAGGAUGGAGu	| |:::|: |||||||	ggagAGAUGGCUGGCUACCUCa	3	hsa-let-7e-5p
MIMAT0000066	hsa-let-7e-5p	ENSG00000258399	AL117190.1	lincRNA	chr14	101373439	101373460	+	1	0	AGO2	8mer	uugaUAUGUUGGAGGAUGGAGu	| |:::|: |||||||	ggagAGAUGGCUGGCUACCUCa	2	hsa-let-7e-5p
MIMAT0000066	hsa-let-7e-5p	ENSG00000247556	OIP5-AS1	processed_transcript	chr15	41593851	41593872	+	1	0	AGO2	7mer-m8	uugauaUGUUGGAGGAUGGAGu	| :| :|||||||||	uagagaAGGAAUUCCUACCUCu	5	hsa-let-7e-5p
MIMAT0000066	hsa-let-7e-5p	ENSG00000260773	AC055855.1	antisense	chr15	66623819	66623839	-	1	0	AGO1-4	7mer-m8	uugauAUGUUGGAGGAUGGAGu	|:||| || |||||||	cucacUGCAAGCU-CUACCUCc	6	hsa-let-7e-5p
MIMAT0000066	hsa-let-7e-5p	ENSG00000259673	IQCH-AS1	lincRNA	chr15	67699013	67699035	-	2	0	AGO1-4	7mer-m8	uuGAUAUGUUGG-AGGAUGGAGu	| | : |:|| |||||||	ccCCAGGAAGCCAAACUACCUCu	5	hsa-let-7e-5p
MIMAT0000066	hsa-let-7e-5p	ENSG00000245750	DRAIC	lincRNA	chr15	69855456	69855477	+	1	0	AGO1-4	8mer	uugaUAUGUUGGAGGAUGGAGu	||| || ||||||||	uggaAUAAAAAGGCCUACCUCa	3	hsa-let-7e-5p
MIMAT0000066	hsa-let-7e-5p	ENSG00000259964	THSD4-AS1	antisense	chr15	71479345	71479366	-	1	0	AGO1-4	7mer-m8	uugauaUGUUGGAGGAUGGAGu	| || ||:|||||||	uauggaAAAAACUUCUACCUCu	4	hsa-let-7e-5p
MIMAT0000066	hsa-let-7e-5p	ENSG00000247240	UBL7-AS1	antisense	chr15	74754243	74754263	+	2	0	AGO1-4	7mer-m8	uuGAUAUGUUGGAGGAUGGAGu	||: | || |||||||	uaCUGAAGAA-AGACUACCUCu	7	hsa-let-7e-5p
MIMAT0000066	hsa-let-7e-5p	ENSG00000203392	AC105020.1	antisense	chr15	75971489	75971511	+	1	0	AGO1-4	7mer-m8	uuGA-UAUGUUGGAGGAUGGAGu	|| ||:: || |||||||	gaCUCAUGUUUCCAGCUACCUCu	4	hsa-let-7e-5p
MIMAT0000066	hsa-let-7e-5p	ENSG00000259363	AC090825.1	lincRNA	chr15	100353244	100353266	+	1	0	AGO1-4	8mer	uugauauGUU-GGAGGAUGGAGu	||| |||||||||||	cugggcuCAAUCCUCCUACCUCa	4	hsa-let-7e-5p
MIMAT0000066	hsa-let-7e-5p	ENSG00000259583	AC015712.2	antisense	chr15	101433917	101433940	-	1	0	AGO1-4	7mer-m8	uuGAU-AUGU-UGGAGGAUGGAGu	||: |:|| :: |:|||||||	ugCUGUUGCAUGUGUUCUACCUCu	3	hsa-let-7e-5p
MIMAT0000066	hsa-let-7e-5p	ENSG00000260447	AC009065.3	antisense	chr16	2170192	2170213	+	1	0	AGO2	8mer	uugauaUGUUGGAGGAUGGAGu	:|:| :|||||||	gaaacgGCGAGACUCUACCUCa	0	hsa-let-7e-5p
MIMAT0000066	hsa-let-7e-5p	ENSG00000261067	AC109460.3	processed_transcript	chr16	28994582	28994603	+	10	0	AGO1-4,AGO2	8mer	uugauAUGUUGGAGGAUGGAGu	|: :| | ||||||||	gaugcUGGGAGCCCCUACCUCa	7	hsa-let-7e-5p
MIMAT0000066	hsa-let-7e-5p	ENSG00000280211	AC106886.4	TEC	chr16	30784911	30784934	-	2	0	AGO1-4,AGO2	7mer-m8	uugauauGUUGGA--GGAUGGAGu	|||:|| :|||||||	gaaauccCAAUCUUGUCUACCUCu	2	hsa-let-7e-5p
MIMAT0000066	hsa-let-7e-5p	ENSG00000260267	AC026471.1	antisense	chr16	31468514	31468535	-	3	0	AGO1-4,AGO2	7mer-m8	uuGAU-AUGUUGGAGGAUGGAGu	||| |||| | |||||||	acCUAGAACAA-CAGCUACCUCu	3	hsa-let-7e-5p
MIMAT0000066	hsa-let-7e-5p	ENSG00000262514	AC020978.6	sense_intronic	chr16	68234604	68234627	+	1	0	AGO1-4	7mer-m8	uuGAUAUGUUGGAG--GAUGGAGu	:||||: :||: |||||||	cuUUAUAUUUUCUUCACUACCUCc	1	hsa-let-7e-5p
MIMAT0000066	hsa-let-7e-5p	ENSG00000262160	AC020978.5	antisense	chr16	68260173	68260193	-	1	0	AGO1-4	8mer	uugauauGUUGGAGGAUGGAGu	::| || |||||||	ccaacgcUGAGCU-CUACCUCa	0	hsa-let-7e-5p
MIMAT0000066	hsa-let-7e-5p	ENSG00000196696	AC009022.1	processed_transcript	chr16	70010575	70010595	-	1	0	AGO1-4	8mer	uugauAUGUUGGAGGAUGGAGu	||| : | ||||||||	ugcccUACUGGC-CCUACCUCa	5	hsa-let-7e-5p
MIMAT0000066	hsa-let-7e-5p	ENSG00000261777	AC012184.3	processed_transcript	chr16	70380417	70380440	-	1	0	AGO1-4	8mer	uugAUAUGUUGG--AGGAUGGAGu	|:| ||| | |:|||||||	ccgUGUUCAAGCUAUUCUACCUCa	4	hsa-let-7e-5p
MIMAT0000066	hsa-let-7e-5p	ENSG00000279476	AC092139.3	TEC	chr16	81553888	81553909	+	1	0	AGO1-4	8mer	uuGAUAUGUUGGAGGAUGGAGu	|| || : :|:|||||||	auCUCUAGUGGUUUCUACCUCa	5	hsa-let-7e-5p
MIMAT0000066	hsa-let-7e-5p	ENSG00000278716	AC133540.1	lincRNA	chr16	85523563	85523584	+	1	0	AGO1-4	7mer-m8	uugauaugUUGGAGGAUGGAGu	|| ||||||||	gaggcaggAAGGACCUACCUCc	2	hsa-let-7e-5p
MIMAT0000066	hsa-let-7e-5p	ENSG00000266709	AC005224.4	lincRNA	chr17	14208433	14208455	+	1	0	AGO2	7mer-m8	uugauaUGUUGG-AGGAUGGAGu	:||:|| |:|||||||	agagugGCAGCCUUUCUACCUCc	3	hsa-let-7e-5p
MIMAT0000066	hsa-let-7e-5p	ENSG00000239203	AC093484.1	processed_transcript	chr17	16330830	16330850	+	1	0	AGO1-4	7mer-m8	uuGAUAUGUUGGAGGAUGGAGu	||| : :: | |||||||	ugCUAGGGGGGAU-CUACCUCc	7	hsa-let-7e-5p
MIMAT0000066	hsa-let-7e-5p	ENSG00000215769	ARHGAP27P1-BPTFP1-KPNA2P3	processed_transcript	chr17	62746088	62746109	-	5	3	AGO1-4,AGO2	7mer-m8	uuGAUAUGUUGGAGGAUGGAGu	:|:|:| | |||||||	cgUUGUGCCAGAAACUACCUCu	8	hsa-let-7e-5p
MIMAT0000066	hsa-let-7e-5p	ENSG00000280299	AC037487.4	processed_transcript	chr17	62950010	62950031	+	1	0	AGO1-4	8mer	uugaUAUGUUGGAGGAUGGAGu	:|| |||: |||||||	aggaGUAGAACUAACUACCUCa	6	hsa-let-7e-5p
MIMAT0000066	hsa-let-7e-5p	ENSG00000163597	SNHG16	processed_transcript	chr17	74560277	74560297	+	7	0	AGO1,AGO1-4,AGO2	7mer-m8	uuGAUAUGUUGGAGGAUGGAGu	|| |:|||||| |||||||	auCUCUGCAACCU-CUACCUCc	7	hsa-let-7e-5p
MIMAT0000066	hsa-let-7e-5p	ENSG00000262188	LINC01978	lincRNA	chr17	77897157	77897177	+	1	0	AGO1-4	7mer-m8	uugauauGUUGGAGGAUGGAGu	| |||| |||||||	gaucugcCCACCU-CUACCUCc	4	hsa-let-7e-5p
MIMAT0000066	hsa-let-7e-5p	ENSG00000280248	AC124319.4	TEC	chr17	78313963	78313985	+	1	0	AGO1-4	7mer-m8	uugauaugUUG-GAGGAUGGAGu	|:| || |||||||	ggacugggAGCACUGCUACCUCc	4	hsa-let-7e-5p
MIMAT0000066	hsa-let-7e-5p	ENSG00000277534	AC007996.1	sense_intronic	chr18	24123931	24123954	-	1	0	AGO2	8mer	uugAUAU-GU-UGGAGGAUGGAGu	|| | || ::|||||||||	aaaUAGAGCAUUUUUCCUACCUCa	4	hsa-let-7e-5p
MIMAT0000066	hsa-let-7e-5p	ENSG00000274918	AC116447.1	lincRNA	chr18	32897650	32897671	+	1	0	AGO1-4	8mer	uugauaUGUUGGAGGAUGGAGu	|:: :| ||||||||	guagugAUGCUCACCUACCUCa	1	hsa-let-7e-5p
MIMAT0000066	hsa-let-7e-5p	ENSG00000278986	AC091060.1	TEC	chr18	33552746	33552767	+	2	0	AGO1-4,AGO2	7mer-m8	uugauaugUUGGAGGAUGGAGu	|:|| |||||||	ccgggccaAGCCCGCUACCUCc	4	hsa-let-7e-5p
MIMAT0000066	hsa-let-7e-5p	ENSG00000280079	AC011447.7	TEC	chr19	20332417	20332438	-	3	0	AGO1-4	7mer-m8	uugauauguuggagGAUGGAGu	|||||||	uucaagcugcuaaaCUACCUCc	4	hsa-let-7e-5p
MIMAT0000066	hsa-let-7e-5p	ENSG00000236144	TMEM147-AS1	antisense	chr19	36034726	36034746	-	1	0	AGO1-4	8mer	uuGAUAUGUUGGAGGAUGGAGu	|| ||:|| ||||||||	cuCUCCUCAGCC-CCUACCUCa	8	hsa-let-7e-5p
MIMAT0000066	hsa-let-7e-5p	ENSG00000232677	LINC00665	lincRNA	chr19	36817466	36817487	-	3	0	AGO1,AGO2	8mer	uugauauguuggagGAUGGAGu	|||||||	uaggaggagcaaagCUACCUCa	2	hsa-let-7e-5p
MIMAT0000066	hsa-let-7e-5p	ENSG00000267470	ZNF571-AS1	antisense	chr19	38077235	38077258	+	1	0	AGO2	8mer	uuGAUAUGUUGG-AG-GAUGGAGu	:|| ||| :| || |||||||	auUUAAACACUCAUCUCUACCUCa	4	hsa-let-7e-5p
MIMAT0000066	hsa-let-7e-5p	ENSG00000279539	AC006486.2	TEC	chr19	42748467	42748490	+	1	0	AGO2	8mer	uugauauGUUGG--AGGAUGGAGu	||| | |:|||||||	cugggcuCAAGCGAUUCUACCUCa	5	hsa-let-7e-5p
MIMAT0000066	hsa-let-7e-5p	ENSG00000279095	AC243964.3	TEC	chr19	45169314	45169339	+	4	0	AGO1-4,AGO2	7mer-m8	uuGAU-AU-GUUG--GAGGAUGGAGu	||: || ||:| : |||||||	cuCUGUUACCAGCAGUGACUACCUCu	1	hsa-let-7e-5p
MIMAT0000066	hsa-let-7e-5p	ENSG00000276570	AC010327.5	processed_transcript	chr19	55738821	55738841	-	4	0	AGO1-4,AGO2	8mer	uugauauGUUGGAGGAUGGAGu	:::|| ||||||||	uggccccUGGCC-CCUACCUCa	5	hsa-let-7e-5p
MIMAT0000066	hsa-let-7e-5p	ENSG00000268568	AC007228.2	lincRNA	chr19	57184992	57185014	-	6	0	AGO1-4,AGO2	7mer-m8	uugAUAUGUUGGAG-GAUGGAGu	|| :|| | | |||||||	cagUAGGCACCAGCUCUACCUCc	4	hsa-let-7e-5p
MIMAT0000066	hsa-let-7e-5p	ENSG00000268516	AC020915.3	antisense	chr19	58770171	58770192	-	2	0	AGO1-4,AGO2	8mer	uugauAUGUUGGAGGAUGGAGu	||| :| ||||||||	aacacUACUGCGGCCUACCUCa	0	hsa-let-7e-5p
MIMAT0000066	hsa-let-7e-5p	ENSG00000213742	ZNF337-AS1	antisense	chr20	25612867	25612888	+	2	0	AGO1-4	7mer-m8	uugauauguuGGAGGAUGGAGu	|| |||||||	cuggcccuucCCAACUACCUCc	5	hsa-let-7e-5p
MIMAT0000066	hsa-let-7e-5p	ENSG00000229299	AL121845.1	antisense	chr20	62377295	62377311	+	1	0	AGO1-4	7mer-m8	uuGAUAUGUUGGAGGAUGGAGu	:|||::|| |||||||	uuUUAUGUAA----CUACCUC-	0	hsa-let-7e-5p
MIMAT0000066	hsa-let-7e-5p	ENSG00000273840	AF254983.1	processed_transcript	chr21	10910341	10910362	-	2	0	AGO1-4	7mer-m8	uugAUAUGUUGGAGGAUGGAGu	||| |:|| :|||||||	augUAUUCGACGGUCUACCUCu	1	hsa-let-7e-5p
MIMAT0000066	hsa-let-7e-5p	ENSG00000215386	MIR99AHG	lincRNA	chr21	17980630	17980651	+	1	0	AGO1-4	8mer	uuGAUAUGU-UGGAGGAUGGAGu	| | :|| |:| ||||||||	uaCCAAGCACAUC-CCUACCUCa	4	hsa-let-7e-5p
MIMAT0000066	hsa-let-7e-5p	ENSG00000225331	LINC01678	lincRNA	chr21	45579005	45579027	-	1	0	AGO1-4	8mer	uugauauguuGGAG-GAUGGAGu	|| | |||||||	caauggccucCCACACUACCUCa	5	hsa-let-7e-5p
MIMAT0000066	hsa-let-7e-5p	ENSG00000235954	TTC28-AS1	processed_transcript	chr22	28404006	28404026	+	1	0	AGO1-4	8mer	uugauauGUUGGAGGAUGGAGu	|| ||| |||||||	caggccuCAUCCU-CUACCUCa	4	hsa-let-7e-5p
MIMAT0000066	hsa-let-7e-5p	ENSG00000278920	AC005005.4	sense_overlapping	chr22	31462364	31462385	+	1	0	AGO2	7mer-m8	uuGA-UAUGUUGGAGGAUGGAGu	|| | :|||||| |||||||	ggCUCACGCAACCU-CUACCUCc	4	hsa-let-7e-5p
MIMAT0000066	hsa-let-7e-5p	ENSG00000197182	MIRLET7BHG	lincRNA	chr22	46509673	46509694	+	6	0	AGO1-4	8mer	uugauaUGUUGGAGGAUGGAGu	:| :|| ||||||||	gggaggGCCGCCCCCUACCUCa	8	hsa-let-7e-5p
MIMAT0000066	hsa-let-7e-5p	ENSG00000270012	AC232271.1	lincRNA	chrX	49131925	49131945	+	1	0	AGO1-4	7mer-m8	uuGAUAUGUUGGAGGAUGGAGu	|| | || :| ||||||||	gcCUCU-CACUCCCCUACCUCc	6	hsa-let-7e-5p
MIMAT0000066	hsa-let-7e-5p	ENSG00000229807	XIST	lincRNA	chrX	73040713	73040734	-	17	1	AGO1,AGO2,AGO3	8mer	uugauauguuGGAGGAUGGAGu	|||:|||||||	ucgucauuguCCUUCUACCUCa	2	hsa-let-7e-5p
MIMAT0000066	hsa-let-7e-5p	ENSG00000229807	XIST	lincRNA	chrX	73046461	73046481	-	19	0	AGO1,AGO2,AGO3	7mer-m8	uugauauGUUGGAGGAUGGAGu	:|| | ||||||||	agaacccUAAAC-CCUACCUCu	2	hsa-let-7e-5p
MIMAT0000066	hsa-let-7e-5p	ENSG00000229807	XIST	lincRNA	chrX	73047503	73047524	-	11	0	AGO1,AGO2	7mer-m8	uugauauguuGGAGGAUGGAGu	|: ||||||||	ucuccuuucuCUGCCUACCUCu	2	hsa-let-7e-5p
MIMAT0000066	hsa-let-7e-5p	ENSG00000229807	XIST	lincRNA	chrX	73047522	73047543	-	10	0	AGO1,AGO2	7mer-m8	uugauauguuGGAGGAUGGAGu	|: :|||||||	uuuucuuguuCUGUCUACCUCu	2	hsa-let-7e-5p
MIMAT0000066	hsa-let-7e-5p	ENSG00000235703	LINC00894	antisense	chrX	149129041	149129064	+	2	0	AGO2	8mer	uuGAUAUGUUGG-A-GGAUGGAGu	||: || || | ||||||||	ucCUGAACUCCCAUCCCUACCUCa	7	hsa-let-7e-5p
MIMAT0000066	hsa-let-7e-5p	ENSG00000233864	TTTY15	lincRNA	chrY	14801305	14801325	+	3	0	AGO2	7mer-m8	uuGAUAUGUUGGAGGAUGGAGu	||| | ||| |:|||||||	aaCUACA-AACAUUCUACCUCc	1	hsa-let-7e-5p
MIMAT0004687	hsa-miR-371a-5p	ENSG00000240731	AL139287.1	sense_intronic	chr1	1253023	1253044	-	1	0	AGO1-4	7mer-m8	ucaCGG--GGGUGUCAAACUCa	||| :::| ||||||||	ucaGCCUGUUUAGAGUUUGAGg	2	hsa-miR-371a-5p
MIMAT0004687	hsa-miR-371a-5p	ENSG00000242125	SNHG3	processed_transcript	chr1	28836672	28836692	+	2	0	AGO2	7mer-m8	ucacgggggUGU-CAAACUCa	||| |||||||	uugauggagACAGGUUUGAGg	2	hsa-miR-371a-5p
MIMAT0004687	hsa-miR-371a-5p	ENSG00000278997	AL662907.1	TEC	chr1	33608488	33608507	-	1	0	AGO2	7mer-m8	ucacgGGGGUGUCAAACUCa	:|:|| |||||||	cauuaUCUCAGUGUUUGAGc	2	hsa-miR-371a-5p
MIMAT0004687	hsa-miR-371a-5p	ENSG00000223745	CCDC18-AS1	processed_transcript	chr1	93803479	93803499	-	1	0	AGO1-4	7mer-m8	ucACGGGGGU-GUCAAACUCa	|| |:|| ||||||||	auUGAGCUCAGGAGUUUGAGg	1	hsa-miR-371a-5p
MIMAT0004687	hsa-miR-371a-5p	ENSG00000273131	RP6-42F4.1	processed_transcript	chr1	120695750	120695769	-	1	0	AGO1-4	8mer	ucacggggGUGUCAAACUCa	|| ||||||||	augugugaCAGAGUUUGAGa	0	hsa-miR-371a-5p
MIMAT0004687	hsa-miR-371a-5p	ENSG00000261716	AC239868.1	sense_overlapping	chr1	149820524	149820544	-	1	0	AGO1-4	8mer	ucACG-GGGGUGUCAAACUCa	||| :: ||||||||||	ugUGCAGUUGACAGUUUGAGa	1	hsa-miR-371a-5p
MIMAT0004687	hsa-miR-371a-5p	ENSG00000203804	ADAMTSL4-AS1	processed_transcript	chr1	150532919	150532939	-	5	0	AGO1-4,AGO2	7mer-m8	ucacggggGUGU-CAAACUCa	:||| |||||||	aaaagugaUACACGUUUGAGc	1	hsa-miR-371a-5p
MIMAT0004687	hsa-miR-371a-5p	ENSG00000273026	AL358472.3	antisense	chr1	153939220	153939239	+	5	0	AGO1-4	7mer-m8	ucacgggggUGUCAAACUCa	:|||||||||	uaauuaguaGCAGUUUGAGu	2	hsa-miR-371a-5p
MIMAT0004687	hsa-miR-371a-5p	ENSG00000224687	RASAL2-AS1	lincRNA	chr1	178062679	178062698	-	1	0	AGO2	8mer	ucacgggggUGUCAAACUCa	|| |||||||	aaaguaaagACCGUUUGAGa	1	hsa-miR-371a-5p
MIMAT0004687	hsa-miR-371a-5p	ENSG00000203709	MIR29B2CHG	lincRNA	chr1	207978994	207979013	-	1	0	AGO1-4	8mer	ucacggggguguCAAACUCa	|||||||	guuuuuguuuuuGUUUGAGa	6	hsa-miR-371a-5p
MIMAT0004687	hsa-miR-371a-5p	ENSG00000237250	AL359924.1	antisense	chr1	238090483	238090505	+	11	0	AGO1-4	8mer	ucACGGGGGU--GU-CAAACUCa	|| |:| : || |||||||	gaUGACUCAGAUCAUGUUUGAGa	0	hsa-miR-371a-5p
MIMAT0004687	hsa-miR-371a-5p	ENSG00000172965	MIR4435-2HG	lincRNA	chr2	111995110	111995131	-	1	0	AGO2	8mer	ucACGGG--GGUGUCAAACUCa	||||: : |||||||||	auUGCCUGAGUUCAGUUUGAGa	3	hsa-miR-371a-5p
MIMAT0004687	hsa-miR-371a-5p	ENSG00000280374	AC019080.5	sense_intronic	chr2	178182599	178182617	-	1	0	AGO2	7mer-m8	ucACGGGGGUGUCAAACUCa	| ||:::|: |||||||	auUUCCUUUAU-GUUUGAGu	1	hsa-miR-371a-5p
MIMAT0004687	hsa-miR-371a-5p	ENSG00000261379	AC010735.1	sense_intronic	chr2	227669400	227669419	+	1	0	AGO1-4	7mer-m8	ucacGGGGGUGUCAAACUCa	| ::::| |||||||	aaaaCAUUUGCUGUUUGAGg	1	hsa-miR-371a-5p
MIMAT0004687	hsa-miR-371a-5p	ENSG00000279809	AC005538.2	TEC	chr2	234774627	234774647	-	4	0	AGO1-4,AGO2	7mer-m8	ucACG-GGGGUGUCAAACUCa	||: |||::: |||||||	ggUGUGCCCUGUUGUUUGAGu	0	hsa-miR-371a-5p
MIMAT0004687	hsa-miR-371a-5p	ENSG00000230454	U73166.1	lincRNA	chr3	50299815	50299834	+	1	0	AGO1-4	8mer	ucacggGGGUGUCAAACUCa	|| | ||||||||	uugaggCCAAAAGUUUGAGa	1	hsa-miR-371a-5p
MIMAT0004687	hsa-miR-371a-5p	ENSG00000239922	AC092958.1	lincRNA	chr3	147660582	147660601	+	1	0	AGO1-4	8mer	ucacgggggugUCAAACUCa	||||||||	cugagguaaggAGUUUGAGa	2	hsa-miR-371a-5p
MIMAT0004687	hsa-miR-371a-5p	ENSG00000223358	EHHADH-AS1	antisense	chr3	184898385	184898404	+	4	0	AGO1-4,AGO2	8mer	ucacgggggugUCAAACUCa	||||||||	ugcaaauguugAGUUUGAGa	0	hsa-miR-371a-5p
MIMAT0004687	hsa-miR-371a-5p	ENSG00000269893	SNHG8	lincRNA	chr4	119200267	119200286	+	5	0	AGO1-4,AGO2	7mer-m8	ucacggGGGUGUCAAACUCa	|| |||||||||	cgagaaCCGUCAGUUUGAGc	5	hsa-miR-371a-5p
MIMAT0004687	hsa-miR-371a-5p	ENSG00000248370	LINC02434	lincRNA	chr4	189081685	189081704	+	1	0	AGO2	8mer	ucacggggguGUCAAACUCa	| |||||||	uucuguaaacCUGUUUGAGa	0	hsa-miR-371a-5p
MIMAT0004687	hsa-miR-371a-5p	ENSG00000248092	NNT-AS1	antisense	chr5	43574353	43574373	-	2	0	AGO1-4,AGO2	8mer	ucACGGGGGU-GUCAAACUCa	|| |:|| ||||||||	cuUGAGCUCAGGAGUUUGAGa	1	hsa-miR-371a-5p
MIMAT0004687	hsa-miR-371a-5p	ENSG00000249042	AC008771.1	antisense	chr5	79778904	79778923	-	1	0	AGO1-4	8mer	ucacggGGGUGUCAAACUCa	:| : ||||||||	cugaggUCAGGAGUUUGAGa	4	hsa-miR-371a-5p
MIMAT0004687	hsa-miR-371a-5p	ENSG00000247572	CKMT2-AS1	antisense	chr5	80533769	80533789	-	2	0	AGO1-4,AGO2	8mer	ucACGG-GGGUGUCAAACUCa	|||| | |:||||||||	uuUGCCACAGAUAGUUUGAGa	0	hsa-miR-371a-5p
MIMAT0004687	hsa-miR-371a-5p	ENSG00000230551	AC021078.1	processed_transcript	chr5	148875855	148875874	-	3	1	AGO1-4	7mer-m8	ucaCGGGGGUGUCAAACUCa	| ::||| |||||||	aaaGAUUCCAGUGUUUGAGc	2	hsa-miR-371a-5p
MIMAT0004687	hsa-miR-371a-5p	ENSG00000246334	PRR7-AS1	antisense	chr5	176873012	176873032	-	2	0	AGO2	7mer-m8	ucacgggggUGU-CAAACUCa	|:| |||||||	cccaaacaaAUAGGUUUGAGc	4	hsa-miR-371a-5p
MIMAT0004687	hsa-miR-371a-5p	ENSG00000232956	SNHG15	lincRNA	chr7	45025025	45025044	-	6	0	AGO1-4,AGO2	7mer-m8	ucacgggggUGUCAAACUCa	||:|||||||	aguuuugaaACGGUUUGAGg	1	hsa-miR-371a-5p
MIMAT0004687	hsa-miR-371a-5p	ENSG00000280388	AC006330.1	TEC	chr7	75674694	75674715	-	1	0	AGO2	7mer-m8	ucACGGGGGUG--UCAAACUCa	|||| || |||||||	acUGCCAGAACUGUGUUUGAGg	0	hsa-miR-371a-5p
MIMAT0004687	hsa-miR-371a-5p	ENSG00000239569	KMT2E-AS1	antisense	chr7	104654396	104654415	-	1	0	AGO1-4	7mer-m8	ucACGGGGGUGUCAAACUCa	| | || | :|||||||	aaUCCACCGAAGGUUUGAGg	2	hsa-miR-371a-5p
MIMAT0004687	hsa-miR-371a-5p	ENSG00000254936	AF131215.4	sense_intronic	chr8	10981061	10981080	-	1	0	AGO1-4	7mer-m8	ucacggggguGUCAAACUCa	|||||||||	cuauuaguucCAGUUUGAGg	0	hsa-miR-371a-5p
MIMAT0004687	hsa-miR-371a-5p	ENSG00000253125	AC055854.1	processed_transcript	chr8	22612332	22612351	+	1	0	AGO1-4	8mer	ucacgggggugUCAAACUCa	||||||||	aaggaugugggAGUUUGAGa	4	hsa-miR-371a-5p
MIMAT0004687	hsa-miR-371a-5p	ENSG00000282961	PRNCR1	lincRNA	chr8	128099853	128099873	+	1	0	AGO1	7mer-m8	ucACGGGGGUGU-CAAACUCa	|||: |:: |||||||	auUGCUAAAAUGUGUUUGAGc	0	hsa-miR-371a-5p
MIMAT0004687	hsa-miR-371a-5p	ENSG00000259891	AC107375.1	antisense	chr8	141517194	141517213	-	2	0	AGO1-4	8mer	ucacggGGGUGUCAAACUCa	:| : ||||||||	uugaggUCAGGAGUUUGAGa	1	hsa-miR-371a-5p
MIMAT0004687	hsa-miR-371a-5p	ENSG00000223502	AL731537.1	antisense	chr10	52822598	52822617	-	1	0	AGO1-4	8mer	ucacggGGGUGUCAAACUCa	:| : ||||||||	cugaggUCGGGAGUUUGAGa	2	hsa-miR-371a-5p
MIMAT0004687	hsa-miR-371a-5p	ENSG00000269821	KCNQ1OT1	antisense	chr11	2667962	2667982	-	1	0	AGO1-4	8mer	ucACGGGGGU-GUCAAACUCa	|| |||| ||||||||	cuUGAGCCCAGGAGUUUGAGa	1	hsa-miR-371a-5p
MIMAT0004687	hsa-miR-371a-5p	ENSG00000255717	SNHG1	processed_transcript	chr11	62621023	62621042	-	2	0	AGO1-4	7mer-m8	ucacgggggugUCAAACUCa	||||||||	agcccaagaggAGUUUGAGg	0	hsa-miR-371a-5p
MIMAT0004687	hsa-miR-371a-5p	ENSG00000245532	NEAT1	lincRNA	chr11	65193968	65193987	+	12	0	AGO1-4,AGO2	7mer-m8	ucacggggGUGUCAAACUCa	:| ||||||||	agcacaaaUAAAGUUUGAGu	2	hsa-miR-371a-5p
MIMAT0004687	hsa-miR-371a-5p	ENSG00000255517	AP002748.3	antisense	chr11	66241967	66241986	-	2	0	AGO1-4	7mer-m8	ucACGGGGGUGUCAAACUCa	||| : |||||||||	agUGCAUGGCCAGUUUGAGg	2	hsa-miR-371a-5p
MIMAT0004687	hsa-miR-371a-5p	ENSG00000196167	COLCA1	antisense	chr11	111175734	111175753	-	1	0	AGO1-4	7mer-m8	ucacggggguguCAAACUCa	|||||||	uuuugaaagaguGUUUGAGg	6	hsa-miR-371a-5p
MIMAT0004687	hsa-miR-371a-5p	ENSG00000215039	CD27-AS1	processed_transcript	chr12	6548470	6548492	-	1	0	AGO1-4	8mer	ucACGGGGGUGU---CAAACUCa	| |:|: :|| |||||||	aaUCCUCUGGCAUUUGUUUGAGa	5	hsa-miR-371a-5p
MIMAT0004687	hsa-miR-371a-5p	ENSG00000257027	AC010186.3	sense_intronic	chr12	9812838	9812856	+	1	0	AGO1-4	7mer-m8	ucACGGGGGUGUCAAACUCa	|||| ||: |||||||	uuUGCCAGCAU-GUUUGAGc	1	hsa-miR-371a-5p
MIMAT0004687	hsa-miR-371a-5p	ENSG00000261324	AC010168.2	sense_overlapping	chr12	14919594	14919613	-	2	0	AGO1-4	7mer-m8	ucacggggGUGUCAAACUCa	| | |||||||	cacuuuagCCCUGUUUGAGu	0	hsa-miR-371a-5p
MIMAT0004687	hsa-miR-371a-5p	ENSG00000276900	AC023157.3	antisense	chr12	31883314	31883333	+	1	0	AGO1-4	8mer	ucacggGGGUGUCAAACUCa	:| : ||||||||	acgaggUCAGGAGUUUGAGa	2	hsa-miR-371a-5p
MIMAT0004687	hsa-miR-371a-5p	ENSG00000274964	AC026356.1	sense_intronic	chr12	32493164	32493183	+	2	0	AGO1-4	7mer-m8	ucacggggguguCAAACUCa	|||||||	cguucuaaagguGUUUGAGg	0	hsa-miR-371a-5p
MIMAT0004687	hsa-miR-371a-5p	ENSG00000257337	AC068888.1	antisense	chr12	53439784	53439802	-	1	0	AGO1-4	7mer-m8	ucacggggGUGUCAAACUCa	|| :|||||||	ccguagggCA-GGUUUGAGu	4	hsa-miR-371a-5p
MIMAT0004687	hsa-miR-371a-5p	ENSG00000256546	AC156455.1	processed_transcript	chr12	122506268	122506286	+	1	0	AGO1-4	7mer-m8	ucaCGGGGGUGUCAAACUCa	||: ::| :|||||||	ccaGCUGUUA-GGUUUGAGg	0	hsa-miR-371a-5p
MIMAT0004687	hsa-miR-371a-5p	ENSG00000280138	AC027290.2	TEC	chr12	123367824	123367843	-	1	0	AGO1-4	7mer-m8	ucacgggggUGUCAAACUCa	|: |||||||	auggaggggAUCGUUUGAGu	4	hsa-miR-371a-5p
MIMAT0004687	hsa-miR-371a-5p	ENSG00000280381	AC026362.2	TEC	chr12	123576982	123577001	-	1	0	AGO1-4	7mer-m8	ucacggggguGUCAAACUCa	| |||||||	uuuaguaaucCUGUUUGAGg	0	hsa-miR-371a-5p
MIMAT0004687	hsa-miR-371a-5p	ENSG00000261553	AL137782.1	processed_transcript	chr13	76370840	76370859	+	1	0	AGO1-4	8mer	ucacggggguguCAAACUCa	|||||||	uaauuugaaagcGUUUGAGa	0	hsa-miR-371a-5p
MIMAT0004687	hsa-miR-371a-5p	ENSG00000215417	MIR17HG	processed_transcript	chr13	92002762	92002781	+	1	0	AGO1-4	7mer-m8	ucaCGGGGGUGUCAAACUCa	|:: ::| ||||||||	auaGUUGUUAGAGUUUGAGg	1	hsa-miR-371a-5p
MIMAT0004687	hsa-miR-371a-5p	ENSG00000258738	AL121603.2	antisense	chr14	35344728	35344746	+	1	1	AGO1-4	8mer	ucacGGGGGUGUCAAACUCa	||:|||: |||||||	gcauCCUCCAU-GUUUGAGa	4	hsa-miR-371a-5p
MIMAT0004687	hsa-miR-371a-5p	ENSG00000257621	PSMA3-AS1	antisense	chr14	58733136	58733155	-	2	0	AGO1-4	7mer-m8	ucacggggGUGUCAAACUCa	|| |||||||	gaucaaaaCAAUGUUUGAGc	2	hsa-miR-371a-5p
MIMAT0004687	hsa-miR-371a-5p	ENSG00000258412	AL355102.1	sense_intronic	chr14	96680990	96681009	+	1	0	AGO1-4	7mer-m8	ucacggggGUGUCAAACUCa	::::|||||||	ucccgaaaUGUGGUUUGAGu	0	hsa-miR-371a-5p
MIMAT0004687	hsa-miR-371a-5p	ENSG00000247556	OIP5-AS1	processed_transcript	chr15	41590876	41590895	+	2	0	AGO1-4	8mer	ucacgggggugUCAAACUCa	||||||||	cugagguugggAGUUUGAGa	1	hsa-miR-371a-5p
MIMAT0004687	hsa-miR-371a-5p	ENSG00000247556	OIP5-AS1	processed_transcript	chr15	41596983	41597002	+	1	0	AGO2	7mer-m8	ucACGGGGGUGUCAAACUCa	||: || ||||||||	uaUGUAGACAAAGUUUGAGg	1	hsa-miR-371a-5p
MIMAT0004687	hsa-miR-371a-5p	ENSG00000244879	GABPB1-AS1	antisense	chr15	50657819	50657838	+	1	0	AGO1-4	7mer-m8	ucACGGGGGUGUCAAACUCa	| | || : |||||||	acUUCAGCCUUUGUUUGAGu	1	hsa-miR-371a-5p
MIMAT0004687	hsa-miR-371a-5p	ENSG00000285331	AC010999.3	processed_transcript	chr15	57152252	57152273	-	1	0	AGO2	7mer-m8	ucACGG-GGGUG-UCAAACUCa	|||: :: || |||||||	cuUGCUAUUGACUUGUUUGAGu	0	hsa-miR-371a-5p
MIMAT0004687	hsa-miR-371a-5p	ENSG00000277152	AC110048.2	lincRNA	chr15	67153866	67153885	+	1	0	AGO1-4	7mer-m8	ucaCGGGGGUGUCAAACUCa	|| | : :|||||||	uggGCAGCAGGGGUUUGAGg	2	hsa-miR-371a-5p
MIMAT0004687	hsa-miR-371a-5p	ENSG00000277152	AC110048.2	lincRNA	chr15	67153919	67153938	+	1	0	AGO1-4	7mer-m8	ucacggggGUGUCAAACUCa	|| ||||||||	ucgacaagCAAAGUUUGAGg	2	hsa-miR-371a-5p
MIMAT0004687	hsa-miR-371a-5p	ENSG00000274297	AC009269.5	sense_intronic	chr15	71050957	71050977	-	1	0	AGO1-4	8mer	ucacggggGU-GUCAAACUCa	|| :||||||||	acuaauaaCAUUAGUUUGAGa	0	hsa-miR-371a-5p
MIMAT0004687	hsa-miR-371a-5p	ENSG00000281183	NPTN-IT1	sense_intronic	chr15	73861249	73861269	-	1	0	AGO1-4	8mer	ucacgggggUGU-CAAACUCa	||| |||||||	ucugggaggACAUGUUUGAGa	3	hsa-miR-371a-5p
MIMAT0004687	hsa-miR-371a-5p	ENSG00000247240	UBL7-AS1	antisense	chr15	74773558	74773578	+	1	0	AGO1-4	7mer-m8	ucACGGGGGU-GUCAAACUCa	|| :||| |||||||||	uuUGAGUCCAGCAGUUUGAGg	0	hsa-miR-371a-5p
MIMAT0004687	hsa-miR-371a-5p	ENSG00000260274	AC068338.2	lincRNA	chr15	75661489	75661508	+	3	0	AGO1-4	7mer-m8	ucacgGGGGUGUCAAACUCa	|:|:: ||||||||	agaaaCUCUGGAGUUUGAGg	3	hsa-miR-371a-5p
MIMAT0004687	hsa-miR-371a-5p	ENSG00000275807	AC145285.6	antisense	chr16	28833755	28833774	-	1	0	AGO1-4	7mer-m8	ucacggggguguCAAACUCa	|||||||	cauuagugauucGUUUGAGc	0	hsa-miR-371a-5p
MIMAT0004687	hsa-miR-371a-5p	ENSG00000235560	AC002310.1	antisense	chr16	30548155	30548174	+	1	0	AGO1-4	7mer-m8	ucaCGGGGGUGUCAAACUCa	|||:|| :|||||||	uccGCCUCCCAGGUUUGAGu	2	hsa-miR-371a-5p
MIMAT0004687	hsa-miR-371a-5p	ENSG00000260911	AC135050.3	lincRNA	chr16	31061123	31061142	+	1	0	AGO1-4	8mer	ucacggGGGUGUCAAACUCa	|| : ||||||||	uugaggCCAGGAGUUUGAGa	3	hsa-miR-371a-5p
MIMAT0004687	hsa-miR-371a-5p	ENSG00000263276	AC020978.7	sense_overlapping	chr16	68260552	68260571	+	2	1	AGO1-4,AGO2	7mer-m8	ucaCGGGGGUGUCAAACUCa	|| : :| |||||||	gcaGCAUAGGCUGUUUGAGc	1	hsa-miR-371a-5p
MIMAT0004687	hsa-miR-371a-5p	ENSG00000259768	AC004943.2	antisense	chr16	72822825	72822844	+	2	0	AGO1-4	8mer	ucacggGGGUGUCAAACUCa	| |||||||||||	cacuggCACACAGUUUGAGa	0	hsa-miR-371a-5p
MIMAT0004687	hsa-miR-371a-5p	ENSG00000279476	AC092139.3	TEC	chr16	81551671	81551690	+	1	0	AGO1-4	7mer-m8	ucACGGGGGUGUCAAACUCa	|| : | :| |||||||	ggUGGUGCAGCUGUUUGAGg	0	hsa-miR-371a-5p
MIMAT0004687	hsa-miR-371a-5p	ENSG00000264885	AC026271.3	sense_intronic	chr17	18572392	18572410	-	6	0	AGO1-4,AGO2	7mer-m8	ucaCGGGGGUGUCAAACUCa	|:: |||: |||||||	uggGUUGCCAU-GUUUGAGc	1	hsa-miR-371a-5p
MIMAT0004687	hsa-miR-371a-5p	ENSG00000259623	AC125257.1	sense_overlapping	chr17	40004990	40005009	-	1	0	AGO1-4	7mer-m8	ucacggggguGUCAAACUCa	:||||||||	aauaaacauuUAGUUUGAGu	0	hsa-miR-371a-5p
MIMAT0004687	hsa-miR-371a-5p	ENSG00000236194	AC099811.1	sense_intronic	chr17	40423014	40423033	-	1	0	AGO2	8mer	ucacggGGGUGUCAAACUCa	|||| ||||||||	ucaaaaCCCAGAGUUUGAGa	0	hsa-miR-371a-5p
MIMAT0004687	hsa-miR-371a-5p	ENSG00000236194	AC099811.1	sense_intronic	chr17	40423481	40423500	-	1	0	AGO1-4	8mer	ucacggggGUGUCAAACUCa	||::|||||||	auauagagCAUGGUUUGAGa	0	hsa-miR-371a-5p
MIMAT0004687	hsa-miR-371a-5p	ENSG00000278963	AC005921.3	TEC	chr17	48800275	48800294	+	3	0	AGO1-4	8mer	ucACGGGGGUGUCAAACUCa	| :: | |: |||||||	uaUUUUGCAAUUGUUUGAGa	0	hsa-miR-371a-5p
MIMAT0004687	hsa-miR-371a-5p	ENSG00000278863	AC091059.2	TEC	chr17	57440142	57440164	+	1	0	AGO2	7mer-m8	ucACGGGGGU---GUCAAACUCa	| ||:|:: | |||||||	gaUCCCUCUGUUUCUGUUUGAGc	0	hsa-miR-371a-5p
MIMAT0004687	hsa-miR-371a-5p	ENSG00000261408	TEN1-CDK3	processed_transcript	chr17	73998133	73998152	+	1	0	AGO2	7mer-m8	ucacggGGGUGUCAAACUCa	:|:: |||||||	gcucuaUCUGGUGUUUGAGu	1	hsa-miR-371a-5p
MIMAT0004687	hsa-miR-371a-5p	ENSG00000279066	HEXDC-IT1	sense_intronic	chr17	80384645	80384664	+	1	0	AGO1-4	8mer	ucacggGGGUGUCAAACUCa	:| : ||||||||	augaagUCAGGAGUUUGAGa	1	hsa-miR-371a-5p
MIMAT0004687	hsa-miR-371a-5p	ENSG00000274578	AC006249.1	sense_intronic	chr18	25726445	25726464	-	1	0	AGO2	7mer-m8	ucacggggguguCAAACUCa	|||||||	uaaugggugaauGUUUGAGu	0	hsa-miR-371a-5p
MIMAT0004687	hsa-miR-371a-5p	ENSG00000267287	AC068473.3	processed_transcript	chr18	77339572	77339591	+	1	0	AGO1-4	8mer	ucacggGGGUGUCAAACUCa	:| : ||||||||	augaggUCAGGAGUUUGAGa	1	hsa-miR-371a-5p
MIMAT0004687	hsa-miR-371a-5p	ENSG00000279203	AC005785.2	TEC	chr19	15494102	15494122	-	1	0	AGO1-4	7mer-m8	ucACGGGGGU-GUCAAACUCa	|| |||| ||||||||	cuUGAGCCCAGGAGUUUGAGg	2	hsa-miR-371a-5p
MIMAT0004687	hsa-miR-371a-5p	ENSG00000279977	AC008764.10	TEC	chr19	16721418	16721437	-	1	0	AGO1-4	8mer	ucacgGGGGUGUCAAACUCa	::| : ||||||||	cugagUUCGGGAGUUUGAGa	2	hsa-miR-371a-5p
MIMAT0004687	hsa-miR-371a-5p	ENSG00000269842	AC011453.1	lincRNA	chr19	54265665	54265684	+	2	0	AGO1-4,AGO2	8mer	ucacgggGGUGUCAAACUCa	::|| |||||||	uagagugUUACUGUUUGAGa	0	hsa-miR-371a-5p
MIMAT0004687	hsa-miR-371a-5p	ENSG00000267265	AC011476.3	antisense	chr19	55558066	55558085	+	1	0	AGO1-4	8mer	ucacggGGGUGUCAAACUCa	:| : ||||||||	cugaggUCAGGAGUUUGAGa	0	hsa-miR-371a-5p
MIMAT0004687	hsa-miR-371a-5p	ENSG00000268713	AC005261.3	lincRNA	chr19	57772737	57772756	+	2	0	AGO1-4	8mer	ucacggggguguCAAACUCa	|||||||	uguuuuagguguGUUUGAGa	0	hsa-miR-371a-5p
MIMAT0004687	hsa-miR-371a-5p	ENSG00000268205	AC005261.1	lincRNA	chr19	57816604	57816623	+	2	0	AGO1-4	7mer-m8	ucacggGGGUGUCAAACUCa	::::::|||||||	aaccugUUUGUGGUUUGAGg	1	hsa-miR-371a-5p
MIMAT0004687	hsa-miR-371a-5p	ENSG00000268205	AC005261.1	lincRNA	chr19	57818386	57818405	+	2	0	AGO1-4,AGO2	7mer-m8	ucacggGGGUGUCAAACUCa	|| : ||||||||	uugaggCCAGGAGUUUGAGg	1	hsa-miR-371a-5p
MIMAT0004687	hsa-miR-371a-5p	ENSG00000260032	NORAD	lincRNA	chr20	34633816	34633835	-	7	0	AGO1,AGO1-4,AGO2	7mer-m8	ucACGGGGGUGUCAAACUCa	| :::: :|||||||||	uuUUUUUUAGCAGUUUGAGu	2	hsa-miR-371a-5p
MIMAT0004687	hsa-miR-371a-5p	ENSG00000235590	GNAS-AS1	antisense	chr20	57414363	57414382	-	2	0	AGO1-4	7mer-m8	ucACGGGGGUGUCAAACUCa	|| |:: |:||||||||	aaUGGCUUAAUAGUUUGAGg	1	hsa-miR-371a-5p
MIMAT0004687	hsa-miR-371a-5p	ENSG00000280604	AJ239328.1	sense_overlapping	chr21	47334908	47334926	+	1	0	AGO1-4	7mer-m8	ucacggGGGUGUCAAACUCa	|||:: |||||||	uuguggCCCGU-GUUUGAGg	0	hsa-miR-371a-5p
MIMAT0004687	hsa-miR-371a-5p	ENSG00000279440	AL008638.3	lincRNA	chr22	27420200	27420219	+	1	0	AGO1-4	7mer-m8	ucacgggggugUCAAACUCa	||||||||	uaacagugguaAGUUUGAGg	0	hsa-miR-371a-5p
MIMAT0004687	hsa-miR-371a-5p	ENSG00000253352	TUG1	bidirectional_promoter_lncRNA	chr22	31368409	31368428	+	1	0	AGO1-4	7mer-m8	ucacgggggUGUCAAACUCa	||||||||||	ggucauaagACAGUUUGAGg	3	hsa-miR-371a-5p
MIMAT0004687	hsa-miR-371a-5p	ENSG00000280383	Z95331.1	sense_overlapping	chr22	46075771	46075790	+	1	0	AGO2	7mer-m8	ucacgggggUGUCAAACUCa	| ||||||||	agacaggaaAGAGUUUGAGc	0	hsa-miR-371a-5p
MIMAT0004687	hsa-miR-371a-5p	ENSG00000260822	AC004656.1	sense_overlapping	chrX	24568361	24568380	+	1	0	AGO1-4	8mer	ucacgggGGUGUCAAACUCa	|: ::|||||||	aggaugaCUUUGGUUUGAGa	3	hsa-miR-371a-5p
MIMAT0004687	hsa-miR-371a-5p	ENSG00000229807	XIST	lincRNA	chrX	73046902	73046921	-	7	0	AGO2	8mer	ucacgggggUGUCAAACUCa	|::|||||||	auaagacagAUGGUUUGAGa	1	hsa-miR-371a-5p
MIMAT0004687	hsa-miR-371a-5p	ENSG00000229807	XIST	lincRNA	chrX	73067271	73067291	-	4	0	AGO2	8mer	ucACGGGGGU-GUCAAACUCa	| |: ||| ||||||||	cuUACUGCCAGGAGUUUGAGa	1	hsa-miR-371a-5p
MIMAT0004687	hsa-miR-371a-5p	ENSG00000271147	ARMCX5-GPRASP2	processed_transcript	chrX	101860761	101860780	+	2	0	AGO1-4	7mer-m8	ucacggggguGUCAAACUCa	| |||||||	guacaaguauCUGUUUGAGu	6	hsa-miR-371a-5p
MIMAT0004687	hsa-miR-371a-5p	ENSG00000231154	MORF4L2-AS1	antisense	chrX	102944016	102944038	+	1	0	AGO1-4	8mer	ucaCGGGGGUG---UCAAACUCa	|| | ||| ||||||||	ccaGCACACACUGAAGUUUGAGa	0	hsa-miR-371a-5p
MIMAT0002820	hsa-miR-497-5p	ENSG00000228794	LINC01128	processed_transcript	chr1	784941	784961	+	1	0	AGO1-4	7mer-m8	ugUUUGGUGUCACACGACGAc	|: |::| | |||||||	ucAGUCUGCUUUUUGCUGCUg	5	hsa-miR-497-5p
MIMAT0002820	hsa-miR-497-5p	ENSG00000230699	AL645608.3	lincRNA	chr1	848676	848696	+	2	0	AGO2	7mer-m8	ugUUUGGUGUCACACGACGAc	:|:|: :: |||||||	caGAGCUCUGCCCUGCUGCUg	4	hsa-miR-497-5p
MIMAT0002820	hsa-miR-497-5p	ENSG00000224870	AL391244.1	processed_transcript	chr1	1336080	1336101	+	7	0	AGO1,AGO1-4,AGO2,AGO3	7mer-m8	uguuuGGUGUCA-CACGACGAc	:| || | ||||||||	ugguuUCUCAUUGGUGCUGCUu	3	hsa-miR-497-5p
MIMAT0002820	hsa-miR-497-5p	ENSG00000268575	AL031282.2	processed_transcript	chr1	1635683	1635692	-	8	0	AGO1-4	7mer-m8	uguuuggugucacACGACGAc	|||||||	#NAME?	2	hsa-miR-497-5p
MIMAT0002820	hsa-miR-497-5p	ENSG00000268575	AL031282.2	processed_transcript	chr1	1635683	1635704	-	8	0	AGO1-4	7mer-m8	ugUUUG-GUGUCACACGACGAc	|:|| : || |||||||	caAGACGUCCAACCUGCUGCUg	2	hsa-miR-497-5p
MIMAT0002820	hsa-miR-497-5p	ENSG00000268575	AL031282.2	processed_transcript	chr1	1666209	1666230	-	1	0	AGO1-4	7mer-m8	ugUUUGGUGUCAC-ACGACGAc	|:: |:::||| |||||||	ccAGGACGUGGUGCUGCUGCUu	2	hsa-miR-497-5p
MIMAT0002820	hsa-miR-497-5p	ENSG00000238164	TNFRSF14-AS1	antisense	chr1	2487147	2487167	-	1	0	AGO2	7mer-m8	uguUUGGUGUCACACGACGAc	::|| | |||||||	cguGGCCCCUUCCUGCUGCUg	3	hsa-miR-497-5p
MIMAT0002820	hsa-miR-497-5p	ENSG00000179743	AL450998.2	antisense	chr1	16161026	16161045	-	2	0	AGO1-4,AGO2	7mer-m8	ugUUUGGUGUCACACGACGAc	|:| | | |||||||||	uuAGAGCUC-CUGUGCUGCUg	2	hsa-miR-497-5p
MIMAT0002820	hsa-miR-497-5p	ENSG00000271840	AL031281.2	lincRNA	chr1	22427588	22427607	+	5	0	AGO1,AGO1-4,AGO2	8mer	uguuUGGUGUCACACGACGAc	|:| | | |||||||	gauuAUCUC-CUCUGCUGCUa	0	hsa-miR-497-5p
MIMAT0002820	hsa-miR-497-5p	ENSG00000197989	SNHG12	antisense	chr1	28908293	28908316	-	6	0	AGO1,AGO1-4,AGO2	7mer-m8	uguuuGGUG-UCA-C-ACGACGAc	||:| ||| | |||||||	guuccCCGCUAGUCGCUGCUGCUg	4	hsa-miR-497-5p
MIMAT0002820	hsa-miR-497-5p	ENSG00000116883	AL591845.1	antisense	chr1	36789591	36789611	+	1	0	AGO1-4	7mer-m8	ugUUUGGUGUCACACGACGAc	::|:: | | |||||||	caGGAUUUGAAUCUGCUGCUc	3	hsa-miR-497-5p
MIMAT0002820	hsa-miR-497-5p	ENSG00000273637	AL139260.2	processed_transcript	chr1	39305136	39305158	-	3	0	AGO1-4,AGO2	7mer-m8	ugUUUGGUG-UCAC-ACGACGAc	|:: ||: :| | |||||||	acAGGACAUGGGAGCUGCUGCUu	5	hsa-miR-497-5p
MIMAT0002820	hsa-miR-497-5p	ENSG00000281207	SLFNL1-AS1	antisense	chr1	41480957	41480982	+	2	0	AGO2	7mer-m8	ugUUUGGUGUCA-----CACGACGAc	:| || :||| ||||||||	gaGACCCUUAGUGUGAGGUGCUGCUc	0	hsa-miR-497-5p
MIMAT0002820	hsa-miR-497-5p	ENSG00000281207	SLFNL1-AS1	antisense	chr1	41481796	41481819	+	2	0	AGO2	7mer-m8	ugUUUGGUGUC---ACACGACGAc	|:: ||||| ||||||||	gcAGGACACAGGCCCGUGCUGCUg	0	hsa-miR-497-5p
MIMAT0002820	hsa-miR-497-5p	ENSG00000281207	SLFNL1-AS1	antisense	chr1	41481812	41481831	+	2	0	AGO2	7mer-m8	uguuUGGUGUCACACGACGAc	:|::||| |||||||	ugcuGCUGCAG-CUGCUGCUg	0	hsa-miR-497-5p
MIMAT0002820	hsa-miR-497-5p	ENSG00000233602	ERI3-IT1	sense_intronic	chr1	44709368	44709388	-	1	0	AGO2	8mer	uguUUGGUGUCACACGACGAc	| :| | | |||||||	accACUCCCUCUCUGCUGCUa	0	hsa-miR-497-5p
MIMAT0002820	hsa-miR-497-5p	ENSG00000223814	AL691459.1	lincRNA	chr1	48231005	48231025	-	3	0	AGO1-4,AGO2	8mer	ugUUUGGUGUCACACGACGAc	|:: | || |||||||	uuAGGAAAGAGAAUGCUGCUa	0	hsa-miR-497-5p
MIMAT0002820	hsa-miR-497-5p	ENSG00000227466	AL590783.1	antisense	chr1	66511912	66511937	-	1	0	AGO1-4	7mer-m8	ugUUUGGUGU---CA--CACGACGAc	|| |::|| || |||||||	aaAAUCUGCAUCUGUUCCUGCUGCUc	0	hsa-miR-497-5p
MIMAT0002820	hsa-miR-497-5p	ENSG00000273483	AL354760.1	antisense	chr1	113060742	113060762	-	3	0	AGO1,AGO2	7mer-m8	ugUUUGGUGUCACACGACGAc	|||| || | |||||||	aaAAACAACCAUUUGCUGCUu	1	hsa-miR-497-5p
MIMAT0002820	hsa-miR-497-5p	ENSG00000273131	RP6-42F4.1	processed_transcript	chr1	120694534	120694555	-	1	0	AGO2	7mer-m8	ugUUUGGUGU-CACACGACGAc	|||||| | |||||||||	uaAAACCAAACCUGUGCUGCUu	0	hsa-miR-497-5p
MIMAT0002820	hsa-miR-497-5p	ENSG00000231734	RP6-206I17.2	lincRNA	chr1	143720170	143720190	+	6	0	AGO1-4,AGO2	7mer-m8	uguuuggugucacACGACGAc	|||||||	ugcccaauuuuacUGCUGCUg	0	hsa-miR-497-5p
MIMAT0002820	hsa-miR-497-5p	ENSG00000272033	AL136984.1	sense_intronic	chr1	167349575	167349596	+	1	0	AGO2	7mer-m8	uguuuGGUGU-CACACGACGAc	|:| | | |||||||	ccuuuCUAAAUCUUUGCUGCUg	1	hsa-miR-497-5p
MIMAT0002820	hsa-miR-497-5p	ENSG00000224687	RASAL2-AS1	lincRNA	chr1	178062699	178062707	-	1	0	AGO2	7mer-m8	uguuuggugucacACGACGAc	|||||||	#NAME?	5	hsa-miR-497-5p
MIMAT0002820	hsa-miR-497-5p	ENSG00000224687	RASAL2-AS1	lincRNA	chr1	178062699	178062719	-	1	0	AGO2	7mer-m8	uguuuggugucACACGACGAc	| |||||||	cgguccgggucUCUGCUGCUc	5	hsa-miR-497-5p
MIMAT0002820	hsa-miR-497-5p	ENSG00000203709	MIR29B2CHG	lincRNA	chr1	207975740	207975764	-	5	0	AGO1-4	7mer-m8	ugUUUGGUGUCAC----ACGACGAc	::||::||| | |||||||	guGGACUGCAGAGGAACUGCUGCUc	0	hsa-miR-497-5p
MIMAT0002820	hsa-miR-497-5p	ENSG00000203709	MIR29B2CHG	lincRNA	chr1	207988263	207988283	-	2	0	AGO1-4	7mer-m8	uguuuggugucacACGACGAc	|||||||	uuccucuuccccaUGCUGCUc	0	hsa-miR-497-5p
MIMAT0002820	hsa-miR-497-5p	ENSG00000225518	LINC01703	lincRNA	chr1	226274711	226274731	+	1	0	AGO1-4	7mer-m8	uguUUGGUGUCACACGACGAc	:|::| || |||||||	cguGAUUAGAGAUUGCUGCUg	5	hsa-miR-497-5p
MIMAT0002820	hsa-miR-497-5p	ENSG00000237250	AL359924.1	antisense	chr1	238090424	238090444	+	6	0	AGO1-4	7mer-m8	ugUUUGGUGUCACACGACGAc	::| ||| ||||||||	gaGGAGCACCCAGUGCUGCUg	3	hsa-miR-497-5p
MIMAT0002820	hsa-miR-497-5p	ENSG00000242282	AC108488.1	lincRNA	chr2	3581356	3581372	-	1	0	AGO2	7mer-m8	uguuuggugUCACACGACGAc	|| |||||||	#NAME?	4	hsa-miR-497-5p
MIMAT0002820	hsa-miR-497-5p	ENSG00000242282	AC108488.1	lincRNA	chr2	3581356	3581376	-	1	0	AGO2	7mer-m8	uguuuggugUCACACGACGAc	|| |||||||	gcuuugugaAGAAUGCUGCUg	4	hsa-miR-497-5p
MIMAT0002820	hsa-miR-497-5p	ENSG00000269973	AC010969.2	lincRNA	chr2	10076754	10076774	+	1	0	AGO1-4	7mer-m8	ugUUUGGUGUCACACGACGAc	::::| :: | |||||||	ugGGGUCUUGCUAUGCUGCUc	1	hsa-miR-497-5p
MIMAT0002820	hsa-miR-497-5p	ENSG00000260077	AC104794.2	lincRNA	chr2	10179853	10179872	-	1	0	AGO1-4	8mer	uguuugGUGUCACACGACGAc	|||: | |||||||	gcuaugCACGCU-UGCUGCUa	3	hsa-miR-497-5p
MIMAT0002820	hsa-miR-497-5p	ENSG00000276517	AL133243.3	sense_intronic	chr2	32753632	32753650	+	1	0	AGO1-4	7mer-m8	ugUUUGGUGUCACACGACGAc	| :|:|| | |||||||	ugAUGCUAC--UAUGCUGCUu	3	hsa-miR-497-5p
MIMAT0002820	hsa-miR-497-5p	ENSG00000179818	PCBP1-AS1	processed_transcript	chr2	70259023	70259040	-	1	0	AGO1-4	7mer-m8	ugUUUGGUGUCACACGACGAc	||:|| :| |||||||	guAAGCCUUA---UGCUGCUg	2	hsa-miR-497-5p
MIMAT0002820	hsa-miR-497-5p	ENSG00000280037	AC092653.2	TEC	chr2	73988566	73988586	-	1	0	AGO2	8mer	uguuuggugucACACGACGAc	| |||||||	aaguugucucuUCUGCUGCUa	0	hsa-miR-497-5p
MIMAT0002820	hsa-miR-497-5p	ENSG00000235499	AC073046.1	lincRNA	chr2	74213260	74213280	+	1	0	AGO1-4	7mer-m8	uguuuGGUGUCACACGACGAc	|:: :| |||||||	cuuuuCUGAGGGCUGCUGCUg	2	hsa-miR-497-5p
MIMAT0002820	hsa-miR-497-5p	ENSG00000272711	AC019069.1	lincRNA	chr2	75060484	75060506	-	2	0	AGO1-4	7mer-m8	uguuuGGUGUCA--CACGACGAc	|:::||| |||||||	ugugcCUGUAGUCCCUGCUGCUc	3	hsa-miR-497-5p
MIMAT0002820	hsa-miR-497-5p	ENSG00000234028	AC062029.1	antisense	chr2	88931019	88931039	+	1	0	AGO1-4	7mer-m8	ugUUUGGUGUCACACGACGAc	|::||| | |||||||	ccAGGCCAGACCAUGCUGCUg	3	hsa-miR-497-5p
MIMAT0002820	hsa-miR-497-5p	ENSG00000283684	AC013268.5	processed_transcript	chr2	110741768	110741788	+	1	0	AGO1-4	7mer-m8	uguuugGUGUCACACGACGAc	|| | |||||||	ggccugCAAACACUGCUGCUc	0	hsa-miR-497-5p
MIMAT0002820	hsa-miR-497-5p	ENSG00000273471	AC112229.4	processed_transcript	chr2	111144867	111144887	-	1	0	AGO1-4	7mer-m8	uguuugGUGUCACACGACGAc	|| | |||||||	ggccugCAAACACUGCUGCUc	0	hsa-miR-497-5p
MIMAT0002820	hsa-miR-497-5p	ENSG00000189223	PAX8-AS1	processed_transcript	chr2	113997804	113997824	+	2	0	AGO1-4	7mer-m8	uguuuggugucacACGACGAc	|||||||	ggcccucuccccaUGCUGCUg	2	hsa-miR-497-5p
MIMAT0002820	hsa-miR-497-5p	ENSG00000226806	AC011893.1	antisense	chr2	136578031	136578050	+	1	0	AGO2	7mer-m8	ugUUUGGUGUCACACGACGAc	:|: :|||| |||||||	cuGAGGUACAG-CUGCUGCUg	1	hsa-miR-497-5p
MIMAT0002820	hsa-miR-497-5p	ENSG00000226674	TEX41	lincRNA	chr2	145830936	145830958	+	2	0	AGO2	7mer-m8	ugUUUG-GUG-UCACACGACGAc	|:|: ||: | |||||||	uuAGAUGCAUAAAAUUGCUGCUu	4	hsa-miR-497-5p
MIMAT0002820	hsa-miR-497-5p	ENSG00000285155	AC092153.1	processed_transcript	chr2	161128302	161128322	-	1	0	AGO1-4	8mer	uguuuggugucacACGACGAc	|||||||	cuuccuccuuucuUGCUGCUa	0	hsa-miR-497-5p
MIMAT0002820	hsa-miR-497-5p	ENSG00000285373	LINC02478	lincRNA	chr2	161128302	161128322	-	1	0	AGO1-4	8mer	uguuuggugucacACGACGAc	|||||||	cuuccuccuuucuUGCUGCUa	0	hsa-miR-497-5p
MIMAT0002820	hsa-miR-497-5p	ENSG00000227617	CERS6-AS1	processed_transcript	chr2	169631020	169631039	-	1	0	AGO1	7mer-m8	uguuuGGUGUCACACGACGAc	| |:||| |||||||	caucuCAAUAGU-UGCUGCUc	0	hsa-miR-497-5p
MIMAT0002820	hsa-miR-497-5p	ENSG00000237298	TTN-AS1	antisense	chr2	179406982	179407001	+	4	0	AGO1-4,AGO2	7mer-m8	ugUUUGGUGUCACACGACGAc	:| ::||:| |||||||	ugGACUUACGG-AUGCUGCUg	2	hsa-miR-497-5p
MIMAT0002820	hsa-miR-497-5p	ENSG00000235852	AC005540.1	antisense	chr2	191745600	191745622	-	3	0	AGO1-4	7mer-m8	uguuUGGUGUC-AC-ACGACGAc	:|::| | || |||||||	ugcuGCUGCUGCUGCUGCUGCUg	5	hsa-miR-497-5p
MIMAT0002820	hsa-miR-497-5p	ENSG00000235852	AC005540.1	antisense	chr2	191745618	191745640	-	3	0	AGO1-4	7mer-m8	uguuUGGUGUC-AC-ACGACGAc	:|::| | || |||||||	ugcuGCUGCUGCUGCUGCUGCUg	5	hsa-miR-497-5p
MIMAT0002820	hsa-miR-497-5p	ENSG00000235852	AC005540.1	antisense	chr2	191745639	191745658	-	3	0	AGO1-4	7mer-m8	uguuugGUGUCACACGACGAc	::|:| ||||||||	agcggaUGCGG-GUGCUGCUg	5	hsa-miR-497-5p
MIMAT0002820	hsa-miR-497-5p	ENSG00000273301	AC016717.2	lincRNA	chr2	226564766	226564789	+	1	0	AGO2	7mer-m8	uguUUGGUGUCA---CACGACGAc	|:| |:||| ||||||||	gacAGCAAUAGUUCAGUGCUGCUc	4	hsa-miR-497-5p
MIMAT0002820	hsa-miR-497-5p	ENSG00000225057	AC012485.1	processed_transcript	chr2	239140582	239140605	+	2	0	AGO1-4	7mer-m8	ugUUUGGUGUC---ACACGACGAc	|:|| |::| ||||||||	gaAGACGAUGGGACGGUGCUGCUg	0	hsa-miR-497-5p
MIMAT0002820	hsa-miR-497-5p	ENSG00000206573	THUMPD3-AS1	antisense	chr3	9436520	9436539	-	3	0	AGO1-4,AGO2	7mer-m8	ugUUUGGUGUCACACGACGAc	| :|:|| | |||||||	gaAUGCUACCCU-UGCUGCUu	3	hsa-miR-497-5p
MIMAT0002820	hsa-miR-497-5p	ENSG00000231177	LINC00852	antisense	chr3	10326507	10326526	+	3	0	AGO1-4	7mer-m8	ugUUUGGUGUCACACGACGAc	||::| :: ||||||||	gcAAGUC-UGUGGUGCUGCUc	0	hsa-miR-497-5p
MIMAT0002820	hsa-miR-497-5p	ENSG00000225733	FGD5-AS1	antisense	chr3	14986024	14986044	-	20	0	AGO1-4,AGO2	7mer-m8	uguuuggugucacACGACGAc	|||||||	uuuuaauguuaaaUGCUGCUu	4	hsa-miR-497-5p
MIMAT0002820	hsa-miR-497-5p	ENSG00000272762	AC115284.1	processed_transcript	chr3	52005573	52005594	-	3	0	AGO1-4,AGO2	7mer-m8	uguuuGGUGUCA-CACGACGAc	:| | || |||||||	ucgcuUCUCUGUACUGCUGCUg	6	hsa-miR-497-5p
MIMAT0002820	hsa-miR-497-5p	ENSG00000270562	AC097634.1	lincRNA	chr3	71635506	71635526	+	1	0	AGO1-4	8mer	ugUUUGGUGUCACACGACGAc	:| |: :|| |||||||	aaGAUCUUUAGAUUGCUGCUa	2	hsa-miR-497-5p
MIMAT0002820	hsa-miR-497-5p	ENSG00000273033	LINC02035	lincRNA	chr3	122610926	122610946	+	7	0	AGO1,AGO1-4,AGO2	7mer-m8	uguuuggugucacACGACGAc	|||||||	gcuuuacuuaaaaUGCUGCUu	2	hsa-miR-497-5p
MIMAT0002820	hsa-miR-497-5p	ENSG00000244468	AC093001.1	antisense	chr3	149002624	149002642	+	1	0	AGO1-4	7mer-m8	ugUUUGGUGUCACACGACGAc	|||:| :: |||||||	auAAAUCUUG--CUGCUGCUc	3	hsa-miR-497-5p
MIMAT0002820	hsa-miR-497-5p	ENSG00000229619	MBNL1-AS1	antisense	chr3	151986663	151986683	-	1	0	AGO1-4	7mer-m8	uguuuggugucacACGACGAc	|||||||	gucuggcuuccgcUGCUGCUg	1	hsa-miR-497-5p
MIMAT0002820	hsa-miR-497-5p	ENSG00000227375	DLG1-AS1	antisense	chr3	197030557	197030577	+	1	0	AGO2	7mer-m8	uguUUGGUGUCACACGACGAc	:|::| | |||||||	uucGAUUAAUCUAUGCUGCUu	7	hsa-miR-497-5p
MIMAT0002820	hsa-miR-497-5p	ENSG00000196810	CTBP1-AS2	antisense	chr4	1245473	1245493	+	3	0	AGO1-4,AGO2	7mer-m8	uguuuggugucacACGACGAc	|||||||	uuggauggacgaaUGCUGCUu	5	hsa-miR-497-5p
MIMAT0002820	hsa-miR-497-5p	ENSG00000272620	AFAP1-AS1	antisense	chr4	7777267	7777287	+	1	0	AGO2	8mer	uguuuggugucacACGACGAc	|||||||	acuggcucugaauUGCUGCUa	3	hsa-miR-497-5p
MIMAT0002820	hsa-miR-497-5p	ENSG00000259959	AC107068.1	lincRNA	chr4	47842380	47842400	-	1	0	AGO1-4	7mer-m8	uguuUGGUGUCACACGACGAc	|:| ::| |||||||	uaucAUCCUGGGAUGCUGCUu	5	hsa-miR-497-5p
MIMAT0002820	hsa-miR-497-5p	ENSG00000248049	UBA6-AS1	antisense	chr4	68588168	68588188	+	1	0	AGO2	8mer	uguuUGGUGUCACACGACGAc	:|: |: |||||||||	cucuGCUCCGUUGUGCUGCUa	4	hsa-miR-497-5p
MIMAT0002820	hsa-miR-497-5p	ENSG00000251095	AC097478.1	antisense	chr4	90606970	90606990	+	1	0	AGO2	7mer-m8	uguuugGUGUCACACGACGAc	:| :|| |||||||	uguaugUAGGGUCUGCUGCUg	4	hsa-miR-497-5p
MIMAT0002820	hsa-miR-497-5p	ENSG00000251687	AC104791.1	antisense	chr4	146760353	146760372	+	1	0	AGO1-4	7mer-m8	ugUUUGGUGUCACACGACGAc	||::: | || |||||||	acAAGUUUCUGU-UGCUGCUg	0	hsa-miR-497-5p
MIMAT0002820	hsa-miR-497-5p	ENSG00000260244	AC104083.1	sense_overlapping	chr4	156657312	156657332	+	1	0	AGO2	7mer-m8	ugUUUGG-UGUCACACGACGAc	|:||: |:| |||||||	auAGACUGAUA-CAUGCUGCUc	2	hsa-miR-497-5p
MIMAT0002820	hsa-miR-497-5p	ENSG00000177822	AC098864.1	antisense	chr4	183064223	183064243	-	6	0	AGO1-4,AGO2	7mer-m8	ugUUUGGUGUCACACGACGAc	||| | ||| |||||||	gaAAAAAAAAGUUUGCUGCUc	8	hsa-miR-497-5p
MIMAT0002820	hsa-miR-497-5p	ENSG00000248370	LINC02434	lincRNA	chr4	189081778	189081796	+	1	0	AGO2	7mer-m8	ugUUUGGUGUCACACGACGAc	::|||| | | |||||||	agGGACCAGA-U-UGCUGCUu	6	hsa-miR-497-5p
MIMAT0002820	hsa-miR-497-5p	ENSG00000248370	LINC02434	lincRNA	chr4	189081842	189081866	+	1	0	AGO2	7mer-m8	ugUUUGGUGUCAC----ACGACGAc	:||:|: || | |||||||	acGAAUCGGAGAGUCCAUGCUGCUu	6	hsa-miR-497-5p
MIMAT0002820	hsa-miR-497-5p	ENSG00000225138	SLC9A3-AS1	processed_transcript	chr5	476180	476202	+	2	0	AGO1-4	7mer-m8	uguuuGGUGUCAC--ACGACGAc	|||: | | |||||||	gcuucCCAUUGGGGAUGCUGCUg	4	hsa-miR-497-5p
MIMAT0002820	hsa-miR-497-5p	ENSG00000225138	SLC9A3-AS1	processed_transcript	chr5	479541	479562	+	1	0	AGO1-4	7mer-m8	uguuuggUGUC-ACACGACGAc	||:| |||||||	gcgggagACGGCCCUGCUGCUg	4	hsa-miR-497-5p
MIMAT0002820	hsa-miR-497-5p	ENSG00000260763	AC106799.3	lincRNA	chr5	4439435	4439455	-	1	0	AGO1-4	7mer-m8	ugUUUGGUGUCACACGACGAc	|| :| : | |||||||	acAAUUCUUCCUUUGCUGCUu	2	hsa-miR-497-5p
MIMAT0002820	hsa-miR-497-5p	ENSG00000215196	BASP1-AS1	antisense	chr5	17216670	17216690	-	1	0	AGO2	7mer-m8	ugUUUGGUGUCACACGACGAc	|: ||:|| |||||||	gcAGCCCGCACGCUGCUGCUu	4	hsa-miR-497-5p
MIMAT0002820	hsa-miR-497-5p	ENSG00000250764	AC025178.1	antisense	chr5	32103893	32103915	-	1	0	AGO1-4	7mer-m8	uguuuGGU--GUCACACGACGAc	||| |: |||||||||	cuuccCCAGCCGAUGUGCUGCUu	2	hsa-miR-497-5p
MIMAT0002820	hsa-miR-497-5p	ENSG00000177738	AC025171.1	sense_overlapping	chr5	43017890	43017911	-	4	0	AGO1-4,AGO2	7mer-m8	uguUUGGUG-UCACACGACGAc	|| :|| | |||||||	accAAAUACAAAACUGCUGCUg	2	hsa-miR-497-5p
MIMAT0002820	hsa-miR-497-5p	ENSG00000272335	AC093297.2	lincRNA	chr5	44827968	44827991	+	2	0	AGO1-4	7mer-m8	uguUUGGUGUCAC---ACGACGAc	||||:| || |||||||	ugcAACCGCUUUGGAUUGCUGCUu	4	hsa-miR-497-5p
MIMAT0002820	hsa-miR-497-5p	ENSG00000272040	AC010245.2	lincRNA	chr5	74905321	74905342	+	1	0	AGO1-4	7mer-m8	uguuuGGUGUC-ACACGACGAc	|||: | | |||||||	gcuuuCCAUUGAUCUGCUGCUg	1	hsa-miR-497-5p
MIMAT0002820	hsa-miR-497-5p	ENSG00000251023	AC114980.1	sense_intronic	chr5	93197991	93198011	-	7	0	AGO1,AGO2	8mer	ugUUUGGUGUCACACGACGAc	:|||: | |||||||	ggGAACUUAUUUUUGCUGCUa	2	hsa-miR-497-5p
MIMAT0002820	hsa-miR-497-5p	ENSG00000224032	EPB41L4A-AS1	lincRNA	chr5	111497415	111497435	+	2	2	AGO1-4,AGO2	8mer	ugUUUGGUGUCACACGACGAc	:|| :::|| |||||||	cuGAAGUGUAGACUGCUGCUa	4	hsa-miR-497-5p
MIMAT0002820	hsa-miR-497-5p	ENSG00000245937	LINC01184	lincRNA	chr5	127412747	127412768	-	7	0	AGO1,AGO1-4,AGO2	8mer	uguuUGGUGUCAC-ACGACGAc	::||: || |||||||	uaguGUCAUUAUGUUGCUGCUa	0	hsa-miR-497-5p
MIMAT0002820	hsa-miR-497-5p	ENSG00000230551	AC021078.1	processed_transcript	chr5	148880989	148881009	-	9	0	AGO1,AGO1-4,AGO2,AGO3	8mer	ugUUUGGU-GUCACACGACGAc	|: :|| || | |||||||	ugAGUUCACCAAU-UGCUGCUa	3	hsa-miR-497-5p
MIMAT0002820	hsa-miR-497-5p	ENSG00000246350	AL049543.1	antisense	chr6	28557436	28557455	+	1	0	AGO1-4	7mer-m8	ugUUUGGUGUCACACGACGAc	||: | || |||||||	caAAGAGAAAG-AUGCUGCUc	8	hsa-miR-497-5p
MIMAT0002820	hsa-miR-497-5p	ENSG00000231074	HCG18	antisense	chr6	30262553	30262572	-	4	0	AGO1-4,AGO2	7mer-m8	uguuuGGUGUCACACGACGAc	| |:|| |||||||	ccugcCAAUAG-AUGCUGCUc	6	hsa-miR-497-5p
MIMAT0002820	hsa-miR-497-5p	ENSG00000231074	HCG18	antisense	chr6	30271979	30272001	-	2	0	AGO1-4	7mer-m8	uguUUGGUGUCAC--ACGACGAc	| :: | ||| |||||||	cucACUUUCUGUGGCUGCUGCUg	6	hsa-miR-497-5p
MIMAT0002820	hsa-miR-497-5p	ENSG00000231074	HCG18	antisense	chr6	30293798	30293818	-	3	0	AGO1-4,AGO2	7mer-m8	uguuugguGUCACACGACGAc	| | |||||||	ugcuuugcCCGCCUGCUGCUg	6	hsa-miR-497-5p
MIMAT0002820	hsa-miR-497-5p	ENSG00000270604	HCG17	lincRNA	chr6	30293798	30293818	-	3	0	AGO1-4,AGO2	7mer-m8	uguuugguGUCACACGACGAc	| | |||||||	ugcuuugcCCGCCUGCUGCUg	3	hsa-miR-497-5p
MIMAT0002820	hsa-miR-497-5p	ENSG00000231074	HCG18	antisense	chr6	30294001	30294022	-	1	0	AGO1-4	7mer-m8	ugUUUGGUGU-CACACGACGAc	:||||:|: | |||||||	ugGAACCGCGUCUCUGCUGCUc	6	hsa-miR-497-5p
MIMAT0002820	hsa-miR-497-5p	ENSG00000266680	AL135905.1	antisense	chr6	64281574	64281595	-	3	0	AGO1-4,AGO2	7mer-m8	uguUUGGUGUCA-CACGACGAc	| || : || |||||||	ugcAUCCUUUGUACUGCUGCUc	4	hsa-miR-497-5p
MIMAT0002820	hsa-miR-497-5p	ENSG00000229852	AC019205.1	antisense	chr6	74000386	74000406	+	1	0	AGO1-4	7mer-m8	uguuUGGUGUCACACGACGAc	:|:: ||| |||||||	cuguGCUGAAGUUUGCUGCUg	1	hsa-miR-497-5p
MIMAT0002820	hsa-miR-497-5p	ENSG00000230177	AL080317.1	antisense	chr6	111599851	111599871	+	1	0	AGO1-4	7mer-m8	ugUUUGGUGUCACACGACGAc	||: :::: | |||||||	auAAGAUGUGAUUUGCUGCUc	3	hsa-miR-497-5p
MIMAT0002820	hsa-miR-497-5p	ENSG00000231889	TRAF3IP2-AS1	antisense	chr6	111805128	111805148	+	1	0	AGO2	7mer-m8	uguuuGGUGUCACACGACGAc	|: | | |||||||	gccccCUCCUCUUUGCUGCUg	3	hsa-miR-497-5p
MIMAT0002820	hsa-miR-497-5p	ENSG00000237499	AL357060.1	antisense	chr6	138189236	138189254	-	3	0	AGO1-4,AGO2	8mer	uguuuGGUGUCACACGACGAc	::||| |||||||	uucucUUACA--CUGCUGCUa	1	hsa-miR-497-5p
MIMAT0002820	hsa-miR-497-5p	ENSG00000225177	AL590617.2	antisense	chr6	139015611	139015631	+	1	0	AGO1	7mer-m8	uguuUGGUGUCACACGACGAc	|: | || |||||||	cgguAUAAAAGCAUGCUGCUu	8	hsa-miR-497-5p
MIMAT0002820	hsa-miR-497-5p	ENSG00000235381	AL596202.1	antisense	chr6	155577186	155577205	-	1	0	AGO2	7mer-m8	ugUUUGGUGUCACACGACGAc	::|:: | | |||||||	guGGAUUUCCCU-UGCUGCUc	2	hsa-miR-497-5p
MIMAT0002820	hsa-miR-497-5p	ENSG00000271551	AL355297.4	antisense	chr6	157099382	157099404	-	1	0	AGO1-4	7mer-m8	ugUUUGGUGUCA-C-ACGACGAc	:|||:: | | |||||||	ugGAACUGGUUUAGCUGCUGCUg	3	hsa-miR-497-5p
MIMAT0002820	hsa-miR-497-5p	ENSG00000271551	AL355297.4	antisense	chr6	157099418	157099437	-	1	0	AGO1-4	7mer-m8	uguuUGGUGUCACACGACGAc	:|::| || |||||||	ugcuGCUGCUGU-UGCUGCUg	3	hsa-miR-497-5p
MIMAT0002820	hsa-miR-497-5p	ENSG00000271551	AL355297.4	antisense	chr6	157099442	157099461	-	1	0	AGO1-4	7mer-m8	ugUUUGGUGUCACACGACGAc	| ::::| || |||||||	ggAUGUUGCUGU-UGCUGCUg	3	hsa-miR-497-5p
MIMAT0002820	hsa-miR-497-5p	ENSG00000223414	LINC00473	lincRNA	chr6	166362492	166362512	-	1	0	AGO1-4	7mer-m8	uguUUGGUGUCACACGACGAc	| :: | || |||||||	gccAUUUCCUGUUUGCUGCUu	3	hsa-miR-497-5p
MIMAT0002820	hsa-miR-497-5p	ENSG00000223414	LINC00473	lincRNA	chr6	166401402	166401410	-	2	0	AGO2	7mer-m8	uguuuggugucacACGACGAc	|||||||	#NAME?	3	hsa-miR-497-5p
MIMAT0002820	hsa-miR-497-5p	ENSG00000223414	LINC00473	lincRNA	chr6	166401405	166401424	-	2	0	AGO2	7mer-m8	ugUUUGGUGUCACACGACGAc	|: ||: ||| |||||||	ugAGUCCGAAGU-UGCUGCUg	3	hsa-miR-497-5p
MIMAT0002820	hsa-miR-497-5p	ENSG00000278254	AC004852.2	lincRNA	chr7	9123886	9123908	-	1	0	AGO2	8mer	ugUUUGGU-GUCAC-ACGACGAc	|||::: || || |||||||	caAAAUUGCCACUGCUGCUGCUa	4	hsa-miR-497-5p
MIMAT0002820	hsa-miR-497-5p	ENSG00000196295	AC005154.1	processed_transcript	chr7	30598083	30598103	-	1	1	AGO1-4	7mer-m8	uguuuggugucacACGACGAc	|||||||	caccuuugucaacUGCUGCUg	3	hsa-miR-497-5p
MIMAT0002820	hsa-miR-497-5p	ENSG00000196295	AC005154.1	processed_transcript	chr7	30617495	30617515	-	2	0	AGO1-4,AGO2	7mer-m8	uguuuggugucaCACGACGAc	||||||||	auccaggcuuugGUGCUGCUg	3	hsa-miR-497-5p
MIMAT0002820	hsa-miR-497-5p	ENSG00000281103	TRG-AS1	antisense	chr7	38417354	38417374	+	2	0	AGO2	7mer-m8	ugUUUGGUGUCACACGACGAc	| :|: | | |||||||	ucAUGCUCCUUUCUGCUGCUc	0	hsa-miR-497-5p
MIMAT0002820	hsa-miR-497-5p	ENSG00000232006	AC005537.1	lincRNA	chr7	42995024	42995043	-	2	0	AGO2	8mer	uguuUGGUGUCACACGACGAc	| :| | | |||||||	acucAAUAAAAU-UGCUGCUa	3	hsa-miR-497-5p
MIMAT0002820	hsa-miR-497-5p	ENSG00000279072	AC118758.3	lincRNA	chr7	56896292	56896313	-	1	0	AGO2	7mer-m8	ugUUUGG-UGUCACACGACGAc	|::|| | || |||||||	ccAGGCCUAGCGUUUGCUGCUu	3	hsa-miR-497-5p
MIMAT0002820	hsa-miR-497-5p	ENSG00000236453	AC003092.1	lincRNA	chr7	93693942	93693964	+	5	0	AGO1-4,AGO2	7mer-m8	uguUUGGU-GUC-ACACGACGAc	| :|| | | | |||||||	cucACUCAUCUGCUAUGCUGCUg	5	hsa-miR-497-5p
MIMAT0002820	hsa-miR-497-5p	ENSG00000231764	DLX6-AS1	antisense	chr7	96595811	96595831	-	1	0	AGO2	8mer	ugUUUGGUGUCACACGACGAc	|||| | | |||||||	ucAAACAAAAAGAUGCUGCUa	4	hsa-miR-497-5p
MIMAT0002820	hsa-miR-497-5p	ENSG00000284707	AC079781.5	processed_transcript	chr7	97498335	97498355	-	29	0	AGO1,AGO1-4,AGO2,AGO3,AGO4	7mer-m8	uguuugGUGUCACACGACGAc	||| |||||||	uggauaCACCAACUGCUGCUu	0	hsa-miR-497-5p
MIMAT0002820	hsa-miR-497-5p	ENSG00000272752	STAG3L5P-PVRIG2P-PILRB	processed_transcript	chr7	99948997	99949017	+	13	0	AGO1,AGO2,AGO3	7mer-m8	uguuuGGUGUCACACGACGAc	||| | |||||||	caccuCCAAAUCUUGCUGCUu	3	hsa-miR-497-5p
MIMAT0002820	hsa-miR-497-5p	ENSG00000272752	STAG3L5P-PVRIG2P-PILRB	processed_transcript	chr7	99950062	99950082	+	2	3	AGO2	7mer-m8	uguuugGUGUCACACGACGAc	| | | ||||||||	gcccugCCCUGGGUGCUGCUg	3	hsa-miR-497-5p
MIMAT0002820	hsa-miR-497-5p	ENSG00000272752	STAG3L5P-PVRIG2P-PILRB	processed_transcript	chr7	99955926	99955946	+	2	0	AGO1-4	7mer-m8	uguuuggugucacACGACGAc	|||||||	augggucggccccUGCUGCUg	3	hsa-miR-497-5p
MIMAT0002820	hsa-miR-497-5p	ENSG00000272752	STAG3L5P-PVRIG2P-PILRB	processed_transcript	chr7	99955938	99955958	+	2	0	AGO1-4	7mer-m8	uguuuggugucacACGACGAc	|||||||	cugcugcugccccUGCUGCUc	3	hsa-miR-497-5p
MIMAT0002820	hsa-miR-497-5p	ENSG00000272752	STAG3L5P-PVRIG2P-PILRB	processed_transcript	chr7	99965429	99965451	+	3	0	AGO1-4,AGO2	7mer-m8	ugUUUGGUGUCAC---ACGACGAc	|||: :| ||| |||||||	auAAAUAGC-GUGAAAUGCUGCUg	3	hsa-miR-497-5p
MIMAT0002820	hsa-miR-497-5p	ENSG00000274272	AC069281.2	processed_transcript	chr7	100170969	100170988	-	1	0	AGO1-4	7mer-m8	ugUUUGGUGUCACACGACGAc	|:| :||| |||||||	ggAGAGAGCAG-CUGCUGCUg	3	hsa-miR-497-5p
MIMAT0002820	hsa-miR-497-5p	ENSG00000274272	AC069281.2	processed_transcript	chr7	100172763	100172783	-	2	0	AGO1-4,AGO2	7mer-m8	uguuuGGUGUCAC-ACGACGAc	|| || || |||||||	gugguCCUCA-UGCUGCUGCUc	3	hsa-miR-497-5p
MIMAT0002820	hsa-miR-497-5p	ENSG00000272686	AC006333.2	antisense	chr7	123389365	123389386	+	2	0	AGO1-4	7mer-m8	ugUUUGGUGUC-A-CACGACGAc	:|||| ||| | |||||||	ccGAACC-CAGCUACUGCUGCUu	3	hsa-miR-497-5p
MIMAT0002820	hsa-miR-497-5p	ENSG00000246339	EXTL3-AS1	antisense	chr8	28556980	28557000	-	1	0	AGO1-4	7mer-m8	uguuuggugucacACGACGAc	|||||||	agggauauucaccUGCUGCUg	1	hsa-miR-497-5p
MIMAT0002820	hsa-miR-497-5p	ENSG00000249395	CASC9	lincRNA	chr8	76136190	76136209	-	2	0	AGO2	7mer-m8	uguuugGUGUCACACGACGAc	|||| | |||||||	gauggaCACA-UUUGCUGCUu	5	hsa-miR-497-5p
MIMAT0002820	hsa-miR-497-5p	ENSG00000254251	AC103770.1	antisense	chr8	91871354	91871372	-	1	0	AGO1-4	7mer-m8	uguuuGGUGUCACACGACGAc	|| || |||||||	ucuucCCUCA--CUGCUGCUg	0	hsa-miR-497-5p
MIMAT0002820	hsa-miR-497-5p	ENSG00000253320	AZIN1-AS1	antisense	chr8	103877364	103877384	+	1	0	AGO1-4	8mer	uguuuggugucaCACGACGAc	||||||||	ccgaguucucucGUGCUGCUa	2	hsa-miR-497-5p
MIMAT0002820	hsa-miR-497-5p	ENSG00000245149	RNF139-AS1	lincRNA	chr8	125478003	125478023	-	4	0	AGO1,AGO1-4,AGO2	7mer-m8	uguuuggugucacACGACGAc	|||||||	cuugguuauuuaaUGCUGCUu	4	hsa-miR-497-5p
MIMAT0002820	hsa-miR-497-5p	ENSG00000249859	PVT1	lincRNA	chr8	129082488	129082507	+	2	0	AGO1,AGO1-4	8mer	uguuuGGUGUCACACGACGAc	|: | || |||||||	ugcuuCUCCUGU-UGCUGCUa	3	hsa-miR-497-5p
MIMAT0002820	hsa-miR-497-5p	ENSG00000253741	AC108002.1	antisense	chr8	143788179	143788199	-	1	0	AGO1-4	7mer-m8	uguUUGGUGUCACACGACGAc	|| ||::| |||||||	cauAAACAUGGGCUGCUGCUg	2	hsa-miR-497-5p
MIMAT0002820	hsa-miR-497-5p	ENSG00000240498	CDKN2B-AS1	antisense	chr9	22112337	22112355	+	1	0	AGO1-4	8mer	ugUUUGGUGUCACACGACGAc	||: ||| | |||||||	gcAAGAAACA-U-UGCUGCUa	2	hsa-miR-497-5p
MIMAT0002820	hsa-miR-497-5p	ENSG00000279561	AL845472.2	TEC	chr9	45354212	45354233	-	1	0	AGO1-4	8mer	uguuugGUGUCA-CACGACGAc	:||||| |||||||	ugauuaUACAGUAUUGCUGCUa	5	hsa-miR-497-5p
MIMAT0002820	hsa-miR-497-5p	ENSG00000255145	STX17-AS1	antisense	chr9	102648714	102648734	-	4	0	AGO2	8mer	uguuUGGUGUCACACGACGAc	| || | |||||||	gaucAACAAAUAUUGCUGCUa	4	hsa-miR-497-5p
MIMAT0002820	hsa-miR-497-5p	ENSG00000235865	GSN-AS1	antisense	chr9	124047284	124047302	-	1	0	AGO1-4	7mer-m8	ugUUUGGUGUCACACGACGAc	| ||| || ||||||||	acACACCCCA--GUGCUGCUg	1	hsa-miR-497-5p
MIMAT0002820	hsa-miR-497-5p	ENSG00000261534	AL596244.1	sense_overlapping	chr9	124579507	124579526	-	1	0	AGO2	7mer-m8	ugUUUGGUGUCACACGACGAc	|||: |: |||||||	agAAAUGAU-UCCUGCUGCUc	2	hsa-miR-497-5p
MIMAT0002820	hsa-miR-497-5p	ENSG00000236901	MIR600HG	sense_intronic	chr9	125874267	125874287	-	1	0	AGO1-4	7mer-m8	uguuuggUGUCACACGACGAc	|| | ||||||||	uucagaaACUGGGUGCUGCUu	3	hsa-miR-497-5p
MIMAT0002820	hsa-miR-497-5p	ENSG00000234771	SLC25A25-AS1	antisense	chr9	130880054	130880076	-	1	0	AGO1-4	7mer-m8	uguUUGGUGUCAC--ACGACGAc	::| |||| | |||||||	gauGGCAACAGGGCCUGCUGCUg	6	hsa-miR-497-5p
MIMAT0002820	hsa-miR-497-5p	ENSG00000246851	AL157938.3	antisense	chr9	134067485	134067505	-	1	0	AGO1-4	7mer-m8	ugUUUGGUGUCACACGACGAc	|: |:::: ||||||||	ucAGCCUGUGAGGUGCUGCUu	0	hsa-miR-497-5p
MIMAT0002820	hsa-miR-497-5p	ENSG00000196366	C9orf163	lincRNA	chr9	139380040	139380060	+	1	0	AGO1-4	7mer-m8	uguuuggugucACACGACGAc	| |||||||	ccugguggggcUUUGCUGCUu	6	hsa-miR-497-5p
MIMAT0002820	hsa-miR-497-5p	ENSG00000238266	LINC00707	lincRNA	chr10	6882983	6883004	+	1	0	AGO2	7mer-m8	ugUUUG-GUGUCACACGACGAc	|:|| : ::| |||||||	gcAGACAUCUGGACUGCUGCUu	7	hsa-miR-497-5p
MIMAT0002820	hsa-miR-497-5p	ENSG00000225778	PROSER2-AS1	antisense	chr10	11893592	11893610	-	2	0	AGO2	7mer-m8	ugUUUGGUGUCACACGACGAc	|:|: || | |||||||	caAGAUGAC--UUUGCUGCUg	0	hsa-miR-497-5p
MIMAT0002820	hsa-miR-497-5p	ENSG00000279212	AL390961.3	TEC	chr10	26986134	26986159	-	2	0	AGO1-4	7mer-m8	ugUUUGGUGUCA----C-ACGACGAc	|::| ||:|| | |||||||	ggAGGCGACGGUUUCCGCUGCUGCUu	4	hsa-miR-497-5p
MIMAT0002820	hsa-miR-497-5p	ENSG00000178440	LINC00843	lincRNA	chr10	51732792	51732812	+	1	1	AGO1-4	7mer-m8	uguuugguGUCACACGACGAc	| ||||||||||	uccccguuCUGUGUGCUGCUg	1	hsa-miR-497-5p
MIMAT0002820	hsa-miR-497-5p	ENSG00000242288	AC022400.3	processed_transcript	chr10	75457369	75457388	-	1	0	AGO1	7mer-m8	uguuuGGUGUCACACGACGAc	|||::| |||||||	agcgcCCAUGG-CUGCUGCUg	5	hsa-miR-497-5p
MIMAT0002820	hsa-miR-497-5p	ENSG00000242288	AC022400.3	processed_transcript	chr10	75473050	75473070	-	1	1	AGO1-4	7mer-m8	uguuugguGUCACACGACGAc	| ||||||||||	uccccguuCUGUGUGCUGCUg	5	hsa-miR-497-5p
MIMAT0002820	hsa-miR-497-5p	ENSG00000271816	BMS1P4	processed_transcript	chr10	75473050	75473070	-	1	1	AGO1-4	7mer-m8	uguuugguGUCACACGACGAc	| ||||||||||	uccccguuCUGUGUGCUGCUg	0	hsa-miR-497-5p
MIMAT0002820	hsa-miR-497-5p	ENSG00000272140	AC022400.5	lincRNA	chr10	75473050	75473070	-	1	1	AGO1-4	7mer-m8	uguuugguGUCACACGACGAc	| ||||||||||	uccccguuCUGUGUGCUGCUg	4	hsa-miR-497-5p
MIMAT0002820	hsa-miR-497-5p	ENSG00000272589	ZSWIM8-AS1	antisense	chr10	75557656	75557675	-	2	0	AGO2	7mer-m8	ugUUUGGUGUCACACGACGAc	||| :: | ||||||||	ugAAAAUGGA-AGUGCUGCUg	2	hsa-miR-497-5p
MIMAT0002820	hsa-miR-497-5p	ENSG00000224596	ZMIZ1-AS1	antisense	chr10	80721498	80721518	-	1	0	AGO1-4	7mer-m8	uguuuggugucACACGACGAc	| |||||||	ugcaggguguuUCUGCUGCUg	2	hsa-miR-497-5p
MIMAT0002820	hsa-miR-497-5p	ENSG00000244733	AL132656.2	lincRNA	chr10	81420647	81420668	+	1	0	AGO2	7mer-m8	ugUUUGGUGUCA-CACGACGAc	|||||||| | |||||||	caAAACCACAUUCCUGCUGCUg	0	hsa-miR-497-5p
MIMAT0002820	hsa-miR-497-5p	ENSG00000225484	NUTM2B-AS1	antisense	chr10	81482464	81482484	-	7	0	AGO1-4,AGO2	8mer	uguuuggugucacACGACGAc	|||||||	cuauugugaauaaUGCUGCUa	4	hsa-miR-497-5p
MIMAT0002820	hsa-miR-497-5p	ENSG00000225484	NUTM2B-AS1	antisense	chr10	81574451	81574472	-	7	0	AGO1,AGO1-4,AGO2	7mer-m8	ugUUUGGUGUCA-CACGACGAc	||||||:| | |||||||	caAAACCAUAUUCCUGCUGCUg	4	hsa-miR-497-5p
MIMAT0002820	hsa-miR-497-5p	ENSG00000272631	AC067750.1	antisense	chr10	88512747	88512767	-	1	0	AGO2	7mer-m8	uguuuggugucacACGACGAc	|||||||	ugauggaggauauUGCUGCUc	1	hsa-miR-497-5p
MIMAT0002820	hsa-miR-497-5p	ENSG00000223482	NUTM2A-AS1	antisense	chr10	89004666	89004686	-	5	0	AGO1-4,AGO2	8mer	uguuuggugucacACGACGAc	|||||||	cuauugugaauaaUGCUGCUa	7	hsa-miR-497-5p
MIMAT0002820	hsa-miR-497-5p	ENSG00000223482	NUTM2A-AS1	antisense	chr10	89096625	89096646	-	12	0	AGO1,AGO1-4,AGO2	7mer-m8	ugUUUGGUGUCA-CACGACGAc	||||||:| | |||||||	caAAACCAUAUUCCUGCUGCUg	7	hsa-miR-497-5p
MIMAT0002820	hsa-miR-497-5p	ENSG00000230131	AL160290.2	lincRNA	chr10	125208876	125208896	+	1	0	AGO2	8mer	uguuuggugucaCACGACGAc	||||||||	cagaggagcuccGUGCUGCUa	3	hsa-miR-497-5p
MIMAT0002820	hsa-miR-497-5p	ENSG00000224023	AL158835.1	lincRNA	chr10	127396065	127396084	-	1	0	AGO2	7mer-m8	uguuugguGUCACACGACGAc	|| | |||||||	uucauauuCA-UUUGCUGCUg	1	hsa-miR-497-5p
MIMAT0002820	hsa-miR-497-5p	ENSG00000280561	AL158835.4	antisense	chr10	127396065	127396084	-	1	0	AGO2	7mer-m8	uguuugguGUCACACGACGAc	|| | |||||||	uucauauuCA-UUUGCUGCUg	2	hsa-miR-497-5p
MIMAT0002820	hsa-miR-497-5p	ENSG00000269821	KCNQ1OT1	antisense	chr11	2689729	2689752	-	1	0	AGO1-4	8mer	ugUUUGGU-GU-CAC-ACGACGAc	|||:|| || || |||||||	uaAAAUCACCAUUUGAUGCUGCUa	3	hsa-miR-497-5p
MIMAT0002820	hsa-miR-497-5p	ENSG00000269821	KCNQ1OT1	antisense	chr11	2714602	2714622	-	1	0	AGO1-4	7mer-m8	uguuuGGUGUCACACGACGAc	||||| |||||||	cagcuCCACACACUGCUGCUu	3	hsa-miR-497-5p
MIMAT0002820	hsa-miR-497-5p	ENSG00000251364	AC107884.1	antisense	chr11	7448845	7448865	-	1	0	AGO2	8mer	uguuuggugucacACGACGAc	|||||||	ccuuguguaaaacUGCUGCUa	3	hsa-miR-497-5p
MIMAT0002820	hsa-miR-497-5p	ENSG00000255717	SNHG1	processed_transcript	chr11	62620865	62620892	-	20	0	AGO1-4,AGO2	7mer-m8	ugUUUGGU-GUCAC------ACGACGAc	:||||| ||||| |||||||	cuGAACCACCAGUGAUGAAUUGCUGCUc	7	hsa-miR-497-5p
MIMAT0002820	hsa-miR-497-5p	ENSG00000245532	NEAT1	lincRNA	chr11	65209690	65209710	+	8	0	AGO1-4	7mer-m8	uguuuGGUGUCACACGACGAc	|: || |||||||	cucgcCUUCACGCUGCUGCUg	1	hsa-miR-497-5p
MIMAT0002820	hsa-miR-497-5p	ENSG00000245532	NEAT1	lincRNA	chr11	65210750	65210770	+	19	0	AGO1-4	7mer-m8	uguuuggUGUCACACGACGAc	|| | |||||||	ucuguggACUGCUUGCUGCUu	1	hsa-miR-497-5p
MIMAT0002820	hsa-miR-497-5p	ENSG00000245532	NEAT1	lincRNA	chr11	65211508	65211528	+	12	1	AGO1-4	7mer-m8	uguuuggugucACACGACGAc	| |||||||	aauguuuccucUCUGCUGCUg	1	hsa-miR-497-5p
MIMAT0002820	hsa-miR-497-5p	ENSG00000250073	AP000866.2	antisense	chr11	124634767	124634787	+	1	0	AGO2	7mer-m8	uguuuggugucacACGACGAc	|||||||	gcuaucuucuccaUGCUGCUc	0	hsa-miR-497-5p
MIMAT0002820	hsa-miR-497-5p	ENSG00000177406	AC021054.1	antisense	chr12	754401	754422	+	2	0	AGO1-4,AGO2	7mer-m8	ugUUUGGUGUC-ACACGACGAc	:::|| ||| | |||||||	acGGGCCUCAGUUCUGCUGCUu	5	hsa-miR-497-5p
MIMAT0002820	hsa-miR-497-5p	ENSG00000250132	AC004803.1	antisense	chr12	1083365	1083385	-	4	0	AGO1-4,AGO2	8mer	ugUUUGGUGUCACACGACGAc	|::| || | |||||||	ugAGGCACCAAUUUGCUGCUa	4	hsa-miR-497-5p
MIMAT0002820	hsa-miR-497-5p	ENSG00000256150	AC092471.2	processed_transcript	chr12	2896610	2896631	-	4	1	AGO1-4,AGO2	7mer-m8	ugUUUGGUGUCAC-ACGACGAc	:|| | || | |||||||	caGAAGAAAAGAGAUGCUGCUg	0	hsa-miR-497-5p
MIMAT0002820	hsa-miR-497-5p	ENSG00000219410	RP4-761J14.8	antisense	chr12	6777067	6777089	+	1	0	AGO1-4	7mer-m8	uguuUGGUGUC-AC-ACGACGAc	:|::| | || |||||||	uguuGCUGCUGCUGCUGCUGCUg	3	hsa-miR-497-5p
MIMAT0002820	hsa-miR-497-5p	ENSG00000205885	C1RL-AS1	antisense	chr12	7261510	7261531	+	4	0	AGO1-4,AGO2	7mer-m8	uguUUGGUGUCAC-ACGACGAc	| |::| ||| |||||||	aauAUCUGCUGUGCUGCUGCUg	1	hsa-miR-497-5p
MIMAT0002820	hsa-miR-497-5p	ENSG00000257027	AC010186.3	sense_intronic	chr12	9812310	9812328	+	1	0	AGO2	7mer-m8	uguuuggUGUCACACGACGAc	||| | |||||||	acuucuaACA-U-UGCUGCUg	2	hsa-miR-497-5p
MIMAT0002820	hsa-miR-497-5p	ENSG00000253284	AC092828.1	sense_intronic	chr12	19303485	19303504	+	2	0	AGO1,AGO2	8mer	uguUUGGUGUCACACGACGAc	:||| | | |||||||	ucuGACC-CUCUUUGCUGCUa	1	hsa-miR-497-5p
MIMAT0002820	hsa-miR-497-5p	ENSG00000276900	AC023157.3	antisense	chr12	31882711	31882733	+	1	0	AGO1-4	7mer-m8	uguuugGUGUCA--CACGACGAc	|| ||| |||||||	cugcugCAGAGUACUUGCUGCUu	8	hsa-miR-497-5p
MIMAT0002820	hsa-miR-497-5p	ENSG00000273015	AC008124.1	lincRNA	chr12	46112060	46112081	-	1	0	AGO2	7mer-m8	ugUUUGGUGUCA--CACGACGAc	|||:| || | |||||||	caAAAUC-CAAUCCUUGCUGCUg	2	hsa-miR-497-5p
MIMAT0002820	hsa-miR-497-5p	ENSG00000257475	AC068888.2	sense_intronic	chr12	53405944	53405964	+	1	0	AGO1-4	7mer-m8	uguuuggugucacACGACGAc	|||||||	auuccuuuaaaccUGCUGCUu	0	hsa-miR-497-5p
MIMAT0002820	hsa-miR-497-5p	ENSG00000257475	AC068888.2	sense_intronic	chr12	53405972	53405993	+	1	0	AGO1-4	8mer	uguuugguGUCAC-ACGACGAc	||||| |||||||	gacugaguCAGUGCUGCUGCUa	0	hsa-miR-497-5p
MIMAT0002820	hsa-miR-497-5p	ENSG00000257337	AC068888.1	antisense	chr12	53438803	53438823	-	3	0	AGO1-4,AGO2	7mer-m8	uguuuggugucACACGACGAc	| |||||||	cacaugcugguUUUGCUGCUg	0	hsa-miR-497-5p
MIMAT0002820	hsa-miR-497-5p	ENSG00000251151	HOXC-AS3	processed_transcript	chr12	54376257	54376274	-	1	0	AGO1-4	8mer	ugUUUGGUGUCACACGACGAc	||||| |: ||||||||	gaAAACC-CG--GUGCUGCUa	6	hsa-miR-497-5p
MIMAT0002820	hsa-miR-497-5p	ENSG00000276272	AC024884.2	lincRNA	chr12	56805938	56805958	-	1	0	AGO2	7mer-m8	uguuuGGUGUCACACGACGAc	::::| | |||||||	cagcuUUGUACUAUGCUGCUc	2	hsa-miR-497-5p
MIMAT0002820	hsa-miR-497-5p	ENSG00000255737	AGAP2-AS1	antisense	chr12	58121715	58121735	+	2	0	AGO1-4	7mer-m8	uguuuggugucacACGACGAc	|||||||	cuuaccuugaccuUGCUGCUc	5	hsa-miR-497-5p
MIMAT0002820	hsa-miR-497-5p	ENSG00000257453	AC011611.3	antisense	chr12	76424905	76424924	+	3	0	AGO1-4,AGO2	7mer-m8	ugUUUGGUGUCACACGACGAc	:::|::: || |||||||	ccGGGCUGUUGU-UGCUGCUg	4	hsa-miR-497-5p
MIMAT0002820	hsa-miR-497-5p	ENSG00000257453	AC011611.3	antisense	chr12	76424926	76424945	+	2	0	AGO1-4	7mer-m8	uguuUGGUGUCACACGACGAc	:|::| || |||||||	ugcuGCUGCUGU-UGCUGCUg	4	hsa-miR-497-5p
MIMAT0002820	hsa-miR-497-5p	ENSG00000281344	HELLPAR	macro_lncRNA	chr12	102760927	102760943	+	1	0	AGO2	7mer-m8	ugUUUGGUGUCACACGACGAc	|||:||: |||||||	ucAAAUCAU----UGCUGCUu	3	hsa-miR-497-5p
MIMAT0002820	hsa-miR-497-5p	ENSG00000281344	HELLPAR	macro_lncRNA	chr12	102795729	102795749	+	1	0	AGO2	7mer-m8	uguUUGGUGUCAC-ACGACGAc	:|| || || |||||||	cuuGACGAC-UUGCUGCUGCUu	3	hsa-miR-497-5p
MIMAT0002820	hsa-miR-497-5p	ENSG00000280138	AC027290.2	TEC	chr12	123357489	123357509	-	1	0	AGO1-4	7mer-m8	uguuuGGUGUCACACGACGAc	|: | | |||||||	aguuuCUUCCUUUUGCUGCUg	0	hsa-miR-497-5p
MIMAT0002820	hsa-miR-497-5p	ENSG00000247373	AC055713.1	lincRNA	chr12	124061212	124061232	-	1	0	AGO2	8mer	uguuuggugucacACGACGAc	|||||||	uggcuauuauuaaUGCUGCUa	3	hsa-miR-497-5p
MIMAT0002820	hsa-miR-497-5p	ENSG00000189238	LINC00943	lincRNA	chr12	127227376	127227398	+	3	0	AGO1-4	7mer-m8	uguUUGGUG--UCACACGACGAc	|::||| | |||||||	aauAGUCACUUCCUCUGCUGCUg	2	hsa-miR-497-5p
MIMAT0002820	hsa-miR-497-5p	ENSG00000249196	TMEM132D-AS1	antisense	chr12	129597710	129597727	+	1	0	AGO1-4	7mer-m8	uguUUGGUGUCACACGACGAc	::|||| |||||||	ucuGGCCAC---CUGCUGCUu	4	hsa-miR-497-5p
MIMAT0002820	hsa-miR-497-5p	ENSG00000279283	AC131009.4	TEC	chr12	132381245	132381267	+	1	0	AGO1-4	7mer-m8	ugUUUGGU-GUCA-CACGACGAc	:::||| | | |||||||	cuGGGCCAUCCCUCCUGCUGCUu	2	hsa-miR-497-5p
MIMAT0002820	hsa-miR-497-5p	ENSG00000279283	AC131009.4	TEC	chr12	132381458	132381480	+	1	0	AGO2	7mer-m8	ugUUUGGUGUCAC--ACGACGAc	:::|:||| || |||||||	cuGGGCUACACUGCCUGCUGCUc	2	hsa-miR-497-5p
MIMAT0002820	hsa-miR-497-5p	ENSG00000232243	AL139327.2	lincRNA	chr13	19837163	19837182	-	1	0	AGO2	7mer-m8	uguuugguGUCACACGACGAc	||| |||||||	uuuuuuucCAG-AUGCUGCUg	2	hsa-miR-497-5p
MIMAT0002820	hsa-miR-497-5p	ENSG00000277151	AL138820.1	lincRNA	chr13	33362183	33362202	+	1	0	AGO2	7mer-m8	uguuUGGUGUCACACGACGAc	:|| :| | |||||||	ucuuGCCUUACU-UGCUGCUu	1	hsa-miR-497-5p
MIMAT0002820	hsa-miR-497-5p	ENSG00000231856	AL162377.1	antisense	chr13	52379061	52379081	+	1	0	AGO1-4	7mer-m8	uguuuggugucacACGACGAc	|||||||	augggggucuuacUGCUGCUg	3	hsa-miR-497-5p
MIMAT0002820	hsa-miR-497-5p	ENSG00000273784	AL137058.2	processed_transcript	chr13	53201600	53201619	+	1	0	AGO1-4	7mer-m8	uguUUGGUGUCACACGACGAc	|:|::|| | |||||||	ggcAGCUGCA-UCUGCUGCUc	3	hsa-miR-497-5p
MIMAT0002820	hsa-miR-497-5p	ENSG00000230223	ATXN8OS	antisense	chr13	70713505	70713527	+	2	0	AGO1-4	7mer-m8	uguuUGGUG-UCAC-ACGACGAc	||:|| | || |||||||	uacuACUACUACUGCUGCUGCUg	2	hsa-miR-497-5p
MIMAT0002820	hsa-miR-497-5p	ENSG00000230223	ATXN8OS	antisense	chr13	70713523	70713545	+	2	0	AGO1-4	7mer-m8	uguuUGGUGUC-AC-ACGACGAc	:|::| | || |||||||	ugcuGCUGCUGCUGCUGCUGCUg	2	hsa-miR-497-5p
MIMAT0002820	hsa-miR-497-5p	ENSG00000282864	AL356118.1	TEC	chr13	92138497	92138517	+	1	0	AGO2	7mer-m8	uguuUGGUGUCACACGACGAc	||| | |||||||	uccuACCCGACCCUGCUGCUu	0	hsa-miR-497-5p
MIMAT0002820	hsa-miR-497-5p	ENSG00000258441	LINC00641	processed_transcript	chr14	21671664	21671681	-	2	0	AGO1-4,AGO2	7mer-m8	ugUUUGGUGUCACACGACGAc	:|| :|:| |||||||	guGAAGUAUA---UGCUGCUu	1	hsa-miR-497-5p
MIMAT0002820	hsa-miR-497-5p	ENSG00000257636	G2E3-AS1	antisense	chr14	30942754	30942774	-	1	0	AGO2	7mer-m8	uguuuggugucACACGACGAc	| |||||||	ggcugagaauuUUUGCUGCUu	6	hsa-miR-497-5p
MIMAT0002820	hsa-miR-497-5p	ENSG00000279423	AL445363.3	TEC	chr14	35010775	35010794	+	1	0	AGO1-4	7mer-m8	uguuuGGUGUCACACGACGAc	|: || | |||||||	aggccCUUCA-UCUGCUGCUc	0	hsa-miR-497-5p
MIMAT0002820	hsa-miR-497-5p	ENSG00000258708	SLC25A21-AS1	antisense	chr14	37642933	37642956	+	2	0	AGO2	7mer-m8	ugUUUGGUGUCAC---ACGACGAc	:||::: :| | |||||||	agGAAUUGGGGAGACUUGCUGCUu	4	hsa-miR-497-5p
MIMAT0002820	hsa-miR-497-5p	ENSG00000259070	LINC00639	lincRNA	chr14	39386032	39386052	-	1	0	AGO2	7mer-m8	ugUUUGGUGUCACACGACGAc	||: :::: | |||||||	guAAGAUGUGAUUUGCUGCUc	2	hsa-miR-497-5p
MIMAT0002820	hsa-miR-497-5p	ENSG00000257621	PSMA3-AS1	antisense	chr14	58735508	58735528	-	1	0	AGO1-4	7mer-m8	ugUUUGGUGUCACACGACGAc	||| |:| |||||||	guAAAAGAUAACAUGCUGCUc	2	hsa-miR-497-5p
MIMAT0002820	hsa-miR-497-5p	ENSG00000232774	AL355916.1	lincRNA	chr14	62037328	62037346	+	2	0	AGO1-4,AGO2	7mer-m8	uguUUGGUGUCACACGACGAc	:||| || ||||||||	ucuGACCUCA--GUGCUGCUg	3	hsa-miR-497-5p
MIMAT0002820	hsa-miR-497-5p	ENSG00000259062	ACTN1-AS1	antisense	chr14	69448006	69448022	+	2	0	AGO1-4	7mer-m8	ugUUUGGUGUCACACGACGAc	:|:|||| |||||||	aaGAGCCAC----UGCUGCUg	1	hsa-miR-497-5p
MIMAT0002820	hsa-miR-497-5p	ENSG00000205562	AL049775.1	lincRNA	chr14	85995118	85995139	-	1	0	AGO2	7mer-m8	ugUUUGGUG-UCACACGACGAc	|::|::: :| |||||||	agAGGCUGUGGGAAUGCUGCUu	2	hsa-miR-497-5p
MIMAT0002820	hsa-miR-497-5p	ENSG00000278576	AL162171.3	sense_intronic	chr14	89056731	89056753	+	2	0	AGO1-4	7mer-m8	uguuuGGUGUCAC--ACGACGAc	:| | ||| |||||||	cuggcUCCCCGUGCUUGCUGCUg	1	hsa-miR-497-5p
MIMAT0002820	hsa-miR-497-5p	ENSG00000214548	MEG3	lincRNA	chr14	101311889	101311915	+	1	0	AGO1-4	7mer-m8	ugUUUG-GUGU-CAC----ACGACGAc	:||| |||| ||| |||||||	aaGAACACACAUGUGGCCUUGCUGCUg	4	hsa-miR-497-5p
MIMAT0002820	hsa-miR-497-5p	ENSG00000225746	MEG8	lincRNA	chr14	101364036	101364054	+	1	0	AGO2	7mer-m8	uguUUGGUGUCACACGACGAc	|||||| | |||||||	uuuAACCAC-CU-UGCUGCUg	5	hsa-miR-497-5p
MIMAT0002820	hsa-miR-497-5p	ENSG00000258399	AL117190.1	lincRNA	chr14	101364036	101364054	+	1	0	AGO2	7mer-m8	uguUUGGUGUCACACGACGAc	|||||| | |||||||	uuuAACCAC-CU-UGCUGCUg	4	hsa-miR-497-5p
MIMAT0002820	hsa-miR-497-5p	ENSG00000258701	LINC00638	lincRNA	chr14	105289393	105289416	+	1	0	AGO1-4	7mer-m8	uguuuGGU-GUCA--CACGACGAc	||| | || |||||||	ggcgcCCAGCUGUCCAUGCUGCUg	5	hsa-miR-497-5p
MIMAT0002820	hsa-miR-497-5p	ENSG00000258701	LINC00638	lincRNA	chr14	105289736	105289755	+	1	0	AGO1-4	7mer-m8	uguUUGGUGUCACACGACGAc	||||| | ||||||||	cgcAACCAGUG-GUGCUGCUg	5	hsa-miR-497-5p
MIMAT0002820	hsa-miR-497-5p	ENSG00000226777	FAM30A	lincRNA	chr14	106390478	106390499	+	1	0	AGO1-4	7mer-m8	ugUUUGGUGUCAC-ACGACGAc	:|: | || | |||||||	gaGAGGGAAAGGGAUGCUGCUg	2	hsa-miR-497-5p
MIMAT0002820	hsa-miR-497-5p	ENSG00000187951	ARHGAP11B	processed_transcript	chr15	31061730	31061750	+	1	0	AGO1-4	7mer-m8	uguuuggugucacACGACGAc	|||||||	cccccuguuuucaUGCUGCUg	6	hsa-miR-497-5p
MIMAT0002820	hsa-miR-497-5p	ENSG00000259772	AC012236.1	lincRNA	chr15	31515562	31515582	-	1	0	AGO1-4	8mer	uguuuggugucacACGACGAc	|||||||	agagaggggcaccUGCUGCUa	1	hsa-miR-497-5p
MIMAT0002820	hsa-miR-497-5p	ENSG00000259254	AC022405.1	sense_intronic	chr15	40935300	40935321	+	1	0	AGO2	7mer-m8	uguuUGGUG-UCACACGACGAc	|:||: | | |||||||	gacuAUCAUAACUUUGCUGCUu	4	hsa-miR-497-5p
MIMAT0002820	hsa-miR-497-5p	ENSG00000251161	AC020661.1	lincRNA	chr15	41201189	41201209	+	2	0	AGO2	7mer-m8	ugUUUGGUGUCACACGACGAc	:|| ||| |||||||||	uuGAAAGACAUUGUGCUGCUg	0	hsa-miR-497-5p
MIMAT0002820	hsa-miR-497-5p	ENSG00000244879	GABPB1-AS1	antisense	chr15	50653087	50653109	+	3	0	AGO1,AGO2	8mer	ugUUUG-GU-GUCACACGACGAc	|||: || | | |||||||	agAAAUACAUCUCUUUGCUGCUa	2	hsa-miR-497-5p
MIMAT0002820	hsa-miR-497-5p	ENSG00000244879	GABPB1-AS1	antisense	chr15	50657647	50657668	+	1	0	AGO1-4	7mer-m8	ugUUUGGUGUCAC-ACGACGAc	:||:: : || |||||||	uaGAAUUUUUCUGCUGCUGCUc	2	hsa-miR-497-5p
MIMAT0002820	hsa-miR-497-5p	ENSG00000259673	IQCH-AS1	lincRNA	chr15	67699675	67699698	-	2	0	AGO1-4,AGO2	8mer	uguUUGGUGUCA---CACGACGAc	:|:::::|| ||||||||	aauGAUUGUGGUGACGUGCUGCUa	5	hsa-miR-497-5p
MIMAT0002820	hsa-miR-497-5p	ENSG00000260586	AC064799.2	sense_intronic	chr15	71640689	71640708	+	1	0	AGO1-4	7mer-m8	ugUUUGGUGUCACACGACGAc	| :|::: || |||||||	ugAUGCUGUUGU-UGCUGCUc	1	hsa-miR-497-5p
MIMAT0002820	hsa-miR-497-5p	ENSG00000260274	AC068338.2	lincRNA	chr15	75661822	75661842	+	1	0	AGO1-4	7mer-m8	uguUUGGUGUCACACGACGAc	|| |:| |||||||	aacAAAGAUAACCUGCUGCUg	2	hsa-miR-497-5p
MIMAT0002820	hsa-miR-497-5p	ENSG00000272888	LINC01578	processed_transcript	chr15	93426999	93427021	+	1	0	AGO1-4	7mer-m8	ugUUUGGUGUCA--CACGACGAc	| :| | :|| |||||||	acAUGCGAAGGUACUUGCUGCUu	2	hsa-miR-497-5p
MIMAT0002820	hsa-miR-497-5p	ENSG00000259583	AC015712.2	antisense	chr15	101459010	101459030	-	1	0	AGO2	7mer-m8	uguuuggUGUCACACGACGAc	| | | |||||||	ugugcaaAGAAUCUGCUGCUc	1	hsa-miR-497-5p
MIMAT0002820	hsa-miR-497-5p	ENSG00000282907	Z98883.1	processed_transcript	chr16	626146	626164	+	1	0	AGO1-4	7mer-m8	uguUUGGUGUCACACGACGAc	::|| | |||||||||	gguGGCCUC--UGUGCUGCUg	0	hsa-miR-497-5p
MIMAT0002820	hsa-miR-497-5p	ENSG00000282907	Z98883.1	processed_transcript	chr16	626174	626191	+	1	0	AGO1-4	7mer-m8	ugUUUGGUGUCACACGACGAc	:::|| || |||||||	cuGGGCCUCA---UGCUGCUg	0	hsa-miR-497-5p
MIMAT0002820	hsa-miR-497-5p	ENSG00000260293	AC106820.4	sense_intronic	chr16	2531535	2531554	+	1	0	AGO1-4	7mer-m8	ugUUUGGUGUCACACGACGAc	||| ::| |||||||||	ucAAAAUGC-CUGUGCUGCUg	3	hsa-miR-497-5p
MIMAT0002820	hsa-miR-497-5p	ENSG00000260565	ERVK13-1	processed_transcript	chr16	2713769	2713790	-	1	0	AGO2	7mer-m8	uguuuGGUGUCA-CACGACGAc	|:||| | ||||||||	cccgcCUACACUAGUGCUGCUu	2	hsa-miR-497-5p
MIMAT0002820	hsa-miR-497-5p	ENSG00000263072	ZNF213-AS1	antisense	chr16	3179234	3179253	-	1	0	AGO1-4	8mer	ugUUUGGUGUCACACGACGAc	||: :|::| |||||||	agAAGGUAUGG-CUGCUGCUa	4	hsa-miR-497-5p
MIMAT0002820	hsa-miR-497-5p	ENSG00000280063	AC012676.5	TEC	chr16	4397835	4397855	-	3	0	AGO1-4,AGO2	7mer-m8	uguuUGGUGUCACACGACGAc	:|: | | |||||||	cuguGCUUCUGACUGCUGCUc	1	hsa-miR-497-5p
MIMAT0002820	hsa-miR-497-5p	ENSG00000260280	SLX1B-SULT1A4	processed_transcript	chr16	29467163	29467184	+	1	1	AGO1-4	7mer-m8	ugUUUGGU-GUCACACGACGAc	:| ||| :| |||||||	ggGAUCCAGGGGCCUGCUGCUc	2	hsa-miR-497-5p
MIMAT0002820	hsa-miR-497-5p	ENSG00000260114	AC120114.2	sense_intronic	chr16	29932403	29932423	-	1	0	AGO2	7mer-m8	ugUUUGGUGUCA-CACGACGAc	|:|:| :| | |||||||	caAGAUC-UAUUCAUGCUGCUc	10	hsa-miR-497-5p
MIMAT0002820	hsa-miR-497-5p	ENSG00000260899	AC106886.2	processed_transcript	chr16	30753124	30753144	+	2	0	AGO2	7mer-m8	uguuuGGUGUCACACGACGAc	|||: |||||||	aucccCCAUCCGCUGCUGCUg	6	hsa-miR-497-5p
MIMAT0002820	hsa-miR-497-5p	ENSG00000261241	LINC02128	lincRNA	chr16	50934577	50934595	+	1	0	AGO1-4	7mer-m8	ugUUUGGUGUCACACGACGAc	|:|| | | |||||||	ucAGAC--CUGCCUGCUGCUu	1	hsa-miR-497-5p
MIMAT0002820	hsa-miR-497-5p	ENSG00000279722	AC007342.7	TEC	chr16	53523303	53523322	-	1	0	AGO2	7mer-m8	uguuugguGUCACACGACGAc	|| |||||||||	uucuuuuuCA-UGUGCUGCUu	2	hsa-miR-497-5p
MIMAT0002820	hsa-miR-497-5p	ENSG00000261742	LINC00922	lincRNA	chr16	65318565	65318585	-	1	0	AGO1-4	7mer-m8	uguuuggugUCACACGACGAc	|| |||||||	agcccugugAGGUUGCUGCUg	2	hsa-miR-497-5p
MIMAT0002820	hsa-miR-497-5p	ENSG00000263126	AC040162.3	lincRNA	chr16	67917441	67917457	+	2	0	AGO1-4	7mer-m8	uguUUGGUGUCACACGACGAc	|| ||| |||||||	uauAAACAC----UGCUGCUu	2	hsa-miR-497-5p
MIMAT0002820	hsa-miR-497-5p	ENSG00000263276	AC020978.7	sense_overlapping	chr16	68260658	68260676	+	5	0	AGO1-4,AGO2	7mer-m8	uguuuGGUGUCACACGACGAc	||: || ||||||||	uguuuCCG-AG-GUGCUGCUu	3	hsa-miR-497-5p
MIMAT0002820	hsa-miR-497-5p	ENSG00000263276	AC020978.7	sense_overlapping	chr16	68261599	68261620	+	1	0	AGO1-4	7mer-m8	ugUUUGGUGUCAC-ACGACGAc	| ||| ::||| |||||||	agACACCCUGGUGCUGCUGCUg	3	hsa-miR-497-5p
MIMAT0002820	hsa-miR-497-5p	ENSG00000196696	AC009022.1	processed_transcript	chr16	70068106	70068127	-	18	0	AGO1,AGO1-4,AGO2	8mer	ugUUUGGUGUCAC-ACGACGAc	| |:| :|||| |||||||	auAUAUCUUAGUGCUGCUGCUa	3	hsa-miR-497-5p
MIMAT0002820	hsa-miR-497-5p	ENSG00000261008	LINC01572	lincRNA	chr16	72459803	72459823	-	1	0	AGO1-4	8mer	uguuuggugucacACGACGAc	|||||||	aucauauacccgcUGCUGCUa	6	hsa-miR-497-5p
MIMAT0002820	hsa-miR-497-5p	ENSG00000261008	LINC01572	lincRNA	chr16	72459898	72459917	-	1	0	AGO1-4	7mer-m8	uguuuGGUGUCACACGACGAc	|: |:|| |||||||	ugcgcCUUCGGU-UGCUGCUu	6	hsa-miR-497-5p
MIMAT0002820	hsa-miR-497-5p	ENSG00000259768	AC004943.2	antisense	chr16	72821476	72821496	+	1	0	AGO2	7mer-m8	uguuuggugucacACGACGAc	|||||||	cuuuggcguuucuUGCUGCUc	4	hsa-miR-497-5p
MIMAT0002820	hsa-miR-497-5p	ENSG00000259768	AC004943.2	antisense	chr16	72821996	72822016	+	1	0	AGO1-4	7mer-m8	uguuugGUGUCACACGACGAc	||| | |||||||	cugcugCACUUUUUGCUGCUg	4	hsa-miR-497-5p
MIMAT0002820	hsa-miR-497-5p	ENSG00000259768	AC004943.2	antisense	chr16	72822027	72822049	+	1	0	AGO1-4	7mer-m8	uguuUGGUGUC-AC-ACGACGAc	:||:| | || |||||||	aguuGCCGCUGCUGCUGCUGCUg	4	hsa-miR-497-5p
MIMAT0002820	hsa-miR-497-5p	ENSG00000261837	AC046158.2	sense_intronic	chr16	78569233	78569250	+	2	0	AGO1-4	7mer-m8	uguUUGGUGUCACACGACGAc	||: || | |||||||	gguAAUGAC--U-UGCUGCUu	0	hsa-miR-497-5p
MIMAT0002820	hsa-miR-497-5p	ENSG00000278716	AC133540.1	lincRNA	chr16	85523749	85523769	+	1	0	AGO1-4	7mer-m8	uguuuGGUGUCACACGACGAc	|::| | |||||||	uuggcCUGCUGGCUGCUGCUc	1	hsa-miR-497-5p
MIMAT0002820	hsa-miR-497-5p	ENSG00000278716	AC133540.1	lincRNA	chr16	85524164	85524184	+	3	0	AGO1-4	7mer-m8	uguuuggugucacACGACGAc	|||||||	gcucgcuagcuccUGCUGCUc	1	hsa-miR-497-5p
MIMAT0002820	hsa-miR-497-5p	ENSG00000268388	FENDRR	lincRNA	chr16	86522329	86522349	-	1	0	AGO2	7mer-m8	uguuuGGUGUCACACGACGAc	|::|| |||||||	auaucCUGCAACCUGCUGCUc	2	hsa-miR-497-5p
MIMAT0002820	hsa-miR-497-5p	ENSG00000276337	AC105429.1	sense_intronic	chr16	87506099	87506120	-	1	0	AGO2	7mer-m8	uguuUGGUGUC-ACACGACGAc	:|||||| ||||||||	ccgcGCCACAGCGGUGCUGCUg	4	hsa-miR-497-5p
MIMAT0002820	hsa-miR-497-5p	ENSG00000260498	AC126696.3	lincRNA	chr16	87812556	87812576	-	1	0	AGO1-4	7mer-m8	uguuuGGUGUCACACGACGAc	|||: | |||||||	aagcuCCAUCGGCUGCUGCUg	3	hsa-miR-497-5p
MIMAT0002820	hsa-miR-497-5p	ENSG00000261546	AC135782.3	antisense	chr16	89181294	89181314	-	1	0	AGO1-4	7mer-m8	uguuuggugucacACGACGAc	|||||||	ccucuccuggcacUGCUGCUg	3	hsa-miR-497-5p
MIMAT0002820	hsa-miR-497-5p	ENSG00000261692	AC092120.1	sense_intronic	chr16	89486624	89486644	-	1	0	AGO2	7mer-m8	uguuuggugucacACGACGAc	|||||||	cucgcuggcuuccUGCUGCUg	2	hsa-miR-497-5p
MIMAT0002820	hsa-miR-497-5p	ENSG00000267532	MIR497HG	antisense	chr17	6920948	6920969	-	16	0	AGO1-4,AGO2	7mer-m8	uguUUGGUGUC-ACACGACGAc	||: ::| |||||||||	gccAAUAUUGGCUGUGCUGCUc	0	hsa-miR-497-5p
MIMAT0002820	hsa-miR-497-5p	ENSG00000272884	AC113189.4	processed_transcript	chr17	7348455	7348476	+	2	0	AGO2	7mer-m8	ugUUUGGUGUCAC-ACGACGAc	:::|: :: || |||||||	agGGGCUCUGCUGAUGCUGCUg	4	hsa-miR-497-5p
MIMAT0002820	hsa-miR-497-5p	ENSG00000233223	AC016876.1	antisense	chr17	7485353	7485373	-	6	0	AGO1,AGO2,AGO3	7mer-m8	uguuugGUGUCACACGACGAc	:| | | |||||||	uuugcaUAAAUUUUGCUGCUc	3	hsa-miR-497-5p
MIMAT0002820	hsa-miR-497-5p	ENSG00000178977	LINC00324	lincRNA	chr17	8124289	8124308	-	4	0	AGO1-4,AGO2	7mer-m8	uguuuGGUGUCACACGACGAc	||:: | |||||||	uccgcCCGUUAU-UGCUGCUc	0	hsa-miR-497-5p
MIMAT0002820	hsa-miR-497-5p	ENSG00000239203	AC093484.1	processed_transcript	chr17	16330793	16330810	+	2	0	AGO1-4	7mer-m8	ugUUUGGUGUCACACGACGAc	||||: || |||||||	ggAAACUCCA---UGCUGCUg	0	hsa-miR-497-5p
MIMAT0002820	hsa-miR-497-5p	ENSG00000267350	RP1-178F10.3	lincRNA	chr17	18227845	18227865	+	2	0	AGO1-4	7mer-m8	uguuuggugucacACGACGAc	|||||||	uucuguuggcgccUGCUGCUg	0	hsa-miR-497-5p
MIMAT0002820	hsa-miR-497-5p	ENSG00000265246	AC129926.1	lincRNA	chr17	25565094	25565113	-	1	0	AGO1-4	7mer-m8	uguUUGGUGUCACACGACGAc	|:|::| | |||||||	uccAGCUGC-CUCUGCUGCUg	4	hsa-miR-497-5p
MIMAT0002820	hsa-miR-497-5p	ENSG00000265254	AC015917.2	antisense	chr17	26733612	26733631	+	1	0	AGO1-4	7mer-m8	uguUUGGUGUCACACGACGAc	:||: | | |||||||	cauGACUCCUG-AUGCUGCUg	0	hsa-miR-497-5p
MIMAT0002820	hsa-miR-497-5p	ENSG00000214719	AC005562.1	processed_transcript	chr17	28962077	28962095	+	1	0	AGO2	7mer-m8	uguuuGGUGUCACACGACGAc	|| || | |||||||	acuguCCCCA-U-UGCUGCUc	5	hsa-miR-497-5p
MIMAT0002820	hsa-miR-497-5p	ENSG00000278954	AC130686.1	TEC	chr17	39822628	39822647	+	1	0	AGO1-4	7mer-m8	uguUUGGUGUCACACGACGAc	:|| :||| |||||||	gauGACGGCAG-CUGCUGCUg	5	hsa-miR-497-5p
MIMAT0002820	hsa-miR-497-5p	ENSG00000236194	AC099811.1	sense_intronic	chr17	40424477	40424496	-	2	0	AGO1-4,AGO2	8mer	ugUUUGGUGUCACACGACGAc	||| :: || ||||||||	gaAAAAUGGAG-GUGCUGCUa	2	hsa-miR-497-5p
MIMAT0002820	hsa-miR-497-5p	ENSG00000233175	AC008105.1	antisense	chr17	43315940	43315961	-	1	0	AGO1-4	7mer-m8	uguuuGGUGUC-ACACGACGAc	:|| || ||||||||	gcuuuUCAAAGCGGUGCUGCUc	1	hsa-miR-497-5p
MIMAT0002820	hsa-miR-497-5p	ENSG00000263412	AC004477.1	processed_transcript	chr17	46122823	46122843	-	1	0	AGO1-4	7mer-m8	uguuuggugucacACGACGAc	|||||||	ugguaggaaaagcUGCUGCUg	6	hsa-miR-497-5p
MIMAT0002820	hsa-miR-497-5p	ENSG00000279207	AC015813.6	TEC	chr17	56174982	56175002	+	1	0	AGO1-4	7mer-m8	uguuUGGUGUCACACGACGAc	|::: || |||||||	caguAUUGGUGUCUGCUGCUg	6	hsa-miR-497-5p
MIMAT0002820	hsa-miR-497-5p	ENSG00000267280	TBX2-AS1	antisense	chr17	59472768	59472787	-	1	0	AGO1-4	7mer-m8	ugUUUGGUGUCACACGACGAc	||: :| | ||||||||	cuAAGAAGCCG-GUGCUGCUg	2	hsa-miR-497-5p
MIMAT0002820	hsa-miR-497-5p	ENSG00000279133	AC018628.1	TEC	chr17	60081721	60081740	-	16	0	AGO1,AGO1-4,AGO2,AGO3	7mer-m8	uguuUGGUGUCACACGACGAc	|:| | || |||||||	gccuAUC-CUGUAUGCUGCUu	3	hsa-miR-497-5p
MIMAT0002820	hsa-miR-497-5p	ENSG00000279133	AC018628.1	TEC	chr17	60081813	60081833	-	17	0	AGO1,AGO1-4,AGO2,AGO3	7mer-m8	uguuUGGUGUCACACGACGAc	|:||: ||||||||	ucuuAUCAUUCAGUGCUGCUc	3	hsa-miR-497-5p
MIMAT0002820	hsa-miR-497-5p	ENSG00000266402	SNHG25	lincRNA	chr17	62223608	62223630	+	8	0	AGO1-4,AGO2	7mer-m8	ugUUUGGUGUCA--CACGACGAc	| ::||: || |||||||	ggAUGUCAUCGUCCUUGCUGCUu	4	hsa-miR-497-5p
MIMAT0002820	hsa-miR-497-5p	ENSG00000234899	SOX9-AS1	processed_transcript	chr17	70106802	70106824	-	1	0	AGO2	7mer-m8	ugUUUGGUGUCA--CACGACGAc	|| |||| | |||||||	cuAAUACACAUUCCUUGCUGCUg	4	hsa-miR-497-5p
MIMAT0002820	hsa-miR-497-5p	ENSG00000227036	LINC00511	lincRNA	chr17	70400304	70400324	-	2	0	AGO1-4,AGO2	8mer	uguuuggugucACACGACGAc	| |||||||	aaaguguuuccUCUGCUGCUa	9	hsa-miR-497-5p
MIMAT0002820	hsa-miR-497-5p	ENSG00000163597	SNHG16	processed_transcript	chr17	74559232	74559253	+	19	0	AGO1,AGO1-4,AGO2,AGO3	8mer	uguUUGGUGU-CACACGACGAc	|:|| :: | |||||||	cacAGCCCUGCCUCUGCUGCUa	10	hsa-miR-497-5p
MIMAT0002820	hsa-miR-497-5p	ENSG00000204282	TNRC6C-AS1	processed_transcript	chr17	76107237	76107257	-	1	0	AGO2	7mer-m8	uguuuggUGUCACACGACGAc	|: ||||||||||	ugcugugAUCGUGUGCUGCUg	3	hsa-miR-497-5p
MIMAT0002820	hsa-miR-497-5p	ENSG00000262580	AC087741.1	antisense	chr17	78175166	78175186	-	1	0	AGO2	7mer-m8	ugUUUGGUGUCACACGACGAc	::|:||: |||||||||	ugGGAUCAUUCUGUGCUGCUg	3	hsa-miR-497-5p
MIMAT0002820	hsa-miR-497-5p	ENSG00000280248	AC124319.4	TEC	chr17	78313739	78313759	+	1	0	AGO2	7mer-m8	uguuUGGUGUCACACGACGAc	|| |:: ||||||||	acuuACGAUGAGGUGCUGCUc	0	hsa-miR-497-5p
MIMAT0002820	hsa-miR-497-5p	ENSG00000265179	AP000894.2	processed_transcript	chr18	904548	904570	-	1	0	AGO2	7mer-m8	ugUUUGGUGUC--ACACGACGAc	||:|::|:| | |||||||	ugAAGCUGCGGCUUCUGCUGCUg	2	hsa-miR-497-5p
MIMAT0002820	hsa-miR-497-5p	ENSG00000265413	AP001094.2	sense_intronic	chr18	8404391	8404408	+	1	0	AGO2	7mer-m8	ugUUUGGUGUCACACGACGAc	::|:|||| |||||||	uuGGAUCACA---UGCUGCUg	0	hsa-miR-497-5p
MIMAT0002820	hsa-miR-497-5p	ENSG00000265948	AC015878.2	sense_intronic	chr18	18897631	18897651	+	2	0	AGO1-4	7mer-m8	ugUUUGGUGUCACACGACGAc	:|| :|:: | |||||||	aaGAAGUAUGAUCUGCUGCUc	0	hsa-miR-497-5p
MIMAT0002820	hsa-miR-497-5p	ENSG00000265948	AC015878.2	sense_intronic	chr18	18897697	18897718	+	2	0	AGO1-4	7mer-m8	uguUUGGUGUC-ACACGACGAc	|::: ||| | |||||||	gucAGUUUCAGCUCUGCUGCUu	0	hsa-miR-497-5p
MIMAT0002820	hsa-miR-497-5p	ENSG00000265750	AC090772.3	lincRNA	chr18	21739600	21739622	-	1	0	AGO1-4	7mer-m8	ugUUUGGUGUCAC--ACGACGAc	:| :: ::||| |||||||	guGACUUUUGGUGGAUGCUGCUg	2	hsa-miR-497-5p
MIMAT0002820	hsa-miR-497-5p	ENSG00000274828	AC068473.5	lincRNA	chr18	77438036	77438055	-	2	0	AGO1,AGO1-4	7mer-m8	uguUUGGUGUCACACGACGAc	:||:|: | |||||||	uuuGACUAU-CUCUGCUGCUu	2	hsa-miR-497-5p
MIMAT0002820	hsa-miR-497-5p	ENSG00000267270	PARD6G-AS1	antisense	chr18	77906650	77906670	+	1	0	AGO1-4	7mer-m8	uguuuggugucacACGACGAc	|||||||	cggaauggggaacUGCUGCUg	1	hsa-miR-497-5p
MIMAT0002820	hsa-miR-497-5p	ENSG00000278000	AC139100.2	sense_intronic	chr18	77920044	77920061	+	2	0	AGO1,AGO2	7mer-m8	uguuUGGUGUCACACGACGAc	| |||| |||||||	acucAACACA---UGCUGCUc	2	hsa-miR-497-5p
MIMAT0002820	hsa-miR-497-5p	ENSG00000269044	AC024075.2	sense_intronic	chr19	16745672	16745694	-	3	0	AGO1,AGO1-4	8mer	uguuUGGUG-UC-ACACGACGAc	|::|: || ||||||||	ggcuAUUAUGAGCAGUGCUGCUa	2	hsa-miR-497-5p
MIMAT0002820	hsa-miR-497-5p	ENSG00000261824	LINC00662	lincRNA	chr19	28267041	28267062	-	1	0	AGO2	7mer-m8	ugUUUGGUGUCAC-ACGACGAc	:||: ::| || |||||||	cuGAAUGGUACUGCUGCUGCUg	4	hsa-miR-497-5p
MIMAT0002820	hsa-miR-497-5p	ENSG00000261824	LINC00662	lincRNA	chr19	28281910	28281929	-	10	0	AGO1,AGO1-4,AGO2	8mer	uguUUGGUGUCACACGACGAc	||:: : || |||||||	guuAAUU-UUGUAUGCUGCUa	4	hsa-miR-497-5p
MIMAT0002820	hsa-miR-497-5p	ENSG00000261824	LINC00662	lincRNA	chr19	28282255	28282272	-	8	0	AGO1,AGO1-4,AGO2	7mer-m8	uguUUGGUGUCACACGACGAc	:||||:| |||||||	uuuGACCAUA---UGCUGCUu	4	hsa-miR-497-5p
MIMAT0002820	hsa-miR-497-5p	ENSG00000268751	SCGB1B2P	lincRNA	chr19	35067757	35067777	-	1	1	AGO2	7mer-m8	ugUUUGGUGUCACACGACGAc	|: :| |: |||||||	cuAGCUCCCGCCCUGCUGCUg	4	hsa-miR-497-5p
MIMAT0002820	hsa-miR-497-5p	ENSG00000280106	AC008555.8	TEC	chr19	35441051	35441071	-	8	0	AGO1,AGO1-4,AGO2	7mer-m8	uguuuggugucACACGACGAc	| |||||||	gucacuucuuuUUUGCUGCUu	2	hsa-miR-497-5p
MIMAT0002820	hsa-miR-497-5p	ENSG00000236144	TMEM147-AS1	antisense	chr19	36034677	36034697	-	1	0	AGO1-4	7mer-m8	uguuuGGUGUCACACGACGAc	|| : | |||||||	ugggcCCCUUGGCUGCUGCUu	3	hsa-miR-497-5p
MIMAT0002820	hsa-miR-497-5p	ENSG00000232677	LINC00665	lincRNA	chr19	36804285	36804305	-	1	0	AGO1-4	7mer-m8	uguuugGUGUCACACGACGAc	| | | |||||||	auacugCUCCUUUUGCUGCUu	4	hsa-miR-497-5p
MIMAT0002820	hsa-miR-497-5p	ENSG00000268262	AC011445.1	sense_overlapping	chr19	39805908	39805928	-	1	0	AGO1	7mer-m8	uguuugGUGUCACACGACGAc	| | | |||||||	gcccugCCCUUUCUGCUGCUg	6	hsa-miR-497-5p
MIMAT0002820	hsa-miR-497-5p	ENSG00000279759	AC118344.2	TEC	chr19	40863559	40863581	+	1	0	AGO1-4	7mer-m8	ugUUU--GGUGUCACACGACGAc	||| :: :| | |||||||	caAAAUUUUCUAUUCUGCUGCUc	0	hsa-miR-497-5p
MIMAT0002820	hsa-miR-497-5p	ENSG00000213904	LIPE-AS1	antisense	chr19	42929091	42929110	+	2	0	AGO1-4,AGO2	7mer-m8	uguUUGGUGUCACACGACGAc	| || | | |||||||	guuAUCCUCUG-AUGCUGCUc	1	hsa-miR-497-5p
MIMAT0002820	hsa-miR-497-5p	ENSG00000186019	AC021092.1	antisense	chr19	44610280	44610303	-	1	0	AGO2	7mer-m8	ugUUUG---GUGUCACACGACGAc	|||| :|:| |||||||	agAAACGCUUAUACACUGCUGCUg	5	hsa-miR-497-5p
MIMAT0002820	hsa-miR-497-5p	ENSG00000186019	AC021092.1	antisense	chr19	44612192	44612212	-	9	0	AGO1,AGO2,AGO3	7mer-m8	uguuuggugucacACGACGAc	|||||||	aauguucuucccaUGCUGCUc	5	hsa-miR-497-5p
MIMAT0002820	hsa-miR-497-5p	ENSG00000279861	AC073548.1	TEC	chr19	47991590	47991608	-	4	0	AGO1-4,AGO2	7mer-m8	uguuUGGUGUCACACGACGAc	||||| |||||||	gcucACCAC--CAUGCUGCUg	2	hsa-miR-497-5p
MIMAT0002820	hsa-miR-497-5p	ENSG00000273189	AC010619.2	processed_transcript	chr19	49978953	49978974	+	1	0	AGO2	7mer-m8	uguuuGGUGUCAC-ACGACGAc	:| :: || |||||||	ucuccUCCUGCUGCUGCUGCUg	0	hsa-miR-497-5p
MIMAT0002820	hsa-miR-497-5p	ENSG00000267890	AC010624.2	lincRNA	chr19	50579098	50579119	+	2	0	AGO1-4	8mer	uguuuGGUGUCAC-ACGACGAc	|| || || |||||||	gguccCCCCACUGCUGCUGCUa	2	hsa-miR-497-5p
MIMAT0002820	hsa-miR-497-5p	ENSG00000267149	AC011476.2	processed_transcript	chr19	55559881	55559900	-	1	0	AGO1-4	7mer-m8	uguuugGUGUCACACGACGAc	|| | | |||||||	ucuugaCAAACU-UGCUGCUg	2	hsa-miR-497-5p
MIMAT0002820	hsa-miR-497-5p	ENSG00000276570	AC010327.5	processed_transcript	chr19	55738852	55738871	-	2	0	AGO2	7mer-m8	uguUUGGUGUCACACGACGAc	|:|| |:| |||||||	ugcAGCC-CGGCCUGCUGCUg	5	hsa-miR-497-5p
MIMAT0002820	hsa-miR-497-5p	ENSG00000268205	AC005261.1	lincRNA	chr19	57816511	57816539	+	15	0	AGO1,AGO1-4,AGO2,AGO3	7mer-m8	ugUUUGGUGUCAC--------ACGACGAc	||| |||| || |||||||	ugAAAACACACUGAUUAAAACUGCUGCUu	2	hsa-miR-497-5p
MIMAT0002820	hsa-miR-497-5p	ENSG00000267858	MZF1-AS1	antisense	chr19	59086108	59086126	+	6	0	AGO1,AGO2	7mer-m8	ugUUUGGUGUCACACGACGAc	:||:||: | |||||||	uaGAAUCAU-CU-UGCUGCUu	1	hsa-miR-497-5p
MIMAT0002820	hsa-miR-497-5p	ENSG00000277938	AL035252.3	lincRNA	chr20	25210896	25210914	+	1	0	AGO1-4	7mer-m8	ugUUUGGUGUCACACGACGAc	|::|| || |||||||	cuAGGCCUCA--CUGCUGCUu	5	hsa-miR-497-5p
MIMAT0002820	hsa-miR-497-5p	ENSG00000272945	AL356299.2	sense_intronic	chr20	32874022	32874041	-	1	0	AGO1-4	7mer-m8	uguUUGGUGUCACACGACGAc	||| :|| |||||||	gauAACAUUAG-CUGCUGCUu	3	hsa-miR-497-5p
MIMAT0002820	hsa-miR-497-5p	ENSG00000224397	SMIM25	lincRNA	chr20	48894773	48894789	+	1	0	AGO1-4	7mer-m8	uguuUGGUGUCACACGACGAc	||||| |||||||	ugccACCAC----UGCUGCUc	3	hsa-miR-497-5p
MIMAT0002820	hsa-miR-497-5p	ENSG00000268858	AL118506.1	antisense	chr20	62493517	62493538	-	1	0	AGO1-4	7mer-m8	ugUUUGGUGU-CACACGACGAc	|:: |||: ||||||||	gaAGGGCACGCCAGUGCUGCUg	8	hsa-miR-497-5p
MIMAT0002820	hsa-miR-497-5p	ENSG00000237945	LINC00649	antisense	chr21	35335672	35335692	+	6	0	AGO1,AGO2	7mer-m8	uguuuGGUGUCACACGACGAc	:||: ||||||||	ugacuUCAUCUAGUGCUGCUc	3	hsa-miR-497-5p
MIMAT0002820	hsa-miR-497-5p	ENSG00000272657	AP000317.2	processed_transcript	chr21	35497636	35497656	+	6	0	AGO1-4	8mer	uguUUGGUGUCACACGACGAc	|:||| || |||||||	aacAGCCAGAGACUGCUGCUa	2	hsa-miR-497-5p
MIMAT0002820	hsa-miR-497-5p	ENSG00000242553	AP001432.1	lincRNA	chr21	38609823	38609842	+	4	0	AGO1-4	7mer-m8	uguUUGGU-GUCACACGACGAc	|::|| || |||||||	cucAGUCAUCA--CUGCUGCUu	3	hsa-miR-497-5p
MIMAT0002820	hsa-miR-497-5p	ENSG00000230061	TRPM2-AS	antisense	chr21	45835512	45835533	-	2	0	AGO2	7mer-m8	uguuuggugucAC-ACGACGAc	|| |||||||	caugggucuccUGAUGCUGCUg	2	hsa-miR-497-5p
MIMAT0002820	hsa-miR-497-5p	ENSG00000182912	TSPEAR-AS2	antisense	chr21	45938866	45938890	+	1	0	AGO1-4	7mer-m8	ugUUUGGUGUCA---C-ACGACGAc	||:|||| | | |||||||	ccAAGCCACCCUUUCGUUGCUGCUc	3	hsa-miR-497-5p
MIMAT0002820	hsa-miR-497-5p	ENSG00000183250	LINC01547	lincRNA	chr21	46352866	46352886	-	1	0	AGO1-4	7mer-m8	uguuuGGUGUCACACGACGAc	||:: | |||||||	cggccCCGUCCUCUGCUGCUg	2	hsa-miR-497-5p
MIMAT0002820	hsa-miR-497-5p	ENSG00000224413	AP001476.1	lincRNA	chr21	47458602	47458622	+	1	0	AGO1-4	7mer-m8	uguuuggugucacACGACGAc	|||||||	cgggcgagcccgaUGCUGCUc	2	hsa-miR-497-5p
MIMAT0002820	hsa-miR-497-5p	ENSG00000215424	MCM3AP-AS1	antisense	chr21	47669601	47669620	+	2	0	AGO1-4	8mer	ugUUUGGUGUCACACGACGAc	| ||::||| |||||||	aaAUACUGCAG-CUGCUGCUa	2	hsa-miR-497-5p
MIMAT0002820	hsa-miR-497-5p	ENSG00000215424	MCM3AP-AS1	antisense	chr21	47671469	47671488	+	13	0	AGO1-4,AGO2	8mer	uguUUGGUGUCACACGACGAc	:|:| | | |||||||	ucuGAUC-CCCUUUGCUGCUa	2	hsa-miR-497-5p
MIMAT0002820	hsa-miR-497-5p	ENSG00000271127	AP000526.1	sense_intronic	chr22	16180709	16180731	-	1	0	AGO1-4	8mer	ugUUUGGU--GUCACACGACGAc	||:||| :|| |||||||	aaAAGCCAACUAGGCUGCUGCUa	7	hsa-miR-497-5p
MIMAT0002820	hsa-miR-497-5p	ENSG00000283633	AP000547.3	lincRNA	chr22	17082801	17082823	+	1	0	AGO1-4	7mer-m8	uguuuGGUGUCA--CACGACGAc	:| |:|| |||||||	gccucUCCCGGUACCUGCUGCUg	0	hsa-miR-497-5p
MIMAT0002820	hsa-miR-497-5p	ENSG00000093100	AC016026.1	processed_transcript	chr22	18273366	18273386	-	3	0	AGO2	7mer-m8	ugUUUGGUGUCACACGACGAc	|:|: | ||||||||||	ucAGAUGCCCGUGUGCUGCUu	1	hsa-miR-497-5p
MIMAT0002820	hsa-miR-497-5p	ENSG00000285314	AC002470.2	processed_transcript	chr22	21348849	21348869	+	4	0	AGO1,AGO2	7mer-m8	uguuuggugucACACGACGAc	|||||||||	cauguggaggaUGUGCUGCUc	0	hsa-miR-497-5p
MIMAT0002820	hsa-miR-497-5p	ENSG00000285314	AC002470.2	processed_transcript	chr22	21351548	21351568	+	1	0	AGO2	7mer-m8	ugUUUGGU-GUCACACGACGAc	:|:||| ||| |||||||	cuGAGCCAGCAG-CUGCUGCUg	0	hsa-miR-497-5p
MIMAT0002820	hsa-miR-497-5p	ENSG00000272973	AP000350.5	antisense	chr22	24198790	24198810	-	1	0	AGO2	7mer-m8	uguuuggugucACACGACGAc	| |||||||	uuuguuugacuUUUGCUGCUc	6	hsa-miR-497-5p
MIMAT0002820	hsa-miR-497-5p	ENSG00000253352	TUG1	bidirectional_promoter_lncRNA	chr22	31368594	31368614	+	1	0	AGO2	7mer-m8	uguUUGGUGUCACACGACGAc	|::: | ||||||||||	cuuAGUUUCUGUGUGCUGCUu	3	hsa-miR-497-5p
MIMAT0002820	hsa-miR-497-5p	ENSG00000237037	NDUFA6-AS1	processed_transcript	chr22	42528497	42528517	+	1	0	AGO2	7mer-m8	uguuuggugucacACGACGAc	|||||||	gucucuucucucuUGCUGCUu	1	hsa-miR-497-5p
MIMAT0002820	hsa-miR-497-5p	ENSG00000280434	AL031595.3	sense_overlapping	chr22	44547422	44547444	+	2	0	AGO1-4,AGO2	7mer-m8	ugUUUGGUGUC---ACACGACGAc	|:||| ||| |||||||||	ggAGACC-CAGGUAUGUGCUGCUu	0	hsa-miR-497-5p
MIMAT0002820	hsa-miR-497-5p	ENSG00000280383	Z95331.1	sense_overlapping	chr22	46073195	46073214	+	2	0	AGO2	8mer	uguuuggugUCACACGACGAc	||| |||||||	uucuuguggAGU-UGCUGCUa	1	hsa-miR-497-5p
MIMAT0002820	hsa-miR-497-5p	ENSG00000205664	BX890604.1	lincRNA	chrX	3761775	3761794	-	2	0	AGO1-4	7mer-m8	uguuuggUGUCACACGACGAc	:| || |||||||	accugggGCCGU-UGCUGCUu	1	hsa-miR-497-5p
MIMAT0002820	hsa-miR-497-5p	ENSG00000205664	BX890604.1	lincRNA	chrX	3761794	3761814	-	2	0	AGO1-4	8mer	ugUUUGGUGUCACACGACGAc	|::||: | |||||||	cgAGGCCGGCGGCUGCUGCUa	1	hsa-miR-497-5p
MIMAT0002820	hsa-miR-497-5p	ENSG00000234449	FAM239A	lincRNA	chrX	3800199	3800218	-	2	0	AGO1-4	7mer-m8	uguuuggUGUCACACGACGAc	:| || |||||||	accugggGCCGU-UGCUGCUu	4	hsa-miR-497-5p
MIMAT0002820	hsa-miR-497-5p	ENSG00000234449	FAM239A	lincRNA	chrX	3800218	3800238	-	2	0	AGO1-4	8mer	ugUUUGGUGUCACACGACGAc	|::||: | |||||||	cgAGGCCGGCGGCUGCUGCUa	4	hsa-miR-497-5p
MIMAT0002820	hsa-miR-497-5p	ENSG00000205663	FAM239B	lincRNA	chrX	3838628	3838647	-	2	0	AGO1-4	7mer-m8	uguuuggUGUCACACGACGAc	:| || |||||||	accugggGCCGU-UGCUGCUu	0	hsa-miR-497-5p
MIMAT0002820	hsa-miR-497-5p	ENSG00000205663	FAM239B	lincRNA	chrX	3838647	3838667	-	2	0	AGO1-4	8mer	ugUUUGGUGUCACACGACGAc	|::||: | |||||||	cgAGGCCGGCGGCUGCUGCUa	0	hsa-miR-497-5p
MIMAT0002820	hsa-miR-497-5p	ENSG00000260822	AC004656.1	sense_overlapping	chrX	24567649	24567670	+	7	0	AGO1,AGO2,AGO3	7mer-m8	uguuUGGUG-UCACACGACGAc	:::|| | |||||||||	cauuGUUACAAUUGUGCUGCUc	3	hsa-miR-497-5p
MIMAT0002820	hsa-miR-497-5p	ENSG00000260822	AC004656.1	sense_overlapping	chrX	24567878	24567899	+	3	0	AGO1,AGO2	7mer-m8	ugUUUG-GUGUCACACGACGAc	| || ||| | |||||||	auAUACACACCAUCUGCUGCUc	3	hsa-miR-497-5p
MIMAT0002820	hsa-miR-497-5p	ENSG00000229807	XIST	lincRNA	chrX	73045091	73045111	-	7	0	AGO2	7mer-m8	uguUUGGUGUCACACGACGAc	||:: || |||||||	gccAAUUUGUGUUUGCUGCUc	2	hsa-miR-497-5p
MIMAT0002820	hsa-miR-497-5p	ENSG00000229807	XIST	lincRNA	chrX	73063254	73063274	-	7	0	AGO2	7mer-m8	uguuuGGUGUCACACGACGAc	|: ::| |||||||	uuaccCUUUGGAUUGCUGCUg	2	hsa-miR-497-5p
MIMAT0002820	hsa-miR-497-5p	ENSG00000229807	XIST	lincRNA	chrX	73066998	73067017	-	19	0	AGO1,AGO2,AGO3	7mer-m8	uguUUGGUGUCACACGACGAc	| ::|:| | |||||||	cauACUUAUA-UUUGCUGCUg	2	hsa-miR-497-5p
MIMAT0002820	hsa-miR-497-5p	ENSG00000229807	XIST	lincRNA	chrX	73068620	73068640	-	8	0	AGO2	7mer-m8	uguuuggugucacACGACGAc	|||||||	uccucuuugccauUGCUGCUg	2	hsa-miR-497-5p
MIMAT0002820	hsa-miR-497-5p	ENSG00000229807	XIST	lincRNA	chrX	73071755	73071775	-	21	0	AGO1,AGO1-4,AGO2,AGO3	7mer-m8	ugUUUGGUGUCACACGACGAc	| ||: : | |||||||	cuACACUUUUUUUUGCUGCUg	2	hsa-miR-497-5p
MIMAT0002820	hsa-miR-497-5p	ENSG00000271147	ARMCX5-GPRASP2	processed_transcript	chrX	101854695	101854715	+	1	0	AGO2	7mer-m8	uguuuggugucacACGACGAc	|||||||	gacugucuguuccUGCUGCUg	4	hsa-miR-497-5p
MIMAT0002820	hsa-miR-497-5p	ENSG00000261409	AL035425.3	sense_overlapping	chrX	107963509	107963532	-	14	0	AGO1,AGO2,AGO3	8mer	uguUUGGU-GUCA--CACGACGAc	|:|:| |||| |||||||	uccAGCUAUCAGUUCAUGCUGCUa	3	hsa-miR-497-5p
MIMAT0002820	hsa-miR-497-5p	ENSG00000261409	AL035425.3	sense_overlapping	chrX	107965554	107965576	-	12	0	AGO1,AGO2,AGO3	7mer-m8	ugUUUGGU--GUCACACGACGAc	|:|:|| || |||||||	gcAGAUCAUUCAUACUGCUGCUu	3	hsa-miR-497-5p
MIMAT0002820	hsa-miR-497-5p	ENSG00000223749	MIR503HG	lincRNA	chrX	133677420	133677440	-	7	1	AGO1-4,AGO2	7mer-m8	ugUUUGGUGUCACACGACGAc	:||: || || |||||||	uuGAAUGACUGUAUGCUGCUu	3	hsa-miR-497-5p
MIMAT0002820	hsa-miR-497-5p	ENSG00000235703	LINC00894	antisense	chrX	149114546	149114566	+	1	0	AGO2	7mer-m8	uguuuGGUGUCACACGACGAc	:|| | | |||||||	guucuUCAGACUUUGCUGCUc	3	hsa-miR-497-5p
MIMAT0005789	hsa-miR-513c-5p	ENSG00000272106	AL691432.2	antisense	chr1	1549207	1549228	-	1	0	AGO1-4	7mer-m8	uauuugcuGUGGAGGAACUCUu	| | |||||||||	ucucugcuCUCAUCCUUGAGAc	2	hsa-miR-513c-5p
MIMAT0005789	hsa-miR-513c-5p	ENSG00000272084	AL137127.1	3prime_overlapping_ncRNA	chr1	19401034	19401055	-	10	0	AGO1-4,AGO2	8mer	uaUUUGC-UGUGGAGGAACUCUu	:|::| :||| | |||||||	uuGAGUGUGCACAU-CUUGAGAa	3	hsa-miR-513c-5p
MIMAT0005789	hsa-miR-513c-5p	ENSG00000237424	FOXD2-AS1	lincRNA	chr1	47899070	47899091	-	1	0	AGO2	7mer-m8	uaUUUGCUGUGGAGGAACUCUu	|::| ||| :|||||||	gaAGGCUCCACGCUCUUGAGAg	2	hsa-miR-513c-5p
MIMAT0005789	hsa-miR-513c-5p	ENSG00000198468	FLVCR1-AS1	lincRNA	chr1	213029997	213030018	-	2	0	AGO1-4	7mer-m8	uauuugCUGUGGAGGAACUCUu	|||||| :|||||||	gugccaGACACCGUCUUGAGAu	3	hsa-miR-513c-5p
MIMAT0005789	hsa-miR-513c-5p	ENSG00000240963	AL645465.1	antisense	chr1	244572853	244572873	-	15	0	AGO1-4,AGO2	7mer-m8	uaUUUGCUGUGGAGGAACUCUu	||: ||| ||||||||||	gcAAGAAACA-CUCCUUGAGAg	1	hsa-miR-513c-5p
MIMAT0005789	hsa-miR-513c-5p	ENSG00000260742	AC009962.1	antisense	chr2	182752770	182752791	-	1	0	AGO1-4	7mer-m8	uaUUUGCUGUGGAGGAACUCUu	:||:| :| |||||||	auGAAUGUUAAAGACUUGAGAc	3	hsa-miR-513c-5p
MIMAT0005789	hsa-miR-513c-5p	ENSG00000223466	LINC01825	lincRNA	chr2	196397825	196397846	+	1	0	AGO2	7mer-m8	uauuugcuGUGGAGGAACUCUu	:|:||||||||||	uccacaucUAUCUCCUUGAGAc	2	hsa-miR-513c-5p
MIMAT0005789	hsa-miR-513c-5p	ENSG00000206573	THUMPD3-AS1	antisense	chr3	9437584	9437605	-	2	0	AGO1-4,AGO2	8mer	uauuugcUGUGGAGGAACUCUu	:| ::| |||||||	aauuuuaGCUUUUGCUUGAGAa	2	hsa-miR-513c-5p
MIMAT0005789	hsa-miR-513c-5p	ENSG00000232352	SEMA3B-AS1	antisense	chr3	50304073	50304095	-	2	0	AGO2	8mer	uaUUUGCUGUGG--AGGAACUCUu	:||: |:||| |||||||	guGAAU-AUACCAGGGCUUGAGAa	1	hsa-miR-513c-5p
MIMAT0005789	hsa-miR-513c-5p	ENSG00000241933	DENND6A-DT	lincRNA	chr3	57680906	57680927	+	1	0	AGO1-4	7mer-m8	uauUUGCUGUGGAGGAACUCUu	||: || || |||||||	uauAAUUCCAGCUACUUGAGAg	1	hsa-miR-513c-5p
MIMAT0005789	hsa-miR-513c-5p	ENSG00000273033	LINC02035	lincRNA	chr3	122610336	122610356	+	1	0	AGO2	7mer-m8	uauUUGCUGUGGAGGAACUCUu	|: | |::|| |||||||	gacAGGGUCGUCU-CUUGAGAg	2	hsa-miR-513c-5p
MIMAT0005789	hsa-miR-513c-5p	ENSG00000232874	AC080129.2	antisense	chr3	193848579	193848600	-	1	0	AGO1-4	8mer	uauuugcuguggagGAACUCUu	|||||||	gugcugacugguagCUUGAGAa	3	hsa-miR-513c-5p
MIMAT0005789	hsa-miR-513c-5p	ENSG00000230551	AC021078.1	processed_transcript	chr5	148877040	148877060	-	2	0	AGO1-4,AGO2	8mer	uaUUUGCUGUGGAGGAACUCUu	:||:| ::: |||||||	uaGAAUG-UGUAGGCUUGAGAa	3	hsa-miR-513c-5p
MIMAT0005789	hsa-miR-513c-5p	ENSG00000204758	AC008429.1	antisense	chr5	172384398	172384418	-	1	0	AGO2	8mer	uauUUGCUGUGGAGGAACUCUu	|| |||| | |||||||	uguAAAGACAGAU-CUUGAGAa	5	hsa-miR-513c-5p
MIMAT0005789	hsa-miR-513c-5p	ENSG00000245060	LINC00847	lincRNA	chr5	180262136	180262157	+	3	0	AGO1-4	8mer	uauUUGCUGUGGAGGAACUCUu	|| ||:| |||||||	uucAAGGAUAAAGACUUGAGAa	1	hsa-miR-513c-5p
MIMAT0005789	hsa-miR-513c-5p	ENSG00000272209	AL023583.1	lincRNA	chr6	13826391	13826413	+	1	0	AGO1-4	7mer-m8	uauUUGCUGUGGAG-GAACUCUu	||| | |||| |||||||	ucuAACAAGCCCUCUCUUGAGAu	2	hsa-miR-513c-5p
MIMAT0005789	hsa-miR-513c-5p	ENSG00000231074	HCG18	antisense	chr6	30262506	30262527	-	4	0	AGO1-4,AGO2	7mer-m8	uauuugcuGUGGAGGAACUCUu	||: |||||||	uugucacuCAUGGGCUUGAGAg	8	hsa-miR-513c-5p
MIMAT0005789	hsa-miR-513c-5p	ENSG00000260000	AL133338.1	antisense	chr6	101330427	101330452	+	1	0	AGO1-4	7mer-m8	uauUUGCUGUGGAG----GAACUCUu	|| ||:|::|| |||||||	guuAAAGAUAUUUCCAGUCUUGAGAu	2	hsa-miR-513c-5p
MIMAT0005789	hsa-miR-513c-5p	ENSG00000196295	AC005154.1	processed_transcript	chr7	30601348	30601370	-	1	0	AGO1-4	7mer-m8	uauuUGCUGUGGAG-GAACUCUu	| || | || |||||||	ucccAAGAAAAAUCACUUGAGAc	2	hsa-miR-513c-5p
MIMAT0005789	hsa-miR-513c-5p	ENSG00000188185	LINC00265	lincRNA	chr7	39807009	39807032	+	1	0	AGO2	8mer	uaUUUG-C-UGUGGAGGAACUCUu	||:| | | |:: ||||||||	cuAAGCUGAAGAUUCCCUUGAGAa	2	hsa-miR-513c-5p
MIMAT0005789	hsa-miR-513c-5p	ENSG00000231764	DLX6-AS1	antisense	chr7	96596407	96596428	-	1	0	AGO2	7mer-m8	uauuugcUGUGGAGGAACUCUu	| | : ||||||||	aacuuuuAGAGUGCCUUGAGAu	3	hsa-miR-513c-5p
MIMAT0005789	hsa-miR-513c-5p	ENSG00000272686	AC006333.2	antisense	chr7	123390496	123390517	+	2	0	AGO1-4,AGO2	8mer	uauuUGCUGUGGAGGAACUCUu	|: ||| |:|||||||	aagcAUUACAAAUUCUUGAGAa	3	hsa-miR-513c-5p
MIMAT0005789	hsa-miR-513c-5p	ENSG00000280294	AC011008.2	TEC	chr8	10715229	10715250	-	1	0	AGO1-4	7mer-m8	uauUUGCUGUGGAGGAACUCUu	|:| :|| || |||||||	uuuAGCAGCAACUGCUUGAGAg	4	hsa-miR-513c-5p
MIMAT0005789	hsa-miR-513c-5p	ENSG00000253877	LINC01608	lincRNA	chr8	112016969	112016991	-	1	0	AGO2	8mer	uaUUUGCU-GUGGAGGAACUCUu	||: || ||: |||||||	aaAAGGGAGCAUGAACUUGAGAa	1	hsa-miR-513c-5p
MIMAT0005789	hsa-miR-513c-5p	ENSG00000249859	PVT1	lincRNA	chr8	129001466	129001487	+	2	0	AGO1,AGO1-4	8mer	uauuugcugUGGAGGAACUCUu	|| |||||||	gcacucuggACGGACUUGAGAa	4	hsa-miR-513c-5p
MIMAT0005789	hsa-miR-513c-5p	ENSG00000225361	PPP1R26-AS1	antisense	chr9	138360074	138360094	-	2	0	AGO1-4	7mer-m8	uaUUUGCUGUGGAGGAACUCUu	|:::|: | | |||||||	agAGGUGGGA-CAGCUUGAGAu	1	hsa-miR-513c-5p
MIMAT0005789	hsa-miR-513c-5p	ENSG00000279088	AC022400.7	TEC	chr10	75502979	75503000	-	1	0	AGO1-4	7mer-m8	uauuUGCUGUGGAGGAACUCUu	| ||: | |||||||	accuAAGAUUAGUGCUUGAGAu	3	hsa-miR-513c-5p
MIMAT0005789	hsa-miR-513c-5p	ENSG00000269609	RPARP-AS1	processed_transcript	chr10	104214810	104214831	+	1	0	AGO1-4	7mer-m8	uauuugcuguggAGGAACUCUu	| |||||||	uuugucccugggUACUUGAGAu	3	hsa-miR-513c-5p
MIMAT0005789	hsa-miR-513c-5p	ENSG00000177640	CASC2	antisense	chr10	119813244	119813266	+	1	0	AGO1-4	8mer	uauuUGCUGUGGAG-GAACUCUu	|| || | |||||||	guucACAUCAGGACACUUGAGAa	3	hsa-miR-513c-5p
MIMAT0005789	hsa-miR-513c-5p	ENSG00000223528	AL359094.1	antisense	chr10	128805751	128805773	-	2	0	AGO2	7mer-m8	uauuUGCUGUGG-AGGAACUCUu	:| ||||: |||||||	caccGCCACACUGGACUUGAGAg	4	hsa-miR-513c-5p
MIMAT0005789	hsa-miR-513c-5p	ENSG00000235245	AL360181.2	antisense	chr10	135109407	135109428	-	1	0	AGO1-4	8mer	uauUUGCUGUGGAGGAACUCUu	| | :::| |||||||	gccACCUGUGCAGACUUGAGAa	1	hsa-miR-513c-5p
MIMAT0005789	hsa-miR-513c-5p	ENSG00000256443	AP003559.1	lincRNA	chr11	61307010	61307030	-	1	0	AGO1-4	7mer-m8	uauuuGCUGUGGAGGAACUCUu	:|:| |||:|||||||	cccuuUGGC-CCUUCUUGAGAc	3	hsa-miR-513c-5p
MIMAT0005789	hsa-miR-513c-5p	ENSG00000251562	MALAT1	lincRNA	chr11	65267528	65267548	+	15	0	AGO1-4,AGO2	8mer	uaUUUGCUGUGGAGGAACUCUu	|:| |::| |||||||	uuAGAAGGUA-AAGCUUGAGAa	2	hsa-miR-513c-5p
MIMAT0005789	hsa-miR-513c-5p	ENSG00000276115	AC026356.2	sense_intronic	chr12	32506787	32506809	+	1	0	AGO1-4	8mer	uaUUUGCUGUGGAG-GAACUCUu	|: :|:| :: | |||||||	ccAGCUGGCCUUGCUCUUGAGAa	6	hsa-miR-513c-5p
MIMAT0005789	hsa-miR-513c-5p	ENSG00000258017	AC011603.2	antisense	chr12	49525493	49525514	+	1	0	AGO1-4	7mer-m8	uauUUGCUGUGG---AGGAACUCUu	:| || ||| |||||||	#NAME?	2	hsa-miR-513c-5p
MIMAT0005789	hsa-miR-513c-5p	ENSG00000257167	TMPO-AS1	antisense	chr12	98909103	98909124	-	1	0	AGO2	8mer	uauuugcuGUGGAGGAACUCUu	| || |||||||	ucucccucCCCCAGCUUGAGAa	4	hsa-miR-513c-5p
MIMAT0005789	hsa-miR-513c-5p	ENSG00000256546	AC156455.1	processed_transcript	chr12	122506346	122506367	+	1	0	AGO1-4	8mer	uauuugcuguggaGGAACUCUu	||||||||	cugagcccaggagCCUUGAGAa	6	hsa-miR-513c-5p
MIMAT0005789	hsa-miR-513c-5p	ENSG00000278238	AL359513.1	lincRNA	chr13	53029334	53029356	-	1	0	AGO1	7mer-m8	uaUUUGCUGUG-GAGGAACUCUu	|:|:|: || | :|||||||	cgAGAUGGGACACAUCUUGAGAc	0	hsa-miR-513c-5p
MIMAT0005789	hsa-miR-513c-5p	ENSG00000258441	LINC00641	processed_transcript	chr14	21671534	21671555	-	1	0	AGO2	8mer	uauuugcuguggaGGAACUCUu	:|||||||	aaaucucuguaggUCUUGAGAa	5	hsa-miR-513c-5p
MIMAT0005789	hsa-miR-513c-5p	ENSG00000258892	AL160236.2	processed_transcript	chr14	61346511	61346538	+	3	0	AGO1-4,AGO2	7mer-m8	uaUUUGCUGU----GGA--GGAACUCUu	::|| ||| ||| |||||||	auGGACCACAUGUUCCUGAGCUUGAGAu	0	hsa-miR-513c-5p
MIMAT0005789	hsa-miR-513c-5p	ENSG00000262728	AC123768.3	antisense	chr15	32907316	32907336	-	1	0	AGO1-4	7mer-m8	uaUUUGCUGUGGAGGAACUCUu	|:|:|| | | |||||||	ccAGAUGAGA-CAACUUGAGAc	2	hsa-miR-513c-5p
MIMAT0005789	hsa-miR-513c-5p	ENSG00000247556	OIP5-AS1	processed_transcript	chr15	41593868	41593889	+	1	0	AGO2	8mer	uauuugcUGUGGAGGAACUCUu	| :|: ||||||||	ccucuaaAAGCUGCCUUGAGAa	4	hsa-miR-513c-5p
MIMAT0005789	hsa-miR-513c-5p	ENSG00000247556	OIP5-AS1	processed_transcript	chr15	41597701	41597722	+	4	0	AGO1-4	8mer	uauuugcuguGGAGGAACUCUu	::|||||||||	agcuuaaaauUUUCCUUGAGAa	4	hsa-miR-513c-5p
MIMAT0005789	hsa-miR-513c-5p	ENSG00000244879	GABPB1-AS1	antisense	chr15	50657210	50657234	+	1	0	AGO1-4	7mer-m8	uauuuGCUGUGGAG---GAACUCUu	| :||| |: |||||||	cccuuCUGCACAUUGGACUUGAGAu	1	hsa-miR-513c-5p
MIMAT0005789	hsa-miR-513c-5p	ENSG00000260339	HEXA-AS1	antisense	chr15	72669340	72669361	+	1	0	AGO2	8mer	uauuugcuguggagGAACUCUu	|||||||	auccggaagagaggCUUGAGAa	3	hsa-miR-513c-5p
MIMAT0005789	hsa-miR-513c-5p	ENSG00000280063	AC012676.5	TEC	chr16	4398079	4398101	-	2	0	AGO1-4	7mer-m8	uauUUGCUGU-GGAGGAACUCUu	:|| | | : |||||||||	gguGACCAGAGUGUCCUUGAGAg	1	hsa-miR-513c-5p
MIMAT0005789	hsa-miR-513c-5p	ENSG00000279165	AC135776.4	TEC	chr16	34178030	34178051	+	1	0	AGO1-4	7mer-m8	uauuugcuGUGGAGGAACUCUu	|| :| |||||||	uuccuuacCAAUUGCUUGAGAg	0	hsa-miR-513c-5p
MIMAT0005789	hsa-miR-513c-5p	ENSG00000205414	AC007608.1	antisense	chr16	50647513	50647533	-	1	0	AGO1-4	7mer-m8	uauUUGCUGUGGAGGAACUCUu	:| || :| |||||||	uauGAGGA-GCAGACUUGAGAg	3	hsa-miR-513c-5p
MIMAT0005789	hsa-miR-513c-5p	ENSG00000263798	AC018521.1	processed_transcript	chr17	46057943	46057966	+	2	0	AGO1-4,AGO2	7mer-m8	uauuugcuguGGAG--GAACUCUu	|||| |||||||	uuucuucuguCCUCAGCUUGAGAu	3	hsa-miR-513c-5p
MIMAT0005789	hsa-miR-513c-5p	ENSG00000277476	AC005332.6	lincRNA	chr17	66132004	66132025	+	2	0	AGO1-4	8mer	uaUUUGCUGUGGAGGAACUCUu	| |: |: ::| |||||||	auACAUUAUCUUUACUUGAGAa	3	hsa-miR-513c-5p
MIMAT0005789	hsa-miR-513c-5p	ENSG00000204282	TNRC6C-AS1	processed_transcript	chr17	76107186	76107206	-	1	0	AGO2	8mer	uauUUGCUGUGGAGGAACUCUu	|| ||: | |||||||||	ccuAAAGAU-CAUCCUUGAGAa	0	hsa-miR-513c-5p
MIMAT0005789	hsa-miR-513c-5p	ENSG00000279077	AC023090.2	TEC	chr18	77114210	77114231	+	1	0	AGO2	7mer-m8	uauUUGCUGUGGAGGAACUCUu	||| : || |||||||	gguAACUUUCCCAACUUGAGAu	2	hsa-miR-513c-5p
MIMAT0005789	hsa-miR-513c-5p	ENSG00000267100	ILF3-AS1	lincRNA	chr19	10764404	10764426	-	1	0	AGO1-4	7mer-m8	uauuUGCUGUGGA-GGAACUCUu	|| ||:|| ||||||||	gcucACCCCAUCUCCCUUGAGAg	1	hsa-miR-513c-5p
MIMAT0005789	hsa-miR-513c-5p	ENSG00000261754	AC008555.1	lincRNA	chr19	35303734	35303756	-	1	0	AGO1-4	7mer-m8	uauuuGCUGUGGA-GGAACUCUu	| :| ::| :|||||||	uagcuCUGCUUUUGUCUUGAGAc	3	hsa-miR-513c-5p
MIMAT0005789	hsa-miR-513c-5p	ENSG00000276445	AC005393.1	lincRNA	chr19	40303742	40303763	-	3	0	AGO1,AGO2	7mer-m8	uauuugcuguggagGAACUCUu	|||||||	uguggcucgugugaCUUGAGAu	2	hsa-miR-513c-5p
MIMAT0005789	hsa-miR-513c-5p	ENSG00000197182	MIRLET7BHG	lincRNA	chr22	46482015	46482039	+	1	0	AGO1-4	7mer-m8	uaUUUGCUGUGGAG---GAACUCUu	|:|||:|:|||: |||||||	ggAGACGGCGCCUUCAGCUUGAGAu	4	hsa-miR-513c-5p
MIMAT0005789	hsa-miR-513c-5p	ENSG00000205664	BX890604.1	lincRNA	chrX	3739969	3739993	-	1	0	AGO1-4	8mer	uaUUUGCUGUGG---AGGAACUCUu	::|:|:| |: :|||||||	agGGAUGGCUCUGAAGUCUUGAGAa	1	hsa-miR-513c-5p
MIMAT0005789	hsa-miR-513c-5p	ENSG00000260822	AC004656.1	sense_overlapping	chrX	24567249	24567269	+	3	0	AGO1-4,AGO2	7mer-m8	uauuuGCUGUGGAGGAACUCUu	:|||| |||||||	ggauuUGACA-AAACUUGAGAc	1	hsa-miR-513c-5p
MIMAT0005789	hsa-miR-513c-5p	ENSG00000229807	XIST	lincRNA	chrX	73046235	73046258	-	12	0	AGO1,AGO2,AGO3	7mer-m8	uauuUGCUGUGGAG--GAACUCUu	|| | :||| |||||||	auucACAUCUUCUCCACUUGAGAg	0	hsa-miR-513c-5p
MIMAT0005789	hsa-miR-513c-5p	ENSG00000229807	XIST	lincRNA	chrX	73046894	73046920	-	7	0	AGO2	7mer-m8	uaUUUG-CUGUGGAG----GAACUCUu	|:|| ||:: :|: |||||||	uaAGACAGAUGGUUUGAGACUUGAGAc	0	hsa-miR-513c-5p
