# Supplementary material for: Identification and analysis of key hypoxia- and immune-related genes in hypertrophic cardiomyopathy
Source: Biol Res. 2023 Aug 9;56:45. doi: 10.1186/s40659-023-00451-4 (PMC10410988; doi:10.1186/s40659-023-00451-4)
Supplement: Supplementary file 9 — Additional file 9: Table S8. Transverse AorticConstriction (TAC) model in mice. Cardiac function indexes such as LVEF weredetected by echocardiography. [file 40659_2023_451_MOESM9_ESM.xlsx]

## Sheet: HCM1
FUJIFILM VisualSonics Measurement Export
Institution
Report Date	2022-03-29
Version Information
Company Name	Model	SW Version	SW Build	Report Version
FUJIFILM VisualSonics, Inc.	Vevo LAB	3.2.6	15111	8
Study	1
Study Name	Yuhaoz20220324
Owner User Name	Administrator
Granting Institution
Study Date	2022-03-24
Study Time	09:36:08
Study Notes
Series Name	3
Acquired By	Administrator
Series Date	2022-03-24
Series Time	10:49:48
Animal ID
Sex
Series Notes
Application
Measurement Package
Color
Strain
Source
Weight
Type
Date of birth
Temperature
Heart rate
Anesthetic Type
Anesthetic On
Anesthetic Off
Protocol ID
Protocol Name
Injectable
Injection Site
Injection Amount
Measurement File	VSI_CardiacPackage.sxml
Measurement Version	5
Measurement Description	Cardiac Package
Protocol Name	PSLAX M-Mode
Measurement	Mode	Parameter	Units	Avg	STD	Instance 1	Instance 2	Instance 3
IVS;d	M-Mode	Depth	mm	0.622071	0.172531	0.669922	0.430664	0.765626
IVS;s	M-Mode	Depth	mm	0.877279	0.263546	0.622071	0.861329	1.14844
LVID;d	M-Mode	Depth	mm	4.19499	0.0996111	4.30664	4.16309	4.11524
LVID;s	M-Mode	Depth	mm	3.33366	0.318612	3.68457	3.25391	3.0625
LVPW;d	M-Mode	Depth	mm	0.701823	0.0276271	0.669922	0.717774	0.717774
LVPW;s	M-Mode	Depth	mm	0.957032	0.047852	0.957032	1.00488	0.90918
Calculation		Units
EF		%	42.2764
FS		%	20.5323
LV Mass		mg	99.2678
LV Mass (Corrected)		mg	79.4142
LV Vol;d		uL	78.3568
LV Vol;s		uL	45.2304

## Sheet: HCM2
FUJIFILM VisualSonics Measurement Export
Institution
Report Date	2022-03-30
Version Information
Company Name	Model	SW Version	SW Build	Report Version
FUJIFILM VisualSonics, Inc.	Vevo LAB	3.2.6	15111	8
Study	1
Study Name	Yuhaoz20220324
Owner User Name	Administrator
Granting Institution
Study Date	2022-03-24
Study Time	09:36:08
Study Notes
Series Name	Series 8
Acquired By	Administrator
Series Date	2022-03-24
Series Time	16:28:00
Animal ID
Sex
Series Notes
Application
Measurement Package
Color
Strain
Source
Weight
Type
Date of birth
Temperature
Heart rate
Anesthetic Type
Anesthetic On
Anesthetic Off
Protocol ID
Protocol Name
Injectable
Injection Site
Injection Amount
Measurement File	VSI_CardiacPackage.sxml
Measurement Version	5
Measurement Description	Cardiac Package
Protocol Name	PSLAX M-Mode
Measurement	Mode	Parameter	Units	Avg	STD	Instance 1	Instance 2	Instance 3
IVS;d	M-Mode	Depth	mm	0.810541	0.0476789	0.810541	0.858219	0.762862
IVS;s	M-Mode	Depth	mm	1.16019	0.119989	1.28733	1.14429	1.04893
LVID;d	M-Mode	Depth	mm	4.70431	0.119989	4.81557	4.57717	4.72021
LVID;s	M-Mode	Depth	mm	3.76663	0.0953577	3.67127	3.86199	3.76663
LVPW;d	M-Mode	Depth	mm	1.03304	0.0550548	1.00126	1.09661	1.00126
LVPW;s	M-Mode	Depth	mm	1.30322	0.0550548	1.33501	1.33501	1.23965
Calculation		Units
EF		%	40.8651
FS		%	19.9324
LV Mass		mg	185.993
LV Mass (Corrected)		mg	148.794
LV Vol;d		uL	102.58
LV Vol;s		uL	60.6609

## Sheet: HCM3
FUJIFILM VisualSonics Measurement Export
Institution
Report Date	2022-03-30
Version Information
Company Name	Model	SW Version	SW Build	Report Version
FUJIFILM VisualSonics, Inc.	Vevo LAB	3.2.6	15111	8
Study	1
Study Name	Yuhozhen20220325
Owner User Name	Administrator
Granting Institution
Study Date	2022-03-25
Study Time	09:31:16
Study Notes
Series Name	5
Acquired By	Administrator
Series Date	2022-03-25
Series Time	10:45:32
Animal ID
Sex
Series Notes
Application
Measurement Package
Color
Strain
Source
Weight
Type
Date of birth
Temperature
Heart rate
Anesthetic Type
Anesthetic On
Anesthetic Off
Protocol ID
Protocol Name
Injectable
Injection Site
Injection Amount
Measurement File	VSI_CardiacPackage.sxml
Measurement Version	5
Measurement Description	Cardiac Package
Protocol Name	PSLAX M-Mode
Measurement	Mode	Parameter	Units	Avg	STD	Instance 1	Instance 2	Instance 3
IVS;d	M-Mode	Depth	mm	0.906925	0.14843	1.06888	0.874535	0.777364
IVS;s	M-Mode	Depth	mm	1.13366	0.15618	1.3118	1.06888	1.02029
LVID;d	M-Mode	Depth	mm	3.48194	0.056101	3.44955	3.54672	3.44955
LVID;s	M-Mode	Depth	mm	2.81794	0.084152	2.76936	2.76936	2.91512
LVPW;d	M-Mode	Depth	mm	0.906925	0.140254	1.06888	0.825949	0.825949
LVPW;s	M-Mode	Depth	mm	1.08507	0.101138	1.11746	1.16605	0.971705
Calculation		Units
EF		%	40.2478
FS		%	19.0698
LV Mass		mg	111.942
LV Mass (Corrected)		mg	89.5538
LV Vol;d		uL	50.2391
LV Vol;s		uL	30.019

## Sheet: HCM4
FUJIFILM VisualSonics Measurement Export
Institution
Report Date	2022-03-30
Version Information
Company Name	Model	SW Version	SW Build	Report Version
FUJIFILM VisualSonics, Inc.	Vevo LAB	3.2.6	15111	8
Study	1
Study Name	Yuhaoz20220324
Owner User Name	Administrator
Granting Institution
Study Date	2022-03-24
Study Time	09:36:08
Study Notes
Series Name	Series 9
Acquired By	Administrator
Series Date	2022-03-24
Series Time	16:38:52
Animal ID
Sex
Series Notes
Application
Measurement Package
Color
Strain
Source
Weight
Type
Date of birth
Temperature
Heart rate
Anesthetic Type
Anesthetic On
Anesthetic Off
Protocol ID
Protocol Name
Injectable
Injection Site
Injection Amount
Measurement File	VSI_CardiacPackage.sxml
Measurement Version	5
Measurement Description	Cardiac Package
Protocol Name	PSLAX M-Mode
Measurement	Mode	Parameter	Units	Avg	STD	Instance 1	Instance 2	Instance 3
IVS;d	M-Mode	Depth	mm	0.923188	0.0755461	0.939674	0.840761	0.98913
IVS;s	M-Mode	Depth	mm	1.28587	0.300832	1.1375	1.63207	1.08804
LVID;d	M-Mode	Depth	mm	4.86322	0.0755461	4.84674	4.94565	4.79728
LVID;s	M-Mode	Depth	mm	3.69275	0.114215	3.7587	3.56087	3.7587
LVPW;d	M-Mode	Depth	mm	0.857246	0.102952	0.939674	0.890217	0.741848
LVPW;s	M-Mode	Depth	mm	1.33533	0.0856612	1.43424	1.28587	1.28587
Calculation		Units
EF		%	47.8092
FS		%	24.0678
LV Mass		mg	187.665
LV Mass (Corrected)		mg	150.132
LV Vol;d		uL	110.852
LV Vol;s		uL	57.8543

## Sheet: HCM5
FUJIFILM VisualSonics Measurement Export
Institution
Report Date	2022-03-31
Version Information
Company Name	Model	SW Version	SW Build	Report Version
FUJIFILM VisualSonics, Inc.	Vevo LAB	3.2.6	15111	8
Study	1
Study Name	YuHZ20220329
Owner User Name	Administrator
Granting Institution
Study Date	2022-03-29
Study Time	10:48:43
Study Notes
Series Name	Series 1
Acquired By	Administrator
Series Date	2022-03-29
Series Time	10:48:43
Animal ID
Sex
Series Notes
Application
Measurement Package
Color
Strain
Source
Weight
Type
Date of birth
Temperature
Heart rate
Anesthetic Type
Anesthetic On
Anesthetic Off
Protocol ID
Protocol Name
Injectable
Injection Site
Injection Amount
Measurement File	VSI_CardiacPackage.sxml
Measurement Version	5
Measurement Description	Cardiac Package
Protocol Name	PSLAX M-Mode
Measurement	Mode	Parameter	Units	Avg	STD	Instance 1	Instance 2	Instance 3
IVS;d	M-Mode	Depth	mm	0.970704	0.214405	0.825823	1.217	0.869287
IVS;s	M-Mode	Depth	mm	1.17354	0.114996	1.217	1.26047	1.04314
LVID;d	M-Mode	Depth	mm	4.70864	0.239383	4.95494	4.47683	4.69415
LVID;s	M-Mode	Depth	mm	3.8973	0.164553	3.82486	3.7814	4.08565
LVPW;d	M-Mode	Depth	mm	0.970704	0.0250942	0.956216	0.956216	0.99968
LVPW;s	M-Mode	Depth	mm	1.13007	0.0752825	1.17354	1.17354	1.04314
Calculation		Units
EF		%	35.9914
FS		%	17.2308
LV Mass		mg	199.743
LV Mass (Corrected)		mg	159.794
LV Vol;d		uL	102.801
LV Vol;s		uL	65.8016

## Sheet: HCM6
FUJIFILM VisualSonics Measurement Export
Institution
Report Date	2022-03-30
Version Information
Company Name	Model	SW Version	SW Build	Report Version
FUJIFILM VisualSonics, Inc.	Vevo LAB	3.2.6	15111	8
Study	1
Study Name	YUHAOZHENG--20220330
Owner User Name	Administrator
Granting Institution
Study Date	2022-03-30
Study Time	10:06:42
Study Notes
Series Name	4
Acquired By	XINWAI
Series Date	2022-03-30
Series Time	10:29:52
Animal ID
Sex
Series Notes
Application	Cardiology
Measurement Package	Cardiac Package
Color
Strain
Source
Weight
Type
Date of birth
Temperature
Heart rate
Anesthetic Type
Anesthetic On
Anesthetic Off
Protocol ID
Protocol Name
Injectable
Injection Site
Injection Amount
Measurement File	VSI_CardiacPackage.sxml
Measurement Version	5
Measurement Description	Cardiac Package
Protocol Name	PSLAX M-Mode
Measurement	Mode	Parameter	Units	Avg	STD	Instance 1	Instance 2	Instance 3
IVS;d	M-Mode	Depth	mm	1.19318	0.0459256	1.2197	1.2197	1.14015
IVS;s	M-Mode	Depth	mm	1.44066	0.0810051	1.51136	1.45833	1.35227
LVID;d	M-Mode	Depth	mm	4.23359	0.015309	4.24242	4.21591	4.24242
LVID;s	M-Mode	Depth	mm	3.27904	0.015309	3.26136	3.28788	3.28788
LVPW;d	M-Mode	Depth	mm	0.804293	0.0765427	0.715909	0.848485	0.848485
LVPW;s	M-Mode	Depth	mm	1.19318	0.0701525	1.11364	1.2197	1.24621
Calculation		Units
EF		%	45.7264
FS		%	22.547
LV Mass		mg	174.849
LV Mass (Corrected)		mg	139.879
LV Vol;d		uL	80.0709
LV Vol;s		uL	43.4574

## Sheet: Sham1
FUJIFILM VisualSonics Measurement Export
Institution
Report Date	2022-03-29
Version Information
Company Name	Model	SW Version	SW Build	Report Version
FUJIFILM VisualSonics, Inc.	Vevo LAB	3.2.6	15111	8
Study	1
Study Name	Yuhaoz20220324
Owner User Name	Administrator
Granting Institution
Study Date	2022-03-24
Study Time	09:36:08
Study Notes
Series Name	1
Acquired By	Administrator
Series Date	2022-03-24
Series Time	09:36:08
Animal ID
Sex
Series Notes
Application
Measurement Package
Color
Strain
Source
Weight
Type
Date of birth
Temperature
Heart rate
Anesthetic Type
Anesthetic On
Anesthetic Off
Protocol ID
Protocol Name
Injectable
Injection Site
Injection Amount
Measurement File	VSI_CardiacPackage.sxml
Measurement Version	5
Measurement Description	Cardiac Package
Protocol Name	PSLAX M-Mode
Measurement	Mode	Parameter	Units	Avg	STD	Instance 1	Instance 2	Instance 3
IVS;d	M-Mode	Depth	mm	1.07931	0.0677537	1.06452	1.02017	1.15324
IVS;s	M-Mode	Depth	mm	2.11427	0.128042	2.26212	2.04034	2.04034
LVID;d	M-Mode	Depth	mm	3.01615	0.0887104	3.01615	3.10486	2.92744
LVID;s	M-Mode	Depth	mm	0.857534	0.179259	0.665328	1.02017	0.887104
LVPW;d	M-Mode	Depth	mm	1.12366	0.0256085	1.15324	1.10888	1.10888
LVPW;s	M-Mode	Depth	mm	2.11427	0.051217	2.1734	2.08469	2.08469
Calculation		Units
EF		%	96.1788
FS		%	71.5686
LV Mass		mg	120.807
LV Mass (Corrected)		mg	96.646
LV Vol;d		uL	35.4624
LV Vol;s		uL	1.35507

## Sheet: Sham2
FUJIFILM VisualSonics Measurement Export
Institution
Report Date	2022-03-29
Version Information
Company Name	Model	SW Version	SW Build	Report Version
FUJIFILM VisualSonics, Inc.	Vevo LAB	3.2.6	15111	8
Study	1
Study Name	Yuhaoz20220324
Owner User Name	Administrator
Granting Institution
Study Date	2022-03-24
Study Time	09:36:08
Study Notes
Series Name	4
Acquired By	Administrator
Series Date	2022-03-24
Series Time	11:11:17
Animal ID
Sex
Series Notes
Application
Measurement Package
Color
Strain
Source
Weight
Type
Date of birth
Temperature
Heart rate
Anesthetic Type
Anesthetic On
Anesthetic Off
Protocol ID
Protocol Name
Injectable
Injection Site
Injection Amount
Measurement File	VSI_CardiacPackage.sxml
Measurement Version	5
Measurement Description	Cardiac Package
Protocol Name	PSLAX M-Mode
Measurement	Mode	Parameter	Units	Avg	STD	Instance 1	Instance 2	Instance 3
IVS;d	M-Mode	Depth	mm	1.94733	0.916899	1.41796	1.41796	3.00608
IVS;s	M-Mode	Depth	mm	2.02296	0.0654928	2.09858	1.98514	1.98514
LVID;d	M-Mode	Depth	mm	2.36327	1.31476	3.00608	3.23295	0.850777
LVID;s	M-Mode	Depth	mm	1.15328	0.291056	1.07765	1.47468	0.907495
LVPW;d	M-Mode	Depth	mm	0.935854	0.040106	0.964213	0.907495
LVPW;s	M-Mode	Depth	mm	1.45577	0.142738	1.30452	1.47468	1.58812
RVID;d	M-Mode	Depth	mm	1.47468	0	1.47468
Calculation		Units
EF		%	84.4211
FS		%	51.2
LV Mass		mg	138.165
LV Mass (Corrected)		mg	110.532
LV Vol;d		uL	19.3969
LV Vol;s		uL	3.02182

## Sheet: sham3
FUJIFILM VisualSonics Measurement Export
Institution
Report Date	2022-03-30
Version Information
Company Name	Model	SW Version	SW Build	Report Version
FUJIFILM VisualSonics, Inc.	Vevo LAB	3.2.6	15111	8
Study	1
Study Name	Yuhozhen20220325
Owner User Name	Administrator
Granting Institution
Study Date	2022-03-25
Study Time	09:31:16
Study Notes
Series Name	1
Acquired By	Administrator
Series Date	2022-03-25
Series Time	09:31:16
Animal ID
Sex
Series Notes
Application
Measurement Package
Color
Strain
Source
Weight
Type
Date of birth
Temperature
Heart rate
Anesthetic Type
Anesthetic On
Anesthetic Off
Protocol ID
Protocol Name
Injectable
Injection Site
Injection Amount
Measurement File	VSI_CardiacPackage.sxml
Measurement Version	5
Measurement Description	Cardiac Package
Protocol Name	PSLAX M-Mode
Measurement	Mode	Parameter	Units	Avg	STD	Instance 1	Instance 2	Instance 3
IVS;d	M-Mode	Depth	mm	1.04059	0.185537	1.14771	1.14771	0.826352
IVS;s	M-Mode	Depth	mm	1.97406	0.0459085	2.01997	1.92816	1.97406
LVID;d	M-Mode	Depth	mm	3.09117	0.0955661	3.16768	2.98405	3.12177
LVID;s	M-Mode	Depth	mm	0.887564	0.115534	0.780444	1.00999	0.872261
LVPW;d	M-Mode	Depth	mm	1.20892	0.0265053	1.19362	1.23953	1.19362
LVPW;s	M-Mode	Depth	mm	2.05058	0.140253	2.20361	2.01997	1.92816
Calculation		Units
EF		%	96.0461
FS		%	71.2871
LV Mass		mg	129.303
LV Mass (Corrected)		mg	103.442
LV Vol;d		uL	37.6532
LV Vol;s		uL	1.48875

## Sheet: sham4
FUJIFILM VisualSonics Measurement Export
Institution
Report Date	2022-03-30
Version Information
Company Name	Model	SW Version	SW Build	Report Version
FUJIFILM VisualSonics, Inc.	Vevo LAB	3.2.6	15111	8
Study	1
Study Name	Yuhozhen20220325
Owner User Name	Administrator
Granting Institution
Study Date	2022-03-25
Study Time	09:31:16
Study Notes
Series Name	4
Acquired By	Administrator
Series Date	2022-03-25
Series Time	10:25:25
Animal ID
Sex
Series Notes
Application
Measurement Package
Color
Strain
Source
Weight
Type
Date of birth
Temperature
Heart rate
Anesthetic Type
Anesthetic On
Anesthetic Off
Protocol ID
Protocol Name
Injectable
Injection Site
Injection Amount
Measurement File	VSI_CardiacPackage.sxml
Measurement Version	5
Measurement Description	Cardiac Package
Protocol Name	PSLAX M-Mode
Measurement	Mode	Parameter	Units	Avg	STD	Instance 1	Instance 2	Instance 3
IVS;d	M-Mode	Depth	mm	0.792741	0.109845	0.665903	0.856161	0.856161
IVS;s	M-Mode	Depth	mm	1.77574	0.109845	1.71232	1.90258	1.71232
LVID;d	M-Mode	Depth	mm	3.36122	0.099013	3.47221	3.28195	3.32951
LVID;s	M-Mode	Depth	mm	1.68061	0.109845	1.80745	1.61719	1.61719
LVPW;d	M-Mode	Depth	mm	1.31595	0.145312	1.18911	1.4745	1.28424
LVPW;s	M-Mode	Depth	mm	1.56963	0.207329	1.66476	1.33181	1.71232
Calculation		Units
EF		%	82.3518
FS		%	50
LV Mass		mg	132.347
LV Mass (Corrected)		mg	105.877
LV Vol;d		uL	46.1398
LV Vol;s		uL	8.14283

[truncated: 2 more sheets: sham5, sham6]
